# Supplementary material for: Colonic epithelial regeneration shapes susceptibility to Clostridioides difficile infection
Source: bioRxiv. 2026 May 27:2026.05.21.727036. Preprint. [Version 2] doi: 10.64898/2026.05.21.727036 (PMC13228475; doi:10.64898/2026.05.21.727036)
Supplement: Supplement 1 [file media-1.xlsx]

## Sheet: Table_S1a_mock_state_markers_by
Table S1A. Differentially expressed genes associated with cluster-, timepoint-, and replicate-specific transcriptional programs in Mock colonoid epithelial populations related to Figure S3E.
gene	p_val	avg_log2FC	pct.1	pct.2	p_val_adj	replicate	timepoint	cluster	n_state	n_total
RPS8	4.86979009057797e-101	0.718706	0.255	0.118	1.78239187105244e-96	Replicate 1	4h	Reg Prog	3428	66378
PRDX5	4.51473094799184e-75	0.750908	0.174	0.079	1.65243667427449e-70	Replicate 1	4h	Reg Prog	3428	66378
RPL12	9.72072242243228e-75	0.655915	0.21	0.101	3.55788161383444e-70	Replicate 1	4h	Reg Prog	3428	66378
SH3BGRL3	9.6756644844613e-73	0.474025	0.281	0.146	3.54138995795768e-68	Replicate 1	4h	Reg Prog	3428	66378
RPL8	8.82622618172118e-71	0.539465	0.246	0.125	3.23048704477177e-66	Replicate 1	4h	Reg Prog	3428	66378
RPS15	5.92269938930289e-69	0.514145	0.256	0.133	2.16776720347875e-64	Replicate 1	4h	Reg Prog	3428	66378
LGALS4	8.50795889940029e-66	0.382737	0.381	0.215	3.1139980367695e-61	Replicate 1	4h	Reg Prog	3428	66378
ATP5MC3	2.20416856363276e-63	0.527207	0.209	0.105	8.06747735975228e-59	Replicate 1	4h	Reg Prog	3428	66378
RPLP1	3.2150634183e-63	0.376231	0.316	0.174	1.17674536173198e-58	Replicate 1	4h	Reg Prog	3428	66378
RPS15A	4.35310969170497e-63	0.485275	0.247	0.13	1.59328167826094e-58	Replicate 1	4h	Reg Prog	3428	66378
RPL19	2.04356007607312e-61	0.512176	0.213	0.109	7.47963423443522e-57	Replicate 1	4h	Reg Prog	3428	66378
RPS6	2.76748612874262e-61	0.364667	0.364	0.206	1.01292759798108e-56	Replicate 1	4h	Reg Prog	3428	66378
RPS23	1.37700490546828e-60	0.483634	0.217	0.112	5.03997565450445e-56	Replicate 1	4h	Reg Prog	3428	66378
GSTP1	1.19596399872749e-59	0.334403	0.43	0.249	4.37734783174249e-55	Replicate 1	4h	Reg Prog	3428	66378
RPS19	7.34577825362402e-58	0.336099	0.361	0.207	2.68862829860893e-53	Replicate 1	4h	Reg Prog	3428	66378
RPL6	8.99260409999851e-58	0.470482	0.211	0.11	3.29138302664046e-53	Replicate 1	4h	Reg Prog	3428	66378
RPL23A	1.08229837821676e-57	0.460126	0.233	0.124	3.96132029411116e-53	Replicate 1	4h	Reg Prog	3428	66378
RPL18A	2.4822331471682e-57	0.460209	0.218	0.115	9.08522154195034e-53	Replicate 1	4h	Reg Prog	3428	66378
EIF1	1.45761042286542e-56	0.307212	0.421	0.246	5.33499990872974e-52	Replicate 1	4h	Reg Prog	3428	66378
SRI	6.0495147650615e-56	0.345622	0.329	0.187	2.21418289916016e-51	Replicate 1	4h	Reg Prog	3428	66378
SAT1	9.11385709625675e-56	0.332772	0.328	0.187	3.33576283580093e-51	Replicate 1	4h	Reg Prog	3428	66378
RPL30	1.12583525874908e-55	0.369386	0.296	0.166	4.12066963054752e-51	Replicate 1	4h	Reg Prog	3428	66378
RPL21	1.16819921554818e-55	0.387504	0.259	0.142	4.27572594882788e-51	Replicate 1	4h	Reg Prog	3428	66378
RPS27	2.07189651315783e-55	0.371623	0.271	0.15	7.58334842780898e-51	Replicate 1	4h	Reg Prog	3428	66378
RPL15	2.8037484202883e-55	0.366961	0.29	0.163	1.02619995930972e-50	Replicate 1	4h	Reg Prog	3428	66378
RPL3	3.29315949157153e-54	0.541644	0.191	0.099	1.2053293055101e-49	Replicate 1	4h	Reg Prog	3428	66378
RPL13	3.72792110681751e-54	0.373053	0.293	0.165	1.36445640430628e-49	Replicate 1	4h	Reg Prog	3428	66378
RPS2	6.34881852117483e-54	0.518407	0.186	0.096	2.3237310669352e-49	Replicate 1	4h	Reg Prog	3428	66378
RPL11	1.42762953116995e-53	0.339734	0.322	0.185	5.22526684703514e-49	Replicate 1	4h	Reg Prog	3428	66378
RPS14	3.6677998723917e-52	0.333435	0.318	0.183	1.34245143129409e-47	Replicate 1	4h	Reg Prog	3428	66378
RPL10	3.99678590117289e-52	0.311096	0.353	0.206	1.46286360768829e-47	Replicate 1	4h	Reg Prog	3428	66378
RPS12	6.4322199539538e-52	0.381279	0.289	0.164	2.35425682534663e-47	Replicate 1	4h	Reg Prog	3428	66378
C4orf3	8.18600914917706e-52	0.291933	0.339	0.196	2.99616120869029e-47	Replicate 1	4h	Reg Prog	3428	66378
RPS3A	8.66389385775697e-52	0.403822	0.235	0.129	3.17107179087763e-47	Replicate 1	4h	Reg Prog	3428	66378
B2M	7.77144754279835e-51	-0.246421	0.954	0.934	2.84442751513962e-46	Replicate 1	4h	Reg Prog	3428	66378
GABARAP	1.65058768707459e-50	0.57136	0.155	0.078	6.04131599346169e-46	Replicate 1	4h	Reg Prog	3428	66378
RPS11	3.98000036394495e-50	0.390404	0.225	0.123	1.45671993320749e-45	Replicate 1	4h	Reg Prog	3428	66378
RPL7A	4.53150394097213e-50	0.362972	0.255	0.143	1.65857575743521e-45	Replicate 1	4h	Reg Prog	3428	66378
RPL32	7.29884313744243e-50	0.365	0.212	0.114	2.67144957673531e-45	Replicate 1	4h	Reg Prog	3428	66378
RPS24	1.04505958801874e-49	0.363905	0.245	0.137	3.82502259810738e-45	Replicate 1	4h	Reg Prog	3428	66378
RPL14	3.62623118358923e-49	0.472856	0.185	0.098	1.3272368755055e-44	Replicate 1	4h	Reg Prog	3428	66378
RPS4X	3.88317265127321e-49	0.443691	0.217	0.12	1.42128002209251e-44	Replicate 1	4h	Reg Prog	3428	66378
RPS28	4.03636711881024e-49	0.341101	0.259	0.146	1.47735072915574e-44	Replicate 1	4h	Reg Prog	3428	66378
RPS3	4.30424841141193e-49	0.53377	0.172	0.09	1.57539796106088e-44	Replicate 1	4h	Reg Prog	3428	66378
EEF1A1	4.62131400653007e-49	0.346781	0.282	0.162	1.69144713953007e-44	Replicate 1	4h	Reg Prog	3428	66378
RPL17	1.05487910925695e-48	0.302414	0.271	0.154	3.86096302779136e-44	Replicate 1	4h	Reg Prog	3428	66378
RPS20	1.48118744286973e-48	0.467828	0.195	0.104	5.42129415964749e-44	Replicate 1	4h	Reg Prog	3428	66378
IL32	2.18908221413723e-48	0.542235	0.155	0.079	8.01225981196368e-44	Replicate 1	4h	Reg Prog	3428	66378
RPL18	2.69148287728152e-48	0.358527	0.27	0.155	9.85109647913811e-44	Replicate 1	4h	Reg Prog	3428	66378
HIST1H1C	6.60266664460297e-48	0.390096	0.202	0.109	2.41664201859113e-43	Replicate 1	4h	Reg Prog	3428	66378
RPL35A	8.66754123459924e-48	0.38525	0.228	0.127	3.17240676727567e-43	Replicate 1	4h	Reg Prog	3428	66378
RPS13	2.01120979093869e-47	0.371854	0.218	0.12	7.36122895581469e-43	Replicate 1	4h	Reg Prog	3428	66378
CFL1	4.34217614745795e-47	0.263036	0.268	0.153	1.58927989173109e-42	Replicate 1	4h	Reg Prog	3428	66378
UQCRH	5.8980086020503e-46	0.53035	0.158	0.082	2.15873012843643e-41	Replicate 1	4h	Reg Prog	3428	66378
RPL26	9.89990264831156e-46	0.32125	0.254	0.145	3.62346336830851e-41	Replicate 1	4h	Reg Prog	3428	66378
RPS18	2.51092332002276e-45	0.304534	0.253	0.145	9.19023044361531e-41	Replicate 1	4h	Reg Prog	3428	66378
RPL9	3.73491002506427e-45	0.333032	0.247	0.141	1.36701441827377e-40	Replicate 1	4h	Reg Prog	3428	66378
RPL7	6.17920860582113e-45	0.477488	0.165	0.087	2.26165214181659e-40	Replicate 1	4h	Reg Prog	3428	66378
RPS16	3.6135031144813e-44	0.384793	0.207	0.115	1.3225782749313e-39	Replicate 1	4h	Reg Prog	3428	66378
RPL29	8.37737607917712e-43	0.409878	0.188	0.104	3.06620341873962e-38	Replicate 1	4h	Reg Prog	3428	66378
RPS27L	1.22115923949686e-42	0.234833	0.403	0.245	4.46956493248247e-38	Replicate 1	4h	Reg Prog	3428	66378
TSPO	2.29073081650913e-42	0.356813	0.209	0.118	8.38430386150507e-38	Replicate 1	4h	Reg Prog	3428	66378
RPL28	3.23917627921064e-42	0.326287	0.246	0.143	1.18557090995388e-37	Replicate 1	4h	Reg Prog	3428	66378
DYNLL1	8.7232028510442e-42	0.207694	0.539	0.337	3.19277947551069e-37	Replicate 1	4h	Reg Prog	3428	66378
RPS7	8.19736080333059e-41	0.315435	0.233	0.136	3.00031602762703e-36	Replicate 1	4h	Reg Prog	3428	66378
PFN1	1.00854418368195e-40	0.662297	0.114	0.057	3.69137256669432e-36	Replicate 1	4h	Reg Prog	3428	66378
ANXA1	7.37173950758966e-40	0.384892	0.181	0.101	2.69813037717289e-35	Replicate 1	4h	Reg Prog	3428	66378
ZFAS1	1.37710122843453e-39	0.62205	0.141	0.076	5.04032820619323e-35	Replicate 1	4h	Reg Prog	3428	66378
RPS27A	2.17609254326042e-39	0.306195	0.26	0.155	7.96471631758745e-35	Replicate 1	4h	Reg Prog	3428	66378
S100A11	4.08964114576895e-39	0.25998	0.56	0.366	1.4968495557629e-34	Replicate 1	4h	Reg Prog	3428	66378
YBX1	2.67648273961384e-37	0.628583	0.122	0.064	9.7961944752606e-33	Replicate 1	4h	Reg Prog	3428	66378
RPL5	4.38255081104155e-37	0.469343	0.153	0.084	1.60405742234932e-32	Replicate 1	4h	Reg Prog	3428	66378
RACK1	9.08011089720447e-37	0.669801	0.119	0.062	3.32341138948581e-32	Replicate 1	4h	Reg Prog	3428	66378
KRT8	9.12893383636832e-37	0.274587	0.615	0.413	3.34128107344917e-32	Replicate 1	4h	Reg Prog	3428	66378
SERPINB1	3.27851703065162e-36	0.475202	0.144	0.079	1.1999700183888e-31	Replicate 1	4h	Reg Prog	3428	66378
ANXA2	7.52697722868264e-36	0.225196	0.325	0.203	2.75494893547013e-31	Replicate 1	4h	Reg Prog	3428	66378
AKR1C3	1.17205721174327e-35	0.33342	0.188	0.108	4.28984660070156e-31	Replicate 1	4h	Reg Prog	3428	66378
RPL27A	1.6483812799863e-35	0.275274	0.216	0.128	6.03324032287787e-31	Replicate 1	4h	Reg Prog	3428	66378
RPL39	1.79535974644493e-35	0.251529	0.241	0.145	6.5711962079631e-31	Replicate 1	4h	Reg Prog	3428	66378
TSPAN8	2.54529656181931e-34	-0.286671	0.814	0.755	9.31603994591486e-30	Replicate 1	4h	Reg Prog	3428	66378
CSTB	2.55042015909629e-34	0.179936	0.492	0.314	9.33479282430832e-30	Replicate 1	4h	Reg Prog	3428	66378
SLC25A5	5.60074477031575e-34	0.483024	0.127	0.068	2.04992859338327e-29	Replicate 1	4h	Reg Prog	3428	66378
RPS21	8.59909202425472e-33	0.533964	0.131	0.072	3.14735367179747e-28	Replicate 1	4h	Reg Prog	3428	66378
RPS17	1.30294417084138e-32	0.477848	0.133	0.074	4.76890595969652e-28	Replicate 1	4h	Reg Prog	3428	66378
TPI1	1.63929123775236e-32	0.198351	0.2	0.119	5.9999698592974e-28	Replicate 1	4h	Reg Prog	3428	66378
RPL37	4.15395421969211e-32	0.280907	0.218	0.132	1.52038878394951e-27	Replicate 1	4h	Reg Prog	3428	66378
RPL36A	4.61197308230672e-32	0.674022	0.103	0.054	1.68802826785508e-27	Replicate 1	4h	Reg Prog	3428	66378
PRDX6	4.95355862337753e-32	0.418747	0.137	0.077	1.81305199174241e-27	Replicate 1	4h	Reg Prog	3428	66378
RPL10A	9.03109933145343e-32	0.566489	0.107	0.056	3.30547266630527e-27	Replicate 1	4h	Reg Prog	3428	66378
FTL	1.92786440462945e-31	0.287956	0.373	0.241	7.05617650738426e-27	Replicate 1	4h	Reg Prog	3428	66378
SERF2	2.26658842572501e-31	0.170017	0.285	0.179	8.29594029699609e-27	Replicate 1	4h	Reg Prog	3428	66378
SNHG29	2.52132286868423e-31	0.702128	0.096	0.049	9.22829383167114e-27	Replicate 1	4h	Reg Prog	3428	66378
RPL22	7.20188707192519e-31	0.319693	0.154	0.089	2.63596268719534e-26	Replicate 1	4h	Reg Prog	3428	66378
RPS5	9.29421037439885e-31	0.699935	0.099	0.052	3.40177393913372e-26	Replicate 1	4h	Reg Prog	3428	66378
HSP90AA1	1.61654996185466e-30	0.234234	0.213	0.131	5.91673451538423e-26	Replicate 1	4h	Reg Prog	3428	66378
RPL37A	3.26002453847937e-30	0.30616	0.186	0.112	1.19320158132884e-25	Replicate 1	4h	Reg Prog	3428	66378
PPDPF	7.29209032486655e-30	0.141068	0.195	0.117	2.66897797980441e-25	Replicate 1	4h	Reg Prog	3428	66378
RPLP0	2.52510534392826e-29	0.117044	0.216	0.132	9.24213806931183e-25	Replicate 1	4h	Reg Prog	3428	66378
S100A10	3.55216631202459e-29	0.200044	0.845	0.665	1.30012839186412e-24	Replicate 1	4h	Reg Prog	3428	66378
NME2	4.86960031112277e-29	0.530226	0.109	0.059	1.78232240987404e-24	Replicate 1	4h	Reg Prog	3428	66378
TMEM141	7.23917015883736e-29	0.501013	0.117	0.065	2.64960866983606e-24	Replicate 1	4h	Reg Prog	3428	66378
RPL35	1.55197604917995e-28	0.118087	0.192	0.116	5.68038753760353e-24	Replicate 1	4h	Reg Prog	3428	66378
PPIA	3.25757958730665e-28	0.144545	0.218	0.135	1.19230670475011e-23	Replicate 1	4h	Reg Prog	3428	66378
ETHE1	5.04885959070483e-28	1.07921	0.061	0.028	1.84793309879387e-23	Replicate 1	4h	Reg Prog	3428	66378
ADIRF	1.58352923005726e-27	0.229835	0.197	0.121	5.79587533493259e-23	Replicate 1	4h	Reg Prog	3428	66378
RPS9	2.88168380208886e-27	0.493105	0.118	0.067	1.05472508840254e-22	Replicate 1	4h	Reg Prog	3428	66378
HSPB1	3.21536765925631e-27	0.433876	0.113	0.064	1.1768567169644e-22	Replicate 1	4h	Reg Prog	3428	66378
S100A4	5.27793938326253e-27	0.193753	0.367	0.242	1.93177859366792e-22	Replicate 1	4h	Reg Prog	3428	66378
CYB5A	6.69975878151768e-27	0.350731	0.141	0.083	2.45217871162329e-22	Replicate 1	4h	Reg Prog	3428	66378
TPM1	4.33677508081293e-26	0.156785	0.225	0.144	1.58730304732834e-21	Replicate 1	4h	Reg Prog	3428	66378
MGST3	1.95287318970834e-25	0.140697	0.217	0.138	7.14771116165149e-21	Replicate 1	4h	Reg Prog	3428	66378
TAGLN2	3.86930230136157e-25	0.494771	0.107	0.061	1.41620333532135e-20	Replicate 1	4h	Reg Prog	3428	66378
PHLDA2	6.63301493575748e-25	0.269602	0.149	0.09	2.4277497966366e-20	Replicate 1	4h	Reg Prog	3428	66378
MYL12A	9.85045243136585e-25	0.0675021	0.322	0.211	3.60536409440422e-20	Replicate 1	4h	Reg Prog	3428	66378
ISG15	1.33809717019045e-24	0.216767	0.193	0.122	4.89756945261408e-20	Replicate 1	4h	Reg Prog	3428	66378
TFF3	2.80291766211366e-24	-0.145388	0.989	0.978	1.02589589351022e-19	Replicate 1	4h	Reg Prog	3428	66378
KRT18	7.59449600528999e-24	0.148806	0.52	0.352	2.77966148289619e-19	Replicate 1	4h	Reg Prog	3428	66378
ARPC3	8.93858565417831e-24	0.0611944	0.252	0.163	3.2716117352858e-19	Replicate 1	4h	Reg Prog	3428	66378
BNIP3	1.33463885811863e-23	0.749412	0.067	0.034	4.8849116846e-19	Replicate 1	4h	Reg Prog	3428	66378
ALDOB	1.5561076146883e-23	0.183188	0.181	0.113	5.69550948052065e-19	Replicate 1	4h	Reg Prog	3428	66378
RPSA	1.87783559620443e-23	0.617689	0.087	0.048	6.87306606566783e-19	Replicate 1	4h	Reg Prog	3428	66378
H3F3B	2.23996100750611e-23	0.0890158	0.279	0.183	8.19848128357312e-19	Replicate 1	4h	Reg Prog	3428	66378
RPL23	2.41706240119489e-23	0.291606	0.139	0.084	8.84669009461341e-19	Replicate 1	4h	Reg Prog	3428	66378
CALM2	2.96506401087432e-23	0.0899923	0.297	0.196	1.08524307862011e-18	Replicate 1	4h	Reg Prog	3428	66378
MARCKSL1	3.98238869284419e-23	0.682126	0.074	0.039	1.4575940854679e-18	Replicate 1	4h	Reg Prog	3428	66378
EDF1	9.52050155888592e-23	0.0637956	0.221	0.143	3.48459877556784e-18	Replicate 1	4h	Reg Prog	3428	66378
PRDX2	1.11213698759959e-22	0.558566	0.082	0.045	4.07053258831328e-18	Replicate 1	4h	Reg Prog	3428	66378
ATP5MC2	1.14835461342624e-22	0.660922	0.075	0.04	4.2030927206014e-18	Replicate 1	4h	Reg Prog	3428	66378
NDUFA4	1.16976378251072e-22	0.286614	0.145	0.089	4.28145242036748e-18	Replicate 1	4h	Reg Prog	3428	66378
ATP5F1E	5.55419268102771e-22	0.0474109	0.296	0.196	2.03289006318295e-17	Replicate 1	4h	Reg Prog	3428	66378
CALM1	6.35492008958387e-22	0.0718237	0.35	0.235	2.32596430198859e-17	Replicate 1	4h	Reg Prog	3428	66378
PRDX1	1.00077830860459e-21	0.0760323	0.232	0.152	3.66294868732366e-17	Replicate 1	4h	Reg Prog	3428	66378
C12orf75	1.81076454064959e-21	0.0723499	0.238	0.156	6.62757929523157e-17	Replicate 1	4h	Reg Prog	3428	66378
ATP5IF1	2.11918912109376e-21	0.0442732	0.225	0.146	7.75644410211526e-17	Replicate 1	4h	Reg Prog	3428	66378
TXN	3.09528692673868e-21	0.0365839	0.254	0.167	1.13290596805562e-16	Replicate 1	4h	Reg Prog	3428	66378
VAMP8	4.88432274681733e-21	0.0293075	0.178	0.114	1.78771096856261e-16	Replicate 1	4h	Reg Prog	3428	66378
SRP14	1.10814067067584e-20	0.0786386	0.219	0.145	4.05590566874064e-16	Replicate 1	4h	Reg Prog	3428	66378
RPL36AL	1.42723219433267e-20	0.0438294	0.214	0.14	5.22381255447702e-16	Replicate 1	4h	Reg Prog	3428	66378
FAU	1.52704776974262e-20	0.0361399	0.215	0.141	5.58914754203495e-16	Replicate 1	4h	Reg Prog	3428	66378
ARPC2	2.07718372297814e-20	0.105636	0.149	0.094	7.60270014447227e-16	Replicate 1	4h	Reg Prog	3428	66378
EEF1B2	2.39307836246243e-20	0.450222	0.102	0.06	8.75890611444874e-16	Replicate 1	4h	Reg Prog	3428	66378
EFHD2	2.56690634756322e-20	0.187633	0.13	0.08	9.39513392271614e-16	Replicate 1	4h	Reg Prog	3428	66378
MIF	3.47152433901613e-20	0.0752167	0.459	0.312	1.27061262332329e-15	Replicate 1	4h	Reg Prog	3428	66378
RPS26	3.80774177108383e-20	0.0409629	0.182	0.117	1.39367156563439e-15	Replicate 1	4h	Reg Prog	3428	66378
RAC1	6.66422751720625e-20	0.073444	0.167	0.108	2.43917391357266e-15	Replicate 1	4h	Reg Prog	3428	66378
RPL27	7.37919516889063e-20	0.107975	0.156	0.099	2.70085922376566e-15	Replicate 1	4h	Reg Prog	3428	66378
JPT1	7.40549024389351e-20	0.0560734	0.19	0.124	2.71048348416746e-15	Replicate 1	4h	Reg Prog	3428	66378
FABP2	7.76084521689854e-20	0.160641	0.143	0.089	2.84054695783703e-15	Replicate 1	4h	Reg Prog	3428	66378
PGK1	1.09803184103034e-19	0.125359	0.156	0.1	4.01890634135514e-15	Replicate 1	4h	Reg Prog	3428	66378
TXNDC17	1.56461963850023e-19	0.0102618	0.21	0.138	5.72666433887468e-15	Replicate 1	4h	Reg Prog	3428	66378
PEBP1	1.78956925102024e-19	0.409301	0.094	0.055	6.55000241565919e-15	Replicate 1	4h	Reg Prog	3428	66378
DYNLT1	1.96331307040761e-19	0.0393526	0.199	0.131	7.1859221689989e-15	Replicate 1	4h	Reg Prog	3428	66378
LGALS1	2.0720174042885e-19	0.593716	0.067	0.036	7.58379090143635e-15	Replicate 1	4h	Reg Prog	3428	66378
HINT1	2.27175708066194e-19	0.0152774	0.302	0.203	8.31485809093076e-15	Replicate 1	4h	Reg Prog	3428	66378
GAPDH	2.43792435995828e-19	0.118103	0.521	0.36	8.92304694988329e-15	Replicate 1	4h	Reg Prog	3428	66378
SKP1	2.47689525208412e-19	0.0898788	0.172	0.111	9.06568431215308e-15	Replicate 1	4h	Reg Prog	3428	66378
GNG5	2.83540380155388e-19	0.0381774	0.215	0.142	1.03778614540674e-14	Replicate 1	4h	Reg Prog	3428	66378
CHCHD10	9.38465614255471e-19	0.703551	0.064	0.034	3.43487799473645e-14	Replicate 1	4h	Reg Prog	3428	66378
ELOB	1.20879186064355e-18	0.0996117	0.138	0.087	4.42429908914147e-14	Replicate 1	4h	Reg Prog	3428	66378
PTMA	2.09772228004019e-18	0.0351558	0.385	0.263	7.67787331717508e-14	Replicate 1	4h	Reg Prog	3428	66378
KRT19	2.40799467984401e-18	0.149299	0.625	0.445	8.81350132769707e-14	Replicate 1	4h	Reg Prog	3428	66378
UCA1	2.72653430140509e-18	0.483004	0.081	0.047	9.97938819657277e-14	Replicate 1	4h	Reg Prog	3428	66378
UBL5	3.41378277696597e-18	0.0287545	0.167	0.109	1.24947863419732e-13	Replicate 1	4h	Reg Prog	3428	66378
PTGR1	4.18492371491244e-18	0.673212	0.063	0.034	1.5317239288951e-13	Replicate 1	4h	Reg Prog	3428	66378
FDPS	6.25249573723122e-18	0.349903	0.095	0.057	2.288475964784e-13	Replicate 1	4h	Reg Prog	3428	66378
UQCR10	7.03099855310401e-18	0.075748	0.157	0.102	2.5734157804216e-13	Replicate 1	4h	Reg Prog	3428	66378
SUMO2	1.26447345161288e-17	0.0707813	0.146	0.095	4.62809928024832e-13	Replicate 1	4h	Reg Prog	3428	66378
CIB1	2.19640972168147e-17	-0.0198255	0.242	0.163	8.03907922232634e-13	Replicate 1	4h	Reg Prog	3428	66378
CD24	3.03191339055519e-17	0.315212	0.119	0.076	1.10971062007711e-12	Replicate 1	4h	Reg Prog	3428	66378
SERPINB6	4.52537092464865e-17	0.171222	0.133	0.086	1.65633101213065e-12	Replicate 1	4h	Reg Prog	3428	66378
UBA52	5.00547851309918e-17	0.0445571	0.186	0.124	1.83205519057943e-12	Replicate 1	4h	Reg Prog	3428	66378
TOMM6	5.90629868202249e-17	0.577324	0.065	0.036	2.16176438060705e-12	Replicate 1	4h	Reg Prog	3428	66378
COX5B	6.98192132080437e-17	0.0751321	0.147	0.096	2.55545302262761e-12	Replicate 1	4h	Reg Prog	3428	66378
ACTG1	7.38292559149997e-17	0.0552355	0.418	0.29	2.7022245957449e-12	Replicate 1	4h	Reg Prog	3428	66378
ISG20	7.77374273724749e-17	0.36877	0.092	0.056	2.84526757925995e-12	Replicate 1	4h	Reg Prog	3428	66378
UBB	9.38410935192286e-17	-0.00385946	0.216	0.146	3.43467786389729e-12	Replicate 1	4h	Reg Prog	3428	66378
PPP1R14B	1.20305122070691e-16	0.597722	0.071	0.041	4.40328777290938e-12	Replicate 1	4h	Reg Prog	3428	66378
CLIC3	1.31943662749979e-16	0.615105	0.05	0.026	4.82927000031199e-12	Replicate 1	4h	Reg Prog	3428	66378
ARPC5	1.35045316427379e-16	0.159311	0.123	0.079	4.94279362655848e-12	Replicate 1	4h	Reg Prog	3428	66378
SLC25A3	1.68813078131306e-16	0.080796	0.154	0.102	6.17872747268393e-12	Replicate 1	4h	Reg Prog	3428	66378
ACTB	4.0462926552488e-16	0.0924075	0.472	0.332	1.48098357474761e-11	Replicate 1	4h	Reg Prog	3428	66378
C19orf33	4.75445747709438e-16	0.00275334	0.177	0.118	1.74017898119131e-11	Replicate 1	4h	Reg Prog	3428	66378
ATP5MD	5.92502614029627e-16	-0.00370098	0.157	0.104	2.16861881760984e-11	Replicate 1	4h	Reg Prog	3428	66378
RPL36	8.43727263877726e-16	0.0827804	0.169	0.114	3.08812615851887e-11	Replicate 1	4h	Reg Prog	3428	66378
GPX4	8.92384323787283e-16	0.0287793	0.165	0.11	3.26621586349384e-11	Replicate 1	4h	Reg Prog	3428	66378
OAZ1	9.33793923081494e-16	0.0513593	0.154	0.102	3.41777913787058e-11	Replicate 1	4h	Reg Prog	3428	66378
GUK1	9.53398603498669e-16	0.0208736	0.148	0.098	3.48953422866548e-11	Replicate 1	4h	Reg Prog	3428	66378
KRT20	1.05282807565344e-15	0.0203391	0.339	0.236	3.85345603969917e-11	Replicate 1	4h	Reg Prog	3428	66378
MDK	1.1381606442423e-15	0.696385	0.072	0.043	4.16578177399125e-11	Replicate 1	4h	Reg Prog	3428	66378
TFF2	1.43948508524677e-15	-0.154186	0.929	0.852	5.26865936051171e-11	Replicate 1	4h	Reg Prog	3428	66378
NACA	1.54599267489995e-15	-0.0539692	0.201	0.136	5.65848778940129e-11	Replicate 1	4h	Reg Prog	3428	66378
COX6C	1.58834898229357e-15	-0.0034681	0.189	0.128	5.8135161100927e-11	Replicate 1	4h	Reg Prog	3428	66378
CHCHD2	1.91128937801353e-15	0.0449955	0.162	0.109	6.99551025246731e-11	Replicate 1	4h	Reg Prog	3428	66378
UQCRB	2.89329359468965e-15	0.0210939	0.174	0.117	1.05897438859236e-10	Replicate 1	4h	Reg Prog	3428	66378
HSP90AB1	3.014742836364e-15	0.380171	0.094	0.059	1.10342602553759e-10	Replicate 1	4h	Reg Prog	3428	66378
SEC61G	3.462316131759e-15	-0.0295229	0.184	0.125	1.26724232738511e-10	Replicate 1	4h	Reg Prog	3428	66378
PLAAT4	4.586479803982e-15	0.49913	0.067	0.039	1.67869747305545e-10	Replicate 1	4h	Reg Prog	3428	66378
COX7A2	4.63055525933658e-15	-0.0285777	0.183	0.124	1.69482953046978e-10	Replicate 1	4h	Reg Prog	3428	66378
PRR13	5.6748015915146e-15	0.00359489	0.146	0.097	2.07703413051026e-10	Replicate 1	4h	Reg Prog	3428	66378
COX4I1	7.64921341928385e-15	-0.0656361	0.204	0.14	2.79968860359208e-10	Replicate 1	4h	Reg Prog	3428	66378
LDHA	8.02907098952948e-15	-0.00211532	0.339	0.237	2.93872027287769e-10	Replicate 1	4h	Reg Prog	3428	66378
DSTN	9.29019199761643e-15	0.00351023	0.178	0.122	3.40030317304759e-10	Replicate 1	4h	Reg Prog	3428	66378
ANXA3	1.05280546190861e-14	0.111145	0.142	0.096	3.8533732711317e-10	Replicate 1	4h	Reg Prog	3428	66378
NOP10	1.15823722831532e-14	0.170303	0.088	0.055	4.23926407935689e-10	Replicate 1	4h	Reg Prog	3428	66378
GAS5	2.05641783671241e-14	0.599374	0.058	0.033	7.52669492415109e-10	Replicate 1	4h	Reg Prog	3428	66378
GUCA2A	2.29374790528019e-14	0.0568854	0.197	0.136	8.39534670811602e-10	Replicate 1	4h	Reg Prog	3428	66378
RPL24	3.00416852587996e-14	-0.0426543	0.233	0.162	1.09955572215732e-09	Replicate 1	4h	Reg Prog	3428	66378
RPLP2	3.13808760313694e-14	-0.0291018	0.15	0.101	1.14857144362415e-09	Replicate 1	4h	Reg Prog	3428	66378
HMGB1	3.19802398841349e-14	0.0518637	0.125	0.083	1.17050875999922e-09	Replicate 1	4h	Reg Prog	3428	66378
S100A14	3.45004501190179e-14	0.0132104	0.138	0.092	1.26275097480617e-09	Replicate 1	4h	Reg Prog	3428	66378
VDAC1	4.6007299547746e-14	-0.0701253	0.195	0.135	1.68391317074705e-09	Replicate 1	4h	Reg Prog	3428	66378
RPL13A	6.29119903992385e-14	-0.0494418	0.269	0.188	2.30264176060253e-09	Replicate 1	4h	Reg Prog	3428	66378
SDCBP2	6.58442813126774e-14	0.164972	0.104	0.068	2.4099665403253e-09	Replicate 1	4h	Reg Prog	3428	66378
PSMA7	8.12819049332686e-14	-0.00518873	0.151	0.103	2.97499900246256e-09	Replicate 1	4h	Reg Prog	3428	66378
BTF3	8.38691731444858e-14	0.112304	0.095	0.061	3.06969560626132e-09	Replicate 1	4h	Reg Prog	3428	66378
HIGD1A	9.36191743307868e-14	0.122152	0.097	0.062	3.42655539968113e-09	Replicate 1	4h	Reg Prog	3428	66378
CALML4	1.06125029256593e-13	-0.0531124	0.223	0.155	3.88428219582055e-09	Replicate 1	4h	Reg Prog	3428	66378
DBI	1.07954108696603e-13	-0.00420055	0.156	0.107	3.95122833240437e-09	Replicate 1	4h	Reg Prog	3428	66378
PLAC8	1.68759289483091e-13	-0.0386803	0.303	0.214	6.1767587543706e-09	Replicate 1	4h	Reg Prog	3428	66378
LCN2	2.08488652737736e-13	0.0539433	0.259	0.184	7.63089317885387e-09	Replicate 1	4h	Reg Prog	3428	66378
RPL31	2.26169914323887e-13	0.0325153	0.112	0.074	8.2780450341686e-09	Replicate 1	4h	Reg Prog	3428	66378
POMP	2.32080845465949e-13	0.034576	0.136	0.092	8.4943910248992e-09	Replicate 1	4h	Reg Prog	3428	66378
YWHAZ	2.76998094252328e-13	-0.0188023	0.174	0.121	1.01384072477294e-08	Replicate 1	4h	Reg Prog	3428	66378
CMAS	3.35874515164741e-13	0.0513704	0.117	0.078	1.22933431295447e-08	Replicate 1	4h	Reg Prog	3428	66378
OST4	5.00428234655078e-13	0.0110066	0.134	0.091	1.83161738166105e-08	Replicate 1	4h	Reg Prog	3428	66378
CDC42	5.28124701326643e-13	0.0569009	0.124	0.084	1.93298921932565e-08	Replicate 1	4h	Reg Prog	3428	66378
NQO1	6.22671183424342e-13	0.0821059	0.09	0.058	2.27903879845143e-08	Replicate 1	4h	Reg Prog	3428	66378
RPL41	6.61297342506686e-13	0.0305951	0.438	0.31	2.42041440330872e-08	Replicate 1	4h	Reg Prog	3428	66378
PSME2	9.58775501358697e-13	0.407637	0.076	0.048	3.50921421252297e-08	Replicate 1	4h	Reg Prog	3428	66378
CHMP5	1.10330551974728e-12	0.0901253	0.111	0.074	4.03820853282702e-08	Replicate 1	4h	Reg Prog	3428	66378
COX7B	1.50216734783884e-12	-0.0322384	0.152	0.105	5.49808270982495e-08	Replicate 1	4h	Reg Prog	3428	66378
POLD4	1.56513919945782e-12	0.147687	0.09	0.058	5.72856598393558e-08	Replicate 1	4h	Reg Prog	3428	66378
RHOA	1.70421140659728e-12	-0.0115093	0.142	0.098	6.2375841692867e-08	Replicate 1	4h	Reg Prog	3428	66378
KRT7	1.79031235724936e-12	0.463197	0.06	0.036	6.5527222587684e-08	Replicate 1	4h	Reg Prog	3428	66378
CDA	1.88793526021436e-12	0.0212516	0.115	0.077	6.91003184591057e-08	Replicate 1	4h	Reg Prog	3428	66378
TUBB4B	1.97872560195294e-12	0.00532819	0.119	0.081	7.24233357570795e-08	Replicate 1	4h	Reg Prog	3428	66378
SCP2	2.30007545873199e-12	0.180636	0.102	0.068	8.41850618650494e-08	Replicate 1	4h	Reg Prog	3428	66378
RNASE1	2.37611812013438e-12	0.191254	0.116	0.078	8.69682993150383e-08	Replicate 1	4h	Reg Prog	3428	66378
SUB1	2.46712373980327e-12	0.0724564	0.114	0.077	9.02991960005395e-08	Replicate 1	4h	Reg Prog	3428	66378
ATP5PF	2.4828791010936e-12	-0.0211864	0.159	0.111	9.0875857979127e-08	Replicate 1	4h	Reg Prog	3428	66378
TPM4	2.50554274376032e-12	0.0245326	0.151	0.105	9.17053699643714e-08	Replicate 1	4h	Reg Prog	3428	66378
CLTB	2.5548309515258e-12	0.114219	0.095	0.063	9.35093676567959e-08	Replicate 1	4h	Reg Prog	3428	66378
RPL34	2.60077584116429e-12	-0.0867844	0.205	0.145	9.51909965624543e-08	Replicate 1	4h	Reg Prog	3428	66378
PCCA	2.93415326719165e-12	0.192314	0.13	0.09	1.07392943732481e-07	Replicate 1	4h	Reg Prog	3428	66378
RPL4	3.45263638460429e-12	0.632207	0.06	0.037	1.26369944312902e-07	Replicate 1	4h	Reg Prog	3428	66378
ALDH1A1	3.95331819391956e-12	0.477129	0.064	0.04	1.4469539921565e-07	Replicate 1	4h	Reg Prog	3428	66378
RBX1	4.82642953268049e-12	0.20853	0.087	0.057	1.76652147325639e-07	Replicate 1	4h	Reg Prog	3428	66378
TSTD1	5.17070978243452e-12	-0.0424766	0.153	0.106	1.89253148746886e-07	Replicate 1	4h	Reg Prog	3428	66378
S100A16	5.28545577844154e-12	0.0507208	0.105	0.07	1.93452966946739e-07	Replicate 1	4h	Reg Prog	3428	66378
HLA-C	6.60266451323977e-12	0.0220923	0.219	0.157	2.41664123849089e-07	Replicate 1	4h	Reg Prog	3428	66378
TFF1	6.68408578455553e-12	-0.138277	0.898	0.826	2.44644223800517e-07	Replicate 1	4h	Reg Prog	3428	66378
ANXA5	9.24693299928896e-12	0.516024	0.064	0.039	3.38446994706975e-07	Replicate 1	4h	Reg Prog	3428	66378
NPM1	1.00894200725081e-11	0.39458	0.072	0.046	3.69282864073867e-07	Replicate 1	4h	Reg Prog	3428	66378
RPS25	1.04753733453157e-11	-0.0274301	0.149	0.104	3.83409139811898e-07	Replicate 1	4h	Reg Prog	3428	66378
NDUFA13	1.23441621714823e-11	-0.00592222	0.145	0.101	4.51808679638424e-07	Replicate 1	4h	Reg Prog	3428	66378
CLIC1	2.48831734300709e-11	-0.0170383	0.167	0.119	9.10749030714026e-07	Replicate 1	4h	Reg Prog	3428	66378
DYNLRB1	2.60854211120488e-11	0.0696338	0.094	0.063	9.54752498122098e-07	Replicate 1	4h	Reg Prog	3428	66378
RPL38	2.7940272793778e-11	-0.0195667	0.135	0.094	1.02264192452507e-06	Replicate 1	4h	Reg Prog	3428	66378
RHOC	2.84676268666297e-11	0.155256	0.089	0.059	1.04194361094551e-06	Replicate 1	4h	Reg Prog	3428	66378
NDUFS5	3.31735468866915e-11	0.0807311	0.107	0.073	1.21418498959979e-06	Replicate 1	4h	Reg Prog	3428	66378
C15orf48	4.32304393258257e-11	-0.0708206	0.314	0.225	1.58227730976455e-06	Replicate 1	4h	Reg Prog	3428	66378
UBC	5.20047430741006e-11	-0.0649347	0.246	0.178	1.90342560125515e-06	Replicate 1	4h	Reg Prog	3428	66378
HSPE1	7.2480131510172e-11	0.418338	0.064	0.04	2.65284529340381e-06	Replicate 1	4h	Reg Prog	3428	66378
NDUFC1	8.700586074349e-11	0.113172	0.087	0.058	3.18450150907248e-06	Replicate 1	4h	Reg Prog	3428	66378
BZW1	9.7834030469834e-11	0.0149638	0.12	0.084	3.5808233492264e-06	Replicate 1	4h	Reg Prog	3428	66378
COX7C	1.0157033025063e-10	-0.0532637	0.172	0.123	3.7175756575033e-06	Replicate 1	4h	Reg Prog	3428	66378
COX6B1	1.04027555738804e-10	-0.0217771	0.138	0.098	3.80751256759597e-06	Replicate 1	4h	Reg Prog	3428	66378
SRSF3	1.22468758155278e-10	0.156161	0.092	0.062	4.48247901724133e-06	Replicate 1	4h	Reg Prog	3428	66378
MYL12B	1.48147031889744e-10	0.032287	0.548	0.399	5.42232951419651e-06	Replicate 1	4h	Reg Prog	3428	66378
RNF186	1.79680708005682e-10	0.446555	0.063	0.04	6.57649359371598e-06	Replicate 1	4h	Reg Prog	3428	66378
POLR2L	1.94592189105708e-10	0.00880925	0.092	0.062	7.12226871345801e-06	Replicate 1	4h	Reg Prog	3428	66378
ANXA4	2.40336829169679e-10	-0.0264728	0.139	0.099	8.79656828443943e-06	Replicate 1	4h	Reg Prog	3428	66378
RAN	3.09746354057553e-10	0.316819	0.068	0.044	1.13370263048605e-05	Replicate 1	4h	Reg Prog	3428	66378
SRSF9	3.51839105620819e-10	0.194118	0.076	0.05	1.28776631048276e-05	Replicate 1	4h	Reg Prog	3428	66378
SOD1	3.71714653750121e-10	-0.104035	0.143	0.101	1.36051280419082e-05	Replicate 1	4h	Reg Prog	3428	66378
COX6A1	5.22638441668431e-10	-0.0191357	0.126	0.089	1.91290896035062e-05	Replicate 1	4h	Reg Prog	3428	66378
LAMTOR5	5.97674391392655e-10	0.0689484	0.09	0.061	2.18754803993626e-05	Replicate 1	4h	Reg Prog	3428	66378
VDAC2	6.64714023963456e-10	0.100928	0.089	0.061	2.43291979910865e-05	Replicate 1	4h	Reg Prog	3428	66378
MICOS10	9.12871240082314e-10	0.00279275	0.104	0.073	3.34120002582528e-05	Replicate 1	4h	Reg Prog	3428	66378
ROMO1	9.62830110973289e-10	0.0876645	0.082	0.055	3.52405448917333e-05	Replicate 1	4h	Reg Prog	3428	66378
UQCR11	1.24368265343149e-09	-0.000954854	0.101	0.07	4.55200287982459e-05	Replicate 1	4h	Reg Prog	3428	66378
SELENOW	1.26114997959613e-09	-0.0879068	0.147	0.106	4.61593504031981e-05	Replicate 1	4h	Reg Prog	3428	66378
MYL6	1.27605012473e-09	0.0804878	0.649	0.493	4.67047106152427e-05	Replicate 1	4h	Reg Prog	3428	66378
ATP6V1G1	1.49458697967955e-09	0.0147278	0.087	0.06	5.47033780432513e-05	Replicate 1	4h	Reg Prog	3428	66378
LGALS3	1.83526305202814e-09	0.0990769	0.853	0.71	6.71724629672818e-05	Replicate 1	4h	Reg Prog	3428	66378
EIF4G2	2.04111562264302e-09	0.216751	0.097	0.068	7.47068729043571e-05	Replicate 1	4h	Reg Prog	3428	66378
SF3B6	2.17200885462435e-09	0.0252732	0.084	0.057	7.94976960881058e-05	Replicate 1	4h	Reg Prog	3428	66378
PFDN5	2.24177193588119e-09	0.0666355	0.087	0.059	8.20510946251875e-05	Replicate 1	4h	Reg Prog	3428	66378
GSTO1	2.28901873821797e-09	0.10173	0.074	0.05	8.37803748375161e-05	Replicate 1	4h	Reg Prog	3428	66378
HLA-B	2.51946234113319e-09	-0.040945	0.259	0.191	9.22148411478159e-05	Replicate 1	4h	Reg Prog	3428	66378
FHL2	2.60575799481256e-09	0.272619	0.086	0.06	9.53733483681344e-05	Replicate 1	4h	Reg Prog	3428	66378
YWHAH	2.67274910242817e-09	0.189813	0.071	0.047	9.78252898979735e-05	Replicate 1	4h	Reg Prog	3428	66378
ATP5MF	2.71973752887559e-09	-0.046752	0.094	0.065	9.95451132943756e-05	Replicate 1	4h	Reg Prog	3428	66378
YWHAB	2.73030792118731e-09	0.0917171	0.092	0.064	9.99320002233768e-05	Replicate 1	4h	Reg Prog	3428	66378
SEC61B	3.0855817263394e-09	0.0507086	0.095	0.067	0.000112935	Replicate 1	4h	Reg Prog	3428	66378
EIF2S2	3.59787523404396e-09	0.126759	0.088	0.061	0.000131686	Replicate 1	4h	Reg Prog	3428	66378
NDUFA11	3.7385277156544e-09	0.283965	0.066	0.044	0.000136834	Replicate 1	4h	Reg Prog	3428	66378
H3F3A	3.81346997142584e-09	-0.031156	0.431	0.313	0.000139577	Replicate 1	4h	Reg Prog	3428	66378
PKIB	4.9065504120429e-09	-0.088167	0.131	0.095	0.000179585	Replicate 1	4h	Reg Prog	3428	66378
COX5A	5.0848658609145e-09	0.000251833	0.097	0.068	0.000186111	Replicate 1	4h	Reg Prog	3428	66378
UQCRQ	5.16563792675707e-09	-0.0156184	0.113	0.08	0.000189068	Replicate 1	4h	Reg Prog	3428	66378
HSBP1	5.58703658763132e-09	0.00428592	0.097	0.068	0.000204491	Replicate 1	4h	Reg Prog	3428	66378
TMA7	5.85641161108892e-09	-0.0551371	0.13	0.094	0.000214351	Replicate 1	4h	Reg Prog	3428	66378
CYSTM1	5.89710824089887e-09	0.00335208	0.504	0.37	0.00021584	Replicate 1	4h	Reg Prog	3428	66378
PDLIM1	6.18135098466409e-09	0.166841	0.075	0.051	0.000226244	Replicate 1	4h	Reg Prog	3428	66378
CAMK2N1	7.14543932177026e-09	-0.0643554	0.137	0.1	0.00026153	Replicate 1	4h	Reg Prog	3428	66378
ARF1	1.52651833350186e-08	0.157286	0.075	0.052	0.000558721	Replicate 1	4h	Reg Prog	3428	66378
NDUFA1	1.6462372909455e-08	-0.050992	0.111	0.08	0.000602539	Replicate 1	4h	Reg Prog	3428	66378
CLTA	1.75070071894063e-08	0.0574059	0.085	0.06	0.000640774	Replicate 1	4h	Reg Prog	3428	66378
ELF3	2.06730342124657e-08	-0.0111635	0.124	0.091	0.000756654	Replicate 1	4h	Reg Prog	3428	66378
KRT10	2.08869542489292e-08	0.265819	0.056	0.037	0.000764483	Replicate 1	4h	Reg Prog	3428	66378
NDUFB3	2.41729664643836e-08	-0.109913	0.109	0.078	0.000884755	Replicate 1	4h	Reg Prog	3428	66378
ARPC1B	2.50247548909096e-08	0.0209578	0.095	0.067	0.000915931	Replicate 1	4h	Reg Prog	3428	66378
FAM177A1	2.89282843942987e-08	0.225613	0.067	0.045	0.0010588	Replicate 1	4h	Reg Prog	3428	66378
EZR	3.1112626245974e-08	-0.060734	0.125	0.092	0.00113875	Replicate 1	4h	Reg Prog	3428	66378
TMEM256	3.14649740495403e-08	-0.00895272	0.076	0.052	0.00115165	Replicate 1	4h	Reg Prog	3428	66378
TPM3	3.74359200947961e-08	-0.00268516	0.093	0.067	0.00137019	Replicate 1	4h	Reg Prog	3428	66378
IDI1	5.63394007504245e-08	0.118663	0.071	0.049	0.00206208	Replicate 1	4h	Reg Prog	3428	66378
SAP18	5.66461447004047e-08	-0.104803	0.118	0.086	0.00207331	Replicate 1	4h	Reg Prog	3428	66378
ATP5ME	5.70480297507176e-08	0.0147273	0.083	0.058	0.00208801	Replicate 1	4h	Reg Prog	3428	66378
CCL15	5.97736185980244e-08	0.328042	0.053	0.035	0.00218777	Replicate 1	4h	Reg Prog	3428	66378
HLA-G	6.83016207980203e-08	0.172798	0.088	0.063	0.00249991	Replicate 1	4h	Reg Prog	3428	66378
BLVRB	6.85728404471891e-08	0.089292	0.065	0.044	0.00250984	Replicate 1	4h	Reg Prog	3428	66378
SLPI	8.8428119582718e-08	0.220816	0.079	0.056	0.00323656	Replicate 1	4h	Reg Prog	3428	66378
ATP5PD	8.96664654719814e-08	-0.0451489	0.079	0.056	0.00328188	Replicate 1	4h	Reg Prog	3428	66378
HEBP2	9.64389532753023e-08	-0.0872211	0.104	0.075	0.00352976	Replicate 1	4h	Reg Prog	3428	66378
NDUFB4	9.90579633636761e-08	-0.106074	0.108	0.079	0.00362562	Replicate 1	4h	Reg Prog	3428	66378
CHMP2A	1.20759425980847e-07	0.0243192	0.082	0.058	0.00441992	Replicate 1	4h	Reg Prog	3428	66378
GABARAPL2	1.3674551250269e-07	-0.0587074	0.086	0.061	0.00500502	Replicate 1	4h	Reg Prog	3428	66378
RAB11A	1.66451342686807e-07	0.0336505	0.083	0.059	0.00609229	Replicate 1	4h	Reg Prog	3428	66378
BLOC1S1	1.8525270037163e-07	-0.0337025	0.097	0.07	0.00678043	Replicate 1	4h	Reg Prog	3428	66378
HSPA8	2.5171910066478e-07	0.205051	0.078	0.056	0.00921317	Replicate 1	4h	Reg Prog	3428	66378
MAP1LC3B	3.15399928321785e-07	0.0342301	0.08	0.057	0.011544	Replicate 1	4h	Reg Prog	3428	66378
MRPS6	3.49046649778396e-07	0.333788	0.055	0.037	0.0127755	Replicate 1	4h	Reg Prog	3428	66378
SQSTM1	3.55698197782573e-07	0.323046	0.067	0.047	0.0130189	Replicate 1	4h	Reg Prog	3428	66378
BRI3	3.60206793590871e-07	0.101994	0.074	0.052	0.0131839	Replicate 1	4h	Reg Prog	3428	66378
GNG10	3.99275613087713e-07	0.189179	0.052	0.035	0.0146139	Replicate 1	4h	Reg Prog	3428	66378
UBE2L3	4.04692920014066e-07	0.0692416	0.075	0.053	0.0148122	Replicate 1	4h	Reg Prog	3428	66378
MAL2	4.20054483590428e-07	-0.0841577	0.123	0.092	0.0153744	Replicate 1	4h	Reg Prog	3428	66378
VAPA	4.20720350559374e-07	0.193816	0.073	0.052	0.0153988	Replicate 1	4h	Reg Prog	3428	66378
COX17	4.2216978022571e-07	-0.0892143	0.08	0.057	0.0154518	Replicate 1	4h	Reg Prog	3428	66378
AREG	4.27148584714634e-07	0.232771	0.083	0.06	0.0156341	Replicate 1	4h	Reg Prog	3428	66378
CMPK1	4.3684536819089e-07	-0.000963711	0.091	0.067	0.015989	Replicate 1	4h	Reg Prog	3428	66378
LMO4	4.59949702121013e-07	0.116852	0.075	0.054	0.0168346	Replicate 1	4h	Reg Prog	3428	66378
PRELID1	5.40948008679319e-07	-0.0271118	0.088	0.064	0.0197992	Replicate 1	4h	Reg Prog	3428	66378
ABRACL	5.76949240322386e-07	0.0173625	0.07	0.05	0.0211169	Replicate 1	4h	Reg Prog	3428	66378
COX8A	6.16189803734508e-07	-0.119167	0.094	0.068	0.0225532	Replicate 1	4h	Reg Prog	3428	66378
SMIM22	6.25321585076063e-07	-0.036521	0.105	0.078	0.0228874	Replicate 1	4h	Reg Prog	3428	66378
BTG1	6.34381832737802e-07	0.0157546	0.088	0.064	0.023219	Replicate 1	4h	Reg Prog	3428	66378
NDUFB8	7.15907946151999e-07	0.370843	0.054	0.037	0.0262029	Replicate 1	4h	Reg Prog	3428	66378
PPA1	7.17566387432925e-07	-0.0202837	0.102	0.075	0.0262636	Replicate 1	4h	Reg Prog	3428	66378
RRAS	7.28269992535875e-07	0.246363	0.05	0.034	0.0266554	Replicate 1	4h	Reg Prog	3428	66378
CCND1	7.29808343477754e-07	0.320532	0.058	0.04	0.0267117	Replicate 1	4h	Reg Prog	3428	66378
AURKAIP1	7.91642977907605e-07	0.167857	0.062	0.043	0.0289749	Replicate 1	4h	Reg Prog	3428	66378
GTF3C6	8.81240976052698e-07	-0.0275714	0.076	0.055	0.0322543	Replicate 1	4h	Reg Prog	3428	66378
RNF181	1.00485744897747e-06	0.147423	0.056	0.039	0.0367788	Replicate 1	4h	Reg Prog	3428	66378
DDT	1.2214191673027e-06	0.204908	0.059	0.041	0.0447052	Replicate 1	4h	Reg Prog	3428	66378
ANAPC16	1.23474739611446e-06	0.242253	0.062	0.044	0.045193	Replicate 1	4h	Reg Prog	3428	66378
SSR4	1.29856978231969e-06	0.21472	0.075	0.054	0.047529	Replicate 1	4h	Reg Prog	3428	66378
SNX3	1.33005690600067e-06	0.0547412	0.069	0.049	0.0486814	Replicate 1	4h	Reg Prog	3428	66378
PTGES3	1.5946030395737e-06	0.0513872	0.074	0.054	0.0583641	Replicate 1	4h	Reg Prog	3428	66378
ATP5MPL	1.59623305809035e-06	-0.0438594	0.089	0.065	0.0584237	Replicate 1	4h	Reg Prog	3428	66378
EEF1G	1.88009426556719e-06	-0.0721789	0.089	0.066	0.0688133	Replicate 1	4h	Reg Prog	3428	66378
ZNF706	2.16236335355292e-06	-0.0764465	0.093	0.069	0.0791447	Replicate 1	4h	Reg Prog	3428	66378
CFDP1	2.27461149662533e-06	-0.0680741	0.107	0.08	0.0832531	Replicate 1	4h	Reg Prog	3428	66378
CALM3	2.47109891878052e-06	-0.00900859	0.075	0.054	0.0904447	Replicate 1	4h	Reg Prog	3428	66378
GSKIP	2.50434004226565e-06	0.181214	0.056	0.039	0.0916614	Replicate 1	4h	Reg Prog	3428	66378
GLRX	2.81731500307433e-06	0.0772653	0.069	0.05	0.103117	Replicate 1	4h	Reg Prog	3428	66378
PPP1R14D	2.85895743462598e-06	0.0174118	0.068	0.049	0.104641	Replicate 1	4h	Reg Prog	3428	66378
BIRC3	3.01235893052979e-06	0.150643	0.076	0.056	0.110255	Replicate 1	4h	Reg Prog	3428	66378
CLDN3	3.03550159562405e-06	0.118466	0.088	0.066	0.111102	Replicate 1	4h	Reg Prog	3428	66378
PKM	3.52377337849973e-06	0.00209532	0.09	0.068	0.128974	Replicate 1	4h	Reg Prog	3428	66378
C4BPB	3.66766278957251e-06	-0.016794	0.099	0.074	0.13424	Replicate 1	4h	Reg Prog	3428	66378
NOL7	3.70087445930708e-06	0.161607	0.062	0.044	0.135456	Replicate 1	4h	Reg Prog	3428	66378
HIGD2A	3.754217203406e-06	0.0617448	0.062	0.044	0.137408	Replicate 1	4h	Reg Prog	3428	66378
ATP5F1D	3.96350693063087e-06	0.0473382	0.071	0.051	0.145068	Replicate 1	4h	Reg Prog	3428	66378
ATP5MG	4.98452254030641e-06	-0.146113	0.109	0.082	0.182439	Replicate 1	4h	Reg Prog	3428	66378
MPC2	5.30160157977158e-06	0.00110344	0.072	0.053	0.194044	Replicate 1	4h	Reg Prog	3428	66378
VPS28	8.64032494790736e-06	0.0756803	0.057	0.041	0.316245	Replicate 1	4h	Reg Prog	3428	66378
SERP1	9.7146194052815e-06	0.0470761	0.074	0.055	0.355565	Replicate 1	4h	Reg Prog	3428	66378
PRSS3	1.01348584410036e-05	-0.143235	0.106	0.081	0.370946	Replicate 1	4h	Reg Prog	3428	66378
REG4	1.11000618359003e-05	-0.0226101	0.498	0.373	0.406273	Replicate 1	4h	Reg Prog	3428	66378
YWHAE	1.17596609593349e-05	0.0876419	0.066	0.049	0.430415	Replicate 1	4h	Reg Prog	3428	66378
TMEM54	1.40158734144105e-05	-0.141568	0.104	0.079	0.512995	Replicate 1	4h	Reg Prog	3428	66378
SRP9	1.43426579732565e-05	0.0813987	0.062	0.045	0.524956	Replicate 1	4h	Reg Prog	3428	66378
MMP7	1.46086785868528e-05	-0.0201631	0.097	0.073	0.534692	Replicate 1	4h	Reg Prog	3428	66378
HNRNPA2B1	1.48374738030277e-05	0.0582347	0.076	0.057	0.543066	Replicate 1	4h	Reg Prog	3428	66378
ATP5F1B	1.63838656712817e-05	-0.00173176	0.075	0.056	0.599666	Replicate 1	4h	Reg Prog	3428	66378
RBM8A	1.72008412641986e-05	0.0227151	0.065	0.048	0.629568	Replicate 1	4h	Reg Prog	3428	66378
TBCA	1.82610268495318e-05	-0.0073968	0.074	0.055	0.668372	Replicate 1	4h	Reg Prog	3428	66378
MORF4L1	2.0380446154821e-05	0.0518612	0.064	0.047	0.745945	Replicate 1	4h	Reg Prog	3428	66378
RNASEK	2.29499912589277e-05	-0.00116239	0.083	0.063	0.839993	Replicate 1	4h	Reg Prog	3428	66378
PSMA2	2.52418962719666e-05	0.0140286	0.062	0.046	0.923879	Replicate 1	4h	Reg Prog	3428	66378
F3	2.5445615245652e-05	0.0609905	0.107	0.083	0.931335	Replicate 1	4h	Reg Prog	3428	66378
RAB5IF	2.60635071176082e-05	-0.0297587	0.076	0.057	0.95395	Replicate 1	4h	Reg Prog	3428	66378
RFK	2.6430837042033e-05	0.109881	0.052	0.037	0.967395	Replicate 1	4h	Reg Prog	3428	66378
RAB2A	2.72145317508083e-05	0.201628	0.067	0.05	0.996079	Replicate 1	4h	Reg Prog	3428	66378
MGAT4B	3.16973156285594e-05	0.0903131	0.067	0.05	1	Replicate 1	4h	Reg Prog	3428	66378
MISP	3.23877400289381e-05	-0.0129876	0.082	0.062	1	Replicate 1	4h	Reg Prog	3428	66378
PSMB1	3.49662487016454e-05	0.0616791	0.076	0.057	1	Replicate 1	4h	Reg Prog	3428	66378
NDUFA2	3.54891363968535e-05	0.152489	0.05	0.036	1	Replicate 1	4h	Reg Prog	3428	66378
MT-CO3	3.55293740565736e-05	-1.16432	0.052	0.068	1	Replicate 1	4h	Reg Prog	3428	66378
PHPT1	4.29625897142653e-05	-0.0211016	0.071	0.054	1	Replicate 1	4h	Reg Prog	3428	66378
OCIAD2	4.47664975451605e-05	-0.123375	0.088	0.068	1	Replicate 1	4h	Reg Prog	3428	66378
NDUFB2	4.59500439221085e-05	-0.0232325	0.063	0.047	1	Replicate 1	4h	Reg Prog	3428	66378
ENY2	4.9559430134638e-05	0.10219	0.052	0.038	1	Replicate 1	4h	Reg Prog	3428	66378
CCNI	5.61676336965441e-05	-0.084213	0.08	0.061	1	Replicate 1	4h	Reg Prog	3428	66378
ARF4	6.27037442685338e-05	-0.00070864	0.073	0.055	1	Replicate 1	4h	Reg Prog	3428	66378
MANF	6.63446417518279e-05	0.268973	0.052	0.038	1	Replicate 1	4h	Reg Prog	3428	66378
TALDO1	6.9528356741094e-05	0.0237633	0.062	0.047	1	Replicate 1	4h	Reg Prog	3428	66378
NDUFAB1	7.30524482184283e-05	0.0466426	0.053	0.038	1	Replicate 1	4h	Reg Prog	3428	66378
CHMP2B	7.4908032184505e-05	0.0508455	0.058	0.043	1	Replicate 1	4h	Reg Prog	3428	66378
H2AFZ	8.43401975872045e-05	-0.12069	0.06	0.045	1	Replicate 1	4h	Reg Prog	3428	66378
PSMB6	8.64955791312409e-05	0.150484	0.05	0.037	1	Replicate 1	4h	Reg Prog	3428	66378
KLK6	8.7822774150667e-05	0.303682	0.061	0.046	1	Replicate 1	4h	Reg Prog	3428	66378
RPS29	9.16800827628385e-05	-0.139157	0.144	0.114	1	Replicate 1	4h	Reg Prog	3428	66378
ENO1	9.68998886216111e-05	-0.0909009	0.085	0.065	1	Replicate 1	4h	Reg Prog	3428	66378
TM4SF1	0.000104327	-0.000993449	0.098	0.077	1	Replicate 1	4h	Reg Prog	3428	66378
SDCBP	0.000104594	0.0628991	0.057	0.043	1	Replicate 1	4h	Reg Prog	3428	66378
NDUFB10	0.00010478	-0.012087	0.063	0.047	1	Replicate 1	4h	Reg Prog	3428	66378
RAB25	0.000130221	0.0902498	0.051	0.038	1	Replicate 1	4h	Reg Prog	3428	66378
SEM1	0.000133575	-0.0473953	0.072	0.055	1	Replicate 1	4h	Reg Prog	3428	66378
LSM3	0.000143711	-0.0858345	0.06	0.045	1	Replicate 1	4h	Reg Prog	3428	66378
HIST1H2AC	0.000147125	0.159436	0.061	0.046	1	Replicate 1	4h	Reg Prog	3428	66378
SUMO1	0.000151649	-0.0559728	0.067	0.051	1	Replicate 1	4h	Reg Prog	3428	66378
GDF15	0.000183095	0.173105	0.071	0.055	1	Replicate 1	4h	Reg Prog	3428	66378
MRPL51	0.000188488	0.151612	0.052	0.038	1	Replicate 1	4h	Reg Prog	3428	66378
PSMA6	0.000191377	0.136233	0.054	0.04	1	Replicate 1	4h	Reg Prog	3428	66378
EIF4A2	0.000192704	0.172385	0.06	0.046	1	Replicate 1	4h	Reg Prog	3428	66378
TOMM5	0.000215093	-0.064422	0.051	0.038	1	Replicate 1	4h	Reg Prog	3428	66378
MGLL	0.000233579	0.180533	0.06	0.046	1	Replicate 1	4h	Reg Prog	3428	66378
GNAS	0.000239014	-0.184231	0.144	0.115	1	Replicate 1	4h	Reg Prog	3428	66378
HSP90B1	0.000257743	-0.0885373	0.165	0.133	1	Replicate 1	4h	Reg Prog	3428	66378
CYCS	0.000262451	-0.0252871	0.055	0.042	1	Replicate 1	4h	Reg Prog	3428	66378
C4orf48	0.000290143	-0.113571	0.086	0.068	1	Replicate 1	4h	Reg Prog	3428	66378
FCGRT	0.000310154	0.249355	0.062	0.047	1	Replicate 1	4h	Reg Prog	3428	66378
EPCAM	0.000314998	-0.284168	0.499	0.432	1	Replicate 1	4h	Reg Prog	3428	66378
MT-ATP6	0.000318093	-1.1589	0.043	0.056	1	Replicate 1	4h	Reg Prog	3428	66378
PDCD6	0.00034966	0.0624781	0.054	0.041	1	Replicate 1	4h	Reg Prog	3428	66378
MT-CO2	0.000361121	-1.25444	0.07	0.083	1	Replicate 1	4h	Reg Prog	3428	66378
TAX1BP3	0.000411607	-0.0255129	0.058	0.044	1	Replicate 1	4h	Reg Prog	3428	66378
NDUFC2	0.000439098	-0.160823	0.085	0.067	1	Replicate 1	4h	Reg Prog	3428	66378
MT-ND4	0.000490094	-0.955549	0.038	0.051	1	Replicate 1	4h	Reg Prog	3428	66378
SCD	0.000512421	0.012257	0.097	0.078	1	Replicate 1	4h	Reg Prog	3428	66378
MRFAP1	0.000535824	-0.0273288	0.053	0.041	1	Replicate 1	4h	Reg Prog	3428	66378
IFITM3	0.000551303	0.0214091	0.058	0.044	1	Replicate 1	4h	Reg Prog	3428	66378
TUBA1B	0.000554666	0.0456792	0.056	0.043	1	Replicate 1	4h	Reg Prog	3428	66378
MRPL20	0.000601761	0.087488	0.055	0.042	1	Replicate 1	4h	Reg Prog	3428	66378
CYBA	0.000633428	0.107178	0.068	0.053	1	Replicate 1	4h	Reg Prog	3428	66378
SRSF7	0.000687186	-0.0105074	0.058	0.045	1	Replicate 1	4h	Reg Prog	3428	66378
ATP5F1C	0.000695725	0.0132181	0.064	0.05	1	Replicate 1	4h	Reg Prog	3428	66378
FAM162A	0.000727983	-0.115225	0.074	0.058	1	Replicate 1	4h	Reg Prog	3428	66378
MALL	0.000757363	-0.190456	0.099	0.079	1	Replicate 1	4h	Reg Prog	3428	66378
DEK	0.000793479	-0.0382328	0.064	0.051	1	Replicate 1	4h	Reg Prog	3428	66378
EIF1AX	0.000807746	0.0350625	0.055	0.042	1	Replicate 1	4h	Reg Prog	3428	66378
TPD52	0.000853331	0.140334	0.055	0.042	1	Replicate 1	4h	Reg Prog	3428	66378
MT-CO1	0.000929255	-1.04772	0.07	0.083	1	Replicate 1	4h	Reg Prog	3428	66378
CAPN2	0.00100408	0.00736276	0.074	0.059	1	Replicate 1	4h	Reg Prog	3428	66378
NEDD8	0.00120706	-0.12601	0.059	0.046	1	Replicate 1	4h	Reg Prog	3428	66378
ANXA11	0.00126576	0.0469735	0.067	0.053	1	Replicate 1	4h	Reg Prog	3428	66378
IFI27	0.00127176	0.0255709	0.838	0.698	1	Replicate 1	4h	Reg Prog	3428	66378
ACTR3	0.00133878	0.0688539	0.061	0.048	1	Replicate 1	4h	Reg Prog	3428	66378
SH3GLB1	0.00139266	0.0708689	0.058	0.046	1	Replicate 1	4h	Reg Prog	3428	66378
PSMD8	0.00147103	-0.111899	0.058	0.046	1	Replicate 1	4h	Reg Prog	3428	66378
ANAPC11	0.00159861	-0.0849538	0.061	0.048	1	Replicate 1	4h	Reg Prog	3428	66378
WDR83OS	0.00174108	0.0507301	0.051	0.04	1	Replicate 1	4h	Reg Prog	3428	66378
TSPAN3	0.00181997	-0.152618	0.126	0.103	1	Replicate 1	4h	Reg Prog	3428	66378
PIGR	0.00200462	-0.111808	0.137	0.113	1	Replicate 1	4h	Reg Prog	3428	66378
BAG1	0.00218948	0.0284662	0.05	0.039	1	Replicate 1	4h	Reg Prog	3428	66378
NDRG1	0.00226861	-0.0210126	0.081	0.066	1	Replicate 1	4h	Reg Prog	3428	66378
ANXA10	0.00241883	-0.0562048	0.055	0.043	1	Replicate 1	4h	Reg Prog	3428	66378
ARPC1A	0.00264013	0.00522069	0.056	0.045	1	Replicate 1	4h	Reg Prog	3428	66378
TSPAN1	0.00311388	-0.176818	0.275	0.221	1	Replicate 1	4h	Reg Prog	3428	66378
EIF4A1	0.00319844	-0.0938586	0.065	0.052	1	Replicate 1	4h	Reg Prog	3428	66378
RALA	0.00333464	-0.0216719	0.053	0.042	1	Replicate 1	4h	Reg Prog	3428	66378
HMGN1	0.00346555	-0.0767113	0.06	0.048	1	Replicate 1	4h	Reg Prog	3428	66378
NDUFV2	0.00367045	-0.0257637	0.072	0.058	1	Replicate 1	4h	Reg Prog	3428	66378
CHMP3	0.00400143	-0.059823	0.06	0.048	1	Replicate 1	4h	Reg Prog	3428	66378
PTTG1IP	0.0040131	-0.192671	0.148	0.123	1	Replicate 1	4h	Reg Prog	3428	66378
UBE2B	0.00409777	-0.179703	0.065	0.052	1	Replicate 1	4h	Reg Prog	3428	66378
MZT2B	0.00481346	-0.157748	0.065	0.053	1	Replicate 1	4h	Reg Prog	3428	66378
ATP5PO	0.00528098	-0.263025	0.071	0.057	1	Replicate 1	4h	Reg Prog	3428	66378
FXYD3	0.00548174	-0.198528	0.608	0.505	1	Replicate 1	4h	Reg Prog	3428	66378
PSME1	0.00552982	-0.0406612	0.055	0.044	1	Replicate 1	4h	Reg Prog	3428	66378
ALDH2	0.00554999	0.027517	0.057	0.046	1	Replicate 1	4h	Reg Prog	3428	66378
SNX6	0.00557036	0.0586025	0.06	0.048	1	Replicate 1	4h	Reg Prog	3428	66378
CD59	0.00559417	-0.189482	0.211	0.173	1	Replicate 1	4h	Reg Prog	3428	66378
SBDS	0.00636656	-0.178915	0.067	0.054	1	Replicate 1	4h	Reg Prog	3428	66378
SPINT2	0.00659822	-0.199921	0.282	0.227	1	Replicate 1	4h	Reg Prog	3428	66378
PARK7	0.00684944	-0.00493118	0.05	0.04	1	Replicate 1	4h	Reg Prog	3428	66378
RNF7	0.00820252	-0.126754	0.069	0.057	1	Replicate 1	4h	Reg Prog	3428	66378
MSMO1	0.00822764	0.0953082	0.066	0.055	1	Replicate 1	4h	Reg Prog	3428	66378
SNRPG	0.00842618	-0.094056	0.051	0.041	1	Replicate 1	4h	Reg Prog	3428	66378
APP	0.00872579	-0.315747	0.04	0.05	1	Replicate 1	4h	Reg Prog	3428	66378
CAST	0.00935272	-0.111678	0.081	0.068	1	Replicate 1	4h	Reg Prog	3428	66378
SSBP1	0.00937935	-0.080765	0.053	0.043	1	Replicate 1	4h	Reg Prog	3428	66378
EGLN3	0.0100796	-0.0610266	0.059	0.048	1	Replicate 1	4h	Reg Prog	3428	66378
MRPS36	0.0100926	-0.122673	0.053	0.043	1	Replicate 1	4h	Reg Prog	3428	66378
CIAO2B	0.0102019	-0.0692226	0.05	0.041	1	Replicate 1	4h	Reg Prog	3428	66378
CD9	0.0106896	-0.152275	0.106	0.089	1	Replicate 1	4h	Reg Prog	3428	66378
VIL1	0.010981	-0.0632777	0.078	0.065	1	Replicate 1	4h	Reg Prog	3428	66378
KLK10	0.0111691	-0.0332932	0.08	0.067	1	Replicate 1	4h	Reg Prog	3428	66378
IFI6	0.0122074	-0.19861	0.092	0.076	1	Replicate 1	4h	Reg Prog	3428	66378
CAPZA2	0.0124299	-0.038867	0.056	0.046	1	Replicate 1	4h	Reg Prog	3428	66378
OPTN	0.0146198	0.0495659	0.052	0.043	1	Replicate 1	4h	Reg Prog	3428	66378
PERP	0.014925	-0.211697	0.13	0.11	1	Replicate 1	4h	Reg Prog	3428	66378
NDUFB7	0.0161906	-0.159776	0.05	0.041	1	Replicate 1	4h	Reg Prog	3428	66378
SPATS2L	0.017083	-0.0596469	0.071	0.06	1	Replicate 1	4h	Reg Prog	3428	66378
TPT1	0.0190353	0.0107122	0.753	0.62	1	Replicate 1	4h	Reg Prog	3428	66378
PLS1	0.0206784	-0.110833	0.091	0.077	1	Replicate 1	4h	Reg Prog	3428	66378
SPCS1	0.0239347	-0.182017	0.078	0.066	1	Replicate 1	4h	Reg Prog	3428	66378
DAD1	0.0246139	-0.257472	0.084	0.071	1	Replicate 1	4h	Reg Prog	3428	66378
HTATIP2	0.027158	-0.0589097	0.052	0.043	1	Replicate 1	4h	Reg Prog	3428	66378
LINC01133	0.0290539	-0.116537	0.054	0.045	1	Replicate 1	4h	Reg Prog	3428	66378
H2AFJ	0.0294973	-0.131911	0.052	0.044	1	Replicate 1	4h	Reg Prog	3428	66378
FAM3B	0.0308265	-0.156819	0.082	0.07	1	Replicate 1	4h	Reg Prog	3428	66378
TXNIP	0.0328309	-0.0585955	0.064	0.055	1	Replicate 1	4h	Reg Prog	3428	66378
PHGR1	0.0334552	0.00851366	0.879	0.759	1	Replicate 1	4h	Reg Prog	3428	66378
BNIP3L	0.0406179	-0.152161	0.059	0.05	1	Replicate 1	4h	Reg Prog	3428	66378
TSC22D1	0.0416451	-0.00569846	0.057	0.048	1	Replicate 1	4h	Reg Prog	3428	66378
RARRES1	0.0437837	-0.117317	0.084	0.073	1	Replicate 1	4h	Reg Prog	3428	66378
TUBA1C	0.0478215	-0.173586	0.056	0.048	1	Replicate 1	4h	Reg Prog	3428	66378
DSC2	0.0497073	-0.38843	0.045	0.052	1	Replicate 1	4h	Reg Prog	3428	66378
CEACAM6	0.0505099	-0.249194	0.109	0.093	1	Replicate 1	4h	Reg Prog	3428	66378
CDH1	0.0505923	-0.200007	0.045	0.052	1	Replicate 1	4h	Reg Prog	3428	66378
LIMA1	0.051335	-0.109691	0.078	0.068	1	Replicate 1	4h	Reg Prog	3428	66378
FDFT1	0.0529761	-0.0612842	0.056	0.048	1	Replicate 1	4h	Reg Prog	3428	66378
COMMD6	0.0537425	-0.210268	0.056	0.048	1	Replicate 1	4h	Reg Prog	3428	66378
CLDN4	0.0552058	0.0332655	0.068	0.059	1	Replicate 1	4h	Reg Prog	3428	66378
CDH17	0.0557934	-0.392403	0.07	0.077	1	Replicate 1	4h	Reg Prog	3428	66378
QSOX1	0.0588163	-0.229568	0.045	0.052	1	Replicate 1	4h	Reg Prog	3428	66378
GSN	0.0592164	0.066131	0.062	0.054	1	Replicate 1	4h	Reg Prog	3428	66378
ITM2B	0.0611202	-0.244653	0.183	0.157	1	Replicate 1	4h	Reg Prog	3428	66378
HSPA5	0.0614691	-0.121873	0.089	0.078	1	Replicate 1	4h	Reg Prog	3428	66378
IGFBP3	0.0623169	-0.204363	0.289	0.241	1	Replicate 1	4h	Reg Prog	3428	66378
ITM2C	0.0642962	-0.257425	0.113	0.098	1	Replicate 1	4h	Reg Prog	3428	66378
CLDN7	0.082439	-0.286835	0.134	0.116	1	Replicate 1	4h	Reg Prog	3428	66378
MYDGF	0.0852904	-0.482001	0.051	0.057	1	Replicate 1	4h	Reg Prog	3428	66378
S100A6	0.0926632	-0.0342801	0.989	0.978	1	Replicate 1	4h	Reg Prog	3428	66378
ERBIN	0.0956683	-0.335115	0.044	0.05	1	Replicate 1	4h	Reg Prog	3428	66378
CST3	0.103538	-0.307888	0.102	0.089	1	Replicate 1	4h	Reg Prog	3428	66378
ATP1B1	0.113548	-0.31891	0.135	0.118	1	Replicate 1	4h	Reg Prog	3428	66378
MUC13	0.123077	-0.296938	0.126	0.11	1	Replicate 1	4h	Reg Prog	3428	66378
HSD17B2	0.125083	-0.122549	0.065	0.057	1	Replicate 1	4h	Reg Prog	3428	66378
CD46	0.131714	-0.356756	0.046	0.051	1	Replicate 1	4h	Reg Prog	3428	66378
COL17A1	0.133668	-0.354497	0.048	0.053	1	Replicate 1	4h	Reg Prog	3428	66378
RPN2	0.139969	-0.266282	0.047	0.052	1	Replicate 1	4h	Reg Prog	3428	66378
HSD17B11	0.14399	0.0600853	0.05	0.044	1	Replicate 1	4h	Reg Prog	3428	66378
TMSB10	0.150391	-0.0015805	0.899	0.809	1	Replicate 1	4h	Reg Prog	3428	66378
LYZ	0.174553	-0.26129	0.105	0.094	1	Replicate 1	4h	Reg Prog	3428	66378
PPIB	0.177274	-0.0910274	0.058	0.052	1	Replicate 1	4h	Reg Prog	3428	66378
TMEM59	0.178882	-0.351469	0.186	0.16	1	Replicate 1	4h	Reg Prog	3428	66378
CD164	0.183709	-0.255523	0.1	0.09	1	Replicate 1	4h	Reg Prog	3428	66378
CALR	0.193756	-0.275523	0.096	0.086	1	Replicate 1	4h	Reg Prog	3428	66378
ATP6V0E1	0.197266	-0.30975	0.088	0.078	1	Replicate 1	4h	Reg Prog	3428	66378
RTN4	0.202508	-0.0249173	0.062	0.056	1	Replicate 1	4h	Reg Prog	3428	66378
RHEB	0.203167	-0.131063	0.05	0.045	1	Replicate 1	4h	Reg Prog	3428	66378
CD63	0.218321	-0.254058	0.303	0.252	1	Replicate 1	4h	Reg Prog	3428	66378
AGR3	0.220845	-0.306376	0.07	0.063	1	Replicate 1	4h	Reg Prog	3428	66378
ITGB1	0.226515	-0.280191	0.103	0.093	1	Replicate 1	4h	Reg Prog	3428	66378
MARCKS	0.241655	-0.294866	0.064	0.058	1	Replicate 1	4h	Reg Prog	3428	66378
CD2AP	0.28314	-0.293576	0.048	0.051	1	Replicate 1	4h	Reg Prog	3428	66378
ARL6IP5	0.283728	-0.106589	0.061	0.055	1	Replicate 1	4h	Reg Prog	3428	66378
TM9SF3	0.312817	-0.317312	0.074	0.076	1	Replicate 1	4h	Reg Prog	3428	66378
TAX1BP1	0.315429	-0.0746239	0.057	0.053	1	Replicate 1	4h	Reg Prog	3428	66378
PRSS23	0.336697	-0.161232	0.055	0.051	1	Replicate 1	4h	Reg Prog	3428	66378
FABP1	0.364471	0.00368374	0.992	0.979	1	Replicate 1	4h	Reg Prog	3428	66378
UBE2D3	0.390263	-0.197303	0.052	0.048	1	Replicate 1	4h	Reg Prog	3428	66378
FAM3D	0.39847	-0.280709	0.06	0.056	1	Replicate 1	4h	Reg Prog	3428	66378
CTSZ	0.405756	-0.136231	0.05	0.047	1	Replicate 1	4h	Reg Prog	3428	66378
TMBIM6	0.409611	-0.352455	0.182	0.16	1	Replicate 1	4h	Reg Prog	3428	66378
ADAM9	0.426433	-0.238477	0.051	0.053	1	Replicate 1	4h	Reg Prog	3428	66378
ACTN4	0.439713	-0.362009	0.057	0.059	1	Replicate 1	4h	Reg Prog	3428	66378
MALAT1	0.445048	-0.912028	0.16	0.149	1	Replicate 1	4h	Reg Prog	3428	66378
CD55	0.456336	-0.290535	0.098	0.09	1	Replicate 1	4h	Reg Prog	3428	66378
HLA-A	0.470846	-0.231205	0.32	0.27	1	Replicate 1	4h	Reg Prog	3428	66378
AHNAK	0.473846	-0.319394	0.06	0.062	1	Replicate 1	4h	Reg Prog	3428	66378
GCNT3	0.498419	-0.293588	0.101	0.093	1	Replicate 1	4h	Reg Prog	3428	66378
ERO1A	0.502651	-0.316832	0.126	0.115	1	Replicate 1	4h	Reg Prog	3428	66378
AGR2	0.518139	-0.102976	0.599	0.491	1	Replicate 1	4h	Reg Prog	3428	66378
CTNNA1	0.523695	-0.0770182	0.06	0.056	1	Replicate 1	4h	Reg Prog	3428	66378
NPC2	0.533901	-0.269425	0.066	0.062	1	Replicate 1	4h	Reg Prog	3428	66378
DSG2	0.539981	-0.149648	0.074	0.07	1	Replicate 1	4h	Reg Prog	3428	66378
TM4SF4	0.573614	-0.348586	0.104	0.096	1	Replicate 1	4h	Reg Prog	3428	66378
LMO7	0.591074	-0.217458	0.062	0.059	1	Replicate 1	4h	Reg Prog	3428	66378
HLA-E	0.606636	-0.119266	0.052	0.05	1	Replicate 1	4h	Reg Prog	3428	66378
CAP1	0.61262	-0.305907	0.054	0.051	1	Replicate 1	4h	Reg Prog	3428	66378
LGALS3BP	0.616883	-0.236107	0.059	0.06	1	Replicate 1	4h	Reg Prog	3428	66378
PDIA6	0.652058	-0.187731	0.06	0.058	1	Replicate 1	4h	Reg Prog	3428	66378
GPRC5A	0.69404	-0.163244	0.076	0.072	1	Replicate 1	4h	Reg Prog	3428	66378
CEACAM5	0.709391	-0.333083	0.21	0.186	1	Replicate 1	4h	Reg Prog	3428	66378
TIMP2	0.719229	-0.181762	0.051	0.052	1	Replicate 1	4h	Reg Prog	3428	66378
CTSD	0.726951	-0.287755	0.096	0.09	1	Replicate 1	4h	Reg Prog	3428	66378
CTSE	0.730733	-0.31453	0.071	0.068	1	Replicate 1	4h	Reg Prog	3428	66378
LSR	0.742919	-0.017598	0.05	0.049	1	Replicate 1	4h	Reg Prog	3428	66378
TMSB4X	0.756646	-0.0231939	0.943	0.88	1	Replicate 1	4h	Reg Prog	3428	66378
PDIA3	0.772873	-0.22549	0.065	0.062	1	Replicate 1	4h	Reg Prog	3428	66378
AL133453.1	0.793862	-0.309926	0.051	0.049	1	Replicate 1	4h	Reg Prog	3428	66378
KIF5B	0.85515	-0.255345	0.055	0.054	1	Replicate 1	4h	Reg Prog	3428	66378
KLF5	0.88843	-0.10151	0.05	0.049	1	Replicate 1	4h	Reg Prog	3428	66378
APLP2	0.898774	-0.236146	0.067	0.065	1	Replicate 1	4h	Reg Prog	3428	66378
SERINC2	0.901944	-0.191417	0.051	0.051	1	Replicate 1	4h	Reg Prog	3428	66378
CYP51A1	0.91178	-0.206914	0.053	0.051	1	Replicate 1	4h	Reg Prog	3428	66378
P4HB	0.927153	-0.23504	0.066	0.064	1	Replicate 1	4h	Reg Prog	3428	66378
TMEM50A	0.944361	-0.296853	0.054	0.053	1	Replicate 1	4h	Reg Prog	3428	66378
MUC1	0.96361	-0.173217	0.06	0.058	1	Replicate 1	4h	Reg Prog	3428	66378
FTH1	0.975954	0.0182128	0.958	0.896	1	Replicate 1	4h	Reg Prog	3428	66378
RPS8	4.86979009057797e-101	0.718706	0.255	0.118	1.78239187105244e-96	Replicate 1	4h	Reg Prog	3428	66378
PRDX5	4.51473094799184e-75	0.750908	0.174	0.079	1.65243667427449e-70	Replicate 1	4h	Reg Prog	3428	66378
RPL12	9.72072242243228e-75	0.655915	0.21	0.101	3.55788161383444e-70	Replicate 1	4h	Reg Prog	3428	66378
SH3BGRL3	9.6756644844613e-73	0.474025	0.281	0.146	3.54138995795768e-68	Replicate 1	4h	Reg Prog	3428	66378
RPL8	8.82622618172118e-71	0.539465	0.246	0.125	3.23048704477177e-66	Replicate 1	4h	Reg Prog	3428	66378
RPS15	5.92269938930289e-69	0.514145	0.256	0.133	2.16776720347875e-64	Replicate 1	4h	Reg Prog	3428	66378
LGALS4	8.50795889940029e-66	0.382737	0.381	0.215	3.1139980367695e-61	Replicate 1	4h	Reg Prog	3428	66378
ATP5MC3	2.20416856363276e-63	0.527207	0.209	0.105	8.06747735975228e-59	Replicate 1	4h	Reg Prog	3428	66378
RPLP1	3.2150634183e-63	0.376231	0.316	0.174	1.17674536173198e-58	Replicate 1	4h	Reg Prog	3428	66378
RPS15A	4.35310969170497e-63	0.485275	0.247	0.13	1.59328167826094e-58	Replicate 1	4h	Reg Prog	3428	66378
RPL19	2.04356007607312e-61	0.512176	0.213	0.109	7.47963423443522e-57	Replicate 1	4h	Reg Prog	3428	66378
RPS6	2.76748612874262e-61	0.364667	0.364	0.206	1.01292759798108e-56	Replicate 1	4h	Reg Prog	3428	66378
RPS23	1.37700490546828e-60	0.483634	0.217	0.112	5.03997565450445e-56	Replicate 1	4h	Reg Prog	3428	66378
GSTP1	1.19596399872749e-59	0.334403	0.43	0.249	4.37734783174249e-55	Replicate 1	4h	Reg Prog	3428	66378
RPS19	7.34577825362402e-58	0.336099	0.361	0.207	2.68862829860893e-53	Replicate 1	4h	Reg Prog	3428	66378
RPL6	8.99260409999851e-58	0.470482	0.211	0.11	3.29138302664046e-53	Replicate 1	4h	Reg Prog	3428	66378
RPL23A	1.08229837821676e-57	0.460126	0.233	0.124	3.96132029411116e-53	Replicate 1	4h	Reg Prog	3428	66378
RPL18A	2.4822331471682e-57	0.460209	0.218	0.115	9.08522154195034e-53	Replicate 1	4h	Reg Prog	3428	66378
EIF1	1.45761042286542e-56	0.307212	0.421	0.246	5.33499990872974e-52	Replicate 1	4h	Reg Prog	3428	66378
SRI	6.0495147650615e-56	0.345622	0.329	0.187	2.21418289916016e-51	Replicate 1	4h	Reg Prog	3428	66378
SAT1	9.11385709625675e-56	0.332772	0.328	0.187	3.33576283580093e-51	Replicate 1	4h	Reg Prog	3428	66378
RPL30	1.12583525874908e-55	0.369386	0.296	0.166	4.12066963054752e-51	Replicate 1	4h	Reg Prog	3428	66378
RPL21	1.16819921554818e-55	0.387504	0.259	0.142	4.27572594882788e-51	Replicate 1	4h	Reg Prog	3428	66378
RPS27	2.07189651315783e-55	0.371623	0.271	0.15	7.58334842780898e-51	Replicate 1	4h	Reg Prog	3428	66378
RPL15	2.8037484202883e-55	0.366961	0.29	0.163	1.02619995930972e-50	Replicate 1	4h	Reg Prog	3428	66378
RPL3	3.29315949157153e-54	0.541644	0.191	0.099	1.2053293055101e-49	Replicate 1	4h	Reg Prog	3428	66378
RPL13	3.72792110681751e-54	0.373053	0.293	0.165	1.36445640430628e-49	Replicate 1	4h	Reg Prog	3428	66378
RPS2	6.34881852117483e-54	0.518407	0.186	0.096	2.3237310669352e-49	Replicate 1	4h	Reg Prog	3428	66378
RPL11	1.42762953116995e-53	0.339734	0.322	0.185	5.22526684703514e-49	Replicate 1	4h	Reg Prog	3428	66378
RPS14	3.6677998723917e-52	0.333435	0.318	0.183	1.34245143129409e-47	Replicate 1	4h	Reg Prog	3428	66378
RPL10	3.99678590117289e-52	0.311096	0.353	0.206	1.46286360768829e-47	Replicate 1	4h	Reg Prog	3428	66378
RPS12	6.4322199539538e-52	0.381279	0.289	0.164	2.35425682534663e-47	Replicate 1	4h	Reg Prog	3428	66378
C4orf3	8.18600914917706e-52	0.291933	0.339	0.196	2.99616120869029e-47	Replicate 1	4h	Reg Prog	3428	66378
RPS3A	8.66389385775697e-52	0.403822	0.235	0.129	3.17107179087763e-47	Replicate 1	4h	Reg Prog	3428	66378
B2M	7.77144754279835e-51	-0.246421	0.954	0.934	2.84442751513962e-46	Replicate 1	4h	Reg Prog	3428	66378
GABARAP	1.65058768707459e-50	0.57136	0.155	0.078	6.04131599346169e-46	Replicate 1	4h	Reg Prog	3428	66378
RPS11	3.98000036394495e-50	0.390404	0.225	0.123	1.45671993320749e-45	Replicate 1	4h	Reg Prog	3428	66378
RPL7A	4.53150394097213e-50	0.362972	0.255	0.143	1.65857575743521e-45	Replicate 1	4h	Reg Prog	3428	66378
RPL32	7.29884313744243e-50	0.365	0.212	0.114	2.67144957673531e-45	Replicate 1	4h	Reg Prog	3428	66378
RPS24	1.04505958801874e-49	0.363905	0.245	0.137	3.82502259810738e-45	Replicate 1	4h	Reg Prog	3428	66378
RPL14	3.62623118358923e-49	0.472856	0.185	0.098	1.3272368755055e-44	Replicate 1	4h	Reg Prog	3428	66378
RPS4X	3.88317265127321e-49	0.443691	0.217	0.12	1.42128002209251e-44	Replicate 1	4h	Reg Prog	3428	66378
RPS28	4.03636711881024e-49	0.341101	0.259	0.146	1.47735072915574e-44	Replicate 1	4h	Reg Prog	3428	66378
RPS3	4.30424841141193e-49	0.53377	0.172	0.09	1.57539796106088e-44	Replicate 1	4h	Reg Prog	3428	66378
EEF1A1	4.62131400653007e-49	0.346781	0.282	0.162	1.69144713953007e-44	Replicate 1	4h	Reg Prog	3428	66378
RPL17	1.05487910925695e-48	0.302414	0.271	0.154	3.86096302779136e-44	Replicate 1	4h	Reg Prog	3428	66378
RPS20	1.48118744286973e-48	0.467828	0.195	0.104	5.42129415964749e-44	Replicate 1	4h	Reg Prog	3428	66378
IL32	2.18908221413723e-48	0.542235	0.155	0.079	8.01225981196368e-44	Replicate 1	4h	Reg Prog	3428	66378
RPL18	2.69148287728152e-48	0.358527	0.27	0.155	9.85109647913811e-44	Replicate 1	4h	Reg Prog	3428	66378
HIST1H1C	6.60266664460297e-48	0.390096	0.202	0.109	2.41664201859113e-43	Replicate 1	4h	Reg Prog	3428	66378
RPL35A	8.66754123459924e-48	0.38525	0.228	0.127	3.17240676727567e-43	Replicate 1	4h	Reg Prog	3428	66378
RPS13	2.01120979093869e-47	0.371854	0.218	0.12	7.36122895581469e-43	Replicate 1	4h	Reg Prog	3428	66378
CFL1	4.34217614745795e-47	0.263036	0.268	0.153	1.58927989173109e-42	Replicate 1	4h	Reg Prog	3428	66378
UQCRH	5.8980086020503e-46	0.53035	0.158	0.082	2.15873012843643e-41	Replicate 1	4h	Reg Prog	3428	66378
RPL26	9.89990264831156e-46	0.32125	0.254	0.145	3.62346336830851e-41	Replicate 1	4h	Reg Prog	3428	66378
RPS18	2.51092332002276e-45	0.304534	0.253	0.145	9.19023044361531e-41	Replicate 1	4h	Reg Prog	3428	66378
RPL9	3.73491002506427e-45	0.333032	0.247	0.141	1.36701441827377e-40	Replicate 1	4h	Reg Prog	3428	66378
RPL7	6.17920860582113e-45	0.477488	0.165	0.087	2.26165214181659e-40	Replicate 1	4h	Reg Prog	3428	66378
RPS16	3.6135031144813e-44	0.384793	0.207	0.115	1.3225782749313e-39	Replicate 1	4h	Reg Prog	3428	66378
RPL29	8.37737607917712e-43	0.409878	0.188	0.104	3.06620341873962e-38	Replicate 1	4h	Reg Prog	3428	66378
RPS27L	1.22115923949686e-42	0.234833	0.403	0.245	4.46956493248247e-38	Replicate 1	4h	Reg Prog	3428	66378
TSPO	2.29073081650913e-42	0.356813	0.209	0.118	8.38430386150507e-38	Replicate 1	4h	Reg Prog	3428	66378
RPL28	3.23917627921064e-42	0.326287	0.246	0.143	1.18557090995388e-37	Replicate 1	4h	Reg Prog	3428	66378
DYNLL1	8.7232028510442e-42	0.207694	0.539	0.337	3.19277947551069e-37	Replicate 1	4h	Reg Prog	3428	66378
RPS7	8.19736080333059e-41	0.315435	0.233	0.136	3.00031602762703e-36	Replicate 1	4h	Reg Prog	3428	66378
PFN1	1.00854418368195e-40	0.662297	0.114	0.057	3.69137256669432e-36	Replicate 1	4h	Reg Prog	3428	66378
ANXA1	7.37173950758966e-40	0.384892	0.181	0.101	2.69813037717289e-35	Replicate 1	4h	Reg Prog	3428	66378
ZFAS1	1.37710122843453e-39	0.62205	0.141	0.076	5.04032820619323e-35	Replicate 1	4h	Reg Prog	3428	66378
RPS27A	2.17609254326042e-39	0.306195	0.26	0.155	7.96471631758745e-35	Replicate 1	4h	Reg Prog	3428	66378
S100A11	4.08964114576895e-39	0.25998	0.56	0.366	1.4968495557629e-34	Replicate 1	4h	Reg Prog	3428	66378
YBX1	2.67648273961384e-37	0.628583	0.122	0.064	9.7961944752606e-33	Replicate 1	4h	Reg Prog	3428	66378
RPL5	4.38255081104155e-37	0.469343	0.153	0.084	1.60405742234932e-32	Replicate 1	4h	Reg Prog	3428	66378
RACK1	9.08011089720447e-37	0.669801	0.119	0.062	3.32341138948581e-32	Replicate 1	4h	Reg Prog	3428	66378
KRT8	9.12893383636832e-37	0.274587	0.615	0.413	3.34128107344917e-32	Replicate 1	4h	Reg Prog	3428	66378
SERPINB1	3.27851703065162e-36	0.475202	0.144	0.079	1.1999700183888e-31	Replicate 1	4h	Reg Prog	3428	66378
ANXA2	7.52697722868264e-36	0.225196	0.325	0.203	2.75494893547013e-31	Replicate 1	4h	Reg Prog	3428	66378
AKR1C3	1.17205721174327e-35	0.33342	0.188	0.108	4.28984660070156e-31	Replicate 1	4h	Reg Prog	3428	66378
RPL27A	1.6483812799863e-35	0.275274	0.216	0.128	6.03324032287787e-31	Replicate 1	4h	Reg Prog	3428	66378
RPL39	1.79535974644493e-35	0.251529	0.241	0.145	6.5711962079631e-31	Replicate 1	4h	Reg Prog	3428	66378
TSPAN8	2.54529656181931e-34	-0.286671	0.814	0.755	9.31603994591486e-30	Replicate 1	4h	Reg Prog	3428	66378
CSTB	2.55042015909629e-34	0.179936	0.492	0.314	9.33479282430832e-30	Replicate 1	4h	Reg Prog	3428	66378
SLC25A5	5.60074477031575e-34	0.483024	0.127	0.068	2.04992859338327e-29	Replicate 1	4h	Reg Prog	3428	66378
RPS21	8.59909202425472e-33	0.533964	0.131	0.072	3.14735367179747e-28	Replicate 1	4h	Reg Prog	3428	66378
RPS17	1.30294417084138e-32	0.477848	0.133	0.074	4.76890595969652e-28	Replicate 1	4h	Reg Prog	3428	66378
TPI1	1.63929123775236e-32	0.198351	0.2	0.119	5.9999698592974e-28	Replicate 1	4h	Reg Prog	3428	66378
RPL37	4.15395421969211e-32	0.280907	0.218	0.132	1.52038878394951e-27	Replicate 1	4h	Reg Prog	3428	66378
RPL36A	4.61197308230672e-32	0.674022	0.103	0.054	1.68802826785508e-27	Replicate 1	4h	Reg Prog	3428	66378
PRDX6	4.95355862337753e-32	0.418747	0.137	0.077	1.81305199174241e-27	Replicate 1	4h	Reg Prog	3428	66378
RPL10A	9.03109933145343e-32	0.566489	0.107	0.056	3.30547266630527e-27	Replicate 1	4h	Reg Prog	3428	66378
FTL	1.92786440462945e-31	0.287956	0.373	0.241	7.05617650738426e-27	Replicate 1	4h	Reg Prog	3428	66378
SERF2	2.26658842572501e-31	0.170017	0.285	0.179	8.29594029699609e-27	Replicate 1	4h	Reg Prog	3428	66378
SNHG29	2.52132286868423e-31	0.702128	0.096	0.049	9.22829383167114e-27	Replicate 1	4h	Reg Prog	3428	66378
RPL22	7.20188707192519e-31	0.319693	0.154	0.089	2.63596268719534e-26	Replicate 1	4h	Reg Prog	3428	66378
RPS5	9.29421037439885e-31	0.699935	0.099	0.052	3.40177393913372e-26	Replicate 1	4h	Reg Prog	3428	66378
HSP90AA1	1.61654996185466e-30	0.234234	0.213	0.131	5.91673451538423e-26	Replicate 1	4h	Reg Prog	3428	66378
RPL37A	3.26002453847937e-30	0.30616	0.186	0.112	1.19320158132884e-25	Replicate 1	4h	Reg Prog	3428	66378
PPDPF	7.29209032486655e-30	0.141068	0.195	0.117	2.66897797980441e-25	Replicate 1	4h	Reg Prog	3428	66378
RPLP0	2.52510534392826e-29	0.117044	0.216	0.132	9.24213806931183e-25	Replicate 1	4h	Reg Prog	3428	66378
S100A10	3.55216631202459e-29	0.200044	0.845	0.665	1.30012839186412e-24	Replicate 1	4h	Reg Prog	3428	66378
NME2	4.86960031112277e-29	0.530226	0.109	0.059	1.78232240987404e-24	Replicate 1	4h	Reg Prog	3428	66378
TMEM141	7.23917015883736e-29	0.501013	0.117	0.065	2.64960866983606e-24	Replicate 1	4h	Reg Prog	3428	66378
RPL35	1.55197604917995e-28	0.118087	0.192	0.116	5.68038753760353e-24	Replicate 1	4h	Reg Prog	3428	66378
PPIA	3.25757958730665e-28	0.144545	0.218	0.135	1.19230670475011e-23	Replicate 1	4h	Reg Prog	3428	66378
ETHE1	5.04885959070483e-28	1.07921	0.061	0.028	1.84793309879387e-23	Replicate 1	4h	Reg Prog	3428	66378
ADIRF	1.58352923005726e-27	0.229835	0.197	0.121	5.79587533493259e-23	Replicate 1	4h	Reg Prog	3428	66378
RPS9	2.88168380208886e-27	0.493105	0.118	0.067	1.05472508840254e-22	Replicate 1	4h	Reg Prog	3428	66378
HSPB1	3.21536765925631e-27	0.433876	0.113	0.064	1.1768567169644e-22	Replicate 1	4h	Reg Prog	3428	66378
S100A4	5.27793938326253e-27	0.193753	0.367	0.242	1.93177859366792e-22	Replicate 1	4h	Reg Prog	3428	66378
CYB5A	6.69975878151768e-27	0.350731	0.141	0.083	2.45217871162329e-22	Replicate 1	4h	Reg Prog	3428	66378
TPM1	4.33677508081293e-26	0.156785	0.225	0.144	1.58730304732834e-21	Replicate 1	4h	Reg Prog	3428	66378
MGST3	1.95287318970834e-25	0.140697	0.217	0.138	7.14771116165149e-21	Replicate 1	4h	Reg Prog	3428	66378
TAGLN2	3.86930230136157e-25	0.494771	0.107	0.061	1.41620333532135e-20	Replicate 1	4h	Reg Prog	3428	66378
PHLDA2	6.63301493575748e-25	0.269602	0.149	0.09	2.4277497966366e-20	Replicate 1	4h	Reg Prog	3428	66378
MYL12A	9.85045243136585e-25	0.0675021	0.322	0.211	3.60536409440422e-20	Replicate 1	4h	Reg Prog	3428	66378
ISG15	1.33809717019045e-24	0.216767	0.193	0.122	4.89756945261408e-20	Replicate 1	4h	Reg Prog	3428	66378
TFF3	2.80291766211366e-24	-0.145388	0.989	0.978	1.02589589351022e-19	Replicate 1	4h	Reg Prog	3428	66378
KRT18	7.59449600528999e-24	0.148806	0.52	0.352	2.77966148289619e-19	Replicate 1	4h	Reg Prog	3428	66378
ARPC3	8.93858565417831e-24	0.0611944	0.252	0.163	3.2716117352858e-19	Replicate 1	4h	Reg Prog	3428	66378
BNIP3	1.33463885811863e-23	0.749412	0.067	0.034	4.8849116846e-19	Replicate 1	4h	Reg Prog	3428	66378
ALDOB	1.5561076146883e-23	0.183188	0.181	0.113	5.69550948052065e-19	Replicate 1	4h	Reg Prog	3428	66378
RPSA	1.87783559620443e-23	0.617689	0.087	0.048	6.87306606566783e-19	Replicate 1	4h	Reg Prog	3428	66378
H3F3B	2.23996100750611e-23	0.0890158	0.279	0.183	8.19848128357312e-19	Replicate 1	4h	Reg Prog	3428	66378
RPL23	2.41706240119489e-23	0.291606	0.139	0.084	8.84669009461341e-19	Replicate 1	4h	Reg Prog	3428	66378
CALM2	2.96506401087432e-23	0.0899923	0.297	0.196	1.08524307862011e-18	Replicate 1	4h	Reg Prog	3428	66378
MARCKSL1	3.98238869284419e-23	0.682126	0.074	0.039	1.4575940854679e-18	Replicate 1	4h	Reg Prog	3428	66378
EDF1	9.52050155888592e-23	0.0637956	0.221	0.143	3.48459877556784e-18	Replicate 1	4h	Reg Prog	3428	66378
PRDX2	1.11213698759959e-22	0.558566	0.082	0.045	4.07053258831328e-18	Replicate 1	4h	Reg Prog	3428	66378
ATP5MC2	1.14835461342624e-22	0.660922	0.075	0.04	4.2030927206014e-18	Replicate 1	4h	Reg Prog	3428	66378
NDUFA4	1.16976378251072e-22	0.286614	0.145	0.089	4.28145242036748e-18	Replicate 1	4h	Reg Prog	3428	66378
ATP5F1E	5.55419268102771e-22	0.0474109	0.296	0.196	2.03289006318295e-17	Replicate 1	4h	Reg Prog	3428	66378
CALM1	6.35492008958387e-22	0.0718237	0.35	0.235	2.32596430198859e-17	Replicate 1	4h	Reg Prog	3428	66378
PRDX1	1.00077830860459e-21	0.0760323	0.232	0.152	3.66294868732366e-17	Replicate 1	4h	Reg Prog	3428	66378
C12orf75	1.81076454064959e-21	0.0723499	0.238	0.156	6.62757929523157e-17	Replicate 1	4h	Reg Prog	3428	66378
ATP5IF1	2.11918912109376e-21	0.0442732	0.225	0.146	7.75644410211526e-17	Replicate 1	4h	Reg Prog	3428	66378
TXN	3.09528692673868e-21	0.0365839	0.254	0.167	1.13290596805562e-16	Replicate 1	4h	Reg Prog	3428	66378
VAMP8	4.88432274681733e-21	0.0293075	0.178	0.114	1.78771096856261e-16	Replicate 1	4h	Reg Prog	3428	66378
SRP14	1.10814067067584e-20	0.0786386	0.219	0.145	4.05590566874064e-16	Replicate 1	4h	Reg Prog	3428	66378
RPL36AL	1.42723219433267e-20	0.0438294	0.214	0.14	5.22381255447702e-16	Replicate 1	4h	Reg Prog	3428	66378
FAU	1.52704776974262e-20	0.0361399	0.215	0.141	5.58914754203495e-16	Replicate 1	4h	Reg Prog	3428	66378
ARPC2	2.07718372297814e-20	0.105636	0.149	0.094	7.60270014447227e-16	Replicate 1	4h	Reg Prog	3428	66378
EEF1B2	2.39307836246243e-20	0.450222	0.102	0.06	8.75890611444874e-16	Replicate 1	4h	Reg Prog	3428	66378
EFHD2	2.56690634756322e-20	0.187633	0.13	0.08	9.39513392271614e-16	Replicate 1	4h	Reg Prog	3428	66378
MIF	3.47152433901613e-20	0.0752167	0.459	0.312	1.27061262332329e-15	Replicate 1	4h	Reg Prog	3428	66378
RPS26	3.80774177108383e-20	0.0409629	0.182	0.117	1.39367156563439e-15	Replicate 1	4h	Reg Prog	3428	66378
RAC1	6.66422751720625e-20	0.073444	0.167	0.108	2.43917391357266e-15	Replicate 1	4h	Reg Prog	3428	66378
RPL27	7.37919516889063e-20	0.107975	0.156	0.099	2.70085922376566e-15	Replicate 1	4h	Reg Prog	3428	66378
JPT1	7.40549024389351e-20	0.0560734	0.19	0.124	2.71048348416746e-15	Replicate 1	4h	Reg Prog	3428	66378
FABP2	7.76084521689854e-20	0.160641	0.143	0.089	2.84054695783703e-15	Replicate 1	4h	Reg Prog	3428	66378
PGK1	1.09803184103034e-19	0.125359	0.156	0.1	4.01890634135514e-15	Replicate 1	4h	Reg Prog	3428	66378
TXNDC17	1.56461963850023e-19	0.0102618	0.21	0.138	5.72666433887468e-15	Replicate 1	4h	Reg Prog	3428	66378
PEBP1	1.78956925102024e-19	0.409301	0.094	0.055	6.55000241565919e-15	Replicate 1	4h	Reg Prog	3428	66378
DYNLT1	1.96331307040761e-19	0.0393526	0.199	0.131	7.1859221689989e-15	Replicate 1	4h	Reg Prog	3428	66378
LGALS1	2.0720174042885e-19	0.593716	0.067	0.036	7.58379090143635e-15	Replicate 1	4h	Reg Prog	3428	66378
HINT1	2.27175708066194e-19	0.0152774	0.302	0.203	8.31485809093076e-15	Replicate 1	4h	Reg Prog	3428	66378
GAPDH	2.43792435995828e-19	0.118103	0.521	0.36	8.92304694988329e-15	Replicate 1	4h	Reg Prog	3428	66378
SKP1	2.47689525208412e-19	0.0898788	0.172	0.111	9.06568431215308e-15	Replicate 1	4h	Reg Prog	3428	66378
GNG5	2.83540380155388e-19	0.0381774	0.215	0.142	1.03778614540674e-14	Replicate 1	4h	Reg Prog	3428	66378
CHCHD10	9.38465614255471e-19	0.703551	0.064	0.034	3.43487799473645e-14	Replicate 1	4h	Reg Prog	3428	66378
ELOB	1.20879186064355e-18	0.0996117	0.138	0.087	4.42429908914147e-14	Replicate 1	4h	Reg Prog	3428	66378
PTMA	2.09772228004019e-18	0.0351558	0.385	0.263	7.67787331717508e-14	Replicate 1	4h	Reg Prog	3428	66378
KRT19	2.40799467984401e-18	0.149299	0.625	0.445	8.81350132769707e-14	Replicate 1	4h	Reg Prog	3428	66378
UCA1	2.72653430140509e-18	0.483004	0.081	0.047	9.97938819657277e-14	Replicate 1	4h	Reg Prog	3428	66378
UBL5	3.41378277696597e-18	0.0287545	0.167	0.109	1.24947863419732e-13	Replicate 1	4h	Reg Prog	3428	66378
PTGR1	4.18492371491244e-18	0.673212	0.063	0.034	1.5317239288951e-13	Replicate 1	4h	Reg Prog	3428	66378
FDPS	6.25249573723122e-18	0.349903	0.095	0.057	2.288475964784e-13	Replicate 1	4h	Reg Prog	3428	66378
UQCR10	7.03099855310401e-18	0.075748	0.157	0.102	2.5734157804216e-13	Replicate 1	4h	Reg Prog	3428	66378
SUMO2	1.26447345161288e-17	0.0707813	0.146	0.095	4.62809928024832e-13	Replicate 1	4h	Reg Prog	3428	66378
CIB1	2.19640972168147e-17	-0.0198255	0.242	0.163	8.03907922232634e-13	Replicate 1	4h	Reg Prog	3428	66378
CD24	3.03191339055519e-17	0.315212	0.119	0.076	1.10971062007711e-12	Replicate 1	4h	Reg Prog	3428	66378
SERPINB6	4.52537092464865e-17	0.171222	0.133	0.086	1.65633101213065e-12	Replicate 1	4h	Reg Prog	3428	66378
UBA52	5.00547851309918e-17	0.0445571	0.186	0.124	1.83205519057943e-12	Replicate 1	4h	Reg Prog	3428	66378
TOMM6	5.90629868202249e-17	0.577324	0.065	0.036	2.16176438060705e-12	Replicate 1	4h	Reg Prog	3428	66378
COX5B	6.98192132080437e-17	0.0751321	0.147	0.096	2.55545302262761e-12	Replicate 1	4h	Reg Prog	3428	66378
ACTG1	7.38292559149997e-17	0.0552355	0.418	0.29	2.7022245957449e-12	Replicate 1	4h	Reg Prog	3428	66378
ISG20	7.77374273724749e-17	0.36877	0.092	0.056	2.84526757925995e-12	Replicate 1	4h	Reg Prog	3428	66378
UBB	9.38410935192286e-17	-0.00385946	0.216	0.146	3.43467786389729e-12	Replicate 1	4h	Reg Prog	3428	66378
PPP1R14B	1.20305122070691e-16	0.597722	0.071	0.041	4.40328777290938e-12	Replicate 1	4h	Reg Prog	3428	66378
CLIC3	1.31943662749979e-16	0.615105	0.05	0.026	4.82927000031199e-12	Replicate 1	4h	Reg Prog	3428	66378
ARPC5	1.35045316427379e-16	0.159311	0.123	0.079	4.94279362655848e-12	Replicate 1	4h	Reg Prog	3428	66378
SLC25A3	1.68813078131306e-16	0.080796	0.154	0.102	6.17872747268393e-12	Replicate 1	4h	Reg Prog	3428	66378
ACTB	4.0462926552488e-16	0.0924075	0.472	0.332	1.48098357474761e-11	Replicate 1	4h	Reg Prog	3428	66378
C19orf33	4.75445747709438e-16	0.00275334	0.177	0.118	1.74017898119131e-11	Replicate 1	4h	Reg Prog	3428	66378
ATP5MD	5.92502614029627e-16	-0.00370098	0.157	0.104	2.16861881760984e-11	Replicate 1	4h	Reg Prog	3428	66378
RPL36	8.43727263877726e-16	0.0827804	0.169	0.114	3.08812615851887e-11	Replicate 1	4h	Reg Prog	3428	66378
GPX4	8.92384323787283e-16	0.0287793	0.165	0.11	3.26621586349384e-11	Replicate 1	4h	Reg Prog	3428	66378
OAZ1	9.33793923081494e-16	0.0513593	0.154	0.102	3.41777913787058e-11	Replicate 1	4h	Reg Prog	3428	66378
GUK1	9.53398603498669e-16	0.0208736	0.148	0.098	3.48953422866548e-11	Replicate 1	4h	Reg Prog	3428	66378
KRT20	1.05282807565344e-15	0.0203391	0.339	0.236	3.85345603969917e-11	Replicate 1	4h	Reg Prog	3428	66378
MDK	1.1381606442423e-15	0.696385	0.072	0.043	4.16578177399125e-11	Replicate 1	4h	Reg Prog	3428	66378
TFF2	1.43948508524677e-15	-0.154186	0.929	0.852	5.26865936051171e-11	Replicate 1	4h	Reg Prog	3428	66378
NACA	1.54599267489995e-15	-0.0539692	0.201	0.136	5.65848778940129e-11	Replicate 1	4h	Reg Prog	3428	66378
COX6C	1.58834898229357e-15	-0.0034681	0.189	0.128	5.8135161100927e-11	Replicate 1	4h	Reg Prog	3428	66378
CHCHD2	1.91128937801353e-15	0.0449955	0.162	0.109	6.99551025246731e-11	Replicate 1	4h	Reg Prog	3428	66378
UQCRB	2.89329359468965e-15	0.0210939	0.174	0.117	1.05897438859236e-10	Replicate 1	4h	Reg Prog	3428	66378
HSP90AB1	3.014742836364e-15	0.380171	0.094	0.059	1.10342602553759e-10	Replicate 1	4h	Reg Prog	3428	66378
SEC61G	3.462316131759e-15	-0.0295229	0.184	0.125	1.26724232738511e-10	Replicate 1	4h	Reg Prog	3428	66378
PLAAT4	4.586479803982e-15	0.49913	0.067	0.039	1.67869747305545e-10	Replicate 1	4h	Reg Prog	3428	66378
COX7A2	4.63055525933658e-15	-0.0285777	0.183	0.124	1.69482953046978e-10	Replicate 1	4h	Reg Prog	3428	66378
PRR13	5.6748015915146e-15	0.00359489	0.146	0.097	2.07703413051026e-10	Replicate 1	4h	Reg Prog	3428	66378
COX4I1	7.64921341928385e-15	-0.0656361	0.204	0.14	2.79968860359208e-10	Replicate 1	4h	Reg Prog	3428	66378
LDHA	8.02907098952948e-15	-0.00211532	0.339	0.237	2.93872027287769e-10	Replicate 1	4h	Reg Prog	3428	66378
DSTN	9.29019199761643e-15	0.00351023	0.178	0.122	3.40030317304759e-10	Replicate 1	4h	Reg Prog	3428	66378
ANXA3	1.05280546190861e-14	0.111145	0.142	0.096	3.8533732711317e-10	Replicate 1	4h	Reg Prog	3428	66378
NOP10	1.15823722831532e-14	0.170303	0.088	0.055	4.23926407935689e-10	Replicate 1	4h	Reg Prog	3428	66378
GAS5	2.05641783671241e-14	0.599374	0.058	0.033	7.52669492415109e-10	Replicate 1	4h	Reg Prog	3428	66378
GUCA2A	2.29374790528019e-14	0.0568854	0.197	0.136	8.39534670811602e-10	Replicate 1	4h	Reg Prog	3428	66378
RPL24	3.00416852587996e-14	-0.0426543	0.233	0.162	1.09955572215732e-09	Replicate 1	4h	Reg Prog	3428	66378
RPLP2	3.13808760313694e-14	-0.0291018	0.15	0.101	1.14857144362415e-09	Replicate 1	4h	Reg Prog	3428	66378
HMGB1	3.19802398841349e-14	0.0518637	0.125	0.083	1.17050875999922e-09	Replicate 1	4h	Reg Prog	3428	66378
S100A14	3.45004501190179e-14	0.0132104	0.138	0.092	1.26275097480617e-09	Replicate 1	4h	Reg Prog	3428	66378
VDAC1	4.6007299547746e-14	-0.0701253	0.195	0.135	1.68391317074705e-09	Replicate 1	4h	Reg Prog	3428	66378
RPL13A	6.29119903992385e-14	-0.0494418	0.269	0.188	2.30264176060253e-09	Replicate 1	4h	Reg Prog	3428	66378
SDCBP2	6.58442813126774e-14	0.164972	0.104	0.068	2.4099665403253e-09	Replicate 1	4h	Reg Prog	3428	66378
PSMA7	8.12819049332686e-14	-0.00518873	0.151	0.103	2.97499900246256e-09	Replicate 1	4h	Reg Prog	3428	66378
BTF3	8.38691731444858e-14	0.112304	0.095	0.061	3.06969560626132e-09	Replicate 1	4h	Reg Prog	3428	66378
HIGD1A	9.36191743307868e-14	0.122152	0.097	0.062	3.42655539968113e-09	Replicate 1	4h	Reg Prog	3428	66378
CALML4	1.06125029256593e-13	-0.0531124	0.223	0.155	3.88428219582055e-09	Replicate 1	4h	Reg Prog	3428	66378
DBI	1.07954108696603e-13	-0.00420055	0.156	0.107	3.95122833240437e-09	Replicate 1	4h	Reg Prog	3428	66378
PLAC8	1.68759289483091e-13	-0.0386803	0.303	0.214	6.1767587543706e-09	Replicate 1	4h	Reg Prog	3428	66378
LCN2	2.08488652737736e-13	0.0539433	0.259	0.184	7.63089317885387e-09	Replicate 1	4h	Reg Prog	3428	66378
RPL31	2.26169914323887e-13	0.0325153	0.112	0.074	8.2780450341686e-09	Replicate 1	4h	Reg Prog	3428	66378
POMP	2.32080845465949e-13	0.034576	0.136	0.092	8.4943910248992e-09	Replicate 1	4h	Reg Prog	3428	66378
YWHAZ	2.76998094252328e-13	-0.0188023	0.174	0.121	1.01384072477294e-08	Replicate 1	4h	Reg Prog	3428	66378
CMAS	3.35874515164741e-13	0.0513704	0.117	0.078	1.22933431295447e-08	Replicate 1	4h	Reg Prog	3428	66378
OST4	5.00428234655078e-13	0.0110066	0.134	0.091	1.83161738166105e-08	Replicate 1	4h	Reg Prog	3428	66378
CDC42	5.28124701326643e-13	0.0569009	0.124	0.084	1.93298921932565e-08	Replicate 1	4h	Reg Prog	3428	66378
NQO1	6.22671183424342e-13	0.0821059	0.09	0.058	2.27903879845143e-08	Replicate 1	4h	Reg Prog	3428	66378
RPL41	6.61297342506686e-13	0.0305951	0.438	0.31	2.42041440330872e-08	Replicate 1	4h	Reg Prog	3428	66378
PSME2	9.58775501358697e-13	0.407637	0.076	0.048	3.50921421252297e-08	Replicate 1	4h	Reg Prog	3428	66378
CHMP5	1.10330551974728e-12	0.0901253	0.111	0.074	4.03820853282702e-08	Replicate 1	4h	Reg Prog	3428	66378
COX7B	1.50216734783884e-12	-0.0322384	0.152	0.105	5.49808270982495e-08	Replicate 1	4h	Reg Prog	3428	66378
POLD4	1.56513919945782e-12	0.147687	0.09	0.058	5.72856598393558e-08	Replicate 1	4h	Reg Prog	3428	66378
RHOA	1.70421140659728e-12	-0.0115093	0.142	0.098	6.2375841692867e-08	Replicate 1	4h	Reg Prog	3428	66378
KRT7	1.79031235724936e-12	0.463197	0.06	0.036	6.5527222587684e-08	Replicate 1	4h	Reg Prog	3428	66378
CDA	1.88793526021436e-12	0.0212516	0.115	0.077	6.91003184591057e-08	Replicate 1	4h	Reg Prog	3428	66378
TUBB4B	1.97872560195294e-12	0.00532819	0.119	0.081	7.24233357570795e-08	Replicate 1	4h	Reg Prog	3428	66378
SCP2	2.30007545873199e-12	0.180636	0.102	0.068	8.41850618650494e-08	Replicate 1	4h	Reg Prog	3428	66378
RNASE1	2.37611812013438e-12	0.191254	0.116	0.078	8.69682993150383e-08	Replicate 1	4h	Reg Prog	3428	66378
SUB1	2.46712373980327e-12	0.0724564	0.114	0.077	9.02991960005395e-08	Replicate 1	4h	Reg Prog	3428	66378
ATP5PF	2.4828791010936e-12	-0.0211864	0.159	0.111	9.0875857979127e-08	Replicate 1	4h	Reg Prog	3428	66378
TPM4	2.50554274376032e-12	0.0245326	0.151	0.105	9.17053699643714e-08	Replicate 1	4h	Reg Prog	3428	66378
CLTB	2.5548309515258e-12	0.114219	0.095	0.063	9.35093676567959e-08	Replicate 1	4h	Reg Prog	3428	66378
RPL34	2.60077584116429e-12	-0.0867844	0.205	0.145	9.51909965624543e-08	Replicate 1	4h	Reg Prog	3428	66378
PCCA	2.93415326719165e-12	0.192314	0.13	0.09	1.07392943732481e-07	Replicate 1	4h	Reg Prog	3428	66378
RPL4	3.45263638460429e-12	0.632207	0.06	0.037	1.26369944312902e-07	Replicate 1	4h	Reg Prog	3428	66378
ALDH1A1	3.95331819391956e-12	0.477129	0.064	0.04	1.4469539921565e-07	Replicate 1	4h	Reg Prog	3428	66378
RBX1	4.82642953268049e-12	0.20853	0.087	0.057	1.76652147325639e-07	Replicate 1	4h	Reg Prog	3428	66378
TSTD1	5.17070978243452e-12	-0.0424766	0.153	0.106	1.89253148746886e-07	Replicate 1	4h	Reg Prog	3428	66378
S100A16	5.28545577844154e-12	0.0507208	0.105	0.07	1.93452966946739e-07	Replicate 1	4h	Reg Prog	3428	66378
HLA-C	6.60266451323977e-12	0.0220923	0.219	0.157	2.41664123849089e-07	Replicate 1	4h	Reg Prog	3428	66378
TFF1	6.68408578455553e-12	-0.138277	0.898	0.826	2.44644223800517e-07	Replicate 1	4h	Reg Prog	3428	66378
ANXA5	9.24693299928896e-12	0.516024	0.064	0.039	3.38446994706975e-07	Replicate 1	4h	Reg Prog	3428	66378
NPM1	1.00894200725081e-11	0.39458	0.072	0.046	3.69282864073867e-07	Replicate 1	4h	Reg Prog	3428	66378
RPS25	1.04753733453157e-11	-0.0274301	0.149	0.104	3.83409139811898e-07	Replicate 1	4h	Reg Prog	3428	66378
NDUFA13	1.23441621714823e-11	-0.00592222	0.145	0.101	4.51808679638424e-07	Replicate 1	4h	Reg Prog	3428	66378
CLIC1	2.48831734300709e-11	-0.0170383	0.167	0.119	9.10749030714026e-07	Replicate 1	4h	Reg Prog	3428	66378
DYNLRB1	2.60854211120488e-11	0.0696338	0.094	0.063	9.54752498122098e-07	Replicate 1	4h	Reg Prog	3428	66378
RPL38	2.7940272793778e-11	-0.0195667	0.135	0.094	1.02264192452507e-06	Replicate 1	4h	Reg Prog	3428	66378
RHOC	2.84676268666297e-11	0.155256	0.089	0.059	1.04194361094551e-06	Replicate 1	4h	Reg Prog	3428	66378
NDUFS5	3.31735468866915e-11	0.0807311	0.107	0.073	1.21418498959979e-06	Replicate 1	4h	Reg Prog	3428	66378
C15orf48	4.32304393258257e-11	-0.0708206	0.314	0.225	1.58227730976455e-06	Replicate 1	4h	Reg Prog	3428	66378
UBC	5.20047430741006e-11	-0.0649347	0.246	0.178	1.90342560125515e-06	Replicate 1	4h	Reg Prog	3428	66378
HSPE1	7.2480131510172e-11	0.418338	0.064	0.04	2.65284529340381e-06	Replicate 1	4h	Reg Prog	3428	66378
NDUFC1	8.700586074349e-11	0.113172	0.087	0.058	3.18450150907248e-06	Replicate 1	4h	Reg Prog	3428	66378
BZW1	9.7834030469834e-11	0.0149638	0.12	0.084	3.5808233492264e-06	Replicate 1	4h	Reg Prog	3428	66378
COX7C	1.0157033025063e-10	-0.0532637	0.172	0.123	3.7175756575033e-06	Replicate 1	4h	Reg Prog	3428	66378
COX6B1	1.04027555738804e-10	-0.0217771	0.138	0.098	3.80751256759597e-06	Replicate 1	4h	Reg Prog	3428	66378
SRSF3	1.22468758155278e-10	0.156161	0.092	0.062	4.48247901724133e-06	Replicate 1	4h	Reg Prog	3428	66378
MYL12B	1.48147031889744e-10	0.032287	0.548	0.399	5.42232951419651e-06	Replicate 1	4h	Reg Prog	3428	66378
RNF186	1.79680708005682e-10	0.446555	0.063	0.04	6.57649359371598e-06	Replicate 1	4h	Reg Prog	3428	66378
POLR2L	1.94592189105708e-10	0.00880925	0.092	0.062	7.12226871345801e-06	Replicate 1	4h	Reg Prog	3428	66378
ANXA4	2.40336829169679e-10	-0.0264728	0.139	0.099	8.79656828443943e-06	Replicate 1	4h	Reg Prog	3428	66378
RAN	3.09746354057553e-10	0.316819	0.068	0.044	1.13370263048605e-05	Replicate 1	4h	Reg Prog	3428	66378
SRSF9	3.51839105620819e-10	0.194118	0.076	0.05	1.28776631048276e-05	Replicate 1	4h	Reg Prog	3428	66378
SOD1	3.71714653750121e-10	-0.104035	0.143	0.101	1.36051280419082e-05	Replicate 1	4h	Reg Prog	3428	66378
COX6A1	5.22638441668431e-10	-0.0191357	0.126	0.089	1.91290896035062e-05	Replicate 1	4h	Reg Prog	3428	66378
LAMTOR5	5.97674391392655e-10	0.0689484	0.09	0.061	2.18754803993626e-05	Replicate 1	4h	Reg Prog	3428	66378
VDAC2	6.64714023963456e-10	0.100928	0.089	0.061	2.43291979910865e-05	Replicate 1	4h	Reg Prog	3428	66378
MICOS10	9.12871240082314e-10	0.00279275	0.104	0.073	3.34120002582528e-05	Replicate 1	4h	Reg Prog	3428	66378
ROMO1	9.62830110973289e-10	0.0876645	0.082	0.055	3.52405448917333e-05	Replicate 1	4h	Reg Prog	3428	66378
UQCR11	1.24368265343149e-09	-0.000954854	0.101	0.07	4.55200287982459e-05	Replicate 1	4h	Reg Prog	3428	66378
SELENOW	1.26114997959613e-09	-0.0879068	0.147	0.106	4.61593504031981e-05	Replicate 1	4h	Reg Prog	3428	66378
MYL6	1.27605012473e-09	0.0804878	0.649	0.493	4.67047106152427e-05	Replicate 1	4h	Reg Prog	3428	66378
ATP6V1G1	1.49458697967955e-09	0.0147278	0.087	0.06	5.47033780432513e-05	Replicate 1	4h	Reg Prog	3428	66378
LGALS3	1.83526305202814e-09	0.0990769	0.853	0.71	6.71724629672818e-05	Replicate 1	4h	Reg Prog	3428	66378
EIF4G2	2.04111562264302e-09	0.216751	0.097	0.068	7.47068729043571e-05	Replicate 1	4h	Reg Prog	3428	66378
SF3B6	2.17200885462435e-09	0.0252732	0.084	0.057	7.94976960881058e-05	Replicate 1	4h	Reg Prog	3428	66378
PFDN5	2.24177193588119e-09	0.0666355	0.087	0.059	8.20510946251875e-05	Replicate 1	4h	Reg Prog	3428	66378
GSTO1	2.28901873821797e-09	0.10173	0.074	0.05	8.37803748375161e-05	Replicate 1	4h	Reg Prog	3428	66378
HLA-B	2.51946234113319e-09	-0.040945	0.259	0.191	9.22148411478159e-05	Replicate 1	4h	Reg Prog	3428	66378
FHL2	2.60575799481256e-09	0.272619	0.086	0.06	9.53733483681344e-05	Replicate 1	4h	Reg Prog	3428	66378
YWHAH	2.67274910242817e-09	0.189813	0.071	0.047	9.78252898979735e-05	Replicate 1	4h	Reg Prog	3428	66378
ATP5MF	2.71973752887559e-09	-0.046752	0.094	0.065	9.95451132943756e-05	Replicate 1	4h	Reg Prog	3428	66378
YWHAB	2.73030792118731e-09	0.0917171	0.092	0.064	9.99320002233768e-05	Replicate 1	4h	Reg Prog	3428	66378
SEC61B	3.0855817263394e-09	0.0507086	0.095	0.067	0.000112935	Replicate 1	4h	Reg Prog	3428	66378
EIF2S2	3.59787523404396e-09	0.126759	0.088	0.061	0.000131686	Replicate 1	4h	Reg Prog	3428	66378
NDUFA11	3.7385277156544e-09	0.283965	0.066	0.044	0.000136834	Replicate 1	4h	Reg Prog	3428	66378
H3F3A	3.81346997142584e-09	-0.031156	0.431	0.313	0.000139577	Replicate 1	4h	Reg Prog	3428	66378
PKIB	4.9065504120429e-09	-0.088167	0.131	0.095	0.000179585	Replicate 1	4h	Reg Prog	3428	66378
COX5A	5.0848658609145e-09	0.000251833	0.097	0.068	0.000186111	Replicate 1	4h	Reg Prog	3428	66378
UQCRQ	5.16563792675707e-09	-0.0156184	0.113	0.08	0.000189068	Replicate 1	4h	Reg Prog	3428	66378
HSBP1	5.58703658763132e-09	0.00428592	0.097	0.068	0.000204491	Replicate 1	4h	Reg Prog	3428	66378
TMA7	5.85641161108892e-09	-0.0551371	0.13	0.094	0.000214351	Replicate 1	4h	Reg Prog	3428	66378
CYSTM1	5.89710824089887e-09	0.00335208	0.504	0.37	0.00021584	Replicate 1	4h	Reg Prog	3428	66378
PDLIM1	6.18135098466409e-09	0.166841	0.075	0.051	0.000226244	Replicate 1	4h	Reg Prog	3428	66378
CAMK2N1	7.14543932177026e-09	-0.0643554	0.137	0.1	0.00026153	Replicate 1	4h	Reg Prog	3428	66378
ARF1	1.52651833350186e-08	0.157286	0.075	0.052	0.000558721	Replicate 1	4h	Reg Prog	3428	66378
NDUFA1	1.6462372909455e-08	-0.050992	0.111	0.08	0.000602539	Replicate 1	4h	Reg Prog	3428	66378
CLTA	1.75070071894063e-08	0.0574059	0.085	0.06	0.000640774	Replicate 1	4h	Reg Prog	3428	66378
ELF3	2.06730342124657e-08	-0.0111635	0.124	0.091	0.000756654	Replicate 1	4h	Reg Prog	3428	66378
KRT10	2.08869542489292e-08	0.265819	0.056	0.037	0.000764483	Replicate 1	4h	Reg Prog	3428	66378
NDUFB3	2.41729664643836e-08	-0.109913	0.109	0.078	0.000884755	Replicate 1	4h	Reg Prog	3428	66378
ARPC1B	2.50247548909096e-08	0.0209578	0.095	0.067	0.000915931	Replicate 1	4h	Reg Prog	3428	66378
FAM177A1	2.89282843942987e-08	0.225613	0.067	0.045	0.0010588	Replicate 1	4h	Reg Prog	3428	66378
EZR	3.1112626245974e-08	-0.060734	0.125	0.092	0.00113875	Replicate 1	4h	Reg Prog	3428	66378
TMEM256	3.14649740495403e-08	-0.00895272	0.076	0.052	0.00115165	Replicate 1	4h	Reg Prog	3428	66378
TPM3	3.74359200947961e-08	-0.00268516	0.093	0.067	0.00137019	Replicate 1	4h	Reg Prog	3428	66378
IDI1	5.63394007504245e-08	0.118663	0.071	0.049	0.00206208	Replicate 1	4h	Reg Prog	3428	66378
SAP18	5.66461447004047e-08	-0.104803	0.118	0.086	0.00207331	Replicate 1	4h	Reg Prog	3428	66378
ATP5ME	5.70480297507176e-08	0.0147273	0.083	0.058	0.00208801	Replicate 1	4h	Reg Prog	3428	66378
CCL15	5.97736185980244e-08	0.328042	0.053	0.035	0.00218777	Replicate 1	4h	Reg Prog	3428	66378
HLA-G	6.83016207980203e-08	0.172798	0.088	0.063	0.00249991	Replicate 1	4h	Reg Prog	3428	66378
BLVRB	6.85728404471891e-08	0.089292	0.065	0.044	0.00250984	Replicate 1	4h	Reg Prog	3428	66378
SLPI	8.8428119582718e-08	0.220816	0.079	0.056	0.00323656	Replicate 1	4h	Reg Prog	3428	66378
ATP5PD	8.96664654719814e-08	-0.0451489	0.079	0.056	0.00328188	Replicate 1	4h	Reg Prog	3428	66378
HEBP2	9.64389532753023e-08	-0.0872211	0.104	0.075	0.00352976	Replicate 1	4h	Reg Prog	3428	66378
NDUFB4	9.90579633636761e-08	-0.106074	0.108	0.079	0.00362562	Replicate 1	4h	Reg Prog	3428	66378
CHMP2A	1.20759425980847e-07	0.0243192	0.082	0.058	0.00441992	Replicate 1	4h	Reg Prog	3428	66378
GABARAPL2	1.3674551250269e-07	-0.0587074	0.086	0.061	0.00500502	Replicate 1	4h	Reg Prog	3428	66378
RAB11A	1.66451342686807e-07	0.0336505	0.083	0.059	0.00609229	Replicate 1	4h	Reg Prog	3428	66378
BLOC1S1	1.8525270037163e-07	-0.0337025	0.097	0.07	0.00678043	Replicate 1	4h	Reg Prog	3428	66378
HSPA8	2.5171910066478e-07	0.205051	0.078	0.056	0.00921317	Replicate 1	4h	Reg Prog	3428	66378
MAP1LC3B	3.15399928321785e-07	0.0342301	0.08	0.057	0.011544	Replicate 1	4h	Reg Prog	3428	66378
MRPS6	3.49046649778396e-07	0.333788	0.055	0.037	0.0127755	Replicate 1	4h	Reg Prog	3428	66378
SQSTM1	3.55698197782573e-07	0.323046	0.067	0.047	0.0130189	Replicate 1	4h	Reg Prog	3428	66378
BRI3	3.60206793590871e-07	0.101994	0.074	0.052	0.0131839	Replicate 1	4h	Reg Prog	3428	66378
GNG10	3.99275613087713e-07	0.189179	0.052	0.035	0.0146139	Replicate 1	4h	Reg Prog	3428	66378
UBE2L3	4.04692920014066e-07	0.0692416	0.075	0.053	0.0148122	Replicate 1	4h	Reg Prog	3428	66378
MAL2	4.20054483590428e-07	-0.0841577	0.123	0.092	0.0153744	Replicate 1	4h	Reg Prog	3428	66378
VAPA	4.20720350559374e-07	0.193816	0.073	0.052	0.0153988	Replicate 1	4h	Reg Prog	3428	66378
COX17	4.2216978022571e-07	-0.0892143	0.08	0.057	0.0154518	Replicate 1	4h	Reg Prog	3428	66378
AREG	4.27148584714634e-07	0.232771	0.083	0.06	0.0156341	Replicate 1	4h	Reg Prog	3428	66378
CMPK1	4.3684536819089e-07	-0.000963711	0.091	0.067	0.015989	Replicate 1	4h	Reg Prog	3428	66378
LMO4	4.59949702121013e-07	0.116852	0.075	0.054	0.0168346	Replicate 1	4h	Reg Prog	3428	66378
PRELID1	5.40948008679319e-07	-0.0271118	0.088	0.064	0.0197992	Replicate 1	4h	Reg Prog	3428	66378
ABRACL	5.76949240322386e-07	0.0173625	0.07	0.05	0.0211169	Replicate 1	4h	Reg Prog	3428	66378
COX8A	6.16189803734508e-07	-0.119167	0.094	0.068	0.0225532	Replicate 1	4h	Reg Prog	3428	66378
SMIM22	6.25321585076063e-07	-0.036521	0.105	0.078	0.0228874	Replicate 1	4h	Reg Prog	3428	66378
BTG1	6.34381832737802e-07	0.0157546	0.088	0.064	0.023219	Replicate 1	4h	Reg Prog	3428	66378
NDUFB8	7.15907946151999e-07	0.370843	0.054	0.037	0.0262029	Replicate 1	4h	Reg Prog	3428	66378
PPA1	7.17566387432925e-07	-0.0202837	0.102	0.075	0.0262636	Replicate 1	4h	Reg Prog	3428	66378
RRAS	7.28269992535875e-07	0.246363	0.05	0.034	0.0266554	Replicate 1	4h	Reg Prog	3428	66378
CCND1	7.29808343477754e-07	0.320532	0.058	0.04	0.0267117	Replicate 1	4h	Reg Prog	3428	66378
AURKAIP1	7.91642977907605e-07	0.167857	0.062	0.043	0.0289749	Replicate 1	4h	Reg Prog	3428	66378
GTF3C6	8.81240976052698e-07	-0.0275714	0.076	0.055	0.0322543	Replicate 1	4h	Reg Prog	3428	66378
RNF181	1.00485744897747e-06	0.147423	0.056	0.039	0.0367788	Replicate 1	4h	Reg Prog	3428	66378
DDT	1.2214191673027e-06	0.204908	0.059	0.041	0.0447052	Replicate 1	4h	Reg Prog	3428	66378
ANAPC16	1.23474739611446e-06	0.242253	0.062	0.044	0.045193	Replicate 1	4h	Reg Prog	3428	66378
SSR4	1.29856978231969e-06	0.21472	0.075	0.054	0.047529	Replicate 1	4h	Reg Prog	3428	66378
SNX3	1.33005690600067e-06	0.0547412	0.069	0.049	0.0486814	Replicate 1	4h	Reg Prog	3428	66378
PTGES3	1.5946030395737e-06	0.0513872	0.074	0.054	0.0583641	Replicate 1	4h	Reg Prog	3428	66378
ATP5MPL	1.59623305809035e-06	-0.0438594	0.089	0.065	0.0584237	Replicate 1	4h	Reg Prog	3428	66378
EEF1G	1.88009426556719e-06	-0.0721789	0.089	0.066	0.0688133	Replicate 1	4h	Reg Prog	3428	66378
ZNF706	2.16236335355292e-06	-0.0764465	0.093	0.069	0.0791447	Replicate 1	4h	Reg Prog	3428	66378
CFDP1	2.27461149662533e-06	-0.0680741	0.107	0.08	0.0832531	Replicate 1	4h	Reg Prog	3428	66378
CALM3	2.47109891878052e-06	-0.00900859	0.075	0.054	0.0904447	Replicate 1	4h	Reg Prog	3428	66378
GSKIP	2.50434004226565e-06	0.181214	0.056	0.039	0.0916614	Replicate 1	4h	Reg Prog	3428	66378
GLRX	2.81731500307433e-06	0.0772653	0.069	0.05	0.103117	Replicate 1	4h	Reg Prog	3428	66378
PPP1R14D	2.85895743462598e-06	0.0174118	0.068	0.049	0.104641	Replicate 1	4h	Reg Prog	3428	66378
BIRC3	3.01235893052979e-06	0.150643	0.076	0.056	0.110255	Replicate 1	4h	Reg Prog	3428	66378
CLDN3	3.03550159562405e-06	0.118466	0.088	0.066	0.111102	Replicate 1	4h	Reg Prog	3428	66378
PKM	3.52377337849973e-06	0.00209532	0.09	0.068	0.128974	Replicate 1	4h	Reg Prog	3428	66378
C4BPB	3.66766278957251e-06	-0.016794	0.099	0.074	0.13424	Replicate 1	4h	Reg Prog	3428	66378
NOL7	3.70087445930708e-06	0.161607	0.062	0.044	0.135456	Replicate 1	4h	Reg Prog	3428	66378
HIGD2A	3.754217203406e-06	0.0617448	0.062	0.044	0.137408	Replicate 1	4h	Reg Prog	3428	66378
ATP5F1D	3.96350693063087e-06	0.0473382	0.071	0.051	0.145068	Replicate 1	4h	Reg Prog	3428	66378
ATP5MG	4.98452254030641e-06	-0.146113	0.109	0.082	0.182439	Replicate 1	4h	Reg Prog	3428	66378
MPC2	5.30160157977158e-06	0.00110344	0.072	0.053	0.194044	Replicate 1	4h	Reg Prog	3428	66378
VPS28	8.64032494790736e-06	0.0756803	0.057	0.041	0.316245	Replicate 1	4h	Reg Prog	3428	66378
SERP1	9.7146194052815e-06	0.0470761	0.074	0.055	0.355565	Replicate 1	4h	Reg Prog	3428	66378
PRSS3	1.01348584410036e-05	-0.143235	0.106	0.081	0.370946	Replicate 1	4h	Reg Prog	3428	66378
REG4	1.11000618359003e-05	-0.0226101	0.498	0.373	0.406273	Replicate 1	4h	Reg Prog	3428	66378
YWHAE	1.17596609593349e-05	0.0876419	0.066	0.049	0.430415	Replicate 1	4h	Reg Prog	3428	66378
TMEM54	1.40158734144105e-05	-0.141568	0.104	0.079	0.512995	Replicate 1	4h	Reg Prog	3428	66378
SRP9	1.43426579732565e-05	0.0813987	0.062	0.045	0.524956	Replicate 1	4h	Reg Prog	3428	66378
MMP7	1.46086785868528e-05	-0.0201631	0.097	0.073	0.534692	Replicate 1	4h	Reg Prog	3428	66378
HNRNPA2B1	1.48374738030277e-05	0.0582347	0.076	0.057	0.543066	Replicate 1	4h	Reg Prog	3428	66378
ATP5F1B	1.63838656712817e-05	-0.00173176	0.075	0.056	0.599666	Replicate 1	4h	Reg Prog	3428	66378
RBM8A	1.72008412641986e-05	0.0227151	0.065	0.048	0.629568	Replicate 1	4h	Reg Prog	3428	66378
TBCA	1.82610268495318e-05	-0.0073968	0.074	0.055	0.668372	Replicate 1	4h	Reg Prog	3428	66378
MORF4L1	2.0380446154821e-05	0.0518612	0.064	0.047	0.745945	Replicate 1	4h	Reg Prog	3428	66378
RNASEK	2.29499912589277e-05	-0.00116239	0.083	0.063	0.839993	Replicate 1	4h	Reg Prog	3428	66378
PSMA2	2.52418962719666e-05	0.0140286	0.062	0.046	0.923879	Replicate 1	4h	Reg Prog	3428	66378
F3	2.5445615245652e-05	0.0609905	0.107	0.083	0.931335	Replicate 1	4h	Reg Prog	3428	66378
RAB5IF	2.60635071176082e-05	-0.0297587	0.076	0.057	0.95395	Replicate 1	4h	Reg Prog	3428	66378
RFK	2.6430837042033e-05	0.109881	0.052	0.037	0.967395	Replicate 1	4h	Reg Prog	3428	66378
RAB2A	2.72145317508083e-05	0.201628	0.067	0.05	0.996079	Replicate 1	4h	Reg Prog	3428	66378
MGAT4B	3.16973156285594e-05	0.0903131	0.067	0.05	1	Replicate 1	4h	Reg Prog	3428	66378
MISP	3.23877400289381e-05	-0.0129876	0.082	0.062	1	Replicate 1	4h	Reg Prog	3428	66378
PSMB1	3.49662487016454e-05	0.0616791	0.076	0.057	1	Replicate 1	4h	Reg Prog	3428	66378
NDUFA2	3.54891363968535e-05	0.152489	0.05	0.036	1	Replicate 1	4h	Reg Prog	3428	66378
MT-CO3	3.55293740565736e-05	-1.16432	0.052	0.068	1	Replicate 1	4h	Reg Prog	3428	66378
PHPT1	4.29625897142653e-05	-0.0211016	0.071	0.054	1	Replicate 1	4h	Reg Prog	3428	66378
OCIAD2	4.47664975451605e-05	-0.123375	0.088	0.068	1	Replicate 1	4h	Reg Prog	3428	66378
NDUFB2	4.59500439221085e-05	-0.0232325	0.063	0.047	1	Replicate 1	4h	Reg Prog	3428	66378
ENY2	4.9559430134638e-05	0.10219	0.052	0.038	1	Replicate 1	4h	Reg Prog	3428	66378
CCNI	5.61676336965441e-05	-0.084213	0.08	0.061	1	Replicate 1	4h	Reg Prog	3428	66378
ARF4	6.27037442685338e-05	-0.00070864	0.073	0.055	1	Replicate 1	4h	Reg Prog	3428	66378
MANF	6.63446417518279e-05	0.268973	0.052	0.038	1	Replicate 1	4h	Reg Prog	3428	66378
TALDO1	6.9528356741094e-05	0.0237633	0.062	0.047	1	Replicate 1	4h	Reg Prog	3428	66378
NDUFAB1	7.30524482184283e-05	0.0466426	0.053	0.038	1	Replicate 1	4h	Reg Prog	3428	66378
CHMP2B	7.4908032184505e-05	0.0508455	0.058	0.043	1	Replicate 1	4h	Reg Prog	3428	66378
H2AFZ	8.43401975872045e-05	-0.12069	0.06	0.045	1	Replicate 1	4h	Reg Prog	3428	66378
PSMB6	8.64955791312409e-05	0.150484	0.05	0.037	1	Replicate 1	4h	Reg Prog	3428	66378
KLK6	8.7822774150667e-05	0.303682	0.061	0.046	1	Replicate 1	4h	Reg Prog	3428	66378
RPS29	9.16800827628385e-05	-0.139157	0.144	0.114	1	Replicate 1	4h	Reg Prog	3428	66378
ENO1	9.68998886216111e-05	-0.0909009	0.085	0.065	1	Replicate 1	4h	Reg Prog	3428	66378
TM4SF1	0.000104327	-0.000993449	0.098	0.077	1	Replicate 1	4h	Reg Prog	3428	66378
SDCBP	0.000104594	0.0628991	0.057	0.043	1	Replicate 1	4h	Reg Prog	3428	66378
NDUFB10	0.00010478	-0.012087	0.063	0.047	1	Replicate 1	4h	Reg Prog	3428	66378
RAB25	0.000130221	0.0902498	0.051	0.038	1	Replicate 1	4h	Reg Prog	3428	66378
SEM1	0.000133575	-0.0473953	0.072	0.055	1	Replicate 1	4h	Reg Prog	3428	66378
LSM3	0.000143711	-0.0858345	0.06	0.045	1	Replicate 1	4h	Reg Prog	3428	66378
HIST1H2AC	0.000147125	0.159436	0.061	0.046	1	Replicate 1	4h	Reg Prog	3428	66378
SUMO1	0.000151649	-0.0559728	0.067	0.051	1	Replicate 1	4h	Reg Prog	3428	66378
GDF15	0.000183095	0.173105	0.071	0.055	1	Replicate 1	4h	Reg Prog	3428	66378
MRPL51	0.000188488	0.151612	0.052	0.038	1	Replicate 1	4h	Reg Prog	3428	66378
PSMA6	0.000191377	0.136233	0.054	0.04	1	Replicate 1	4h	Reg Prog	3428	66378
EIF4A2	0.000192704	0.172385	0.06	0.046	1	Replicate 1	4h	Reg Prog	3428	66378
TOMM5	0.000215093	-0.064422	0.051	0.038	1	Replicate 1	4h	Reg Prog	3428	66378
MGLL	0.000233579	0.180533	0.06	0.046	1	Replicate 1	4h	Reg Prog	3428	66378
GNAS	0.000239014	-0.184231	0.144	0.115	1	Replicate 1	4h	Reg Prog	3428	66378
HSP90B1	0.000257743	-0.0885373	0.165	0.133	1	Replicate 1	4h	Reg Prog	3428	66378
CYCS	0.000262451	-0.0252871	0.055	0.042	1	Replicate 1	4h	Reg Prog	3428	66378
C4orf48	0.000290143	-0.113571	0.086	0.068	1	Replicate 1	4h	Reg Prog	3428	66378
FCGRT	0.000310154	0.249355	0.062	0.047	1	Replicate 1	4h	Reg Prog	3428	66378
EPCAM	0.000314998	-0.284168	0.499	0.432	1	Replicate 1	4h	Reg Prog	3428	66378
MT-ATP6	0.000318093	-1.1589	0.043	0.056	1	Replicate 1	4h	Reg Prog	3428	66378
PDCD6	0.00034966	0.0624781	0.054	0.041	1	Replicate 1	4h	Reg Prog	3428	66378
MT-CO2	0.000361121	-1.25444	0.07	0.083	1	Replicate 1	4h	Reg Prog	3428	66378
TAX1BP3	0.000411607	-0.0255129	0.058	0.044	1	Replicate 1	4h	Reg Prog	3428	66378
NDUFC2	0.000439098	-0.160823	0.085	0.067	1	Replicate 1	4h	Reg Prog	3428	66378
MT-ND4	0.000490094	-0.955549	0.038	0.051	1	Replicate 1	4h	Reg Prog	3428	66378
SCD	0.000512421	0.012257	0.097	0.078	1	Replicate 1	4h	Reg Prog	3428	66378
MRFAP1	0.000535824	-0.0273288	0.053	0.041	1	Replicate 1	4h	Reg Prog	3428	66378
IFITM3	0.000551303	0.0214091	0.058	0.044	1	Replicate 1	4h	Reg Prog	3428	66378
TUBA1B	0.000554666	0.0456792	0.056	0.043	1	Replicate 1	4h	Reg Prog	3428	66378
MRPL20	0.000601761	0.087488	0.055	0.042	1	Replicate 1	4h	Reg Prog	3428	66378
CYBA	0.000633428	0.107178	0.068	0.053	1	Replicate 1	4h	Reg Prog	3428	66378
SRSF7	0.000687186	-0.0105074	0.058	0.045	1	Replicate 1	4h	Reg Prog	3428	66378
ATP5F1C	0.000695725	0.0132181	0.064	0.05	1	Replicate 1	4h	Reg Prog	3428	66378
FAM162A	0.000727983	-0.115225	0.074	0.058	1	Replicate 1	4h	Reg Prog	3428	66378
MALL	0.000757363	-0.190456	0.099	0.079	1	Replicate 1	4h	Reg Prog	3428	66378
DEK	0.000793479	-0.0382328	0.064	0.051	1	Replicate 1	4h	Reg Prog	3428	66378
EIF1AX	0.000807746	0.0350625	0.055	0.042	1	Replicate 1	4h	Reg Prog	3428	66378
TPD52	0.000853331	0.140334	0.055	0.042	1	Replicate 1	4h	Reg Prog	3428	66378
MT-CO1	0.000929255	-1.04772	0.07	0.083	1	Replicate 1	4h	Reg Prog	3428	66378
CAPN2	0.00100408	0.00736276	0.074	0.059	1	Replicate 1	4h	Reg Prog	3428	66378
NEDD8	0.00120706	-0.12601	0.059	0.046	1	Replicate 1	4h	Reg Prog	3428	66378
ANXA11	0.00126576	0.0469735	0.067	0.053	1	Replicate 1	4h	Reg Prog	3428	66378
IFI27	0.00127176	0.0255709	0.838	0.698	1	Replicate 1	4h	Reg Prog	3428	66378
ACTR3	0.00133878	0.0688539	0.061	0.048	1	Replicate 1	4h	Reg Prog	3428	66378
SH3GLB1	0.00139266	0.0708689	0.058	0.046	1	Replicate 1	4h	Reg Prog	3428	66378
PSMD8	0.00147103	-0.111899	0.058	0.046	1	Replicate 1	4h	Reg Prog	3428	66378
ANAPC11	0.00159861	-0.0849538	0.061	0.048	1	Replicate 1	4h	Reg Prog	3428	66378
WDR83OS	0.00174108	0.0507301	0.051	0.04	1	Replicate 1	4h	Reg Prog	3428	66378
TSPAN3	0.00181997	-0.152618	0.126	0.103	1	Replicate 1	4h	Reg Prog	3428	66378
PIGR	0.00200462	-0.111808	0.137	0.113	1	Replicate 1	4h	Reg Prog	3428	66378
BAG1	0.00218948	0.0284662	0.05	0.039	1	Replicate 1	4h	Reg Prog	3428	66378
NDRG1	0.00226861	-0.0210126	0.081	0.066	1	Replicate 1	4h	Reg Prog	3428	66378
ANXA10	0.00241883	-0.0562048	0.055	0.043	1	Replicate 1	4h	Reg Prog	3428	66378
ARPC1A	0.00264013	0.00522069	0.056	0.045	1	Replicate 1	4h	Reg Prog	3428	66378
TSPAN1	0.00311388	-0.176818	0.275	0.221	1	Replicate 1	4h	Reg Prog	3428	66378
EIF4A1	0.00319844	-0.0938586	0.065	0.052	1	Replicate 1	4h	Reg Prog	3428	66378
RALA	0.00333464	-0.0216719	0.053	0.042	1	Replicate 1	4h	Reg Prog	3428	66378
HMGN1	0.00346555	-0.0767113	0.06	0.048	1	Replicate 1	4h	Reg Prog	3428	66378
NDUFV2	0.00367045	-0.0257637	0.072	0.058	1	Replicate 1	4h	Reg Prog	3428	66378
CHMP3	0.00400143	-0.059823	0.06	0.048	1	Replicate 1	4h	Reg Prog	3428	66378
PTTG1IP	0.0040131	-0.192671	0.148	0.123	1	Replicate 1	4h	Reg Prog	3428	66378
UBE2B	0.00409777	-0.179703	0.065	0.052	1	Replicate 1	4h	Reg Prog	3428	66378
MZT2B	0.00481346	-0.157748	0.065	0.053	1	Replicate 1	4h	Reg Prog	3428	66378
ATP5PO	0.00528098	-0.263025	0.071	0.057	1	Replicate 1	4h	Reg Prog	3428	66378
FXYD3	0.00548174	-0.198528	0.608	0.505	1	Replicate 1	4h	Reg Prog	3428	66378
PSME1	0.00552982	-0.0406612	0.055	0.044	1	Replicate 1	4h	Reg Prog	3428	66378
ALDH2	0.00554999	0.027517	0.057	0.046	1	Replicate 1	4h	Reg Prog	3428	66378
SNX6	0.00557036	0.0586025	0.06	0.048	1	Replicate 1	4h	Reg Prog	3428	66378
CD59	0.00559417	-0.189482	0.211	0.173	1	Replicate 1	4h	Reg Prog	3428	66378
SBDS	0.00636656	-0.178915	0.067	0.054	1	Replicate 1	4h	Reg Prog	3428	66378
SPINT2	0.00659822	-0.199921	0.282	0.227	1	Replicate 1	4h	Reg Prog	3428	66378
PARK7	0.00684944	-0.00493118	0.05	0.04	1	Replicate 1	4h	Reg Prog	3428	66378
RNF7	0.00820252	-0.126754	0.069	0.057	1	Replicate 1	4h	Reg Prog	3428	66378
MSMO1	0.00822764	0.0953082	0.066	0.055	1	Replicate 1	4h	Reg Prog	3428	66378
SNRPG	0.00842618	-0.094056	0.051	0.041	1	Replicate 1	4h	Reg Prog	3428	66378
APP	0.00872579	-0.315747	0.04	0.05	1	Replicate 1	4h	Reg Prog	3428	66378
CAST	0.00935272	-0.111678	0.081	0.068	1	Replicate 1	4h	Reg Prog	3428	66378
SSBP1	0.00937935	-0.080765	0.053	0.043	1	Replicate 1	4h	Reg Prog	3428	66378
EGLN3	0.0100796	-0.0610266	0.059	0.048	1	Replicate 1	4h	Reg Prog	3428	66378
MRPS36	0.0100926	-0.122673	0.053	0.043	1	Replicate 1	4h	Reg Prog	3428	66378
CIAO2B	0.0102019	-0.0692226	0.05	0.041	1	Replicate 1	4h	Reg Prog	3428	66378
CD9	0.0106896	-0.152275	0.106	0.089	1	Replicate 1	4h	Reg Prog	3428	66378
VIL1	0.010981	-0.0632777	0.078	0.065	1	Replicate 1	4h	Reg Prog	3428	66378
KLK10	0.0111691	-0.0332932	0.08	0.067	1	Replicate 1	4h	Reg Prog	3428	66378
IFI6	0.0122074	-0.19861	0.092	0.076	1	Replicate 1	4h	Reg Prog	3428	66378
CAPZA2	0.0124299	-0.038867	0.056	0.046	1	Replicate 1	4h	Reg Prog	3428	66378
OPTN	0.0146198	0.0495659	0.052	0.043	1	Replicate 1	4h	Reg Prog	3428	66378
PERP	0.014925	-0.211697	0.13	0.11	1	Replicate 1	4h	Reg Prog	3428	66378
NDUFB7	0.0161906	-0.159776	0.05	0.041	1	Replicate 1	4h	Reg Prog	3428	66378
SPATS2L	0.017083	-0.0596469	0.071	0.06	1	Replicate 1	4h	Reg Prog	3428	66378
TPT1	0.0190353	0.0107122	0.753	0.62	1	Replicate 1	4h	Reg Prog	3428	66378
PLS1	0.0206784	-0.110833	0.091	0.077	1	Replicate 1	4h	Reg Prog	3428	66378
SPCS1	0.0239347	-0.182017	0.078	0.066	1	Replicate 1	4h	Reg Prog	3428	66378
DAD1	0.0246139	-0.257472	0.084	0.071	1	Replicate 1	4h	Reg Prog	3428	66378
HTATIP2	0.027158	-0.0589097	0.052	0.043	1	Replicate 1	4h	Reg Prog	3428	66378
LINC01133	0.0290539	-0.116537	0.054	0.045	1	Replicate 1	4h	Reg Prog	3428	66378
H2AFJ	0.0294973	-0.131911	0.052	0.044	1	Replicate 1	4h	Reg Prog	3428	66378
FAM3B	0.0308265	-0.156819	0.082	0.07	1	Replicate 1	4h	Reg Prog	3428	66378
TXNIP	0.0328309	-0.0585955	0.064	0.055	1	Replicate 1	4h	Reg Prog	3428	66378
PHGR1	0.0334552	0.00851366	0.879	0.759	1	Replicate 1	4h	Reg Prog	3428	66378
BNIP3L	0.0406179	-0.152161	0.059	0.05	1	Replicate 1	4h	Reg Prog	3428	66378
TSC22D1	0.0416451	-0.00569846	0.057	0.048	1	Replicate 1	4h	Reg Prog	3428	66378
RARRES1	0.0437837	-0.117317	0.084	0.073	1	Replicate 1	4h	Reg Prog	3428	66378
TUBA1C	0.0478215	-0.173586	0.056	0.048	1	Replicate 1	4h	Reg Prog	3428	66378
DSC2	0.0497073	-0.38843	0.045	0.052	1	Replicate 1	4h	Reg Prog	3428	66378
CEACAM6	0.0505099	-0.249194	0.109	0.093	1	Replicate 1	4h	Reg Prog	3428	66378
CDH1	0.0505923	-0.200007	0.045	0.052	1	Replicate 1	4h	Reg Prog	3428	66378
LIMA1	0.051335	-0.109691	0.078	0.068	1	Replicate 1	4h	Reg Prog	3428	66378
FDFT1	0.0529761	-0.0612842	0.056	0.048	1	Replicate 1	4h	Reg Prog	3428	66378
COMMD6	0.0537425	-0.210268	0.056	0.048	1	Replicate 1	4h	Reg Prog	3428	66378
CLDN4	0.0552058	0.0332655	0.068	0.059	1	Replicate 1	4h	Reg Prog	3428	66378
CDH17	0.0557934	-0.392403	0.07	0.077	1	Replicate 1	4h	Reg Prog	3428	66378
QSOX1	0.0588163	-0.229568	0.045	0.052	1	Replicate 1	4h	Reg Prog	3428	66378
GSN	0.0592164	0.066131	0.062	0.054	1	Replicate 1	4h	Reg Prog	3428	66378
ITM2B	0.0611202	-0.244653	0.183	0.157	1	Replicate 1	4h	Reg Prog	3428	66378
HSPA5	0.0614691	-0.121873	0.089	0.078	1	Replicate 1	4h	Reg Prog	3428	66378
IGFBP3	0.0623169	-0.204363	0.289	0.241	1	Replicate 1	4h	Reg Prog	3428	66378
ITM2C	0.0642962	-0.257425	0.113	0.098	1	Replicate 1	4h	Reg Prog	3428	66378
CLDN7	0.082439	-0.286835	0.134	0.116	1	Replicate 1	4h	Reg Prog	3428	66378
MYDGF	0.0852904	-0.482001	0.051	0.057	1	Replicate 1	4h	Reg Prog	3428	66378
S100A6	0.0926632	-0.0342801	0.989	0.978	1	Replicate 1	4h	Reg Prog	3428	66378
ERBIN	0.0956683	-0.335115	0.044	0.05	1	Replicate 1	4h	Reg Prog	3428	66378
CST3	0.103538	-0.307888	0.102	0.089	1	Replicate 1	4h	Reg Prog	3428	66378
ATP1B1	0.113548	-0.31891	0.135	0.118	1	Replicate 1	4h	Reg Prog	3428	66378
MUC13	0.123077	-0.296938	0.126	0.11	1	Replicate 1	4h	Reg Prog	3428	66378
HSD17B2	0.125083	-0.122549	0.065	0.057	1	Replicate 1	4h	Reg Prog	3428	66378
CD46	0.131714	-0.356756	0.046	0.051	1	Replicate 1	4h	Reg Prog	3428	66378
COL17A1	0.133668	-0.354497	0.048	0.053	1	Replicate 1	4h	Reg Prog	3428	66378
RPN2	0.139969	-0.266282	0.047	0.052	1	Replicate 1	4h	Reg Prog	3428	66378
HSD17B11	0.14399	0.0600853	0.05	0.044	1	Replicate 1	4h	Reg Prog	3428	66378
TMSB10	0.150391	-0.0015805	0.899	0.809	1	Replicate 1	4h	Reg Prog	3428	66378
LYZ	0.174553	-0.26129	0.105	0.094	1	Replicate 1	4h	Reg Prog	3428	66378
PPIB	0.177274	-0.0910274	0.058	0.052	1	Replicate 1	4h	Reg Prog	3428	66378
TMEM59	0.178882	-0.351469	0.186	0.16	1	Replicate 1	4h	Reg Prog	3428	66378
CD164	0.183709	-0.255523	0.1	0.09	1	Replicate 1	4h	Reg Prog	3428	66378
CALR	0.193756	-0.275523	0.096	0.086	1	Replicate 1	4h	Reg Prog	3428	66378
ATP6V0E1	0.197266	-0.30975	0.088	0.078	1	Replicate 1	4h	Reg Prog	3428	66378
RTN4	0.202508	-0.0249173	0.062	0.056	1	Replicate 1	4h	Reg Prog	3428	66378
RHEB	0.203167	-0.131063	0.05	0.045	1	Replicate 1	4h	Reg Prog	3428	66378
CD63	0.218321	-0.254058	0.303	0.252	1	Replicate 1	4h	Reg Prog	3428	66378
AGR3	0.220845	-0.306376	0.07	0.063	1	Replicate 1	4h	Reg Prog	3428	66378
ITGB1	0.226515	-0.280191	0.103	0.093	1	Replicate 1	4h	Reg Prog	3428	66378
MARCKS	0.241655	-0.294866	0.064	0.058	1	Replicate 1	4h	Reg Prog	3428	66378
CD2AP	0.28314	-0.293576	0.048	0.051	1	Replicate 1	4h	Reg Prog	3428	66378
ARL6IP5	0.283728	-0.106589	0.061	0.055	1	Replicate 1	4h	Reg Prog	3428	66378
TM9SF3	0.312817	-0.317312	0.074	0.076	1	Replicate 1	4h	Reg Prog	3428	66378
TAX1BP1	0.315429	-0.0746239	0.057	0.053	1	Replicate 1	4h	Reg Prog	3428	66378
PRSS23	0.336697	-0.161232	0.055	0.051	1	Replicate 1	4h	Reg Prog	3428	66378
FABP1	0.364471	0.00368374	0.992	0.979	1	Replicate 1	4h	Reg Prog	3428	66378
UBE2D3	0.390263	-0.197303	0.052	0.048	1	Replicate 1	4h	Reg Prog	3428	66378
FAM3D	0.39847	-0.280709	0.06	0.056	1	Replicate 1	4h	Reg Prog	3428	66378
CTSZ	0.405756	-0.136231	0.05	0.047	1	Replicate 1	4h	Reg Prog	3428	66378
TMBIM6	0.409611	-0.352455	0.182	0.16	1	Replicate 1	4h	Reg Prog	3428	66378
ADAM9	0.426433	-0.238477	0.051	0.053	1	Replicate 1	4h	Reg Prog	3428	66378
ACTN4	0.439713	-0.362009	0.057	0.059	1	Replicate 1	4h	Reg Prog	3428	66378
MALAT1	0.445048	-0.912028	0.16	0.149	1	Replicate 1	4h	Reg Prog	3428	66378
CD55	0.456336	-0.290535	0.098	0.09	1	Replicate 1	4h	Reg Prog	3428	66378
HLA-A	0.470846	-0.231205	0.32	0.27	1	Replicate 1	4h	Reg Prog	3428	66378
AHNAK	0.473846	-0.319394	0.06	0.062	1	Replicate 1	4h	Reg Prog	3428	66378
GCNT3	0.498419	-0.293588	0.101	0.093	1	Replicate 1	4h	Reg Prog	3428	66378
ERO1A	0.502651	-0.316832	0.126	0.115	1	Replicate 1	4h	Reg Prog	3428	66378
AGR2	0.518139	-0.102976	0.599	0.491	1	Replicate 1	4h	Reg Prog	3428	66378
CTNNA1	0.523695	-0.0770182	0.06	0.056	1	Replicate 1	4h	Reg Prog	3428	66378
NPC2	0.533901	-0.269425	0.066	0.062	1	Replicate 1	4h	Reg Prog	3428	66378
DSG2	0.539981	-0.149648	0.074	0.07	1	Replicate 1	4h	Reg Prog	3428	66378
TM4SF4	0.573614	-0.348586	0.104	0.096	1	Replicate 1	4h	Reg Prog	3428	66378
LMO7	0.591074	-0.217458	0.062	0.059	1	Replicate 1	4h	Reg Prog	3428	66378
HLA-E	0.606636	-0.119266	0.052	0.05	1	Replicate 1	4h	Reg Prog	3428	66378
CAP1	0.61262	-0.305907	0.054	0.051	1	Replicate 1	4h	Reg Prog	3428	66378
LGALS3BP	0.616883	-0.236107	0.059	0.06	1	Replicate 1	4h	Reg Prog	3428	66378
PDIA6	0.652058	-0.187731	0.06	0.058	1	Replicate 1	4h	Reg Prog	3428	66378
GPRC5A	0.69404	-0.163244	0.076	0.072	1	Replicate 1	4h	Reg Prog	3428	66378
CEACAM5	0.709391	-0.333083	0.21	0.186	1	Replicate 1	4h	Reg Prog	3428	66378
TIMP2	0.719229	-0.181762	0.051	0.052	1	Replicate 1	4h	Reg Prog	3428	66378
CTSD	0.726951	-0.287755	0.096	0.09	1	Replicate 1	4h	Reg Prog	3428	66378
CTSE	0.730733	-0.31453	0.071	0.068	1	Replicate 1	4h	Reg Prog	3428	66378
LSR	0.742919	-0.017598	0.05	0.049	1	Replicate 1	4h	Reg Prog	3428	66378
TMSB4X	0.756646	-0.0231939	0.943	0.88	1	Replicate 1	4h	Reg Prog	3428	66378
PDIA3	0.772873	-0.22549	0.065	0.062	1	Replicate 1	4h	Reg Prog	3428	66378
AL133453.1	0.793862	-0.309926	0.051	0.049	1	Replicate 1	4h	Reg Prog	3428	66378
KIF5B	0.85515	-0.255345	0.055	0.054	1	Replicate 1	4h	Reg Prog	3428	66378
KLF5	0.88843	-0.10151	0.05	0.049	1	Replicate 1	4h	Reg Prog	3428	66378
APLP2	0.898774	-0.236146	0.067	0.065	1	Replicate 1	4h	Reg Prog	3428	66378
SERINC2	0.901944	-0.191417	0.051	0.051	1	Replicate 1	4h	Reg Prog	3428	66378
CYP51A1	0.91178	-0.206914	0.053	0.051	1	Replicate 1	4h	Reg Prog	3428	66378
P4HB	0.927153	-0.23504	0.066	0.064	1	Replicate 1	4h	Reg Prog	3428	66378
TMEM50A	0.944361	-0.296853	0.054	0.053	1	Replicate 1	4h	Reg Prog	3428	66378
MUC1	0.96361	-0.173217	0.06	0.058	1	Replicate 1	4h	Reg Prog	3428	66378
FTH1	0.975954	0.0182128	0.958	0.896	1	Replicate 1	4h	Reg Prog	3428	66378
MALAT1	3.27941903026756e-44	-2.69518	0.613	0.806	1.20030015926823e-39	Replicate 2	4h	Reg Prog	212	1949
KANSL1	3.93973071534808e-32	-4.26747	0.024	0.476	1.44198083912455e-27	Replicate 2	4h	Reg Prog	212	1949
MBD5	6.26441202464519e-31	-3.69681	0.014	0.449	2.29283744514038e-26	Replicate 2	4h	Reg Prog	212	1949
GAPDH	9.72286330752509e-31	0.867605	0.967	0.759	3.55866519918726e-26	Replicate 2	4h	Reg Prog	212	1949
XIST	1.01914838522273e-30	-3.02623	0.024	0.466	3.73018500475373e-26	Replicate 2	4h	Reg Prog	212	1949
MAGI3	1.75315268916105e-30	-3.4455	0.033	0.473	6.41671415759834e-26	Replicate 2	4h	Reg Prog	212	1949
MGAM2	2.46089954349543e-30	-4.67529	0.009	0.434	9.00713841914763e-26	Replicate 2	4h	Reg Prog	212	1949
MAGI1	5.54338223198279e-30	-2.59552	0.033	0.474	2.02893333072802e-25	Replicate 2	4h	Reg Prog	212	1949
AGAP1	9.05550135663937e-30	-3.19199	0.033	0.472	3.31440405154357e-25	Replicate 2	4h	Reg Prog	212	1949
BTBD9	1.5696077449001e-29	-2.62833	0.038	0.472	5.74492130710887e-25	Replicate 2	4h	Reg Prog	212	1949
SETX	1.98029158659447e-29	-7.93348	0	0.408	7.24806523609443e-25	Replicate 2	4h	Reg Prog	212	1949
GMDS-DT	2.29945035340439e-29	-3.50501	0.014	0.435	8.41621823849541e-25	Replicate 2	4h	Reg Prog	212	1949
KMT2C	3.47568787137188e-29	-2.08328	0.028	0.461	1.27213651780082e-24	Replicate 2	4h	Reg Prog	212	1949
MAML3	5.30999377527926e-29	-3.38999	0.019	0.439	1.94351082168996e-24	Replicate 2	4h	Reg Prog	212	1949
PLD1	5.91966496842651e-29	-3.84775	0.014	0.429	2.16665657509379e-24	Replicate 2	4h	Reg Prog	212	1949
PEAK1	8.38777168189626e-29	-3.11507	0.014	0.429	3.07000831329085e-24	Replicate 2	4h	Reg Prog	212	1949
TCF12	9.17295970154175e-29	-2.57312	0.024	0.446	3.3573949803613e-24	Replicate 2	4h	Reg Prog	212	1949
HIF1A-AS3	9.59720541202715e-29	-3.58147	0.019	0.435	3.51267315285606e-24	Replicate 2	4h	Reg Prog	212	1949
ZBTB20	1.09307561176519e-28	-2.6108	0.019	0.436	4.00076604662176e-24	Replicate 2	4h	Reg Prog	212	1949
VPS13B	1.13728552899532e-28	-2.79147	0.009	0.419	4.16257876467579e-24	Replicate 2	4h	Reg Prog	212	1949
ZSWIM6	1.1965856632591e-28	-2.46559	0.047	0.484	4.37962318609462e-24	Replicate 2	4h	Reg Prog	212	1949
ARID2	1.36289578105947e-28	-4.21704	0.009	0.415	4.98833484825577e-24	Replicate 2	4h	Reg Prog	212	1949
BAZ2B	1.82936622251267e-28	-2.58744	0.038	0.467	6.69566331101862e-24	Replicate 2	4h	Reg Prog	212	1949
ZNF292	2.01791145246689e-28	-1.73374	0.038	0.473	7.38575770717407e-24	Replicate 2	4h	Reg Prog	212	1949
MARK3	2.06140059020197e-28	-4.22373	0.009	0.415	7.54493230019824e-24	Replicate 2	4h	Reg Prog	212	1949
MIR31HG	2.09073950986333e-28	-2.36968	0.033	0.457	7.65231568005079e-24	Replicate 2	4h	Reg Prog	212	1949
DLG1	2.40131499742679e-28	-2.44406	0.033	0.46	8.7890530220818e-24	Replicate 2	4h	Reg Prog	212	1949
PARD3	2.8879049821852e-28	-2.80074	0.038	0.463	1.0570021025296e-23	Replicate 2	4h	Reg Prog	212	1949
TMCC1	3.66903990773581e-28	-1.9794	0.024	0.442	1.34290529663038e-23	Replicate 2	4h	Reg Prog	212	1949
PLEKHA7	3.98298604266322e-28	-1.97153	0.033	0.457	1.45781272147517e-23	Replicate 2	4h	Reg Prog	212	1949
ESYT2	4.32338105638534e-28	-1.87596	0.038	0.467	1.5824007004476e-23	Replicate 2	4h	Reg Prog	212	1949
MEF2A	4.47078078477281e-28	-2.77571	0.033	0.455	1.6363504750347e-23	Replicate 2	4h	Reg Prog	212	1949
ARID1B	4.53705845536934e-28	-2.08636	0.024	0.44	1.66060876524973e-23	Replicate 2	4h	Reg Prog	212	1949
TRIO	4.89353043917516e-28	-2.83574	0.042	0.464	1.7910810760425e-23	Replicate 2	4h	Reg Prog	212	1949
PDE4D	5.6694399513221e-28	-2.80223	0.047	0.47	2.0750717165834e-23	Replicate 2	4h	Reg Prog	212	1949
ANTXR2	5.74338222697025e-28	-2.74439	0.024	0.438	2.10213532889338e-23	Replicate 2	4h	Reg Prog	212	1949
SAMD12	6.79524728474128e-28	-2.84129	0.019	0.428	2.48712845868816e-23	Replicate 2	4h	Reg Prog	212	1949
ZZEF1	7.15407276963452e-28	-2.78845	0.014	0.42	2.61846217441393e-23	Replicate 2	4h	Reg Prog	212	1949
AFF4	1.16538192243967e-27	-2.60548	0.019	0.427	4.26541437432144e-23	Replicate 2	4h	Reg Prog	212	1949
SMURF1	1.38888503509127e-27	-3.46031	0.014	0.416	5.08345811693757e-23	Replicate 2	4h	Reg Prog	212	1949
FBXW7	1.84018332712578e-27	-2.96312	0.009	0.404	6.73525499561306e-23	Replicate 2	4h	Reg Prog	212	1949
PATJ	1.86610396892351e-27	-2.44078	0.066	0.499	6.83012713665692e-23	Replicate 2	4h	Reg Prog	212	1949
RABGAP1L	1.91154829808649e-27	-2.93684	0.052	0.474	6.99645792582635e-23	Replicate 2	4h	Reg Prog	212	1949
KAT6A	1.91163659448231e-27	-4.19504	0.005	0.396	6.99678109946469e-23	Replicate 2	4h	Reg Prog	212	1949
MED13L	1.97339124155525e-27	-2.27785	0.038	0.459	7.22280928321638e-23	Replicate 2	4h	Reg Prog	212	1949
PARD3B	2.04924590330958e-27	-2.98577	0.038	0.453	7.50044493070339e-23	Replicate 2	4h	Reg Prog	212	1949
CRIM1	2.13980593653151e-27	-3.29137	0.009	0.404	7.83190370829897e-23	Replicate 2	4h	Reg Prog	212	1949
CDC42BPA	2.42019280234618e-27	-2.16834	0.042	0.468	8.85814767586726e-23	Replicate 2	4h	Reg Prog	212	1949
TET2	2.93087625710366e-27	-3.15544	0.019	0.421	1.07273001886251e-22	Replicate 2	4h	Reg Prog	212	1949
KDM4C	2.95232687465099e-27	-2.51887	0.033	0.442	1.08058115939101e-22	Replicate 2	4h	Reg Prog	212	1949
WSB1	3.47074754143638e-27	-2.38468	0.042	0.462	1.27032830764113e-22	Replicate 2	4h	Reg Prog	212	1949
MYO1E	3.73872616565039e-27	-2.54616	0.066	0.493	1.3684111638897e-22	Replicate 2	4h	Reg Prog	212	1949
AL136456.1	3.8336999833571e-27	-3.65437	0.028	0.432	1.40317253090853e-22	Replicate 2	4h	Reg Prog	212	1949
CHD9	3.88593332000174e-27	-2.2417	0.042	0.46	1.42229045445384e-22	Replicate 2	4h	Reg Prog	212	1949
KDM7A	4.15203095754364e-27	-3.4353	0.014	0.411	1.51968485077055e-22	Replicate 2	4h	Reg Prog	212	1949
SMG1	4.17818796861507e-27	-2.30431	0.019	0.421	1.5292585783928e-22	Replicate 2	4h	Reg Prog	212	1949
EXOC4	4.28791287342286e-27	-2.41242	0.014	0.41	1.5694189908015e-22	Replicate 2	4h	Reg Prog	212	1949
EVI5	4.72626705889979e-27	-2.00106	0.019	0.42	1.72986100622791e-22	Replicate 2	4h	Reg Prog	212	1949
ATXN1	5.24575332691461e-27	-2.00595	0.047	0.467	1.91999817518402e-22	Replicate 2	4h	Reg Prog	212	1949
SH3RF1	5.99981845734569e-27	-2.58574	0.033	0.442	2.1959935535731e-22	Replicate 2	4h	Reg Prog	212	1949
RCOR1	6.37655745906117e-27	-1.89758	0.028	0.436	2.33388379559098e-22	Replicate 2	4h	Reg Prog	212	1949
NCOA1	7.78840465879012e-27	-3.30865	0.024	0.423	2.85063398916377e-22	Replicate 2	4h	Reg Prog	212	1949
TBC1D8	8.54244243188017e-27	-2.42025	0.019	0.417	3.12661935449246e-22	Replicate 2	4h	Reg Prog	212	1949
OSBPL9	8.63915045390241e-27	-2.88106	0.019	0.417	3.16201545763282e-22	Replicate 2	4h	Reg Prog	212	1949
EXT1	8.96133578205477e-27	-2.85769	0.085	0.499	3.27993850958987e-22	Replicate 2	4h	Reg Prog	212	1949
DOCK1	9.09354001341221e-27	-2.0993	0.033	0.444	3.328326580309e-22	Replicate 2	4h	Reg Prog	212	1949
PTPRJ	9.93786652412068e-27	-2.96874	0.038	0.446	3.63735852649341e-22	Replicate 2	4h	Reg Prog	212	1949
JMJD1C	1.01444787372972e-26	-2.05868	0.071	0.501	3.71298066263814e-22	Replicate 2	4h	Reg Prog	212	1949
SOS1	1.06447369428008e-26	-2.10615	0.038	0.45	3.89608016843453e-22	Replicate 2	4h	Reg Prog	212	1949
FBXO11	1.18114575376009e-26	-2.02956	0.019	0.415	4.32311157333732e-22	Replicate 2	4h	Reg Prog	212	1949
TRAPPC9	1.21893858806514e-26	-2.77848	0.028	0.431	4.46143712617721e-22	Replicate 2	4h	Reg Prog	212	1949
DIAPH2	1.24657580049661e-26	-1.85612	0.052	0.473	4.56259208739766e-22	Replicate 2	4h	Reg Prog	212	1949
MACF1	1.25967651716005e-26	-1.92245	0.052	0.474	4.61054202045748e-22	Replicate 2	4h	Reg Prog	212	1949
HNF4G	1.29307387980565e-26	-1.90185	0.024	0.425	4.73277970747665e-22	Replicate 2	4h	Reg Prog	212	1949
KIAA1211	1.31932759568776e-26	-2.62941	0.024	0.424	4.82887093297678e-22	Replicate 2	4h	Reg Prog	212	1949
ITCH	1.38866242690477e-26	-2.60048	0.033	0.44	5.08264334871415e-22	Replicate 2	4h	Reg Prog	212	1949
MYO7B	1.50976085784325e-26	-1.8682	0.042	0.455	5.52587571579208e-22	Replicate 2	4h	Reg Prog	212	1949
MAST2	1.56699835579774e-26	-1.65742	0.024	0.424	5.73537068205531e-22	Replicate 2	4h	Reg Prog	212	1949
NFAT5	1.69593459877667e-26	-1.548	0.042	0.454	6.20729022498249e-22	Replicate 2	4h	Reg Prog	212	1949
RALGAPA2	1.80152230785157e-26	-3.12052	0.019	0.413	6.59375179896754e-22	Replicate 2	4h	Reg Prog	212	1949
KDM6A	1.85836482902008e-26	-2.77149	0.024	0.422	6.80180111069638e-22	Replicate 2	4h	Reg Prog	212	1949
DENND4C	1.87282397528043e-26	-3.51523	0.009	0.394	6.85472303192389e-22	Replicate 2	4h	Reg Prog	212	1949
TEAD1	1.93056638827149e-26	-3.02812	0.014	0.404	7.06606603771248e-22	Replicate 2	4h	Reg Prog	212	1949
TJP2	2.23726097980359e-26	-1.48454	0.042	0.458	8.1885989121791e-22	Replicate 2	4h	Reg Prog	212	1949
MAML2	2.28968335000117e-26	-1.77064	0.052	0.47	8.38047002933928e-22	Replicate 2	4h	Reg Prog	212	1949
INPP4B	2.68251709293086e-26	-2.29293	0.071	0.488	9.81828081183623e-22	Replicate 2	4h	Reg Prog	212	1949
PCSK5	2.69744520316629e-26	-2.47732	0.113	0.53	9.87291918810893e-22	Replicate 2	4h	Reg Prog	212	1949
KIF1B	3.04574045591866e-26	-1.92977	0.024	0.421	1.11477146427079e-21	Replicate 2	4h	Reg Prog	212	1949
MARCH3	3.12004551048936e-26	-2.76687	0.038	0.434	1.14196785729421e-21	Replicate 2	4h	Reg Prog	212	1949
GNAQ	3.34986462699278e-26	-2.65403	0.057	0.469	1.22608395212563e-21	Replicate 2	4h	Reg Prog	212	1949
MT-CO1	3.42332952187641e-26	-1.46812	0.708	0.861	1.25297283830199e-21	Replicate 2	4h	Reg Prog	212	1949
ITSN1	3.50652659524611e-26	-2.104	0.038	0.441	1.28342379912603e-21	Replicate 2	4h	Reg Prog	212	1949
FTX	3.97535327275515e-26	-2.18215	0.047	0.459	1.45501905136111e-21	Replicate 2	4h	Reg Prog	212	1949
SLC37A1	4.38750188731732e-26	-2.11882	0.024	0.416	1.60586956577701e-21	Replicate 2	4h	Reg Prog	212	1949
SREBF2	4.78759073834774e-26	-1.84009	0.038	0.444	1.75230608614266e-21	Replicate 2	4h	Reg Prog	212	1949
TAOK1	5.44131897150206e-26	-1.87551	0.033	0.434	1.99157715675947e-21	Replicate 2	4h	Reg Prog	212	1949
SMAD3	5.48702734072358e-26	-1.44042	0.052	0.468	2.00830687697824e-21	Replicate 2	4h	Reg Prog	212	1949
BRWD1	6.28601798709646e-26	-2.08623	0.028	0.427	2.30074544345717e-21	Replicate 2	4h	Reg Prog	212	1949
LMTK2	7.7297954569322e-26	-3.20249	0.009	0.388	2.82918243519175e-21	Replicate 2	4h	Reg Prog	212	1949
NR3C2	7.76669667749188e-26	-2.30453	0.066	0.481	2.8426886509288e-21	Replicate 2	4h	Reg Prog	212	1949
MAP3K13	8.18602489681092e-26	-1.49669	0.047	0.457	2.99616697248177e-21	Replicate 2	4h	Reg Prog	212	1949
SNTB1	8.52008748351023e-26	-3.31004	0.019	0.402	3.11843721983958e-21	Replicate 2	4h	Reg Prog	212	1949
PTPRK	9.29176634072885e-26	-2.24323	0.075	0.495	3.40087939837017e-21	Replicate 2	4h	Reg Prog	212	1949
RASGEF1B	9.31967617205385e-26	-2.82802	0.028	0.421	3.41109467573343e-21	Replicate 2	4h	Reg Prog	212	1949
PSD3	9.3508297492076e-26	-2.34331	0.033	0.429	3.42249719650747e-21	Replicate 2	4h	Reg Prog	212	1949
DGKH	1.08280756847352e-25	-4.04507	0.009	0.386	3.96318398136994e-21	Replicate 2	4h	Reg Prog	212	1949
SEMA4B	1.26154038413959e-25	-1.91593	0.052	0.463	4.61736395998932e-21	Replicate 2	4h	Reg Prog	212	1949
MBNL1	1.32451434154059e-25	-1.87347	0.052	0.463	4.8478549414727e-21	Replicate 2	4h	Reg Prog	212	1949
LRCH1	1.4126699251118e-25	-2.26797	0.014	0.394	5.1705131929017e-21	Replicate 2	4h	Reg Prog	212	1949
PRELID2	1.45984564343956e-25	-2.29554	0.09	0.506	5.34318103955313e-21	Replicate 2	4h	Reg Prog	212	1949
ZMYM2	1.63977780600498e-25	-1.82298	0.033	0.427	6.00175074775883e-21	Replicate 2	4h	Reg Prog	212	1949
FGD4	1.67802238312029e-25	-1.73324	0.057	0.47	6.14172972445856e-21	Replicate 2	4h	Reg Prog	212	1949
FBXL20	1.77246798825836e-25	-2.71262	0.009	0.384	6.48741008382441e-21	Replicate 2	4h	Reg Prog	212	1949
SLC41A2	1.93373527998398e-25	-2.22599	0.033	0.427	7.07766449826938e-21	Replicate 2	4h	Reg Prog	212	1949
COP1	2.07547280003162e-25	-2.30147	0.038	0.438	7.59643799539574e-21	Replicate 2	4h	Reg Prog	212	1949
CASK	2.14792991965537e-25	-1.85884	0.033	0.429	7.86163829893062e-21	Replicate 2	4h	Reg Prog	212	1949
CEMIP2	2.23646544048183e-25	-1.16118	0.024	0.412	8.18568715870754e-21	Replicate 2	4h	Reg Prog	212	1949
UBAC2	2.39373182704349e-25	-2.54339	0.014	0.392	8.76129786016187e-21	Replicate 2	4h	Reg Prog	212	1949
CEP350	2.48412678084718e-25	-2.41883	0.024	0.408	9.09215243057876e-21	Replicate 2	4h	Reg Prog	212	1949
TRIP12	2.49671236754346e-25	-2.37857	0.033	0.425	9.13821693644583e-21	Replicate 2	4h	Reg Prog	212	1949
TAOK3	2.55809604522523e-25	-2.27608	0.071	0.481	9.36288733512888e-21	Replicate 2	4h	Reg Prog	212	1949
APBB2	2.66698813561462e-25	-2.92549	0.024	0.405	9.76144327516306e-21	Replicate 2	4h	Reg Prog	212	1949
GOLGB1	2.8484015325182e-25	-1.90501	0.052	0.462	1.04254344491699e-20	Replicate 2	4h	Reg Prog	212	1949
ZNF518A	2.8899539508947e-25	-1.82516	0.028	0.42	1.05775204556697e-20	Replicate 2	4h	Reg Prog	212	1949
GPBP1	3.09974471969981e-25	-2.02458	0.038	0.436	1.13453756485733e-20	Replicate 2	4h	Reg Prog	212	1949
NRIP1	3.24366743873754e-25	-1.86974	0.033	0.423	1.18721471925233e-20	Replicate 2	4h	Reg Prog	212	1949
FRYL	3.38595494913537e-25	-1.72448	0.071	0.492	1.23929337093304e-20	Replicate 2	4h	Reg Prog	212	1949
ATAD2B	3.44751467785948e-25	-3.58427	0.009	0.381	1.26182484724335e-20	Replicate 2	4h	Reg Prog	212	1949
RLF	3.47949207993061e-25	-2.26062	0.024	0.407	1.2735288961754e-20	Replicate 2	4h	Reg Prog	212	1949
KDM2A	3.61707037499266e-25	-1.96848	0.052	0.455	1.32388392795106e-20	Replicate 2	4h	Reg Prog	212	1949
FRK	3.66033626799921e-25	-1.9248	0.028	0.416	1.33971967745039e-20	Replicate 2	4h	Reg Prog	212	1949
GAB1	3.70799937670933e-25	-2.4605	0.019	0.398	1.35716485186938e-20	Replicate 2	4h	Reg Prog	212	1949
RAPGEF2	3.98021123777907e-25	-1.6863	0.042	0.443	1.45679711513952e-20	Replicate 2	4h	Reg Prog	212	1949
ABI1	4.12302508438211e-25	-2.54634	0.024	0.406	1.5090684111347e-20	Replicate 2	4h	Reg Prog	212	1949
LRBA	4.18416681512432e-25	-1.86004	0.052	0.459	1.53144689600365e-20	Replicate 2	4h	Reg Prog	212	1949
ETV6	4.2678332241612e-25	-1.93392	0.061	0.468	1.56206963837524e-20	Replicate 2	4h	Reg Prog	212	1949
HECTD4	4.57958492112169e-25	-4.71048	0.005	0.37	1.67617387697975e-20	Replicate 2	4h	Reg Prog	212	1949
PIP5K1B	4.66868147326682e-25	-1.8646	0.047	0.45	1.70878410603039e-20	Replicate 2	4h	Reg Prog	212	1949
ZMYND8	4.9502324333414e-25	-1.77989	0.066	0.486	1.81183457292729e-20	Replicate 2	4h	Reg Prog	212	1949
HIVEP3	5.0058173648222e-25	-2.00937	0.066	0.476	1.83217921369857e-20	Replicate 2	4h	Reg Prog	212	1949
ZFAND3	5.25037814851185e-25	-1.95968	0.08	0.501	1.92169090613682e-20	Replicate 2	4h	Reg Prog	212	1949
RC3H1	5.26000648157048e-25	-2.81449	0.014	0.388	1.92521497231961e-20	Replicate 2	4h	Reg Prog	212	1949
TSC22D2	5.27907446531004e-25	-1.60756	0.047	0.451	1.93219404504813e-20	Replicate 2	4h	Reg Prog	212	1949
MECOM	5.41123708778381e-25	-2.14298	0.071	0.485	1.98056688649975e-20	Replicate 2	4h	Reg Prog	212	1949
MIR4435-2HG	5.98179107885832e-25	-3.77314	0.009	0.377	2.18939535277293e-20	Replicate 2	4h	Reg Prog	212	1949
XRN1	6.41121784090573e-25	-2.65506	0.033	0.422	2.34656984194991e-20	Replicate 2	4h	Reg Prog	212	1949
ARHGAP32	6.65336331401155e-25	-1.94817	0.052	0.458	2.43519750656137e-20	Replicate 2	4h	Reg Prog	212	1949
MGAT5	6.76128673133105e-25	-2.09263	0.057	0.463	2.47469855653448e-20	Replicate 2	4h	Reg Prog	212	1949
TMEM131	7.1579827645516e-25	-1.67561	0.033	0.423	2.61989327165353e-20	Replicate 2	4h	Reg Prog	212	1949
RESF1	7.68065155578698e-25	-3.21239	0.014	0.385	2.81119527593359e-20	Replicate 2	4h	Reg Prog	212	1949
GPD2	7.76397069126391e-25	-1.20308	0.038	0.431	2.84169091270951e-20	Replicate 2	4h	Reg Prog	212	1949
SP3	7.94350839856392e-25	-1.5772	0.019	0.395	2.90740350895838e-20	Replicate 2	4h	Reg Prog	212	1949
MPRIP	8.37366373949294e-25	-1.93652	0.028	0.413	3.06484466529181e-20	Replicate 2	4h	Reg Prog	212	1949
DIP2B	9.02252102567969e-25	-1.6177	0.033	0.422	3.30233292060903e-20	Replicate 2	4h	Reg Prog	212	1949
WDFY3	9.04307254397972e-25	-2.56691	0.009	0.376	3.30985498182202e-20	Replicate 2	4h	Reg Prog	212	1949
NEAT1	9.14396982719334e-25	-2.09642	0.17	0.568	3.34678439645104e-20	Replicate 2	4h	Reg Prog	212	1949
GDA	9.62013372361836e-25	-2.03705	0.061	0.463	3.52106514418156e-20	Replicate 2	4h	Reg Prog	212	1949
ITGA2	9.8744157540381e-25	-1.5516	0.028	0.412	3.61413491013549e-20	Replicate 2	4h	Reg Prog	212	1949
PTK2	1.00590775830534e-24	-1.79339	0.061	0.466	3.68172298617336e-20	Replicate 2	4h	Reg Prog	212	1949
EXOC6B	1.00958838424996e-24	-2.34953	0.118	0.52	3.69519444519328e-20	Replicate 2	4h	Reg Prog	212	1949
CAMKMT	1.01473610877373e-24	-2.58908	0.024	0.401	3.71403563172272e-20	Replicate 2	4h	Reg Prog	212	1949
RERE	1.01694827887399e-24	-1.48205	0.042	0.436	3.72213239550669e-20	Replicate 2	4h	Reg Prog	212	1949
SHROOM3	1.03255973912443e-24	-2.38978	0.104	0.515	3.77927190116932e-20	Replicate 2	4h	Reg Prog	212	1949
ARHGAP35	1.07007757606969e-24	-2.45734	0.028	0.411	3.91659093617267e-20	Replicate 2	4h	Reg Prog	212	1949
PRSS12	1.07561413413915e-24	-2.59263	0.019	0.393	3.9368552923627e-20	Replicate 2	4h	Reg Prog	212	1949
LARGE1	1.09834771446704e-24	-1.86959	0.052	0.451	4.0200624697208e-20	Replicate 2	4h	Reg Prog	212	1949
NR6A1	1.17526325546691e-24	-2.47847	0.033	0.419	4.30158104133445e-20	Replicate 2	4h	Reg Prog	212	1949
PKP4	1.17643028813685e-24	-1.71198	0.042	0.439	4.30585249760967e-20	Replicate 2	4h	Reg Prog	212	1949
ASH1L	1.25364217245575e-24	-1.31216	0.052	0.453	4.58845571540529e-20	Replicate 2	4h	Reg Prog	212	1949
RALGPS1	1.31763519874802e-24	-1.83581	0.014	0.383	4.82267659093763e-20	Replicate 2	4h	Reg Prog	212	1949
N4BP1	1.37413391916988e-24	-1.92337	0.028	0.41	5.02946755755369e-20	Replicate 2	4h	Reg Prog	212	1949
PRKCA	1.39357065098114e-24	-2.20428	0.071	0.474	5.10060793965608e-20	Replicate 2	4h	Reg Prog	212	1949
IGF2BP2	1.48746806263284e-24	-1.45511	0.071	0.481	5.44428185604247e-20	Replicate 2	4h	Reg Prog	212	1949
ATP10B	1.50046456497048e-24	-2.00961	0.042	0.434	5.49185035424844e-20	Replicate 2	4h	Reg Prog	212	1949
ATP8A1	1.54230429896689e-24	-7.37245	0	0.354	5.6449879646487e-20	Replicate 2	4h	Reg Prog	212	1949
SPRED1	1.6426031361158e-24	-1.89566	0.024	0.401	6.01209173849745e-20	Replicate 2	4h	Reg Prog	212	1949
BIRC6	1.67897999186006e-24	-1.63043	0.057	0.462	6.14523466820701e-20	Replicate 2	4h	Reg Prog	212	1949
USP34	1.72528566219678e-24	-1.68476	0.052	0.455	6.31471805220645e-20	Replicate 2	4h	Reg Prog	212	1949
CBLB	1.75723665424414e-24	-2.02436	0.033	0.419	6.43166187819898e-20	Replicate 2	4h	Reg Prog	212	1949
PHKB	1.76419632178559e-24	-2.29914	0.028	0.41	6.45713495736743e-20	Replicate 2	4h	Reg Prog	212	1949
BTBD7	1.76671665668917e-24	-2.20497	0.019	0.391	6.46635963514804e-20	Replicate 2	4h	Reg Prog	212	1949
ZNF148	2.07580775574955e-24	-1.48751	0.038	0.428	7.59766396681892e-20	Replicate 2	4h	Reg Prog	212	1949
DYRK1A	2.12574685867308e-24	-1.75577	0.033	0.414	7.78044607742935e-20	Replicate 2	4h	Reg Prog	212	1949
SERTAD2	2.39082227189273e-24	-2.10692	0.019	0.387	8.75064859735459e-20	Replicate 2	4h	Reg Prog	212	1949
RSRP1	2.43282665579873e-24	-0.866948	0.019	0.39	8.90438884288892e-20	Replicate 2	4h	Reg Prog	212	1949
ITFG1	2.46045954988038e-24	-1.61758	0.066	0.471	9.00552799851718e-20	Replicate 2	4h	Reg Prog	212	1949
SMYD3	2.62588370104954e-24	-2.83362	0.019	0.387	9.61099693421143e-20	Replicate 2	4h	Reg Prog	212	1949
NIPBL	2.7367371175062e-24	-1.85531	0.052	0.45	1.00167315237844e-19	Replicate 2	4h	Reg Prog	212	1949
ARHGAP17	2.74481895793969e-24	-6.91597	0	0.351	1.00463118679551e-19	Replicate 2	4h	Reg Prog	212	1949
SIPA1L3	3.03610727114394e-24	-1.11885	0.033	0.415	1.11124562231139e-19	Replicate 2	4h	Reg Prog	212	1949
MTUS1	3.07955631147906e-24	-1.55728	0.066	0.467	1.12714840556445e-19	Replicate 2	4h	Reg Prog	212	1949
CLIP1	3.0912739373362e-24	-2.17771	0.024	0.397	1.13143717380442e-19	Replicate 2	4h	Reg Prog	212	1949
PLEKHA5	3.18141762196955e-24	-2.01337	0.033	0.413	1.16443066381708e-19	Replicate 2	4h	Reg Prog	212	1949
KIAA1109	3.19407041038397e-24	-1.2695	0.014	0.379	1.16906171090464e-19	Replicate 2	4h	Reg Prog	212	1949
RAB3GAP1	3.50039684060036e-24	-2.02747	0.019	0.388	1.28118024762814e-19	Replicate 2	4h	Reg Prog	212	1949
CDK13	3.52494862398515e-24	-2.09257	0.033	0.415	1.29016644586481e-19	Replicate 2	4h	Reg Prog	212	1949
SBF2	3.73560132903562e-24	-1.77104	0.066	0.469	1.36726744244033e-19	Replicate 2	4h	Reg Prog	212	1949
SPIDR	3.87697285253204e-24	-1.777	0.024	0.396	1.41901083375525e-19	Replicate 2	4h	Reg Prog	212	1949
AFF1	4.18715621338896e-24	-1.37724	0.042	0.432	1.53254104566249e-19	Replicate 2	4h	Reg Prog	212	1949
AC007364.1	4.21432724606106e-24	-2.80585	0.014	0.378	1.54248591533081e-19	Replicate 2	4h	Reg Prog	212	1949
SNRK	4.59025799851284e-24	-2.28929	0.033	0.414	1.68008033003568e-19	Replicate 2	4h	Reg Prog	212	1949
DENND1B	4.62324196607626e-24	-1.88069	0.042	0.427	1.69215279200357e-19	Replicate 2	4h	Reg Prog	212	1949
KIAA1671	4.69864950832523e-24	-1.35134	0.052	0.447	1.71975270654212e-19	Replicate 2	4h	Reg Prog	212	1949
BCKDHB	5.28999712337216e-24	-2.09611	0.075	0.473	1.93619184712545e-19	Replicate 2	4h	Reg Prog	212	1949
ANKRD17	5.29632477499344e-24	-1.95414	0.047	0.434	1.93850783089535e-19	Replicate 2	4h	Reg Prog	212	1949
KIAA1217	5.90431146314137e-24	-2.26624	0.038	0.417	2.16103703862437e-19	Replicate 2	4h	Reg Prog	212	1949
MLLT3	6.06767642535171e-24	-0.925672	0.047	0.44	2.22083024844298e-19	Replicate 2	4h	Reg Prog	212	1949
OSBPL8	6.30680727732609e-24	-2.22863	0.042	0.428	2.30835453157412e-19	Replicate 2	4h	Reg Prog	212	1949
PHACTR2	6.71822806962039e-24	-1.49014	0.057	0.456	2.45893865576176e-19	Replicate 2	4h	Reg Prog	212	1949
ANKRD11	6.88748312883759e-24	-1.12632	0.057	0.458	2.52088769998585e-19	Replicate 2	4h	Reg Prog	212	1949
VTI1A	7.32317009687902e-24	-1.67618	0.033	0.412	2.68035348715869e-19	Replicate 2	4h	Reg Prog	212	1949
HDAC9	7.35752018943312e-24	-2.07762	0.042	0.427	2.69292596453442e-19	Replicate 2	4h	Reg Prog	212	1949
MYH14	7.5648880952376e-24	-1.8517	0.094	0.504	2.76882469173791e-19	Replicate 2	4h	Reg Prog	212	1949
PHLPP1	7.67006218472153e-24	-2.47541	0.014	0.375	2.80731946022993e-19	Replicate 2	4h	Reg Prog	212	1949
VPS37B	8.25902116902378e-24	-2.37827	0.009	0.365	3.02288433807439e-19	Replicate 2	4h	Reg Prog	212	1949
RAPGEF5	8.39036986355487e-24	-4.24344	0.005	0.355	3.07095927375972e-19	Replicate 2	4h	Reg Prog	212	1949
CDK19	8.51900337717039e-24	-1.85189	0.047	0.437	3.11804042607813e-19	Replicate 2	4h	Reg Prog	212	1949
NT5C2	8.78875516336843e-24	-2.48721	0.038	0.416	3.21677227734448e-19	Replicate 2	4h	Reg Prog	212	1949
ABLIM1	8.93652158377637e-24	-1.23132	0.047	0.435	3.27085626487799e-19	Replicate 2	4h	Reg Prog	212	1949
ATRX	9.25188995945053e-24	-1.28863	0.033	0.41	3.38628424405849e-19	Replicate 2	4h	Reg Prog	212	1949
IGF2R	9.26082765345065e-24	-2.10215	0.019	0.383	3.38955552943947e-19	Replicate 2	4h	Reg Prog	212	1949
CYTH3	9.47191423913981e-24	-5.23465	0.005	0.354	3.46681533066756e-19	Replicate 2	4h	Reg Prog	212	1949
ROCK2	9.57902918290527e-24	-1.27455	0.071	0.476	3.50602047123516e-19	Replicate 2	4h	Reg Prog	212	1949
SETD5	9.61624485118623e-24	-1.53433	0.038	0.419	3.51964177798267e-19	Replicate 2	4h	Reg Prog	212	1949
FRY	9.68337041092069e-24	-1.92477	0.057	0.445	3.54421040410108e-19	Replicate 2	4h	Reg Prog	212	1949
INSR	9.75921110228063e-24	-4.46518	0.009	0.363	3.57196885554573e-19	Replicate 2	4h	Reg Prog	212	1949
FBXO34	9.91631907765347e-24	-1.31598	0.047	0.436	3.62947194561195e-19	Replicate 2	4h	Reg Prog	212	1949
PKN2	1.01124576435567e-23	-2.00762	0.108	0.512	3.70126062211819e-19	Replicate 2	4h	Reg Prog	212	1949
OSBPL3	1.01983704729485e-23	-1.46562	0.014	0.371	3.7327055768039e-19	Replicate 2	4h	Reg Prog	212	1949
DOCK5	1.02729690378731e-23	-0.947215	0.061	0.46	3.76000939755193e-19	Replicate 2	4h	Reg Prog	212	1949
PRAG1	1.03048651967187e-23	-2.66155	0.028	0.4	3.771683710651e-19	Replicate 2	4h	Reg Prog	212	1949
KIF13A	1.06944350293377e-23	-2.78054	0.019	0.381	3.91427016508789e-19	Replicate 2	4h	Reg Prog	212	1949
CDK8	1.09057640582293e-23	-1.82979	0.033	0.408	3.9916187029525e-19	Replicate 2	4h	Reg Prog	212	1949
AFDN	1.09934352328016e-23	-1.85492	0.075	0.484	4.02370722955772e-19	Replicate 2	4h	Reg Prog	212	1949
CAMK2G	1.11001538865129e-23	-3.02884	0.014	0.372	4.06276732400259e-19	Replicate 2	4h	Reg Prog	212	1949
ARIH1	1.11283273360412e-23	-1.67965	0.038	0.417	4.07307908826444e-19	Replicate 2	4h	Reg Prog	212	1949
RBM25	1.11488946567971e-23	-1.58432	0.042	0.425	4.08060693333431e-19	Replicate 2	4h	Reg Prog	212	1949
MAP2K4	1.12612971780832e-23	-1.8007	0.014	0.373	4.12174738015024e-19	Replicate 2	4h	Reg Prog	212	1949
DENND5B	1.14977232759176e-23	-2.35626	0.038	0.413	4.20828169621861e-19	Replicate 2	4h	Reg Prog	212	1949
PCLO	1.16390045105085e-23	-2.32242	0.052	0.436	4.2599920408912e-19	Replicate 2	4h	Reg Prog	212	1949
PITPNC1	1.18022230662215e-23	-2.62678	0.024	0.39	4.31973166446775e-19	Replicate 2	4h	Reg Prog	212	1949
HERC4	1.204382508016e-23	-1.57112	0.057	0.453	4.40816041758938e-19	Replicate 2	4h	Reg Prog	212	1949
TBC1D22A	1.24694082929307e-23	-1.28852	0.057	0.45	4.56392812929557e-19	Replicate 2	4h	Reg Prog	212	1949
LHFPL2	1.2642055868737e-23	-1.6289	0.038	0.419	4.62711886851645e-19	Replicate 2	4h	Reg Prog	212	1949
HELZ	1.26833482584754e-23	-2.11735	0.024	0.389	4.64223229608459e-19	Replicate 2	4h	Reg Prog	212	1949
VPS13D	1.32001027188569e-23	-2.15622	0.024	0.389	4.8313695961288e-19	Replicate 2	4h	Reg Prog	212	1949
RREB1	1.34568588976596e-23	-1.16174	0.052	0.445	4.92534492513239e-19	Replicate 2	4h	Reg Prog	212	1949
STK3	1.35483791633907e-23	-2.36904	0.033	0.406	4.95884225759263e-19	Replicate 2	4h	Reg Prog	212	1949
PPP4R1	1.37023107496404e-23	-1.30197	0.028	0.4	5.0151827574759e-19	Replicate 2	4h	Reg Prog	212	1949
TNKS	1.37483213587447e-23	-3.48899	0.009	0.361	5.03202310051415e-19	Replicate 2	4h	Reg Prog	212	1949
NKTR	1.40041131283694e-23	-2.32427	0.014	0.372	5.1256454461145e-19	Replicate 2	4h	Reg Prog	212	1949
MOB3B	1.41566844753053e-23	-2.28557	0.033	0.406	5.1814880848065e-19	Replicate 2	4h	Reg Prog	212	1949
DCAF6	1.45403197376423e-23	-1.72455	0.024	0.389	5.32190242717446e-19	Replicate 2	4h	Reg Prog	212	1949
SLMAP	1.5706633332825e-23	-1.54989	0.061	0.459	5.74878486614727e-19	Replicate 2	4h	Reg Prog	212	1949
PUM2	1.57792585894412e-23	-1.48625	0.033	0.408	5.77536643632138e-19	Replicate 2	4h	Reg Prog	212	1949
TNIK	1.58536377674165e-23	-1.60378	0.042	0.426	5.80258995925211e-19	Replicate 2	4h	Reg Prog	212	1949
CARMIL1	2.06984621786476e-23	-1.69589	0.057	0.447	7.57584414200682e-19	Replicate 2	4h	Reg Prog	212	1949
SOS2	2.2082334194423e-23	-2.23988	0.028	0.396	8.08235513850077e-19	Replicate 2	4h	Reg Prog	212	1949
GLG1	2.36067464161535e-23	-1.63081	0.047	0.432	8.64030525577634e-19	Replicate 2	4h	Reg Prog	212	1949
KIAA0232	2.41117294772891e-23	-2.08418	0.052	0.439	8.82513410598257e-19	Replicate 2	4h	Reg Prog	212	1949
PAN3	2.44297846513933e-23	-1.23955	0.038	0.415	8.94154548025647e-19	Replicate 2	4h	Reg Prog	212	1949
PPP3CA	2.4472481240061e-23	-2.083	0.033	0.403	8.95717285867472e-19	Replicate 2	4h	Reg Prog	212	1949
RELCH	2.49260885872658e-23	-0.856236	0.019	0.378	9.12319768382517e-19	Replicate 2	4h	Reg Prog	212	1949
TANC1	2.52341509757566e-23	-1.53485	0.033	0.405	9.23595159863668e-19	Replicate 2	4h	Reg Prog	212	1949
RBM6	2.62379613765817e-23	-2.47724	0.019	0.378	9.60335624344265e-19	Replicate 2	4h	Reg Prog	212	1949
CUX1	2.64696958726984e-23	-2.39577	0.033	0.403	9.68817338636636e-19	Replicate 2	4h	Reg Prog	212	1949
PCED1B	2.78332578304706e-23	-3.07934	0.009	0.359	1.01872506985306e-18	Replicate 2	4h	Reg Prog	212	1949
BMPR2	2.79507514352023e-23	-1.36273	0.052	0.439	1.02302545327984e-18	Replicate 2	4h	Reg Prog	212	1949
DENND1A	2.83098543417019e-23	-1.13282	0.047	0.433	1.03616897876063e-18	Replicate 2	4h	Reg Prog	212	1949
UBR2	2.83183745120896e-23	-1.20465	0.042	0.423	1.03648082551699e-18	Replicate 2	4h	Reg Prog	212	1949
AKAP9	2.90601067887323e-23	-1.92154	0.052	0.439	1.06362896857439e-18	Replicate 2	4h	Reg Prog	212	1949
DNAJC1	3.00126077712079e-23	-1.17732	0.038	0.413	1.09849145703398e-18	Replicate 2	4h	Reg Prog	212	1949
MED13	3.02982092161914e-23	-0.665659	0.047	0.432	1.10894475552182e-18	Replicate 2	4h	Reg Prog	212	1949
PRKCE	3.10442895306071e-23	-1.81423	0.019	0.377	1.13625204110975e-18	Replicate 2	4h	Reg Prog	212	1949
PDS5B	3.20842071221769e-23	-3.37223	0.009	0.356	1.1743140648788e-18	Replicate 2	4h	Reg Prog	212	1949
NOS1AP	3.27818061627556e-23	-3.99124	0.005	0.348	1.19984688736302e-18	Replicate 2	4h	Reg Prog	212	1949
PPP6R3	3.54977049378942e-23	-1.76744	0.042	0.418	1.29925149843187e-18	Replicate 2	4h	Reg Prog	212	1949
STRN	3.56421036574235e-23	-1.7202	0.033	0.404	1.30453663596536e-18	Replicate 2	4h	Reg Prog	212	1949
NEDD4L	3.61926537894372e-23	-2.28778	0.038	0.412	1.32468732134719e-18	Replicate 2	4h	Reg Prog	212	1949
VPS13A	3.62349875850969e-23	-1.56876	0.047	0.429	1.32623678060213e-18	Replicate 2	4h	Reg Prog	212	1949
MAP2K5	3.68939627180312e-23	-1.84547	0.014	0.366	1.35035592944266e-18	Replicate 2	4h	Reg Prog	212	1949
LRP1	3.69200480553948e-23	-2.53199	0.005	0.348	1.3513106788755e-18	Replicate 2	4h	Reg Prog	212	1949
MAPK8	3.87655619428456e-23	-1.6221	0.028	0.393	1.41885833267009e-18	Replicate 2	4h	Reg Prog	212	1949
PTPRB	4.17888739798755e-23	-1.27753	0.052	0.438	1.52951457653742e-18	Replicate 2	4h	Reg Prog	212	1949
PARP14	4.2076348219081e-23	-2.78222	0.019	0.375	1.54003642116658e-18	Replicate 2	4h	Reg Prog	212	1949
SETD2	4.4811272394045e-23	-1.2252	0.028	0.394	1.64013738089444e-18	Replicate 2	4h	Reg Prog	212	1949
PHIP	4.55404415456126e-23	-2.06564	0.038	0.412	1.66682570101097e-18	Replicate 2	4h	Reg Prog	212	1949
MYO10	4.60891039653526e-23	-3.30336	0.009	0.355	1.68690729423587e-18	Replicate 2	4h	Reg Prog	212	1949
COBL	4.71126729171359e-23	-1.2035	0.033	0.4	1.72437094144009e-18	Replicate 2	4h	Reg Prog	212	1949
RAPH1	4.90323088718617e-23	-1.06413	0.024	0.385	1.79463153701901e-18	Replicate 2	4h	Reg Prog	212	1949
TNPO1	5.05218096914883e-23	-2.5382	0.019	0.374	1.84914875651816e-18	Replicate 2	4h	Reg Prog	212	1949
BRWD3	5.25254088808023e-23	-6.68794	0	0.336	1.92248249044624e-18	Replicate 2	4h	Reg Prog	212	1949
AAK1	5.27053908655737e-23	-1.4668	0.038	0.411	1.92907001107086e-18	Replicate 2	4h	Reg Prog	212	1949
TBC1D5	5.2958142047407e-23	-2.01294	0.028	0.39	1.93832095707714e-18	Replicate 2	4h	Reg Prog	212	1949
NCOA2	5.52718098727703e-23	-1.03952	0.061	0.457	2.02300351315327e-18	Replicate 2	4h	Reg Prog	212	1949
MICAL3	5.75035346472772e-23	-1.94641	0.014	0.364	2.10468687162499e-18	Replicate 2	4h	Reg Prog	212	1949
RNF111	5.80395221401253e-23	-2.76065	0.014	0.364	2.12430454985073e-18	Replicate 2	4h	Reg Prog	212	1949
KDM5A	6.26304999664053e-23	-2.2616	0.019	0.374	2.2923389292704e-18	Replicate 2	4h	Reg Prog	212	1949
UBR3	6.48100435639494e-23	-3.24556	0.005	0.345	2.37211240448411e-18	Replicate 2	4h	Reg Prog	212	1949
LPIN2	6.59728992104259e-23	-1.08637	0.038	0.411	2.4146740840008e-18	Replicate 2	4h	Reg Prog	212	1949
KIF13B	6.6383935755102e-23	-1.91275	0.075	0.474	2.42971843257249e-18	Replicate 2	4h	Reg Prog	212	1949
PPFIA1	6.76278938412158e-23	-2.31214	0.033	0.398	2.47524854248234e-18	Replicate 2	4h	Reg Prog	212	1949
NHSL1	7.32185494286652e-23	-2.37988	0.033	0.398	2.67987212763858e-18	Replicate 2	4h	Reg Prog	212	1949
ARHGAP21	7.47478159102833e-23	-1.39102	0.061	0.45	2.73584481013228e-18	Replicate 2	4h	Reg Prog	212	1949
LIPH	7.56617065126066e-23	-1.68334	0.024	0.382	2.76929412006791e-18	Replicate 2	4h	Reg Prog	212	1949
SMCHD1	8.02348035145224e-23	-1.62317	0.071	0.464	2.93667404343503e-18	Replicate 2	4h	Reg Prog	212	1949
NCOA6	8.03494584682444e-23	-1.45868	0.042	0.417	2.94087052939621e-18	Replicate 2	4h	Reg Prog	212	1949
UBA6	8.09549036036675e-23	-2.32984	0.028	0.39	2.96303042679783e-18	Replicate 2	4h	Reg Prog	212	1949
GPBP1L1	8.14430741546419e-23	-0.707347	0.061	0.452	2.98089795713405e-18	Replicate 2	4h	Reg Prog	212	1949
PLCE1	8.17538146635222e-23	-3.11697	0.014	0.362	2.99227137049958e-18	Replicate 2	4h	Reg Prog	212	1949
NEK7	8.47679259909986e-23	-1.0547	0.042	0.419	3.10259085919654e-18	Replicate 2	4h	Reg Prog	212	1949
SSH2	8.48495167746735e-23	-1.47377	0.08	0.479	3.10557716346982e-18	Replicate 2	4h	Reg Prog	212	1949
OGA	8.70672505486558e-23	-2.10536	0.019	0.372	3.18674843733135e-18	Replicate 2	4h	Reg Prog	212	1949
PIAS1	8.7178636889757e-23	-1.31986	0.071	0.465	3.190825288802e-18	Replicate 2	4h	Reg Prog	212	1949
USP47	8.73962714645596e-23	-1.31275	0.028	0.391	3.19879093187434e-18	Replicate 2	4h	Reg Prog	212	1949
FTH1	8.77606415573081e-23	0.831244	0.995	0.826	3.21212724163903e-18	Replicate 2	4h	Reg Prog	212	1949
TTC39B	9.04707121868698e-23	-3.11667	0.014	0.361	3.31131853675162e-18	Replicate 2	4h	Reg Prog	212	1949
SCAF11	9.24974429234746e-23	-1.26208	0.057	0.444	3.38549890844209e-18	Replicate 2	4h	Reg Prog	212	1949
ARFGEF1	9.30990022897192e-23	-1.66454	0.047	0.427	3.40751658280601e-18	Replicate 2	4h	Reg Prog	212	1949
FAM135A	9.76492094108456e-23	-1.66182	0.024	0.381	3.57405871364636e-18	Replicate 2	4h	Reg Prog	212	1949
R3HCC1L	9.97416542039154e-23	-2.2828	0.009	0.352	3.65064428551751e-18	Replicate 2	4h	Reg Prog	212	1949
SIPA1L1	1.00171220244752e-22	-3.33502	0.014	0.361	3.66636683217816e-18	Replicate 2	4h	Reg Prog	212	1949
ZNF638	1.02623777471122e-22	-1.89567	0.038	0.407	3.75613287922054e-18	Replicate 2	4h	Reg Prog	212	1949
GBE1	1.04333661650857e-22	-2.73853	0.033	0.396	3.81871635008303e-18	Replicate 2	4h	Reg Prog	212	1949
MICAL2	1.04647286074477e-22	-1.34461	0.052	0.436	3.83019531761194e-18	Replicate 2	4h	Reg Prog	212	1949
ZDHHC21	1.0882404043678e-22	-2.63166	0.019	0.37	3.9830687040266e-18	Replicate 2	4h	Reg Prog	212	1949
GBF1	1.09394044941843e-22	-1.43435	0.028	0.389	4.00393143891641e-18	Replicate 2	4h	Reg Prog	212	1949
USP9X	1.16369255890291e-22	-1.45815	0.057	0.437	4.25923113484053e-18	Replicate 2	4h	Reg Prog	212	1949
UBR5	1.17712772676646e-22	-0.914569	0.028	0.387	4.30840519273791e-18	Replicate 2	4h	Reg Prog	212	1949
HSPG2	1.20622402711151e-22	-1.20829	0.08	0.474	4.41490056163085e-18	Replicate 2	4h	Reg Prog	212	1949
ATP2A2	1.20923484576591e-22	-1.49795	0.066	0.459	4.4259204589878e-18	Replicate 2	4h	Reg Prog	212	1949
ZFC3H1	1.22575549711034e-22	-2.56896	0.019	0.37	4.48638769497355e-18	Replicate 2	4h	Reg Prog	212	1949
ITGB4	1.26935194661231e-22	-1.32992	0.061	0.451	4.64595505979573e-18	Replicate 2	4h	Reg Prog	212	1949
GATA6	1.2695632336701e-22	-2.2588	0.019	0.37	4.64672839155595e-18	Replicate 2	4h	Reg Prog	212	1949
KIDINS220	1.27350473110732e-22	-2.17958	0.014	0.359	4.6611546663259e-18	Replicate 2	4h	Reg Prog	212	1949
THOC2	1.28636490247982e-22	-2.29222	0.028	0.387	4.70822417956639e-18	Replicate 2	4h	Reg Prog	212	1949
FNDC3B	1.31058981316458e-22	-1.80955	0.099	0.494	4.79688977516367e-18	Replicate 2	4h	Reg Prog	212	1949
USP8	1.34350969589376e-22	-1.43245	0.047	0.421	4.91737983794076e-18	Replicate 2	4h	Reg Prog	212	1949
EPB41L1	1.35397326008003e-22	-3.12288	0.014	0.36	4.9556775292189e-18	Replicate 2	4h	Reg Prog	212	1949
KIF2A	1.39784589599172e-22	-1.30095	0.033	0.397	5.11625576391929e-18	Replicate 2	4h	Reg Prog	212	1949
CYTH1	1.45879177416197e-22	-3.61919	0.009	0.35	5.33932377261022e-18	Replicate 2	4h	Reg Prog	212	1949
ZNF91	1.4684645727241e-22	-1.14883	0.042	0.416	5.37472718262746e-18	Replicate 2	4h	Reg Prog	212	1949
CGN	1.46894104822387e-22	-1.31307	0.047	0.423	5.37647113060418e-18	Replicate 2	4h	Reg Prog	212	1949
TMEM63A	1.47134737875868e-22	-5.07538	0.005	0.34	5.38527854099464e-18	Replicate 2	4h	Reg Prog	212	1949
PLEKHG1	1.47483108059954e-22	-1.58088	0.033	0.397	5.39802923810237e-18	Replicate 2	4h	Reg Prog	212	1949
WWP1	1.47856759850116e-22	-1.48318	0.019	0.369	5.41170526727409e-18	Replicate 2	4h	Reg Prog	212	1949
N4BP2L2	1.4803909928507e-22	-1.36224	0.052	0.432	5.41837907293284e-18	Replicate 2	4h	Reg Prog	212	1949
PARP4	1.49941515774866e-22	-1.58873	0.085	0.474	5.48800941887587e-18	Replicate 2	4h	Reg Prog	212	1949
TMEM87A	1.51072873494431e-22	-1.54094	0.038	0.405	5.52941824276965e-18	Replicate 2	4h	Reg Prog	212	1949
ZNF33A	1.51417210723781e-22	-2.59944	0.009	0.35	5.54202132970112e-18	Replicate 2	4h	Reg Prog	212	1949
FOXP1	1.53358835340111e-22	-1.60187	0.075	0.466	5.61308673228339e-18	Replicate 2	4h	Reg Prog	212	1949
SPECC1L	1.55224303799575e-22	-2.22011	0.009	0.35	5.68136474336826e-18	Replicate 2	4h	Reg Prog	212	1949
SRGAP1	1.56702604680637e-22	-1.89363	0.042	0.41	5.735472033916e-18	Replicate 2	4h	Reg Prog	212	1949
STXBP5	1.57158107066244e-22	-1.58868	0.042	0.413	5.75214387673159e-18	Replicate 2	4h	Reg Prog	212	1949
SH3D19	1.60732789224789e-22	-1.67374	0.094	0.493	5.88298081841651e-18	Replicate 2	4h	Reg Prog	212	1949
SPEN	1.6216244405252e-22	-2.33786	0.014	0.359	5.93530761476628e-18	Replicate 2	4h	Reg Prog	212	1949
AGFG1	1.77871702119483e-22	-0.817917	0.047	0.421	6.51028216927519e-18	Replicate 2	4h	Reg Prog	212	1949
XYLT1	1.86343668178842e-22	-2.79691	0.014	0.358	6.82036459901379e-18	Replicate 2	4h	Reg Prog	212	1949
KDM4B	1.89520099710072e-22	-2.62965	0.014	0.358	6.93662516948836e-18	Replicate 2	4h	Reg Prog	212	1949
CAB39	1.90406420026667e-22	-1.50434	0.066	0.455	6.96906537939604e-18	Replicate 2	4h	Reg Prog	212	1949
MSI2	1.92616126118406e-22	-2.16436	0.038	0.402	7.04994283205978e-18	Replicate 2	4h	Reg Prog	212	1949
CMIP	1.94937125223673e-22	-1.50823	0.052	0.431	7.13489372031164e-18	Replicate 2	4h	Reg Prog	212	1949
RALGAPB	1.99932554711508e-22	-6.90101	0	0.329	7.31773143499591e-18	Replicate 2	4h	Reg Prog	212	1949
ANKS1A	2.14078893078224e-22	-3.11943	0.014	0.356	7.83550156555608e-18	Replicate 2	4h	Reg Prog	212	1949
KDM5B	2.2386599237516e-22	-1.52701	0.033	0.393	8.19371918692321e-18	Replicate 2	4h	Reg Prog	212	1949
HECTD1	2.29408789886636e-22	-1.41242	0.057	0.44	8.39659111864077e-18	Replicate 2	4h	Reg Prog	212	1949
ARHGAP42	2.31541644678399e-22	-2.46439	0.028	0.383	8.47465573687406e-18	Replicate 2	4h	Reg Prog	212	1949
CNOT2	2.42632837157839e-22	-1.49178	0.052	0.427	8.88060447281407e-18	Replicate 2	4h	Reg Prog	212	1949
ZNF654	2.52982169059995e-22	-0.625095	0.038	0.403	9.25940036976486e-18	Replicate 2	4h	Reg Prog	212	1949
CHD7	2.54602743170031e-22	-2.26128	0.014	0.357	9.31871500276632e-18	Replicate 2	4h	Reg Prog	212	1949
KAT6B	2.56203507839423e-22	-1.94644	0.019	0.366	9.37730459043073e-18	Replicate 2	4h	Reg Prog	212	1949
SLC22A23	2.62937017910708e-22	-0.796718	0.038	0.404	9.62375779254983e-18	Replicate 2	4h	Reg Prog	212	1949
ARHGAP26	2.63524113032051e-22	-1.74119	0.108	0.501	9.64524606108608e-18	Replicate 2	4h	Reg Prog	212	1949
ETNK1	2.64879168443165e-22	-1.52462	0.047	0.419	9.69484244418827e-18	Replicate 2	4h	Reg Prog	212	1949
RFFL	2.64914918548628e-22	-1.5495	0.019	0.366	9.69615093379835e-18	Replicate 2	4h	Reg Prog	212	1949
PPP1R12B	2.70759073991258e-22	-2.85444	0.014	0.356	9.91005286715402e-18	Replicate 2	4h	Reg Prog	212	1949
THRB	2.75862891317855e-22	-3.28062	0.009	0.347	1.00968576851248e-17	Replicate 2	4h	Reg Prog	212	1949
METTL15	2.82341499499842e-22	-3.32759	0.009	0.347	1.03339812231937e-17	Replicate 2	4h	Reg Prog	212	1949
TPR	2.82604255134761e-22	-2.12365	0.024	0.375	1.03435983421874e-17	Replicate 2	4h	Reg Prog	212	1949
NCOR2	2.82633446772261e-22	-1.75576	0.014	0.356	1.03446667853115e-17	Replicate 2	4h	Reg Prog	212	1949
AC008014.1	2.88695922335952e-22	-4.02212	0.009	0.346	1.05665594534182e-17	Replicate 2	4h	Reg Prog	212	1949
OFD1	2.92438563432537e-22	-2.56738	0.019	0.364	1.07035438601943e-17	Replicate 2	4h	Reg Prog	212	1949
PDE8A	3.00405488118715e-22	-1.42201	0.047	0.42	1.09951412706331e-17	Replicate 2	4h	Reg Prog	212	1949
MAPK14	3.01559202797991e-22	-1.19233	0.033	0.391	1.10373683816093e-17	Replicate 2	4h	Reg Prog	212	1949
TRIM2	3.06006132937824e-22	-1.6909	0.047	0.418	1.12001304716573e-17	Replicate 2	4h	Reg Prog	212	1949
SECISBP2L	3.07604702987505e-22	-4.27459	0.009	0.346	1.12586397340457e-17	Replicate 2	4h	Reg Prog	212	1949
PLEKHA6	3.12977186235685e-22	-1.96874	0.028	0.382	1.14552779934123e-17	Replicate 2	4h	Reg Prog	212	1949
R3HDM2	3.23269373691833e-22	-2.1907	0.024	0.374	1.18319823464948e-17	Replicate 2	4h	Reg Prog	212	1949
UACA	3.31263758992305e-22	-1.34281	0.071	0.462	1.21245848428774e-17	Replicate 2	4h	Reg Prog	212	1949
SNX14	3.46082989174844e-22	-0.81248	0.038	0.401	1.26669834867885e-17	Replicate 2	4h	Reg Prog	212	1949
GRIN2B	3.47315027888959e-22	-7.00112	0	0.326	1.27120773357638e-17	Replicate 2	4h	Reg Prog	212	1949
ABHD17C	3.50923336288493e-22	-0.691512	0.033	0.393	1.28441450314951e-17	Replicate 2	4h	Reg Prog	212	1949
MON2	3.56271084288174e-22	-2.16725	0.014	0.355	1.30398779560315e-17	Replicate 2	4h	Reg Prog	212	1949
ACAP2	3.58529814242263e-22	-1.4792	0.071	0.457	1.31225497310811e-17	Replicate 2	4h	Reg Prog	212	1949
PELI2	3.60467495132418e-22	-2.91444	0.019	0.363	1.31934707893416e-17	Replicate 2	4h	Reg Prog	212	1949
MAN2A1	3.67072697368704e-22	-1.18974	0.024	0.373	1.34352277963919e-17	Replicate 2	4h	Reg Prog	212	1949
RIN2	3.68968745734304e-22	-1.3144	0.09	0.494	1.35046250626213e-17	Replicate 2	4h	Reg Prog	212	1949
B4GALT5	3.75376757742157e-22	-1.35471	0.047	0.417	1.37391647101207e-17	Replicate 2	4h	Reg Prog	212	1949
DDX60L	3.77948397920206e-22	-1.75963	0.033	0.39	1.38332893122774e-17	Replicate 2	4h	Reg Prog	212	1949
TENT2	3.94159105933895e-22	-2.09286	0.014	0.355	1.44266174362865e-17	Replicate 2	4h	Reg Prog	212	1949
CNOT1	3.99499118007426e-22	-1.53201	0.024	0.372	1.46220672181898e-17	Replicate 2	4h	Reg Prog	212	1949
MED15	4.25603237579347e-22	-2.10062	0.024	0.371	1.55775040986417e-17	Replicate 2	4h	Reg Prog	212	1949
RIPK1	4.29852331093373e-22	-1.29814	0.024	0.373	1.57330251703486e-17	Replicate 2	4h	Reg Prog	212	1949
TAB2	4.3085216688912e-22	-1.23535	0.019	0.362	1.57696201603087e-17	Replicate 2	4h	Reg Prog	212	1949
CLASP1	4.49569391200092e-22	-2.22419	0.014	0.354	1.64546892873146e-17	Replicate 2	4h	Reg Prog	212	1949
NGEF	4.83120442809053e-22	-6.61181	0	0.325	1.76826913272542e-17	Replicate 2	4h	Reg Prog	212	1949
MPHOSPH8	5.0020665201614e-22	-2.44655	0.019	0.363	1.83080636704427e-17	Replicate 2	4h	Reg Prog	212	1949
DNMBP	5.02617286739434e-22	-1.96848	0.014	0.353	1.839629531195e-17	Replicate 2	4h	Reg Prog	212	1949
NSMCE2	5.12567966443029e-22	-4.97659	0.005	0.334	1.87605001397813e-17	Replicate 2	4h	Reg Prog	212	1949
HNRNPU	5.14596526899808e-22	-1.68335	0.052	0.427	1.88347474810599e-17	Replicate 2	4h	Reg Prog	212	1949
MPP5	5.22032571011592e-22	-1.15409	0.024	0.372	1.91069141315953e-17	Replicate 2	4h	Reg Prog	212	1949
STRN3	5.26622042993936e-22	-1.25709	0.038	0.397	1.92748933956211e-17	Replicate 2	4h	Reg Prog	212	1949
RIC1	5.33750996648424e-22	-2.94061	0.005	0.334	1.9535820228329e-17	Replicate 2	4h	Reg Prog	212	1949
ILRUN	5.38394103956673e-22	-1.64879	0.028	0.38	1.97057625989182e-17	Replicate 2	4h	Reg Prog	212	1949
GPRC5D-AS1	5.40035419890053e-22	-2.4626	0.028	0.379	1.97658364033958e-17	Replicate 2	4h	Reg Prog	212	1949
DGKA	5.40439600307787e-22	-1.52223	0.038	0.398	1.97806298108653e-17	Replicate 2	4h	Reg Prog	212	1949
TMEM135	5.41233013385176e-22	-1.8413	0.038	0.398	1.98096695229108e-17	Replicate 2	4h	Reg Prog	212	1949
GRHL2	5.70503453244703e-22	-1.97968	0.014	0.353	2.08809968922094e-17	Replicate 2	4h	Reg Prog	212	1949
EML4	5.8913448593468e-22	-0.944754	0.047	0.418	2.15629113196952e-17	Replicate 2	4h	Reg Prog	212	1949
MINDY2	5.91011640362181e-22	-1.55639	0.038	0.398	2.16316170488962e-17	Replicate 2	4h	Reg Prog	212	1949
DYNC1H1	6.07240036619556e-22	-0.903531	0.047	0.419	2.22255925803124e-17	Replicate 2	4h	Reg Prog	212	1949
LARP4B	6.10781074120979e-22	-0.694757	0.047	0.417	2.2355198093902e-17	Replicate 2	4h	Reg Prog	212	1949
KMT2E	6.18600328410195e-22	-1.36301	0.071	0.454	2.26413906201415e-17	Replicate 2	4h	Reg Prog	212	1949
NUMB	6.22971816157303e-22	-1.29513	0.071	0.454	2.28013914431734e-17	Replicate 2	4h	Reg Prog	212	1949
ABCC3	6.22994353490246e-22	-1.4987	0.071	0.452	2.28022163320965e-17	Replicate 2	4h	Reg Prog	212	1949
CLMN	6.34640779188374e-22	-1.3795	0.071	0.46	2.32284871590737e-17	Replicate 2	4h	Reg Prog	212	1949
PHF21A	6.56516198614459e-22	-4.12845	0.005	0.333	2.40291493854878e-17	Replicate 2	4h	Reg Prog	212	1949
CBFA2T2	6.6370401896018e-22	-2.91288	0.005	0.333	2.42922307979615e-17	Replicate 2	4h	Reg Prog	212	1949
STAG1	6.79348736846838e-22	-1.41378	0.038	0.397	2.48648431173311e-17	Replicate 2	4h	Reg Prog	212	1949
SESTD1	6.95094191653635e-22	-2.29317	0.028	0.378	2.54411425087147e-17	Replicate 2	4h	Reg Prog	212	1949
ATP6V0A1	7.17646253371388e-22	-2.20666	0.019	0.361	2.62665705196462e-17	Replicate 2	4h	Reg Prog	212	1949
OGDH	7.32993876818228e-22	-1.1115	0.061	0.442	2.6828308885424e-17	Replicate 2	4h	Reg Prog	212	1949
UMAD1	7.43002067369226e-22	-2.45656	0.024	0.369	2.7194618667781e-17	Replicate 2	4h	Reg Prog	212	1949
AKAP13	7.44861370130301e-22	-1.85792	0.108	0.504	2.72626710081391e-17	Replicate 2	4h	Reg Prog	212	1949
ZNF609	7.47216271117447e-22	-1.21787	0.033	0.389	2.73488627391697e-17	Replicate 2	4h	Reg Prog	212	1949
INAVA	7.67894511844118e-22	-0.912696	0.047	0.415	2.81057070280066e-17	Replicate 2	4h	Reg Prog	212	1949
TDRD7	8.07186076942842e-22	-4.4779	0.005	0.332	2.9543817602185e-17	Replicate 2	4h	Reg Prog	212	1949
HMBOX1	8.24938827114624e-22	-3.21394	0.005	0.332	3.01935860112223e-17	Replicate 2	4h	Reg Prog	212	1949
ANO10	8.2712886531614e-22	-2.77448	0.014	0.351	3.0273743599436e-17	Replicate 2	4h	Reg Prog	212	1949
JPX	8.35588225733163e-22	-6.84399	0	0.322	3.05833646500595e-17	Replicate 2	4h	Reg Prog	212	1949
TRANK1	8.36674113123668e-22	-2.51555	0.014	0.349	3.06231092144394e-17	Replicate 2	4h	Reg Prog	212	1949
ARFGEF2	8.68635131044006e-22	-2.29066	0.033	0.386	3.17929144313416e-17	Replicate 2	4h	Reg Prog	212	1949
GPATCH8	8.78969595607363e-22	-1.28337	0.033	0.388	3.21711661688251e-17	Replicate 2	4h	Reg Prog	212	1949
PPP1R12A	8.79376746954428e-22	-0.614073	0.061	0.441	3.2186068315279e-17	Replicate 2	4h	Reg Prog	212	1949
FAM172A	8.80567693424877e-22	-2.22601	0.024	0.368	3.22296581470439e-17	Replicate 2	4h	Reg Prog	212	1949
CDC73	8.92884373445336e-22	-2.43139	0.028	0.378	3.26804609524727e-17	Replicate 2	4h	Reg Prog	212	1949
AVL9	9.01496092402799e-22	-0.682858	0.028	0.378	3.29956584780349e-17	Replicate 2	4h	Reg Prog	212	1949
SPRED2	9.0658178714296e-22	-1.22238	0.033	0.386	3.31817999912195e-17	Replicate 2	4h	Reg Prog	212	1949
BAIAP2L1	9.84519033792193e-22	-0.969797	0.066	0.448	3.60343811558281e-17	Replicate 2	4h	Reg Prog	212	1949
GPCPD1	1.00395366876094e-21	-1.26069	0.042	0.406	3.6745708230319e-17	Replicate 2	4h	Reg Prog	212	1949
NCK2	1.00972311846853e-21	-3.28767	0.014	0.348	3.69568758590667e-17	Replicate 2	4h	Reg Prog	212	1949
PELI1	1.0185274563307e-21	-1.267	0.033	0.387	3.72791234291601e-17	Replicate 2	4h	Reg Prog	212	1949
TANC2	1.02172182244535e-21	-3.67632	0.005	0.33	3.73960404233222e-17	Replicate 2	4h	Reg Prog	212	1949
DHX32	1.02753695804583e-21	-2.6602	0.019	0.359	3.76088802014353e-17	Replicate 2	4h	Reg Prog	212	1949
ASCC3	1.04732323913885e-21	-2.28556	0.019	0.358	3.8333077875721e-17	Replicate 2	4h	Reg Prog	212	1949
ASAP2	1.05547327337417e-21	-1.09542	0.066	0.446	3.86313772787681e-17	Replicate 2	4h	Reg Prog	212	1949
AMBRA1	1.05638080653649e-21	-3.021	0.019	0.358	3.86645939000421e-17	Replicate 2	4h	Reg Prog	212	1949
CNKSR3	1.06088773890371e-21	-1.67413	0.024	0.368	3.88295521316147e-17	Replicate 2	4h	Reg Prog	212	1949
AP3B1	1.10726796490275e-21	-0.746658	0.042	0.404	4.05271147834055e-17	Replicate 2	4h	Reg Prog	212	1949
ANK3	1.11294090157406e-21	-1.27896	0.038	0.394	4.0734749938512e-17	Replicate 2	4h	Reg Prog	212	1949
FRMD5	1.14042229573863e-21	-1.99719	0.028	0.377	4.17405964463295e-17	Replicate 2	4h	Reg Prog	212	1949
JAK2	1.20947700423698e-21	-3.23699	0.009	0.339	4.42680678320778e-17	Replicate 2	4h	Reg Prog	212	1949
HIF1A	1.21161896865887e-21	-1.60772	0.047	0.414	4.43464658718834e-17	Replicate 2	4h	Reg Prog	212	1949
TTC17	1.21696175657119e-21	-1.73084	0.024	0.367	4.45420172522621e-17	Replicate 2	4h	Reg Prog	212	1949
PCMTD1	1.2198645546513e-21	-1.92818	0.028	0.376	4.46482625647924e-17	Replicate 2	4h	Reg Prog	212	1949
CTNND1	1.22885131808639e-21	-1.43306	0.099	0.491	4.49771870932798e-17	Replicate 2	4h	Reg Prog	212	1949
SMG7	1.23838257766943e-21	-1.44705	0.042	0.405	4.5326040725279e-17	Replicate 2	4h	Reg Prog	212	1949
LGR4	1.28570533579008e-21	-1.72565	0.08	0.464	4.70581009952527e-17	Replicate 2	4h	Reg Prog	212	1949
USP15	1.28583367003683e-21	-1.75727	0.033	0.383	4.70627981570182e-17	Replicate 2	4h	Reg Prog	212	1949
ARID4B	1.30181245979461e-21	-1.37824	0.057	0.427	4.76476378409425e-17	Replicate 2	4h	Reg Prog	212	1949
TMPRSS4	1.31010010368446e-21	-1.63468	0.052	0.421	4.79509738949551e-17	Replicate 2	4h	Reg Prog	212	1949
TMEM181	1.33991348578455e-21	-1.14419	0.057	0.431	4.90421734932003e-17	Replicate 2	4h	Reg Prog	212	1949
KMT5B	1.34508466835137e-21	-1.20318	0.042	0.402	4.92314439463287e-17	Replicate 2	4h	Reg Prog	212	1949
MCU	1.35748213620503e-21	-1.759	0.104	0.485	4.96852036672402e-17	Replicate 2	4h	Reg Prog	212	1949
JOSD1	1.45072207669406e-21	-1.67481	0.047	0.409	5.30978787290793e-17	Replicate 2	4h	Reg Prog	212	1949
HOXB3	1.48962374503014e-21	-1.74742	0.014	0.348	5.45217186918482e-17	Replicate 2	4h	Reg Prog	212	1949
PBRM1	1.54119846528494e-21	-1.88019	0.033	0.385	5.64094050278941e-17	Replicate 2	4h	Reg Prog	212	1949
USP3	1.54857877115173e-21	-1.5369	0.028	0.374	5.66795316029244e-17	Replicate 2	4h	Reg Prog	212	1949
RSBN1L	1.5497446231177e-21	-1.77626	0.038	0.394	5.6722202950731e-17	Replicate 2	4h	Reg Prog	212	1949
SLTM	1.55362554224378e-21	-1.19195	0.047	0.412	5.68642484716645e-17	Replicate 2	4h	Reg Prog	212	1949
FNDC3A	1.56118701885483e-21	-1.86996	0.024	0.366	5.71410060771057e-17	Replicate 2	4h	Reg Prog	212	1949
PCM1	1.59721009695478e-21	-2.21739	0.019	0.355	5.84594867586419e-17	Replicate 2	4h	Reg Prog	212	1949
RALGAPA1	1.6060356813331e-21	-1.7047	0.024	0.366	5.8782511972473e-17	Replicate 2	4h	Reg Prog	212	1949
SVIL	1.60939749283217e-21	-1.4813	0.071	0.451	5.89055576351502e-17	Replicate 2	4h	Reg Prog	212	1949
LYST	1.62220306258329e-21	-0.336226	0.033	0.384	5.9374254293611e-17	Replicate 2	4h	Reg Prog	212	1949
CCSER1	1.6847713800341e-21	-1.38182	0.038	0.393	6.1664317280628e-17	Replicate 2	4h	Reg Prog	212	1949
C11orf49	1.71539848141605e-21	-2.03742	0.075	0.452	6.27852998183089e-17	Replicate 2	4h	Reg Prog	212	1949
TOX3	1.72074471779231e-21	-1.27262	0.061	0.432	6.29809774159163e-17	Replicate 2	4h	Reg Prog	212	1949
GRAMD2B	1.73674621453003e-21	-1.02053	0.042	0.4	6.35666481980135e-17	Replicate 2	4h	Reg Prog	212	1949
CREBBP	1.73727408035481e-21	-3.1659	0.014	0.347	6.35859686150662e-17	Replicate 2	4h	Reg Prog	212	1949
ADD1	1.7441495251503e-21	-0.214913	0.052	0.419	6.38376167700261e-17	Replicate 2	4h	Reg Prog	212	1949
FBXL17	1.75631630775421e-21	-0.798902	0.038	0.394	6.42829331801117e-17	Replicate 2	4h	Reg Prog	212	1949
ARFIP1	1.86520923210477e-21	-1.69368	0.052	0.42	6.82685231042668e-17	Replicate 2	4h	Reg Prog	212	1949
LINC00511	1.90438677071717e-21	-1.41456	0.071	0.447	6.97024601950193e-17	Replicate 2	4h	Reg Prog	212	1949
TBCK	1.97862468242902e-21	-3.26459	0.005	0.327	7.24196420015846e-17	Replicate 2	4h	Reg Prog	212	1949
RB1	1.98661445306328e-21	-2.06805	0.024	0.365	7.27120755965692e-17	Replicate 2	4h	Reg Prog	212	1949
HK2	1.99588002274337e-21	-1.81239	0.052	0.416	7.30512047124303e-17	Replicate 2	4h	Reg Prog	212	1949
KIAA2026	2.01098751033101e-21	-1.11457	0.042	0.4	7.36041538656253e-17	Replicate 2	4h	Reg Prog	212	1949
CHD2	2.01883995453354e-21	-1.99748	0.042	0.398	7.3891561175882e-17	Replicate 2	4h	Reg Prog	212	1949
ABCA5	2.10589838905815e-21	-1.62725	0.019	0.355	7.70779869379173e-17	Replicate 2	4h	Reg Prog	212	1949
SCAF8	2.15164744312585e-21	-1.47587	0.009	0.336	7.87524480658494e-17	Replicate 2	4h	Reg Prog	212	1949
CTBP2	2.24715943394504e-21	-1.22035	0.071	0.447	8.22482824418222e-17	Replicate 2	4h	Reg Prog	212	1949
APC	2.27400963311567e-21	-2.09201	0.038	0.391	8.32310265816665e-17	Replicate 2	4h	Reg Prog	212	1949
SNX13	2.31824793445833e-21	-1.27343	0.042	0.401	8.48501926491094e-17	Replicate 2	4h	Reg Prog	212	1949
FUT8	2.34974459846387e-21	-2.16416	0.052	0.412	8.60030020483761e-17	Replicate 2	4h	Reg Prog	212	1949
GATAD2B	2.35447906677993e-21	-2.71003	0.009	0.336	8.61762883232124e-17	Replicate 2	4h	Reg Prog	212	1949
USO1	2.37668842312856e-21	-0.554913	0.038	0.39	8.69891729749283e-17	Replicate 2	4h	Reg Prog	212	1949
WDR60	2.44984099702817e-21	-1.16835	0.057	0.426	8.9666630332228e-17	Replicate 2	4h	Reg Prog	212	1949
MAPK6	2.57324715458624e-21	-1.33112	0.042	0.398	9.41834191050108e-17	Replicate 2	4h	Reg Prog	212	1949
RNF220	2.66210088375629e-21	-2.66422	0.019	0.35	9.74355544463639e-17	Replicate 2	4h	Reg Prog	212	1949
ZKSCAN1	2.69654503621873e-21	-1.89968	0.047	0.407	9.86962448706418e-17	Replicate 2	4h	Reg Prog	212	1949
ATXN2	2.75390029635644e-21	-1.20335	0.033	0.382	1.00795504746942e-16	Replicate 2	4h	Reg Prog	212	1949
ELMSAN1	2.826456787039e-21	-2.40331	0.014	0.343	1.03451144862415e-16	Replicate 2	4h	Reg Prog	212	1949
EIF4G3	2.98707882208521e-21	-0.928378	0.075	0.457	1.09330071967141e-16	Replicate 2	4h	Reg Prog	212	1949
GLCE	2.99753606988232e-21	-1.40807	0.047	0.406	1.09712817693763e-16	Replicate 2	4h	Reg Prog	212	1949
KMT2A	3.14399273276579e-21	-1.65203	0.038	0.39	1.15073278011961e-16	Replicate 2	4h	Reg Prog	212	1949
PRPF4B	3.18392331023931e-21	-0.858094	0.033	0.38	1.16534777078069e-16	Replicate 2	4h	Reg Prog	212	1949
RASA2	3.2091966720197e-21	-2.66103	0.024	0.362	1.17459807392593e-16	Replicate 2	4h	Reg Prog	212	1949
FNIP1	3.28764341486922e-21	-2.48523	0.009	0.334	1.20331036627628e-16	Replicate 2	4h	Reg Prog	212	1949
LLGL2	3.47009042270957e-21	-1.32291	0.094	0.484	1.27008779561593e-16	Replicate 2	4h	Reg Prog	212	1949
OXR1	3.50096511292403e-21	-1.52788	0.033	0.38	1.28138824098132e-16	Replicate 2	4h	Reg Prog	212	1949
TRPC4AP	3.6650818770572e-21	-1.46905	0.028	0.371	1.3414566178217e-16	Replicate 2	4h	Reg Prog	212	1949
ABHD3	3.73152307171508e-21	-1.47569	0.061	0.425	1.36577475947844e-16	Replicate 2	4h	Reg Prog	212	1949
EP300	3.83860844130541e-21	-1.66	0.038	0.388	1.40496907560219e-16	Replicate 2	4h	Reg Prog	212	1949
DIAPH1	3.98505471497872e-21	-1.15952	0.061	0.433	1.45856987622936e-16	Replicate 2	4h	Reg Prog	212	1949
C11orf80	4.00452758148004e-21	-2.0012	0.014	0.343	1.46569714009751e-16	Replicate 2	4h	Reg Prog	212	1949
DOP1B	4.01498759672483e-21	-1.08681	0.024	0.362	1.46952561027726e-16	Replicate 2	4h	Reg Prog	212	1949
SOX6	4.03106343938937e-21	-2.17867	0.024	0.361	1.4754095294509e-16	Replicate 2	4h	Reg Prog	212	1949
CUL3	4.03265662366271e-21	-0.466919	0.052	0.416	1.47599265082679e-16	Replicate 2	4h	Reg Prog	212	1949
ELF2	4.22367236763364e-21	-1.44152	0.038	0.385	1.54590632327759e-16	Replicate 2	4h	Reg Prog	212	1949
ADGRG6	4.31233347339046e-21	-0.87476	0.057	0.423	1.57835717459564e-16	Replicate 2	4h	Reg Prog	212	1949
TUT7	4.44410972547223e-21	-1.48557	0.038	0.387	1.62658860062009e-16	Replicate 2	4h	Reg Prog	212	1949
RABL6	4.44842723646822e-21	-1.14233	0.047	0.404	1.62816885281973e-16	Replicate 2	4h	Reg Prog	212	1949
THSD4	4.48767498060901e-21	-1.35825	0.019	0.351	1.6425339196527e-16	Replicate 2	4h	Reg Prog	212	1949
ARHGEF12	4.49103587341698e-21	-1.41596	0.061	0.428	1.64376404002935e-16	Replicate 2	4h	Reg Prog	212	1949
SH3PXD2A	4.55537307729442e-21	-1.34333	0.061	0.431	1.66731210002053e-16	Replicate 2	4h	Reg Prog	212	1949
DLEU2	4.59986197411941e-21	-2.21119	0.014	0.341	1.68359548114744e-16	Replicate 2	4h	Reg Prog	212	1949
HUWE1	4.60680827129248e-21	-2.14757	0.014	0.341	1.68613789537576e-16	Replicate 2	4h	Reg Prog	212	1949
NPAS2	4.70584343811343e-21	-3.25733	0.024	0.357	1.7223857567839e-16	Replicate 2	4h	Reg Prog	212	1949
ATE1	4.72843457174526e-21	-1.60362	0.019	0.351	1.73065433760448e-16	Replicate 2	4h	Reg Prog	212	1949
MTMR3	4.92292558173821e-21	-1.57585	0.014	0.341	1.801839992172e-16	Replicate 2	4h	Reg Prog	212	1949
RBM39	4.94088513520518e-21	-0.890564	0.071	0.451	1.80841336833645e-16	Replicate 2	4h	Reg Prog	212	1949
FAM49B	4.95600111607711e-21	-1.17193	0.042	0.397	1.81394596849538e-16	Replicate 2	4h	Reg Prog	212	1949
FAM160A1	4.98494452373507e-21	-1.28511	0.033	0.379	1.82453954513227e-16	Replicate 2	4h	Reg Prog	212	1949
ZBTB7C	4.99117213229762e-21	-1.48939	0.028	0.37	1.82681891214225e-16	Replicate 2	4h	Reg Prog	212	1949
RB1CC1	5.11123477011989e-21	-0.624404	0.047	0.406	1.87076303821158e-16	Replicate 2	4h	Reg Prog	212	1949
USP12	5.18061087767241e-21	-1.5686	0.038	0.385	1.89615538733688e-16	Replicate 2	4h	Reg Prog	212	1949
ARHGAP10	5.20372529328618e-21	-1.8842	0.028	0.368	1.90461549459567e-16	Replicate 2	4h	Reg Prog	212	1949
PPP2R2D	5.28842788053833e-21	-1.6171	0.028	0.367	1.93561748855584e-16	Replicate 2	4h	Reg Prog	212	1949
PAK1	5.30695872838447e-21	-1.18281	0.057	0.424	1.942399964176e-16	Replicate 2	4h	Reg Prog	212	1949
SELENOI	5.31282188876837e-21	-2.29426	0.019	0.349	1.94454593950811e-16	Replicate 2	4h	Reg Prog	212	1949
MAP4K5	5.3210640959036e-21	-1.069	0.042	0.395	1.94756266974168e-16	Replicate 2	4h	Reg Prog	212	1949
SREBF1	5.59304853916169e-21	-2.26974	0.009	0.331	2.04711169581857e-16	Replicate 2	4h	Reg Prog	212	1949
ATP11B	5.95696385028495e-21	-0.896731	0.057	0.421	2.1803083388428e-16	Replicate 2	4h	Reg Prog	212	1949
RIC8B	6.10437108429271e-21	-2.17397	0.014	0.34	2.23426086056197e-16	Replicate 2	4h	Reg Prog	212	1949
TPCN1	6.13475703040331e-21	-1.36075	0.038	0.385	2.24538242069792e-16	Replicate 2	4h	Reg Prog	212	1949
LSM14A	6.19555212424318e-21	-1.58191	0.038	0.387	2.26763403299425e-16	Replicate 2	4h	Reg Prog	212	1949
RASA1	6.26825806827129e-21	-0.484711	0.028	0.368	2.29424513556798e-16	Replicate 2	4h	Reg Prog	212	1949
SFPQ	6.30467438021184e-21	-2.16544	0.019	0.348	2.30757386990134e-16	Replicate 2	4h	Reg Prog	212	1949
VMP1	6.54196935125743e-21	-0.974582	0.061	0.432	2.39442620225373e-16	Replicate 2	4h	Reg Prog	212	1949
ARHGAP5	6.72980518219756e-21	-1.31311	0.099	0.483	2.46317599473613e-16	Replicate 2	4h	Reg Prog	212	1949
LY75	6.76054893339671e-21	-0.814164	0.052	0.414	2.47442851511253e-16	Replicate 2	4h	Reg Prog	212	1949
ACACA	6.85535530948353e-21	-3.61426	0.009	0.329	2.50912859682407e-16	Replicate 2	4h	Reg Prog	212	1949
PDE5A	6.90820174039437e-21	-1.80198	0.019	0.349	2.52847091900174e-16	Replicate 2	4h	Reg Prog	212	1949
OXSR1	7.03092751446944e-21	-0.742614	0.042	0.394	2.57338977957096e-16	Replicate 2	4h	Reg Prog	212	1949
IWS1	7.26840298132304e-21	-2.24864	0.024	0.356	2.66030817519405e-16	Replicate 2	4h	Reg Prog	212	1949
ATP9A	7.47557828119872e-21	-2.16336	0.014	0.339	2.73613640670154e-16	Replicate 2	4h	Reg Prog	212	1949
LAMB3	7.70756548956376e-21	-1.08521	0.061	0.429	2.82104604483523e-16	Replicate 2	4h	Reg Prog	212	1949
FAM83B	7.72888847422855e-21	-1.24036	0.024	0.358	2.82885047045239e-16	Replicate 2	4h	Reg Prog	212	1949
TNRC6A	7.74340060662852e-21	-1.26752	0.033	0.377	2.83416205603211e-16	Replicate 2	4h	Reg Prog	212	1949
UNC13B	7.87096907629943e-21	-2.00883	0.014	0.339	2.88085339161635e-16	Replicate 2	4h	Reg Prog	212	1949
ZBTB38	7.89127000430094e-21	-1.0754	0.052	0.412	2.88828373427419e-16	Replicate 2	4h	Reg Prog	212	1949
PTPN12	7.94040358556745e-21	-1.07562	0.052	0.41	2.90626711635354e-16	Replicate 2	4h	Reg Prog	212	1949
DOCK9	8.02940998136222e-21	-1.62968	0.019	0.348	2.93884434727839e-16	Replicate 2	4h	Reg Prog	212	1949
NCOA3	8.09081815048412e-21	-1.09228	0.038	0.386	2.96132035125869e-16	Replicate 2	4h	Reg Prog	212	1949
PHYKPL	8.79474528142663e-21	-1.24681	0.028	0.367	3.21896472045496e-16	Replicate 2	4h	Reg Prog	212	1949
VOPP1	8.80740021857271e-21	-1.37995	0.057	0.416	3.2235965539998e-16	Replicate 2	4h	Reg Prog	212	1949
ELOVL6	8.96134042356517e-21	-1.23358	0.042	0.392	3.27994020842909e-16	Replicate 2	4h	Reg Prog	212	1949
LINC00342	9.05430379519139e-21	-2.43252	0.042	0.383	3.313965732078e-16	Replicate 2	4h	Reg Prog	212	1949
PPP1R13B	9.13837700560895e-21	-1.70071	0.024	0.356	3.34473736782293e-16	Replicate 2	4h	Reg Prog	212	1949
SEC23A	9.1700139108332e-21	-1.33411	0.052	0.408	3.35631679150406e-16	Replicate 2	4h	Reg Prog	212	1949
DNAJB14	9.18114483856118e-21	-1.35339	0.033	0.375	3.36039082236178e-16	Replicate 2	4h	Reg Prog	212	1949
TTC3	9.45369450370094e-21	-1.50838	0.038	0.384	3.46014672529958e-16	Replicate 2	4h	Reg Prog	212	1949
MT-ATP8	9.50678620658297e-21	-2.22452	0.024	0.355	3.47957881947143e-16	Replicate 2	4h	Reg Prog	212	1949
DNAJC5	9.62512683431035e-21	-1.17615	0.042	0.392	3.52289267262593e-16	Replicate 2	4h	Reg Prog	212	1949
MKLN1	9.93444685580586e-21	-1.28761	0.061	0.427	3.6361068936935e-16	Replicate 2	4h	Reg Prog	212	1949
BAZ2A	9.93478187685565e-21	-0.956012	0.042	0.393	3.63622951474793e-16	Replicate 2	4h	Reg Prog	212	1949
MICU1	9.95658772350153e-21	-1.4107	0.066	0.432	3.6442106726788e-16	Replicate 2	4h	Reg Prog	212	1949
MYRFL	1.12403683740394e-20	-1.52026	0.042	0.391	4.11408722858214e-16	Replicate 2	4h	Reg Prog	212	1949
FBXW11	1.12804580110329e-20	-1.16908	0.038	0.382	4.12876043661815e-16	Replicate 2	4h	Reg Prog	212	1949
TRAPPC8	1.12832675179921e-20	-1.18795	0.019	0.347	4.1297887442603e-16	Replicate 2	4h	Reg Prog	212	1949
LINC02086	1.14947156521969e-20	-1.28243	0.038	0.383	4.2071808758606e-16	Replicate 2	4h	Reg Prog	212	1949
FER	1.15215585835307e-20	-2.1002	0.014	0.337	4.21700565715806e-16	Replicate 2	4h	Reg Prog	212	1949
DHCR24	1.16320262798193e-20	-1.56108	0.042	0.391	4.25743793867666e-16	Replicate 2	4h	Reg Prog	212	1949
ANKHD1	1.20238487364931e-20	-1.09206	0.057	0.42	4.40084887604386e-16	Replicate 2	4h	Reg Prog	212	1949
LONP2	1.21392255614621e-20	-1.5039	0.038	0.383	4.44307794775076e-16	Replicate 2	4h	Reg Prog	212	1949
ZNF608	1.21929663983533e-20	-2.10592	0.019	0.343	4.46274763146129e-16	Replicate 2	4h	Reg Prog	212	1949
KDM3A	1.2403476947174e-20	-1.00007	0.038	0.383	4.53979659743516e-16	Replicate 2	4h	Reg Prog	212	1949
PNN	1.25023359754906e-20	-1.13618	0.066	0.436	4.57597999038933e-16	Replicate 2	4h	Reg Prog	212	1949
LUC7L3	1.27712620059205e-20	-0.689608	0.052	0.41	4.67440960678695e-16	Replicate 2	4h	Reg Prog	212	1949
XDH	1.28030595951648e-20	-3.39427	0.014	0.334	4.68604784242627e-16	Replicate 2	4h	Reg Prog	212	1949
PPP4R3A	1.35835362639874e-20	-1.16905	0.047	0.398	4.97171010798201e-16	Replicate 2	4h	Reg Prog	212	1949
VEZT	1.36117328952506e-20	-1.10913	0.028	0.364	4.98203035699067e-16	Replicate 2	4h	Reg Prog	212	1949
PPP6R2	1.4221330071589e-20	-2.37588	0.014	0.335	5.20514901950229e-16	Replicate 2	4h	Reg Prog	212	1949
TSPAN5	1.45309658312854e-20	-1.48528	0.047	0.397	5.31847880390877e-16	Replicate 2	4h	Reg Prog	212	1949
MRTFA	1.49425615941106e-20	-2.03769	0.014	0.335	5.46912696906042e-16	Replicate 2	4h	Reg Prog	212	1949
CERT1	1.50529702039252e-20	-0.94145	0.038	0.382	5.50953762433867e-16	Replicate 2	4h	Reg Prog	212	1949
TPT1-AS1	1.53049926104662e-20	-2.39259	0.005	0.316	5.60178034535675e-16	Replicate 2	4h	Reg Prog	212	1949
AOPEP	1.5700979597327e-20	-0.543081	0.042	0.391	5.74671554241765e-16	Replicate 2	4h	Reg Prog	212	1949
NFIB	1.57075716544857e-20	-1.06997	0.052	0.408	5.74912830125833e-16	Replicate 2	4h	Reg Prog	212	1949
WAPL	1.60739516732863e-20	-1.63921	0.033	0.372	5.88322705193951e-16	Replicate 2	4h	Reg Prog	212	1949
CDC42BPB	1.63614301706485e-20	-1.22071	0.047	0.4	5.98844705675906e-16	Replicate 2	4h	Reg Prog	212	1949
RNF13	1.66211676774453e-20	-2.79293	0.014	0.334	6.08351358162174e-16	Replicate 2	4h	Reg Prog	212	1949
SLC2A13	1.78222669885562e-20	-0.955691	0.075	0.448	6.52312794048147e-16	Replicate 2	4h	Reg Prog	212	1949
PFKFB3	1.83960532603844e-20	-1.54621	0.042	0.389	6.7331394538333e-16	Replicate 2	4h	Reg Prog	212	1949
SEPTIN9	1.89851612549831e-20	-1.04752	0.061	0.424	6.94875887093635e-16	Replicate 2	4h	Reg Prog	212	1949
SORL1	1.93057551187062e-20	-0.868699	0.066	0.436	7.06609943099767e-16	Replicate 2	4h	Reg Prog	212	1949
ATP11A	1.96427778764008e-20	-2.17555	0.019	0.343	7.18945313054147e-16	Replicate 2	4h	Reg Prog	212	1949
CPD	2.00696261353943e-20	-0.6922	0.061	0.425	7.34568386181565e-16	Replicate 2	4h	Reg Prog	212	1949
ARGLU1	2.00931998706263e-20	-1.103	0.061	0.424	7.35431208464793e-16	Replicate 2	4h	Reg Prog	212	1949
NCOR1	2.07588545249991e-20	-0.885287	0.094	0.479	7.59794834469493e-16	Replicate 2	4h	Reg Prog	212	1949
RICTOR	2.15664635145634e-20	-1.45913	0.014	0.333	7.89354131096534e-16	Replicate 2	4h	Reg Prog	212	1949
KIF16B	2.16812756360654e-20	-1.12236	0.061	0.426	7.93556369555631e-16	Replicate 2	4h	Reg Prog	212	1949
PTPN3	2.19863012974015e-20	-3.06363	0.014	0.332	8.04720613786194e-16	Replicate 2	4h	Reg Prog	212	1949
BICDL2	2.21183018458473e-20	-1.83446	0.028	0.361	8.09551965859858e-16	Replicate 2	4h	Reg Prog	212	1949
MAP7	2.22520827155574e-20	-0.554695	0.057	0.416	8.14448479472115e-16	Replicate 2	4h	Reg Prog	212	1949
LRCH3	2.23308627939603e-20	-4.84733	0.005	0.314	8.17331909121741e-16	Replicate 2	4h	Reg Prog	212	1949
NEDD4	2.26654025075598e-20	-1.67199	0.028	0.359	8.29576397179197e-16	Replicate 2	4h	Reg Prog	212	1949
NBEAL1	2.26831880695654e-20	-1.05152	0.075	0.448	8.30227366534165e-16	Replicate 2	4h	Reg Prog	212	1949
URGCP	2.28815559004613e-20	-4.0229	0.009	0.323	8.37487827512785e-16	Replicate 2	4h	Reg Prog	212	1949
C4orf19	2.30002209402551e-20	-1.00445	0.038	0.38	8.41831086634275e-16	Replicate 2	4h	Reg Prog	212	1949
GALNT5	2.34603760199386e-20	-1.88594	0.024	0.351	8.58673222705773e-16	Replicate 2	4h	Reg Prog	212	1949
RBM33	2.38680222210497e-20	-1.45177	0.024	0.352	8.73593481312638e-16	Replicate 2	4h	Reg Prog	212	1949
FCHO2	2.40797962476547e-20	-1.16697	0.047	0.396	8.81344622460409e-16	Replicate 2	4h	Reg Prog	212	1949
SMC6	2.43802049574055e-20	-2.54503	0.009	0.323	8.92339881645998e-16	Replicate 2	4h	Reg Prog	212	1949
ZNF407	2.44876494108558e-20	-1.95168	0.014	0.333	8.96272456086735e-16	Replicate 2	4h	Reg Prog	212	1949
PPARA	2.45088169399639e-20	-1.12736	0.075	0.447	8.97047208819619e-16	Replicate 2	4h	Reg Prog	212	1949
B2M	2.45784861372379e-20	0.736199	0.929	0.826	8.99597171109045e-16	Replicate 2	4h	Reg Prog	212	1949
KCNK6	2.5022588674807e-20	-1.62697	0.038	0.378	9.15851768086611e-16	Replicate 2	4h	Reg Prog	212	1949
PTPRA	2.57023117859309e-20	-1.88896	0.033	0.37	9.40730313676856e-16	Replicate 2	4h	Reg Prog	212	1949
VPS54	2.5913144246528e-20	-3.35806	0.005	0.313	9.48446992567172e-16	Replicate 2	4h	Reg Prog	212	1949
ARID4A	2.67289219036702e-20	-1.65798	0.024	0.351	9.78305270596233e-16	Replicate 2	4h	Reg Prog	212	1949
TFCP2	2.714433416508e-20	-4.41581	0.005	0.313	9.93509774776092e-16	Replicate 2	4h	Reg Prog	212	1949
HOOK3	2.71471778268255e-20	-3.13788	0.009	0.322	9.93613855639641e-16	Replicate 2	4h	Reg Prog	212	1949
BPTF	2.75444228393481e-20	-0.92608	0.052	0.406	1.00815342034298e-15	Replicate 2	4h	Reg Prog	212	1949
PDK1	2.76813902948513e-20	-1.36237	0.047	0.396	1.01316656618185e-15	Replicate 2	4h	Reg Prog	212	1949
PACSIN2	2.78900988676069e-20	-0.7784	0.042	0.386	1.02080550865328e-15	Replicate 2	4h	Reg Prog	212	1949
TRA2A	2.81976449559176e-20	-1.09427	0.042	0.387	1.03206200303154e-15	Replicate 2	4h	Reg Prog	212	1949
REV1	2.84287269127974e-20	-0.866233	0.028	0.36	1.0405198337353e-15	Replicate 2	4h	Reg Prog	212	1949
YEATS2	2.88565559677409e-20	-1.5714	0.019	0.341	1.05617880497528e-15	Replicate 2	4h	Reg Prog	212	1949
MYOF	2.92115337794982e-20	-1.21835	0.071	0.44	1.06917134786341e-15	Replicate 2	4h	Reg Prog	212	1949
RAB6A	2.92786264893079e-20	-1.17388	0.066	0.429	1.07162700813516e-15	Replicate 2	4h	Reg Prog	212	1949
GK5	3.15581728402922e-20	-0.986796	0.024	0.35	1.15506068412753e-15	Replicate 2	4h	Reg Prog	212	1949
NFE2L2	3.16450439113677e-20	-1.66285	0.047	0.395	1.15824025219997e-15	Replicate 2	4h	Reg Prog	212	1949
EHBP1	3.18480721850257e-20	-2.96676	0.019	0.338	1.16567129004412e-15	Replicate 2	4h	Reg Prog	212	1949
COG5	3.20689527187583e-20	-2.58093	0.014	0.33	1.17375573845927e-15	Replicate 2	4h	Reg Prog	212	1949
CCDC18-AS1	3.22810044957503e-20	-6.66586	0	0.302	1.18151704554896e-15	Replicate 2	4h	Reg Prog	212	1949
STK38	3.3428664434533e-20	-0.671314	0.047	0.394	1.22352254696834e-15	Replicate 2	4h	Reg Prog	212	1949
EXOC1	3.37710169336344e-20	-0.291242	0.033	0.369	1.23605299078795e-15	Replicate 2	4h	Reg Prog	212	1949
USP25	3.39819524789482e-20	-0.951973	0.033	0.368	1.24377344268198e-15	Replicate 2	4h	Reg Prog	212	1949
BACH1	3.48978061111027e-20	-0.861797	0.033	0.367	1.27729460147247e-15	Replicate 2	4h	Reg Prog	212	1949
USP53	3.50135456380976e-20	-1.09721	0.094	0.478	1.28153078390001e-15	Replicate 2	4h	Reg Prog	212	1949
SEMA3C	3.58888158319839e-20	-1.2598	0.028	0.358	1.31356654826644e-15	Replicate 2	4h	Reg Prog	212	1949
RNF213	3.68144444022966e-20	-1.2285	0.024	0.349	1.34744547956846e-15	Replicate 2	4h	Reg Prog	212	1949
C1GALT1	3.71111045439601e-20	-0.731468	0.066	0.431	1.35830353741348e-15	Replicate 2	4h	Reg Prog	212	1949
IBTK	3.74063282616904e-20	-1.01968	0.08	0.453	1.36910902070613e-15	Replicate 2	4h	Reg Prog	212	1949
NPLOC4	3.74593970801714e-20	-2.82784	0.009	0.32	1.37105139253135e-15	Replicate 2	4h	Reg Prog	212	1949
SPPL3	3.81224751145142e-20	-0.778382	0.052	0.404	1.39532071166633e-15	Replicate 2	4h	Reg Prog	212	1949
SPAG9	3.83243324514206e-20	-1.50487	0.08	0.453	1.40270889205445e-15	Replicate 2	4h	Reg Prog	212	1949
B4GALNT3	3.85741411694873e-20	-2.27355	0.014	0.33	1.4118521409444e-15	Replicate 2	4h	Reg Prog	212	1949
ASXL2	3.90969968564626e-20	-1.94995	0.024	0.347	1.43098918194339e-15	Replicate 2	4h	Reg Prog	212	1949
MET	3.94211191594726e-20	-1.48996	0.038	0.375	1.44285238235586e-15	Replicate 2	4h	Reg Prog	212	1949
ARHGEF7	3.97293948955929e-20	-2.44806	0.014	0.329	1.4541355825736e-15	Replicate 2	4h	Reg Prog	212	1949
PLXNB2	3.98651019022834e-20	-0.47702	0.061	0.423	1.45910259472548e-15	Replicate 2	4h	Reg Prog	212	1949
TMEM87B	4.05107005428239e-20	-1.48159	0.061	0.419	1.4827321505679e-15	Replicate 2	4h	Reg Prog	212	1949
APAF1	4.13193833538526e-20	-1.02446	0.024	0.349	1.51233075013436e-15	Replicate 2	4h	Reg Prog	212	1949
PARP12	4.13862457204544e-20	-1.00314	0.033	0.368	1.51477797961435e-15	Replicate 2	4h	Reg Prog	212	1949
AFTPH	4.24291845863403e-20	-1.22224	0.038	0.377	1.55295058504464e-15	Replicate 2	4h	Reg Prog	212	1949
MAP3K2	4.30453101500562e-20	-1.02803	0.057	0.411	1.57550139680221e-15	Replicate 2	4h	Reg Prog	212	1949
POGZ	4.31537728578642e-20	-1.33478	0.019	0.338	1.57947124037069e-15	Replicate 2	4h	Reg Prog	212	1949
LINC01473	4.34938907887262e-20	-3.81385	0.005	0.31	1.59191989675817e-15	Replicate 2	4h	Reg Prog	212	1949
RBM47	4.35042582653634e-20	-1.27583	0.099	0.488	1.59229935677057e-15	Replicate 2	4h	Reg Prog	212	1949
SMURF2	4.39153876352344e-20	-2.4032	0.019	0.337	1.60734710283721e-15	Replicate 2	4h	Reg Prog	212	1949
NCKAP1	4.40016844854898e-20	-0.961209	0.033	0.366	1.61050565385341e-15	Replicate 2	4h	Reg Prog	212	1949
NR5A2	4.4330438607163e-20	-1.46691	0.09	0.457	1.62253838346077e-15	Replicate 2	4h	Reg Prog	212	1949
JUP	4.48322123863891e-20	-0.811793	0.075	0.447	1.64090380555423e-15	Replicate 2	4h	Reg Prog	212	1949
TLK2	4.73593199164667e-20	-1.84393	0.019	0.339	1.7333984682626e-15	Replicate 2	4h	Reg Prog	212	1949
PIK3CB	4.83564419423163e-20	-0.653484	0.033	0.367	1.76989413153072e-15	Replicate 2	4h	Reg Prog	212	1949
GSK3B	4.92412272409629e-20	-1.21462	0.075	0.442	1.80227815824648e-15	Replicate 2	4h	Reg Prog	212	1949
ABR	4.94806801162434e-20	-0.809463	0.047	0.394	1.81104237293463e-15	Replicate 2	4h	Reg Prog	212	1949
BAZ1A	5.11737473292673e-20	-0.810144	0.061	0.419	1.87301032599851e-15	Replicate 2	4h	Reg Prog	212	1949
COPA	5.17986366839784e-20	-0.863338	0.033	0.367	1.89588190127029e-15	Replicate 2	4h	Reg Prog	212	1949
UBE2R2	5.18193712767994e-20	-0.432389	0.057	0.41	1.89664080810214e-15	Replicate 2	4h	Reg Prog	212	1949
PTEN	5.21881338988929e-20	-0.789231	0.075	0.446	1.91013788883338e-15	Replicate 2	4h	Reg Prog	212	1949
SMG6	5.36034252909541e-20	-1.61854	0.024	0.347	1.96193896907421e-15	Replicate 2	4h	Reg Prog	212	1949
CLOCK	5.36777412393883e-20	-1.00644	0.052	0.4	1.96465900710285e-15	Replicate 2	4h	Reg Prog	212	1949
CHD1	5.48189684486919e-20	-1.31633	0.057	0.411	2.00642906419057e-15	Replicate 2	4h	Reg Prog	212	1949
ARMH3	5.71776133538718e-20	-5.60261	0.005	0.308	2.09275782636506e-15	Replicate 2	4h	Reg Prog	212	1949
NEMF	5.76083885116816e-20	-1.663	0.028	0.355	2.10852462791606e-15	Replicate 2	4h	Reg Prog	212	1949
WAC	5.77715962819544e-20	-0.865392	0.071	0.435	2.11449819551581e-15	Replicate 2	4h	Reg Prog	212	1949
OS9	5.79900557284802e-20	-0.981915	0.038	0.374	2.1224940297181e-15	Replicate 2	4h	Reg Prog	212	1949
CHIC2	5.98863836884308e-20	-0.919118	0.038	0.372	2.19190152938025e-15	Replicate 2	4h	Reg Prog	212	1949
HIVEP2	6.04166416390425e-20	-1.78264	0.024	0.346	2.21130950063059e-15	Replicate 2	4h	Reg Prog	212	1949
MAPK1	6.18273288472066e-20	-1.38785	0.042	0.384	2.26294206313661e-15	Replicate 2	4h	Reg Prog	212	1949
CASZ1	6.34668000672175e-20	-1.29288	0.028	0.355	2.32294834926023e-15	Replicate 2	4h	Reg Prog	212	1949
TULP4	6.38570070551796e-20	-1.03386	0.024	0.346	2.33723031522663e-15	Replicate 2	4h	Reg Prog	212	1949
ECE1	6.45553462493516e-20	-1.39474	0.061	0.417	2.36279022807252e-15	Replicate 2	4h	Reg Prog	212	1949
SEL1L3	6.49815796068403e-20	-1.10806	0.024	0.345	2.37839079518996e-15	Replicate 2	4h	Reg Prog	212	1949
CERS6	6.55229369450348e-20	-1.08165	0.071	0.434	2.39820501512522e-15	Replicate 2	4h	Reg Prog	212	1949
SINHCAF	6.74819152502324e-20	-1.28591	0.033	0.364	2.46990558007376e-15	Replicate 2	4h	Reg Prog	212	1949
PIGZ	6.74841215697717e-20	-1.45743	0.024	0.345	2.46998633357521e-15	Replicate 2	4h	Reg Prog	212	1949
ITPR3	6.77199225537566e-20	0.0111629	0.038	0.375	2.47861688539004e-15	Replicate 2	4h	Reg Prog	212	1949
NPNT	6.80844726964095e-20	-1.59587	0.047	0.39	2.49195978516128e-15	Replicate 2	4h	Reg Prog	212	1949
XKR6	6.94557307604242e-20	-4.64407	0.009	0.315	2.54214920156229e-15	Replicate 2	4h	Reg Prog	212	1949
FER1L6	7.03227976336702e-20	-1.59547	0.038	0.369	2.57388471618996e-15	Replicate 2	4h	Reg Prog	212	1949
DYRK2	7.06328476586859e-20	-0.783058	0.038	0.374	2.58523285715556e-15	Replicate 2	4h	Reg Prog	212	1949
RAPGEF1	7.19544451865352e-20	-1.22182	0.024	0.346	2.63360464827238e-15	Replicate 2	4h	Reg Prog	212	1949
PSEN1	7.28976549322604e-20	-1.18684	0.052	0.399	2.66812706817566e-15	Replicate 2	4h	Reg Prog	212	1949
GLS	7.44173662641262e-20	-1.48991	0.038	0.371	2.72375002263328e-15	Replicate 2	4h	Reg Prog	212	1949
RPS6KA3	7.89966092961341e-20	-0.8273	0.066	0.427	2.8913548968478e-15	Replicate 2	4h	Reg Prog	212	1949
HEPH	7.92644975614846e-20	-1.5321	0.094	0.463	2.9011598752479e-15	Replicate 2	4h	Reg Prog	212	1949
DIP2A	8.31998657816062e-20	-6.61155	0	0.297	3.04519828747257e-15	Replicate 2	4h	Reg Prog	212	1949
PHF14	8.45461437315802e-20	-1.16164	0.024	0.344	3.09447340671957e-15	Replicate 2	4h	Reg Prog	212	1949
ADAM10	8.45789912948221e-20	-0.617976	0.085	0.455	3.09567566038178e-15	Replicate 2	4h	Reg Prog	212	1949
ZMIZ1	8.74235530123716e-20	-1.21111	0.024	0.344	3.19978946380581e-15	Replicate 2	4h	Reg Prog	212	1949
LNPEP	8.76808686934554e-20	-2.65533	0.009	0.316	3.20920747504916e-15	Replicate 2	4h	Reg Prog	212	1949
CLIP2	8.94621558312152e-20	-1.02634	0.024	0.343	3.27440436557831e-15	Replicate 2	4h	Reg Prog	212	1949
MAP4K4	9.01721522226554e-20	-1.71857	0.019	0.335	3.30039094350141e-15	Replicate 2	4h	Reg Prog	212	1949
STYK1	9.07387130741655e-20	-3.35405	0.009	0.315	3.32112763722753e-15	Replicate 2	4h	Reg Prog	212	1949
AC011287.1	9.35003530028686e-20	-3.43447	0.009	0.315	3.42220642025799e-15	Replicate 2	4h	Reg Prog	212	1949
FAM13A	9.62034196040994e-20	-1.66801	0.146	0.523	3.52114136092964e-15	Replicate 2	4h	Reg Prog	212	1949
UBE3A	9.69345865531333e-20	-1.29563	0.052	0.397	3.54790280243123e-15	Replicate 2	4h	Reg Prog	212	1949
DAPK2	9.73192662753935e-20	-4.4211	0.005	0.306	3.56198246494568e-15	Replicate 2	4h	Reg Prog	212	1949
PPP3R1	9.90661344109182e-20	-0.927947	0.024	0.344	3.62591958557402e-15	Replicate 2	4h	Reg Prog	212	1949
MT-CO3	1.00619555063316e-19	-1.48583	0.646	0.822	3.68277633487241e-15	Replicate 2	4h	Reg Prog	212	1949
NF1	1.00735239820518e-19	-0.442399	0.071	0.437	3.68701051267077e-15	Replicate 2	4h	Reg Prog	212	1949
CTDSPL2	1.01670749244148e-19	-1.5673	0.019	0.334	3.72125109308505e-15	Replicate 2	4h	Reg Prog	212	1949
NUTM2B-AS1	1.01819918703645e-19	-1.46894	0.019	0.334	3.7267108444721e-15	Replicate 2	4h	Reg Prog	212	1949
FOXJ3	1.03495326746702e-19	-1.37242	0.047	0.388	3.78803245425603e-15	Replicate 2	4h	Reg Prog	212	1949
CYSTM1	1.03632084892783e-19	0.749925	0.764	0.588	3.79303793916073e-15	Replicate 2	4h	Reg Prog	212	1949
SYNE2	1.05855456520868e-19	-3.84006	0.009	0.315	3.87441556412028e-15	Replicate 2	4h	Reg Prog	212	1949
SYNRG	1.06203817373315e-19	-0.837597	0.024	0.343	3.8871659196807e-15	Replicate 2	4h	Reg Prog	212	1949
SEC24A	1.09717677285276e-19	-1.42666	0.033	0.362	4.0157767063184e-15	Replicate 2	4h	Reg Prog	212	1949
FOXO3	1.10965074113002e-19	-1.20789	0.094	0.468	4.06143267760999e-15	Replicate 2	4h	Reg Prog	212	1949
SGPL1	1.11106962767985e-19	-1.37113	0.019	0.333	4.06662594427103e-15	Replicate 2	4h	Reg Prog	212	1949
CDKN2B	1.12034564162258e-19	-1.03918	0.047	0.39	4.10057708290282e-15	Replicate 2	4h	Reg Prog	212	1949
NAA35	1.12376054837197e-19	-1.15447	0.019	0.334	4.11307598309625e-15	Replicate 2	4h	Reg Prog	212	1949
DICER1	1.13038529486628e-19	-0.35218	0.042	0.38	4.13732321774007e-15	Replicate 2	4h	Reg Prog	212	1949
CTTNBP2NL	1.13663182428257e-19	-0.518901	0.071	0.433	4.16018614005662e-15	Replicate 2	4h	Reg Prog	212	1949
CBR4	1.13858801073812e-19	-6.82411	0	0.295	4.1673459781026e-15	Replicate 2	4h	Reg Prog	212	1949
SIK3	1.145689034555e-19	-1.26224	0.028	0.351	4.19333643537476e-15	Replicate 2	4h	Reg Prog	212	1949
YAP1	1.16331394569336e-19	-1.15421	0.042	0.378	4.25784537263225e-15	Replicate 2	4h	Reg Prog	212	1949
MT-CO2	1.19638273707795e-19	-1.37226	0.736	0.855	4.37888045597899e-15	Replicate 2	4h	Reg Prog	212	1949
PRKAG2	1.19645583547482e-19	-1.17284	0.028	0.352	4.37914800342139e-15	Replicate 2	4h	Reg Prog	212	1949
MAP3K5	1.20964664666617e-19	-1.68772	0.019	0.333	4.42742769146285e-15	Replicate 2	4h	Reg Prog	212	1949
KDM3B	1.24207848239865e-19	-1.67263	0.009	0.314	4.54613145342731e-15	Replicate 2	4h	Reg Prog	212	1949
ZNF160	1.25139316146577e-19	-3.4455	0.005	0.305	4.58022411028088e-15	Replicate 2	4h	Reg Prog	212	1949
CCNY	1.25220137309147e-19	-0.419611	0.071	0.434	4.58318224565209e-15	Replicate 2	4h	Reg Prog	212	1949
EHMT1	1.27202839705857e-19	-1.27122	0.052	0.395	4.65575113607407e-15	Replicate 2	4h	Reg Prog	212	1949
CCDC88C	1.27886783355657e-19	-1.01032	0.019	0.333	4.68078415760041e-15	Replicate 2	4h	Reg Prog	212	1949
ARID1A	1.28703087752424e-19	-0.815347	0.033	0.361	4.71066171482647e-15	Replicate 2	4h	Reg Prog	212	1949
PPP4R3B	1.29674083203946e-19	-0.731575	0.042	0.379	4.74620111934761e-15	Replicate 2	4h	Reg Prog	212	1949
RHPN2	1.29750958257849e-19	-0.836229	0.085	0.455	4.74901482319553e-15	Replicate 2	4h	Reg Prog	212	1949
SLC20A1	1.2997006492188e-19	-1.43731	0.033	0.36	4.75703434620573e-15	Replicate 2	4h	Reg Prog	212	1949
LRP5	1.30772957116447e-19	-1.55303	0.019	0.333	4.78642100341908e-15	Replicate 2	4h	Reg Prog	212	1949
LCOR	1.30894257981456e-19	-1.0864	0.094	0.472	4.79086073637928e-15	Replicate 2	4h	Reg Prog	212	1949
ARHGAP12	1.3200627335375e-19	-0.80723	0.066	0.425	4.83156161102059e-15	Replicate 2	4h	Reg Prog	212	1949
BOD1L1	1.32581086083697e-19	-1.46081	0.038	0.37	4.85260033174939e-15	Replicate 2	4h	Reg Prog	212	1949
MAN1A2	1.3273860507722e-19	-1.13215	0.057	0.405	4.85836568443132e-15	Replicate 2	4h	Reg Prog	212	1949
ASAP1	1.33583288520223e-19	-0.551791	0.047	0.387	4.8892819431287e-15	Replicate 2	4h	Reg Prog	212	1949
SLC15A1	1.34175062767908e-19	-1.49875	0.085	0.453	4.91094147236822e-15	Replicate 2	4h	Reg Prog	212	1949
PDSS2	1.36218446517645e-19	-1.21234	0.024	0.341	4.98573136099233e-15	Replicate 2	4h	Reg Prog	212	1949
COBLL1	1.37213551946276e-19	-1.66356	0.047	0.385	5.02215321478566e-15	Replicate 2	4h	Reg Prog	212	1949
KANK1	1.38279989766001e-19	-2.67536	0.014	0.322	5.0611859054254e-15	Replicate 2	4h	Reg Prog	212	1949
RNF149	1.42495861564111e-19	-0.898343	0.075	0.441	5.21549102910804e-15	Replicate 2	4h	Reg Prog	212	1949
PRPF40A	1.43732014110723e-19	-1.04605	0.052	0.396	5.26073544846656e-15	Replicate 2	4h	Reg Prog	212	1949
MICALL2	1.43939519012168e-19	-1.41234	0.014	0.323	5.26833033536438e-15	Replicate 2	4h	Reg Prog	212	1949
SYNCRIP	1.45527136458474e-19	-2.34672	0.028	0.351	5.32643872151659e-15	Replicate 2	4h	Reg Prog	212	1949
FRMD3	1.4977717438977e-19	-1.18867	0.061	0.412	5.48199435983997e-15	Replicate 2	4h	Reg Prog	212	1949
GNA13	1.49985884958801e-19	-1.28302	0.042	0.379	5.48963337537709e-15	Replicate 2	4h	Reg Prog	212	1949
NRP1	1.53931163462279e-19	-3.51888	0.005	0.303	5.63403451388288e-15	Replicate 2	4h	Reg Prog	212	1949
CCNL1	1.5670598140909e-19	-0.00854994	0.028	0.351	5.73559562555411e-15	Replicate 2	4h	Reg Prog	212	1949
SENP6	1.56930853271366e-19	-0.379781	0.028	0.351	5.74382616058528e-15	Replicate 2	4h	Reg Prog	212	1949
SENP5	1.61537051758014e-19	-4.88534	0.005	0.303	5.91241763139507e-15	Replicate 2	4h	Reg Prog	212	1949
[truncated: 61,733 more rows]
