# Supplementary material for: Colonic epithelial regeneration shapes susceptibility to Clostridioides difficile infection
Source: bioRxiv. 2026 May 27:2026.05.21.727036. Preprint. [Version 2] doi: 10.64898/2026.05.21.727036 (PMC13228475; doi:10.64898/2026.05.21.727036)
Supplement: Supplement 2 [file media-2.xlsx]

## Sheet: Table_S1b_mock_state_markers_by
Table S1B. Differentially expressed genes associated with cluster-, timepoint-, and replicate-specific transcriptional programs in Mock colonoid epithelial populations related to Figure S3E.
gene	p_val	avg_log2FC	pct.1	pct.2	p_val_adj	replicate	timepoint	cluster	n_state	n_total
MT-ND3	0	4.4579	0.993	0.025	0	Replicate 1	4h	M-like	806	66378
MT-ND1	0	4.20654	0.99	0.023	0	Replicate 1	4h	M-like	806	66378
MT-ND2	0	3.99268	0.985	0.018	0	Replicate 1	4h	M-like	806	66378
MT-ND5	0	3.68229	0.981	0.017	0	Replicate 1	4h	M-like	806	66378
MT-CYB	0	4.47587	0.998	0.035	0	Replicate 1	4h	M-like	806	66378
MT-ND4	0	4.23993	0.998	0.038	0	Replicate 1	4h	M-like	806	66378
MT-ATP6	0	4.07429	0.995	0.043	0	Replicate 1	4h	M-like	806	66378
MYH9	0	1.95127	0.975	0.026	0	Replicate 1	4h	M-like	806	66378
SHROOM3	0	2.61743	0.978	0.03	0	Replicate 1	4h	M-like	806	66378
MYOF	0	2.781	0.963	0.017	0	Replicate 1	4h	M-like	806	66378
MT-CO3	0	4.23863	0.999	0.056	0	Replicate 1	4h	M-like	806	66378
APP	0	1.33225	0.976	0.038	0	Replicate 1	4h	M-like	806	66378
SPTBN1	0	1.57771	0.969	0.034	0	Replicate 1	4h	M-like	806	66378
MT-CO1	0	4.24176	0.999	0.071	0	Replicate 1	4h	M-like	806	66378
MT-CO2	0	4.26668	0.998	0.071	0	Replicate 1	4h	M-like	806	66378
LPP	0	2.57837	0.95	0.023	0	Replicate 1	4h	M-like	806	66378
FLNB	0	1.67751	0.96	0.034	0	Replicate 1	4h	M-like	806	66378
RRBP1	0	1.58143	0.952	0.026	0	Replicate 1	4h	M-like	806	66378
DST	0	2.05427	0.953	0.028	0	Replicate 1	4h	M-like	806	66378
CDH1	0	0.815299	0.959	0.041	0	Replicate 1	4h	M-like	806	66378
MUC1	0	1.7432	0.964	0.047	0	Replicate 1	4h	M-like	806	66378
GMDS	0	2.45369	0.944	0.027	0	Replicate 1	4h	M-like	806	66378
AKAP13	0	2.48279	0.933	0.019	0	Replicate 1	4h	M-like	806	66378
SPATS2L	0	0.644742	0.962	0.049	0	Replicate 1	4h	M-like	806	66378
CTNNA1	0	0.48626	0.957	0.046	0	Replicate 1	4h	M-like	806	66378
DSP	0	1.40581	0.939	0.029	0	Replicate 1	4h	M-like	806	66378
RAB11FIP1	0	1.64026	0.942	0.032	0	Replicate 1	4h	M-like	806	66378
ACTN4	0	0.546532	0.958	0.048	0	Replicate 1	4h	M-like	806	66378
QSOX1	0	0.840273	0.95	0.041	0	Replicate 1	4h	M-like	806	66378
FNDC3B	0	2.67435	0.927	0.019	0	Replicate 1	4h	M-like	806	66378
LIMA1	0	0.63917	0.965	0.057	0	Replicate 1	4h	M-like	806	66378
LRRFIP1	0	0.978707	0.937	0.03	0	Replicate 1	4h	M-like	806	66378
MACC1	0	1.84599	0.934	0.027	0	Replicate 1	4h	M-like	806	66378
GPRC5A	0	0.843266	0.968	0.062	0	Replicate 1	4h	M-like	806	66378
MTRNR2L12	0	1.97998	0.924	0.021	0	Replicate 1	4h	M-like	806	66378
ITGB1	0	0.663113	0.986	0.083	0	Replicate 1	4h	M-like	806	66378
ST14	0	1.2355	0.931	0.029	0	Replicate 1	4h	M-like	806	66378
KTN1	0	0.962111	0.931	0.029	0	Replicate 1	4h	M-like	806	66378
GSN	0	0.870038	0.945	0.043	0	Replicate 1	4h	M-like	806	66378
STK39	0	2.05374	0.922	0.022	0	Replicate 1	4h	M-like	806	66378
MECOM	0	3.58079	0.911	0.016	0	Replicate 1	4h	M-like	806	66378
PDLIM5	0	1.50906	0.921	0.026	0	Replicate 1	4h	M-like	806	66378
APLP2	0	0.678592	0.948	0.054	0	Replicate 1	4h	M-like	806	66378
ADAM9	0	0.507898	0.933	0.042	0	Replicate 1	4h	M-like	806	66378
JMJD1C	0	3.13305	0.906	0.015	0	Replicate 1	4h	M-like	806	66378
HSPG2	0	1.98849	0.909	0.02	0	Replicate 1	4h	M-like	806	66378
CSNK1A1	0	0.412276	0.922	0.033	0	Replicate 1	4h	M-like	806	66378
LAMB3	0	1.73058	0.909	0.021	0	Replicate 1	4h	M-like	806	66378
CAPN2	0	0.245808	0.937	0.049	0	Replicate 1	4h	M-like	806	66378
CD2AP	0	0.636889	0.928	0.04	0	Replicate 1	4h	M-like	806	66378
EZR	0	0.333437	0.971	0.083	0	Replicate 1	4h	M-like	806	66378
MYH14	0	1.9602	0.908	0.02	0	Replicate 1	4h	M-like	806	66378
F3	0	0.591572	0.96	0.074	0	Replicate 1	4h	M-like	806	66378
CTNND1	0	1.89207	0.907	0.021	0	Replicate 1	4h	M-like	806	66378
DDX5	0	0.511137	0.923	0.037	0	Replicate 1	4h	M-like	806	66378
MACF1	0	2.87551	0.898	0.013	0	Replicate 1	4h	M-like	806	66378
ELF3	0	0.104398	0.967	0.082	0	Replicate 1	4h	M-like	806	66378
GOLGA4	0	1.79561	0.903	0.019	0	Replicate 1	4h	M-like	806	66378
HNRNPA2B1	0	0.155882	0.931	0.047	0	Replicate 1	4h	M-like	806	66378
ANXA11	0	0.4438	0.927	0.043	0	Replicate 1	4h	M-like	806	66378
KLF5	0	0.744078	0.922	0.038	0	Replicate 1	4h	M-like	806	66378
RTN4	0	0.299443	0.929	0.046	0	Replicate 1	4h	M-like	806	66378
ANXA4	0	0.460032	0.973	0.09	0	Replicate 1	4h	M-like	806	66378
DSG2	0	0.152876	0.943	0.06	0	Replicate 1	4h	M-like	806	66378
ATP1B1	0	1.09909	0.99	0.108	0	Replicate 1	4h	M-like	806	66378
PRRC2C	0	1.6986	0.898	0.017	0	Replicate 1	4h	M-like	806	66378
MYO6	0	1.44881	0.903	0.022	0	Replicate 1	4h	M-like	806	66378
LLGL2	0	1.11593	0.906	0.026	0	Replicate 1	4h	M-like	806	66378
PKM	0	0.515785	0.938	0.058	0	Replicate 1	4h	M-like	806	66378
ERBIN	0	0.610702	0.918	0.039	0	Replicate 1	4h	M-like	806	66378
FHL2	0	0.430687	0.928	0.051	0	Replicate 1	4h	M-like	806	66378
LGALS3BP	0	0.920224	0.926	0.049	0	Replicate 1	4h	M-like	806	66378
CAST	0	0.00936897	0.934	0.058	0	Replicate 1	4h	M-like	806	66378
EXT1	0	3.17822	0.887	0.016	0	Replicate 1	4h	M-like	806	66378
PIGR	0	1.09502	0.973	0.103	0	Replicate 1	4h	M-like	806	66378
PPARG	0	2.01661	0.897	0.029	0	Replicate 1	4h	M-like	806	66378
RBM47	0	0.927302	0.896	0.028	0	Replicate 1	4h	M-like	806	66378
SVIL	0	3.04487	0.88	0.012	0	Replicate 1	4h	M-like	806	66378
HNRNPC	0	0.950021	0.895	0.027	0	Replicate 1	4h	M-like	806	66378
MGLL	0	0.441272	0.903	0.036	0	Replicate 1	4h	M-like	806	66378
TCF7L2	0	2.35736	0.887	0.02	0	Replicate 1	4h	M-like	806	66378
SON	0	1.13644	0.887	0.02	0	Replicate 1	4h	M-like	806	66378
HSP90AB1	0	0.802486	0.917	0.051	0	Replicate 1	4h	M-like	806	66378
PDIA3	0	0.00760971	0.917	0.052	0	Replicate 1	4h	M-like	806	66378
EIF4G2	0	0.123059	0.923	0.059	0	Replicate 1	4h	M-like	806	66378
ATP1A1	0	0.594321	0.902	0.038	0	Replicate 1	4h	M-like	806	66378
MYO1E	0	1.84601	0.887	0.023	0	Replicate 1	4h	M-like	806	66378
LSR	0	0.467507	0.903	0.039	0	Replicate 1	4h	M-like	806	66378
KIF5B	0	0.159109	0.906	0.043	0	Replicate 1	4h	M-like	806	66378
ASPH	0	1.1578	0.886	0.024	0	Replicate 1	4h	M-like	806	66378
YWHAZ	0	-0.354962	0.975	0.114	0	Replicate 1	4h	M-like	806	66378
MTUS1	0	1.92769	0.878	0.018	0	Replicate 1	4h	M-like	806	66378
PTPRF	0	0.839495	0.882	0.023	0	Replicate 1	4h	M-like	806	66378
PLSCR1	0	0.521935	0.888	0.029	0	Replicate 1	4h	M-like	806	66378
PATJ	0	3.02747	0.871	0.013	0	Replicate 1	4h	M-like	806	66378
TAX1BP1	0	0.0736574	0.901	0.043	0	Replicate 1	4h	M-like	806	66378
EPS8	0	0.50749	0.895	0.037	0	Replicate 1	4h	M-like	806	66378
ADAM10	0	1.25723	0.878	0.02	0	Replicate 1	4h	M-like	806	66378
MYO1D	0	1.73015	0.88	0.022	0	Replicate 1	4h	M-like	806	66378
TM9SF3	0	-0.310148	0.923	0.066	0	Replicate 1	4h	M-like	806	66378
EIF4A2	0	0.245966	0.892	0.036	0	Replicate 1	4h	M-like	806	66378
MALAT1	0	3.84371	0.996	0.14	0	Replicate 1	4h	M-like	806	66378
CD46	0	0.109815	0.895	0.04	0	Replicate 1	4h	M-like	806	66378
ATP8B1	0	1.23902	0.876	0.021	0	Replicate 1	4h	M-like	806	66378
PKN2	0	1.231	0.878	0.024	0	Replicate 1	4h	M-like	806	66378
CLDN1	0	0.575499	0.887	0.033	0	Replicate 1	4h	M-like	806	66378
WWC1	0	2.84104	0.866	0.013	0	Replicate 1	4h	M-like	806	66378
CFLAR	0	0.98585	0.875	0.023	0	Replicate 1	4h	M-like	806	66378
P4HB	0	-0.133541	0.906	0.054	0	Replicate 1	4h	M-like	806	66378
LAMC2	0	1.57746	0.877	0.026	0	Replicate 1	4h	M-like	806	66378
UBE2H	0	1.60589	0.868	0.017	0	Replicate 1	4h	M-like	806	66378
INPP4B	0	2.84006	0.865	0.016	0	Replicate 1	4h	M-like	806	66378
NEAT1	0	3.40631	0.866	0.017	0	Replicate 1	4h	M-like	806	66378
ERO1A	0	-0.663339	0.955	0.106	0	Replicate 1	4h	M-like	806	66378
ZFAND3	0	2.33018	0.864	0.017	0	Replicate 1	4h	M-like	806	66378
RAB10	0	0.375649	0.878	0.032	0	Replicate 1	4h	M-like	806	66378
GTF2I	0	1.31439	0.862	0.016	0	Replicate 1	4h	M-like	806	66378
PTBP3	0	0.713438	0.872	0.026	0	Replicate 1	4h	M-like	806	66378
DNM2	0	1.28227	0.867	0.021	0	Replicate 1	4h	M-like	806	66378
HSPA8	0	0.835087	0.892	0.047	0	Replicate 1	4h	M-like	806	66378
ETV6	0	3.0862	0.857	0.012	0	Replicate 1	4h	M-like	806	66378
ANXA3	0	-0.433307	0.932	0.088	0	Replicate 1	4h	M-like	806	66378
GNB1	0	0.393614	0.875	0.031	0	Replicate 1	4h	M-like	806	66378
ACTR2	0	0.194958	0.878	0.035	0	Replicate 1	4h	M-like	806	66378
HLA-E	0	0.426553	0.883	0.04	0	Replicate 1	4h	M-like	806	66378
TOP1	0	0.426877	0.873	0.03	0	Replicate 1	4h	M-like	806	66378
PARP14	0	2.04153	0.857	0.015	0	Replicate 1	4h	M-like	806	66378
LMO7	0	0.2238	0.89	0.049	0	Replicate 1	4h	M-like	806	66378
RABGAP1L	0	2.18336	0.856	0.016	0	Replicate 1	4h	M-like	806	66378
PTPRK	0	3.00784	0.855	0.015	0	Replicate 1	4h	M-like	806	66378
CCND1	0	1.01114	0.871	0.031	0	Replicate 1	4h	M-like	806	66378
RNF213	0	2.9215	0.85	0.01	0	Replicate 1	4h	M-like	806	66378
ZMYND8	0	2.26029	0.855	0.015	0	Replicate 1	4h	M-like	806	66378
AFDN	0	1.68397	0.856	0.017	0	Replicate 1	4h	M-like	806	66378
PLS1	0	-0.255605	0.906	0.068	0	Replicate 1	4h	M-like	806	66378
XRCC5	0	1.06054	0.857	0.019	0	Replicate 1	4h	M-like	806	66378
VCL	0	1.83111	0.855	0.017	0	Replicate 1	4h	M-like	806	66378
HSP90AA1	0	0.295955	0.963	0.125	0	Replicate 1	4h	M-like	806	66378
SMAD3	0	2.82352	0.851	0.013	0	Replicate 1	4h	M-like	806	66378
CLTC	0	0.699412	0.862	0.024	0	Replicate 1	4h	M-like	806	66378
ROCK2	0	1.32191	0.857	0.02	0	Replicate 1	4h	M-like	806	66378
TAPBP	0	0.729484	0.864	0.027	0	Replicate 1	4h	M-like	806	66378
AHNAK	0	-0.0697145	0.888	0.052	0	Replicate 1	4h	M-like	806	66378
DYNC1H1	0	1.57924	0.851	0.015	0	Replicate 1	4h	M-like	806	66378
SRRM2	0	1.67187	0.85	0.014	0	Replicate 1	4h	M-like	806	66378
TPM4	0	-0.415236	0.932	0.097	0	Replicate 1	4h	M-like	806	66378
EIF3A	0	1.12991	0.855	0.02	0	Replicate 1	4h	M-like	806	66378
PROM1	0	1.80198	0.849	0.016	0	Replicate 1	4h	M-like	806	66378
IQGAP1	0	1.32271	0.852	0.019	0	Replicate 1	4h	M-like	806	66378
TPM1	0	0.268258	0.97	0.138	0	Replicate 1	4h	M-like	806	66378
TSPAN3	0	-0.608507	0.926	0.095	0	Replicate 1	4h	M-like	806	66378
MTDH	0	1.14887	0.85	0.019	0	Replicate 1	4h	M-like	806	66378
ARPC2	0	-0.356728	0.916	0.087	0	Replicate 1	4h	M-like	806	66378
PPP2R2A	0	1.00267	0.85	0.021	0	Replicate 1	4h	M-like	806	66378
BCL2L1	0	1.44287	0.847	0.018	0	Replicate 1	4h	M-like	806	66378
ZFAS1	0	-0.283928	0.897	0.069	0	Replicate 1	4h	M-like	806	66378
CERS6	0	2.32964	0.841	0.013	0	Replicate 1	4h	M-like	806	66378
FDFT1	0	0.53111	0.866	0.038	0	Replicate 1	4h	M-like	806	66378
LMNA	0	0.69477	0.852	0.025	0	Replicate 1	4h	M-like	806	66378
SLC44A4	0	0.00677434	0.864	0.037	0	Replicate 1	4h	M-like	806	66378
ANKRD11	0	2.28703	0.839	0.012	0	Replicate 1	4h	M-like	806	66378
PLXNB2	0	1.15987	0.845	0.018	0	Replicate 1	4h	M-like	806	66378
CAPZB	0	0.361698	0.855	0.029	0	Replicate 1	4h	M-like	806	66378
NEDD4L	0	1.94704	0.844	0.018	0	Replicate 1	4h	M-like	806	66378
MAL2	0	-0.28047	0.909	0.084	0	Replicate 1	4h	M-like	806	66378
TPM3	0	-0.234865	0.883	0.058	0	Replicate 1	4h	M-like	806	66378
RAMP1	0	0.631649	0.857	0.032	0	Replicate 1	4h	M-like	806	66378
ZBTB20	0	4.53513	0.833	0.008	0	Replicate 1	4h	M-like	806	66378
MAP3K13	0	1.99601	0.84	0.015	0	Replicate 1	4h	M-like	806	66378
PHACTR2	0	2.38538	0.839	0.014	0	Replicate 1	4h	M-like	806	66378
CSDE1	0	0.341686	0.855	0.031	0	Replicate 1	4h	M-like	806	66378
TRIO	0	4.1575	0.834	0.01	0	Replicate 1	4h	M-like	806	66378
PERP	0	-0.360169	0.924	0.101	0	Replicate 1	4h	M-like	806	66378
CD9	0	0.323265	0.903	0.08	0	Replicate 1	4h	M-like	806	66378
FOXP1	0	2.9982	0.836	0.013	0	Replicate 1	4h	M-like	806	66378
SQSTM1	0	0.486459	0.861	0.038	0	Replicate 1	4h	M-like	806	66378
HLA-F	0	0.29446	0.861	0.038	0	Replicate 1	4h	M-like	806	66378
REEP3	0	0.251913	0.854	0.031	0	Replicate 1	4h	M-like	806	66378
KIAA1522	0	0.591291	0.844	0.022	0	Replicate 1	4h	M-like	806	66378
TMEM165	0	1.27723	0.839	0.017	0	Replicate 1	4h	M-like	806	66378
ARHGAP26	0	2.79598	0.836	0.014	0	Replicate 1	4h	M-like	806	66378
PSAP	0	0.231824	0.855	0.033	0	Replicate 1	4h	M-like	806	66378
RAB2A	0	-0.210648	0.861	0.041	0	Replicate 1	4h	M-like	806	66378
SEPTIN9	0	1.55215	0.835	0.015	0	Replicate 1	4h	M-like	806	66378
RPN2	0	-0.137224	0.862	0.042	0	Replicate 1	4h	M-like	806	66378
CALR	0	-0.319213	0.896	0.077	0	Replicate 1	4h	M-like	806	66378
PDLIM1	0	0.0800936	0.862	0.043	0	Replicate 1	4h	M-like	806	66378
NCOR1	0	0.929418	0.841	0.022	0	Replicate 1	4h	M-like	806	66378
MUC20	0	0.87785	0.842	0.024	0	Replicate 1	4h	M-like	806	66378
HLA-C	0	0.876344	0.969	0.151	0	Replicate 1	4h	M-like	806	66378
TNFRSF21	0	1.15274	0.841	0.023	0	Replicate 1	4h	M-like	806	66378
CTBP2	0	1.42025	0.836	0.018	0	Replicate 1	4h	M-like	806	66378
GALNT1	0	0.0562012	0.855	0.037	0	Replicate 1	4h	M-like	806	66378
TTC3	0	2.01154	0.829	0.011	0	Replicate 1	4h	M-like	806	66378
RAC1	0	-0.303832	0.917	0.101	0	Replicate 1	4h	M-like	806	66378
CTSD	0	-0.577859	0.896	0.081	0	Replicate 1	4h	M-like	806	66378
ANKRD17	0	2.58218	0.826	0.011	0	Replicate 1	4h	M-like	806	66378
CCNI	0	-0.204535	0.867	0.052	0	Replicate 1	4h	M-like	806	66378
TRAM1	0	0.00635774	0.851	0.036	0	Replicate 1	4h	M-like	806	66378
GLIS3	0	4.14109	0.824	0.009	0	Replicate 1	4h	M-like	806	66378
TMOD3	0	0.47645	0.841	0.026	0	Replicate 1	4h	M-like	806	66378
LAMA3	0	1.36972	0.836	0.021	0	Replicate 1	4h	M-like	806	66378
CASK	0	2.44995	0.829	0.014	0	Replicate 1	4h	M-like	806	66378
UBE2D3	0	-0.194713	0.852	0.038	0	Replicate 1	4h	M-like	806	66378
MYO5B	0	1.11593	0.834	0.021	0	Replicate 1	4h	M-like	806	66378
ARHGAP18	0	0.797011	0.834	0.022	0	Replicate 1	4h	M-like	806	66378
TPD52	0	0.168223	0.845	0.033	0	Replicate 1	4h	M-like	806	66378
SH3KBP1	0	0.49476	0.84	0.028	0	Replicate 1	4h	M-like	806	66378
HSP90B1	0	-0.697508	0.935	0.124	0	Replicate 1	4h	M-like	806	66378
PDIA6	0	-0.161695	0.859	0.048	0	Replicate 1	4h	M-like	806	66378
PAM	0	0.970219	0.836	0.025	0	Replicate 1	4h	M-like	806	66378
GNAQ	0	2.11356	0.825	0.014	0	Replicate 1	4h	M-like	806	66378
HSPA5	0	-0.192284	0.88	0.069	0	Replicate 1	4h	M-like	806	66378
TAOK3	0	1.58709	0.829	0.018	0	Replicate 1	4h	M-like	806	66378
GRN	0	0.690562	0.837	0.026	0	Replicate 1	4h	M-like	806	66378
CLTA	0	-0.146904	0.861	0.051	0	Replicate 1	4h	M-like	806	66378
DDX17	0	1.01261	0.828	0.018	0	Replicate 1	4h	M-like	806	66378
GNAS	0	-0.80099	0.916	0.107	0	Replicate 1	4h	M-like	806	66378
GOLGB1	0	2.0448	0.821	0.012	0	Replicate 1	4h	M-like	806	66378
ARID1B	0	3.25084	0.821	0.012	0	Replicate 1	4h	M-like	806	66378
CANX	0	0.0230249	0.841	0.033	0	Replicate 1	4h	M-like	806	66378
MLEC	0	0.725285	0.831	0.023	0	Replicate 1	4h	M-like	806	66378
CD164	0	-0.739191	0.887	0.08	0	Replicate 1	4h	M-like	806	66378
B4GALT1	0	0.251965	0.837	0.03	0	Replicate 1	4h	M-like	806	66378
RPS21	0	-0.0996922	0.872	0.065	0	Replicate 1	4h	M-like	806	66378
CLDN7	0	-0.312414	0.913	0.107	0	Replicate 1	4h	M-like	806	66378
HNRNPU	0	0.704222	0.828	0.022	0	Replicate 1	4h	M-like	806	66378
SOX4	0	1.45198	0.829	0.023	0	Replicate 1	4h	M-like	806	66378
PABPC1	0	0.551251	0.839	0.033	0	Replicate 1	4h	M-like	806	66378
ARHGAP5	0	1.35605	0.826	0.02	0	Replicate 1	4h	M-like	806	66378
CYBA	0	0.913355	0.85	0.044	0	Replicate 1	4h	M-like	806	66378
ACTR3	0	-0.101324	0.844	0.039	0	Replicate 1	4h	M-like	806	66378
CTNNB1	0	0.558445	0.829	0.024	0	Replicate 1	4h	M-like	806	66378
YWHAE	0	-0.253514	0.845	0.04	0	Replicate 1	4h	M-like	806	66378
SERPINB6	0	-0.544857	0.883	0.079	0	Replicate 1	4h	M-like	806	66378
EIF5B	0	0.930114	0.821	0.017	0	Replicate 1	4h	M-like	806	66378
CAB39	0	0.700265	0.829	0.025	0	Replicate 1	4h	M-like	806	66378
MARCKS	0	-0.129666	0.852	0.048	0	Replicate 1	4h	M-like	806	66378
ALDH2	0	0.109102	0.841	0.037	0	Replicate 1	4h	M-like	806	66378
EEF2	0	0.566151	0.831	0.027	0	Replicate 1	4h	M-like	806	66378
PGK1	0	-0.964022	0.895	0.093	0	Replicate 1	4h	M-like	806	66378
LRBA	0	3.4732	0.811	0.01	0	Replicate 1	4h	M-like	806	66378
SLC12A2	0	2.85552	0.81	0.009	0	Replicate 1	4h	M-like	806	66378
GCNT3	0	-0.557975	0.885	0.084	0	Replicate 1	4h	M-like	806	66378
ITGB8	0	2.5519	0.816	0.015	0	Replicate 1	4h	M-like	806	66378
KMT2C	0	2.43236	0.813	0.012	0	Replicate 1	4h	M-like	806	66378
ITFG1	0	1.40414	0.818	0.017	0	Replicate 1	4h	M-like	806	66378
RHPN2	0	1.20286	0.821	0.02	0	Replicate 1	4h	M-like	806	66378
TINAGL1	0	0.0908195	0.837	0.037	0	Replicate 1	4h	M-like	806	66378
ITGA6	0	0.484508	0.829	0.029	0	Replicate 1	4h	M-like	806	66378
CLDN4	0	-0.0789262	0.85	0.05	0	Replicate 1	4h	M-like	806	66378
AKAP9	0	1.7159	0.814	0.014	0	Replicate 1	4h	M-like	806	66378
PTK2	0	2.51428	0.813	0.013	0	Replicate 1	4h	M-like	806	66378
ELF1	0	1.52716	0.815	0.015	0	Replicate 1	4h	M-like	806	66378
LCOR	0	0.930609	0.82	0.021	0	Replicate 1	4h	M-like	806	66378
VMP1	0	1.65433	0.814	0.015	0	Replicate 1	4h	M-like	806	66378
ITGB4	0	1.3477	0.815	0.016	0	Replicate 1	4h	M-like	806	66378
MAP4	0	2.25696	0.808	0.01	0	Replicate 1	4h	M-like	806	66378
SH3RF1	0	2.74713	0.81	0.012	0	Replicate 1	4h	M-like	806	66378
ANXA1	0	-0.198464	0.893	0.095	0	Replicate 1	4h	M-like	806	66378
TNFAIP2	0	2.52186	0.81	0.012	0	Replicate 1	4h	M-like	806	66378
SH3D19	0	1.75818	0.818	0.02	0	Replicate 1	4h	M-like	806	66378
P4HA1	0	0.0559808	0.837	0.039	0	Replicate 1	4h	M-like	806	66378
BIRC6	0	2.59761	0.808	0.011	0	Replicate 1	4h	M-like	806	66378
PDE4D	0	3.84993	0.809	0.012	0	Replicate 1	4h	M-like	806	66378
ZNF292	0	2.50335	0.809	0.012	0	Replicate 1	4h	M-like	806	66378
MBNL1	0	1.80151	0.814	0.017	0	Replicate 1	4h	M-like	806	66378
PCSK5	0	1.96432	0.816	0.019	0	Replicate 1	4h	M-like	806	66378
TJP1	0	1.36429	0.816	0.019	0	Replicate 1	4h	M-like	806	66378
BACE2	0	0.901323	0.818	0.021	0	Replicate 1	4h	M-like	806	66378
PALLD	0	2.63837	0.804	0.008	0	Replicate 1	4h	M-like	806	66378
GLG1	0	2.42419	0.806	0.01	0	Replicate 1	4h	M-like	806	66378
FNBP1L	0	1.23326	0.813	0.017	0	Replicate 1	4h	M-like	806	66378
SP100	0	1.44378	0.813	0.017	0	Replicate 1	4h	M-like	806	66378
SEC31A	0	1.23674	0.811	0.016	0	Replicate 1	4h	M-like	806	66378
SEC62	0	0.0795422	0.824	0.029	0	Replicate 1	4h	M-like	806	66378
CDCP1	0	1.42895	0.809	0.015	0	Replicate 1	4h	M-like	806	66378
MUC4	0	2.62198	0.803	0.009	0	Replicate 1	4h	M-like	806	66378
HDLBP	0	0.474648	0.816	0.022	0	Replicate 1	4h	M-like	806	66378
AREG	0	0.719088	0.846	0.052	0	Replicate 1	4h	M-like	806	66378
EIF4A1	0	0.062328	0.837	0.043	0	Replicate 1	4h	M-like	806	66378
GDF15	0	1.38275	0.84	0.046	0	Replicate 1	4h	M-like	806	66378
SERPINB1	0	-0.573129	0.866	0.073	0	Replicate 1	4h	M-like	806	66378
PPA1	0	-0.676976	0.86	0.067	0	Replicate 1	4h	M-like	806	66378
SAMD12	0	3.98444	0.799	0.007	0	Replicate 1	4h	M-like	806	66378
SLMAP	0	1.89956	0.805	0.014	0	Replicate 1	4h	M-like	806	66378
MAML2	0	4.16737	0.8	0.009	0	Replicate 1	4h	M-like	806	66378
FAM3C	0	-0.119417	0.83	0.039	0	Replicate 1	4h	M-like	806	66378
CLSTN1	0	1.01388	0.809	0.019	0	Replicate 1	4h	M-like	806	66378
ANXA2	0	0.318617	0.989	0.199	0	Replicate 1	4h	M-like	806	66378
CHD9	0	2.27918	0.803	0.013	0	Replicate 1	4h	M-like	806	66378
FAT1	0	0.722917	0.816	0.026	0	Replicate 1	4h	M-like	806	66378
FRYL	0	2.23108	0.803	0.014	0	Replicate 1	4h	M-like	806	66378
TM4SF1	0	0.171657	0.857	0.068	0	Replicate 1	4h	M-like	806	66378
EIF4G3	0	2.97405	0.798	0.01	0	Replicate 1	4h	M-like	806	66378
NIPBL	0	1.97815	0.8	0.012	0	Replicate 1	4h	M-like	806	66378
PTTG1IP	0	-1.26677	0.903	0.115	0	Replicate 1	4h	M-like	806	66378
SCARB2	0	0.219996	0.819	0.031	0	Replicate 1	4h	M-like	806	66378
YWHAB	0	-0.290659	0.844	0.056	0	Replicate 1	4h	M-like	806	66378
CXADR	0	0.523661	0.814	0.026	0	Replicate 1	4h	M-like	806	66378
MICAL2	0	1.80434	0.801	0.014	0	Replicate 1	4h	M-like	806	66378
B4GALT5	0	1.94825	0.798	0.011	0	Replicate 1	4h	M-like	806	66378
CMPK1	0	-0.814481	0.845	0.058	0	Replicate 1	4h	M-like	806	66378
H2AFY	0	0.195703	0.811	0.025	0	Replicate 1	4h	M-like	806	66378
KIF13B	0	1.91368	0.8	0.014	0	Replicate 1	4h	M-like	806	66378
SERBP1	0	0.256278	0.813	0.027	0	Replicate 1	4h	M-like	806	66378
ATP5F1B	0	-0.344435	0.834	0.048	0	Replicate 1	4h	M-like	806	66378
CDC42	0	-0.892546	0.861	0.076	0	Replicate 1	4h	M-like	806	66378
PRAG1	0	2.34538	0.797	0.012	0	Replicate 1	4h	M-like	806	66378
LGR4	0	1.2707	0.806	0.021	0	Replicate 1	4h	M-like	806	66378
SLC44A3	0	2.06583	0.795	0.011	0	Replicate 1	4h	M-like	806	66378
CLINT1	0	1.35404	0.8	0.016	0	Replicate 1	4h	M-like	806	66378
PRPF40A	0	0.8492	0.8	0.017	0	Replicate 1	4h	M-like	806	66378
MYO1B	0	1.94952	0.793	0.01	0	Replicate 1	4h	M-like	806	66378
AGAP1	0	3.22478	0.793	0.01	0	Replicate 1	4h	M-like	806	66378
FDPS	0	0.039728	0.833	0.05	0	Replicate 1	4h	M-like	806	66378
ARPC1B	0	-0.522905	0.842	0.059	0	Replicate 1	4h	M-like	806	66378
TMEM45B	0	0.127113	0.82	0.037	0	Replicate 1	4h	M-like	806	66378
CAMK2D	0	1.45183	0.803	0.021	0	Replicate 1	4h	M-like	806	66378
CD24	0	-0.135303	0.851	0.069	0	Replicate 1	4h	M-like	806	66378
UBC	0	-0.533872	0.954	0.172	0	Replicate 1	4h	M-like	806	66378
YBX1	0	0.0170896	0.839	0.057	0	Replicate 1	4h	M-like	806	66378
MAGI1	0	3.92231	0.79	0.009	0	Replicate 1	4h	M-like	806	66378
RNF19A	0	1.90806	0.795	0.014	0	Replicate 1	4h	M-like	806	66378
IFI6	0	1.34634	0.849	0.068	0	Replicate 1	4h	M-like	806	66378
CTSE	0	-0.284397	0.84	0.059	0	Replicate 1	4h	M-like	806	66378
WASF2	0	0.25974	0.806	0.026	0	Replicate 1	4h	M-like	806	66378
PDCD6IP	0	0.307537	0.805	0.025	0	Replicate 1	4h	M-like	806	66378
HLA-B	0	0.825051	0.965	0.185	0	Replicate 1	4h	M-like	806	66378
RIN2	0	2.47853	0.793	0.013	0	Replicate 1	4h	M-like	806	66378
VIL1	0	-0.191237	0.837	0.057	0	Replicate 1	4h	M-like	806	66378
DAPK1	0	3.33329	0.788	0.009	0	Replicate 1	4h	M-like	806	66378
FGD4	0	2.38415	0.793	0.014	0	Replicate 1	4h	M-like	806	66378
MVP	0	0.228138	0.806	0.027	0	Replicate 1	4h	M-like	806	66378
LASP1	0	-0.0378784	0.808	0.029	0	Replicate 1	4h	M-like	806	66378
CAP1	0	-0.362663	0.821	0.042	0	Replicate 1	4h	M-like	806	66378
VAPA	0	-0.494471	0.823	0.044	0	Replicate 1	4h	M-like	806	66378
EFHD2	0	-0.415943	0.852	0.074	0	Replicate 1	4h	M-like	806	66378
ITGAV	0	1.36409	0.793	0.015	0	Replicate 1	4h	M-like	806	66378
HNRNPK	0	0.238521	0.805	0.027	0	Replicate 1	4h	M-like	806	66378
SPINT1	0	0.317331	0.803	0.025	0	Replicate 1	4h	M-like	806	66378
PTGES3	0	-0.408263	0.823	0.045	0	Replicate 1	4h	M-like	806	66378
RAB11A	0	-0.667897	0.829	0.051	0	Replicate 1	4h	M-like	806	66378
GCC2	0	0.667406	0.798	0.021	0	Replicate 1	4h	M-like	806	66378
ABCC3	0	2.48871	0.788	0.011	0	Replicate 1	4h	M-like	806	66378
DSTN	0	-1.03567	0.892	0.115	0	Replicate 1	4h	M-like	806	66378
SORBS2	0	4.37545	0.782	0.006	0	Replicate 1	4h	M-like	806	66378
TJP2	0	1.40272	0.793	0.017	0	Replicate 1	4h	M-like	806	66378
TMC5	0	1.29443	0.792	0.016	0	Replicate 1	4h	M-like	806	66378
SSH2	0	2.87282	0.787	0.011	0	Replicate 1	4h	M-like	806	66378
EEF1A1	0	0.707938	0.934	0.159	0	Replicate 1	4h	M-like	806	66378
SEPTIN7	0	0.0159336	0.804	0.029	0	Replicate 1	4h	M-like	806	66378
PLEKHA7	0	2.20441	0.788	0.013	0	Replicate 1	4h	M-like	806	66378
ARL6IP5	0	-0.179426	0.821	0.046	0	Replicate 1	4h	M-like	806	66378
CTSS	0	0.0145609	0.809	0.035	0	Replicate 1	4h	M-like	806	66378
KLF6	0	0.150182	0.808	0.034	0	Replicate 1	4h	M-like	806	66378
ITM2B	0	-0.452917	0.923	0.149	0	Replicate 1	4h	M-like	806	66378
JUP	0	0.326175	0.798	0.024	0	Replicate 1	4h	M-like	806	66378
ARF4	0	-0.411709	0.821	0.047	0	Replicate 1	4h	M-like	806	66378
TRIP12	0	1.59439	0.787	0.014	0	Replicate 1	4h	M-like	806	66378
RAP1B	0	-0.178751	0.806	0.033	0	Replicate 1	4h	M-like	806	66378
DSC2	0	-0.231051	0.815	0.042	0	Replicate 1	4h	M-like	806	66378
RPL3	0	-0.0856103	0.867	0.095	0	Replicate 1	4h	M-like	806	66378
PTP4A2	0	0.0361735	0.801	0.03	0	Replicate 1	4h	M-like	806	66378
TMBIM6	0	-0.866113	0.923	0.152	0	Replicate 1	4h	M-like	806	66378
RAB1A	0	0.362659	0.793	0.023	0	Replicate 1	4h	M-like	806	66378
SNX6	0	-0.300631	0.81	0.04	0	Replicate 1	4h	M-like	806	66378
DLG1	0	3.42542	0.778	0.009	0	Replicate 1	4h	M-like	806	66378
ITGA3	0	1.81506	0.779	0.01	0	Replicate 1	4h	M-like	806	66378
SRGAP1	0	2.41686	0.78	0.012	0	Replicate 1	4h	M-like	806	66378
EGLN3	0	0.0682829	0.808	0.04	0	Replicate 1	4h	M-like	806	66378
B3GALT5	0	0.418607	0.794	0.026	0	Replicate 1	4h	M-like	806	66378
ATRX	0	2.21998	0.777	0.009	0	Replicate 1	4h	M-like	806	66378
MCU	0	2.37936	0.78	0.013	0	Replicate 1	4h	M-like	806	66378
RPL5	0	-0.156587	0.845	0.079	0	Replicate 1	4h	M-like	806	66378
CDC42BPA	0	2.61586	0.777	0.011	0	Replicate 1	4h	M-like	806	66378
ARID4B	0	1.86026	0.777	0.011	0	Replicate 1	4h	M-like	806	66378
C1GALT1	0	1.06485	0.783	0.017	0	Replicate 1	4h	M-like	806	66378
TEAD1	0	2.9316	0.775	0.009	0	Replicate 1	4h	M-like	806	66378
HMGB1	0	-0.999695	0.842	0.076	0	Replicate 1	4h	M-like	806	66378
PSMA7	0	-1.05098	0.862	0.096	0	Replicate 1	4h	M-like	806	66378
JAK1	0	0.923003	0.782	0.017	0	Replicate 1	4h	M-like	806	66378
RHOA	0	-1.18268	0.856	0.091	0	Replicate 1	4h	M-like	806	66378
DOCK5	0	2.77874	0.777	0.012	0	Replicate 1	4h	M-like	806	66378
TXNRD1	0	0.302638	0.79	0.025	0	Replicate 1	4h	M-like	806	66378
PAFAH1B1	0	0.687387	0.785	0.02	0	Replicate 1	4h	M-like	806	66378
BZW1	0	-0.878098	0.84	0.076	0	Replicate 1	4h	M-like	806	66378
VCP	0	1.04834	0.778	0.015	0	Replicate 1	4h	M-like	806	66378
SIPA1L3	0	2.78892	0.774	0.011	0	Replicate 1	4h	M-like	806	66378
SAT1	0	-0.264527	0.948	0.185	0	Replicate 1	4h	M-like	806	66378
UBXN4	0	0.176115	0.789	0.027	0	Replicate 1	4h	M-like	806	66378
NPM1	0	0.0842623	0.8	0.038	0	Replicate 1	4h	M-like	806	66378
COL17A1	0	-0.0890647	0.806	0.044	0	Replicate 1	4h	M-like	806	66378
FUT8	0	2.71158	0.773	0.011	0	Replicate 1	4h	M-like	806	66378
GNG12	0	-0.408469	0.797	0.036	0	Replicate 1	4h	M-like	806	66378
GALNT7	0	0.778312	0.78	0.019	0	Replicate 1	4h	M-like	806	66378
SPTAN1	0	1.83127	0.772	0.011	0	Replicate 1	4h	M-like	806	66378
TIMP2	0	-0.364265	0.803	0.042	0	Replicate 1	4h	M-like	806	66378
RBM39	0	0.537134	0.783	0.022	0	Replicate 1	4h	M-like	806	66378
CALM2	0	-0.891297	0.953	0.192	0	Replicate 1	4h	M-like	806	66378
SFPQ	0	1.19197	0.775	0.015	0	Replicate 1	4h	M-like	806	66378
SLC25A3	0	-0.815167	0.855	0.095	0	Replicate 1	4h	M-like	806	66378
NBEAL1	0	2.12707	0.77	0.011	0	Replicate 1	4h	M-like	806	66378
CLIC1	0	-0.450418	0.871	0.112	0	Replicate 1	4h	M-like	806	66378
TSC22D1	0	-0.381219	0.799	0.04	0	Replicate 1	4h	M-like	806	66378
RBFOX2	0	1.68582	0.772	0.013	0	Replicate 1	4h	M-like	806	66378
ARPC5	0	-0.745472	0.83	0.072	0	Replicate 1	4h	M-like	806	66378
UBE2K	0	0.497285	0.779	0.021	0	Replicate 1	4h	M-like	806	66378
LRP10	0	0.097071	0.787	0.029	0	Replicate 1	4h	M-like	806	66378
SLTM	0	1.47037	0.772	0.014	0	Replicate 1	4h	M-like	806	66378
RPS2	0	0.241881	0.849	0.091	0	Replicate 1	4h	M-like	806	66378
STAT3	0	1.8677	0.769	0.011	0	Replicate 1	4h	M-like	806	66378
PICALM	0	1.30833	0.773	0.016	0	Replicate 1	4h	M-like	806	66378
KLK10	0	-0.388934	0.815	0.058	0	Replicate 1	4h	M-like	806	66378
DHRS3	0	1.06433	0.773	0.017	0	Replicate 1	4h	M-like	806	66378
AHR	0	1.31703	0.772	0.016	0	Replicate 1	4h	M-like	806	66378
CLMN	0	1.71216	0.769	0.013	0	Replicate 1	4h	M-like	806	66378
GIPC1	0	-0.156572	0.787	0.031	0	Replicate 1	4h	M-like	806	66378
SGPP2	0	1.19829	0.77	0.015	0	Replicate 1	4h	M-like	806	66378
RBPMS	0	2.7464	0.764	0.009	0	Replicate 1	4h	M-like	806	66378
MLLT3	0	2.95162	0.764	0.009	0	Replicate 1	4h	M-like	806	66378
CTTN	0	0.283727	0.777	0.022	0	Replicate 1	4h	M-like	806	66378
STK24	0	0.50622	0.778	0.023	0	Replicate 1	4h	M-like	806	66378
RPS9	0	0.273624	0.816	0.061	0	Replicate 1	4h	M-like	806	66378
ENO1	0	-0.712742	0.811	0.057	0	Replicate 1	4h	M-like	806	66378
TMEM59	0	-1.13437	0.906	0.152	0	Replicate 1	4h	M-like	806	66378
TXNIP	0	-0.0960188	0.8	0.046	0	Replicate 1	4h	M-like	806	66378
TAGLN2	0	-0.12771	0.808	0.054	0	Replicate 1	4h	M-like	806	66378
BPTF	0	1.67611	0.766	0.012	0	Replicate 1	4h	M-like	806	66378
CAPZA1	0	-0.157769	0.783	0.03	0	Replicate 1	4h	M-like	806	66378
NCL	0	0.769175	0.773	0.02	0	Replicate 1	4h	M-like	806	66378
TBL1XR1	0	1.8138	0.768	0.015	0	Replicate 1	4h	M-like	806	66378
CD151	0	0.0709319	0.78	0.027	0	Replicate 1	4h	M-like	806	66378
EIF5	0	0.105208	0.78	0.027	0	Replicate 1	4h	M-like	806	66378
ROCK1	0	1.45313	0.766	0.013	0	Replicate 1	4h	M-like	806	66378
RAB7A	0	0.461748	0.772	0.02	0	Replicate 1	4h	M-like	806	66378
MET	0	1.98656	0.763	0.011	0	Replicate 1	4h	M-like	806	66378
DNAJA1	0	-0.0795286	0.787	0.035	0	Replicate 1	4h	M-like	806	66378
EEF1G	0	-0.361706	0.81	0.058	0	Replicate 1	4h	M-like	806	66378
PTPRR	0	1.14503	0.784	0.032	0	Replicate 1	4h	M-like	806	66378
PPIB	0	-0.048857	0.795	0.043	0	Replicate 1	4h	M-like	806	66378
RPS7	0	-0.473951	0.883	0.132	0	Replicate 1	4h	M-like	806	66378
BAIAP2L1	0	1.61505	0.764	0.013	0	Replicate 1	4h	M-like	806	66378
RARRES1	0	0.249252	0.815	0.064	0	Replicate 1	4h	M-like	806	66378
BAZ2B	0	2.49744	0.761	0.011	0	Replicate 1	4h	M-like	806	66378
PAK2	0	0.113927	0.774	0.024	0	Replicate 1	4h	M-like	806	66378
RPL4	0	0.512618	0.779	0.029	0	Replicate 1	4h	M-like	806	66378
LCN2	0	0.411171	0.928	0.179	0	Replicate 1	4h	M-like	806	66378
PKP4	0	2.59818	0.761	0.012	0	Replicate 1	4h	M-like	806	66378
VGLL4	0	1.92	0.759	0.01	0	Replicate 1	4h	M-like	806	66378
TGFBR2	0	1.75193	0.759	0.01	0	Replicate 1	4h	M-like	806	66378
RACK1	0	0.178395	0.804	0.055	0	Replicate 1	4h	M-like	806	66378
EGFR	0	1.92524	0.762	0.013	0	Replicate 1	4h	M-like	806	66378
PARD3	0	3.1031	0.759	0.01	0	Replicate 1	4h	M-like	806	66378
ACTN1	0	1.89646	0.757	0.008	0	Replicate 1	4h	M-like	806	66378
RPS4X	0	-0.182454	0.865	0.116	0	Replicate 1	4h	M-like	806	66378
GBP3	0	-0.309904	0.783	0.035	0	Replicate 1	4h	M-like	806	66378
ANXA5	0	0.21671	0.78	0.032	0	Replicate 1	4h	M-like	806	66378
CDC42SE2	0	0.670605	0.77	0.022	0	Replicate 1	4h	M-like	806	66378
UBE2D2	0	0.13264	0.772	0.024	0	Replicate 1	4h	M-like	806	66378
HSPB1	0	-0.182258	0.805	0.057	0	Replicate 1	4h	M-like	806	66378
MORF4L1	0	-0.538135	0.787	0.039	0	Replicate 1	4h	M-like	806	66378
NDUFV2	0	-0.667609	0.798	0.05	0	Replicate 1	4h	M-like	806	66378
KHDRBS1	0	0.864041	0.763	0.016	0	Replicate 1	4h	M-like	806	66378
NFE2L2	0	0.896469	0.763	0.016	0	Replicate 1	4h	M-like	806	66378
PARD3B	0	3.69868	0.756	0.009	0	Replicate 1	4h	M-like	806	66378
KMT2E	0	1.49651	0.761	0.014	0	Replicate 1	4h	M-like	806	66378
CD47	0	0.471466	0.768	0.022	0	Replicate 1	4h	M-like	806	66378
TBCA	0	-0.922467	0.793	0.047	0	Replicate 1	4h	M-like	806	66378
CEMIP2	0	1.94839	0.758	0.012	0	Replicate 1	4h	M-like	806	66378
FAM120A	0	1.06376	0.761	0.015	0	Replicate 1	4h	M-like	806	66378
KIAA1217	0	2.90409	0.756	0.01	0	Replicate 1	4h	M-like	806	66378
PIAS1	0	2.02688	0.758	0.012	0	Replicate 1	4h	M-like	806	66378
LYZ	0	-0.967421	0.83	0.085	0	Replicate 1	4h	M-like	806	66378
RPL6	0	-0.283022	0.851	0.106	0	Replicate 1	4h	M-like	806	66378
RNASEK	0	-0.323051	0.8	0.055	0	Replicate 1	4h	M-like	806	66378
SET	0	0.376865	0.768	0.024	0	Replicate 1	4h	M-like	806	66378
RIOK3	0	-0.262695	0.777	0.033	0	Replicate 1	4h	M-like	806	66378
MYDGF	0	-0.559783	0.792	0.048	0	Replicate 1	4h	M-like	806	66378
CST3	0	-0.583329	0.824	0.08	0	Replicate 1	4h	M-like	806	66378
CYP51A1	0	-0.113046	0.785	0.042	0	Replicate 1	4h	M-like	806	66378
SUMO2	0	-0.744771	0.831	0.088	0	Replicate 1	4h	M-like	806	66378
LAPTM4A	0	0.0604251	0.775	0.033	0	Replicate 1	4h	M-like	806	66378
OCIAD1	0	-0.233227	0.772	0.03	0	Replicate 1	4h	M-like	806	66378
AOPEP	0	2.55462	0.752	0.01	0	Replicate 1	4h	M-like	806	66378
KDM2A	0	2.09262	0.753	0.011	0	Replicate 1	4h	M-like	806	66378
MYEOV	0	2.03375	0.752	0.01	0	Replicate 1	4h	M-like	806	66378
PARP4	0	1.03571	0.759	0.017	0	Replicate 1	4h	M-like	806	66378
TMED10	0	-0.53438	0.78	0.039	0	Replicate 1	4h	M-like	806	66378
NUCKS1	0	0.220331	0.764	0.024	0	Replicate 1	4h	M-like	806	66378
EXOC6B	0	2.10491	0.756	0.016	0	Replicate 1	4h	M-like	806	66378
APBB2	0	3.80289	0.747	0.007	0	Replicate 1	4h	M-like	806	66378
FER1L6	0	3.4593	0.748	0.008	0	Replicate 1	4h	M-like	806	66378
PUM1	0	2.16289	0.748	0.009	0	Replicate 1	4h	M-like	806	66378
COX5B	0	-0.965331	0.829	0.09	0	Replicate 1	4h	M-like	806	66378
MDK	0	0.339974	0.774	0.035	0	Replicate 1	4h	M-like	806	66378
LAD1	0	0.587157	0.758	0.02	0	Replicate 1	4h	M-like	806	66378
ARF1	0	-0.638374	0.782	0.044	0	Replicate 1	4h	M-like	806	66378
OLA1	0	1.66398	0.749	0.011	0	Replicate 1	4h	M-like	806	66378
SRPK2	0	2.84094	0.747	0.009	0	Replicate 1	4h	M-like	806	66378
NPEPPS	0	1.33244	0.752	0.014	0	Replicate 1	4h	M-like	806	66378
H3F3B	0	-1.12935	0.917	0.179	0	Replicate 1	4h	M-like	806	66378
LDLR	0	1.30397	0.756	0.018	0	Replicate 1	4h	M-like	806	66378
FTX	0	3.79697	0.746	0.008	0	Replicate 1	4h	M-like	806	66378
IL32	0	0.184439	0.811	0.074	0	Replicate 1	4h	M-like	806	66378
DDAH1	0	1.16345	0.752	0.015	0	Replicate 1	4h	M-like	806	66378
SH3GLB1	0	-0.630079	0.775	0.038	0	Replicate 1	4h	M-like	806	66378
MGAT5	0	2.03816	0.749	0.012	0	Replicate 1	4h	M-like	806	66378
KLF3	0	0.598876	0.759	0.022	0	Replicate 1	4h	M-like	806	66378
VDAC1	0	-1.5336	0.866	0.129	0	Replicate 1	4h	M-like	806	66378
ATP2A2	0	0.578528	0.758	0.021	0	Replicate 1	4h	M-like	806	66378
COX6A1	0	-0.721697	0.819	0.082	0	Replicate 1	4h	M-like	806	66378
ABHD2	0	0.877821	0.754	0.017	0	Replicate 1	4h	M-like	806	66378
TSPO	0	-0.387176	0.85	0.113	0	Replicate 1	4h	M-like	806	66378
USP34	0	2.41614	0.747	0.011	0	Replicate 1	4h	M-like	806	66378
GSK3B	0	2.38063	0.746	0.01	0	Replicate 1	4h	M-like	806	66378
CLDN3	0	-0.217439	0.794	0.058	0	Replicate 1	4h	M-like	806	66378
DOCK1	0	3.52546	0.744	0.008	0	Replicate 1	4h	M-like	806	66378
MBP	0	1.5246	0.748	0.012	0	Replicate 1	4h	M-like	806	66378
OCIAD2	0	-0.683138	0.795	0.06	0	Replicate 1	4h	M-like	806	66378
UBE2B	0	-0.82397	0.779	0.044	0	Replicate 1	4h	M-like	806	66378
EHF	0	1.31863	0.748	0.013	0	Replicate 1	4h	M-like	806	66378
PAWR	0	1.34856	0.748	0.013	0	Replicate 1	4h	M-like	806	66378
MT-ND4L	0	3.52123	0.741	0.006	0	Replicate 1	4h	M-like	806	66378
GFPT1	0	0.492743	0.754	0.02	0	Replicate 1	4h	M-like	806	66378
TFPI	0	0.624017	0.753	0.019	0	Replicate 1	4h	M-like	806	66378
TNIP1	0	0.835973	0.749	0.015	0	Replicate 1	4h	M-like	806	66378
GOLM1	0	0.203189	0.759	0.025	0	Replicate 1	4h	M-like	806	66378
PHLDA2	0	-0.332701	0.819	0.085	0	Replicate 1	4h	M-like	806	66378
RPS3	0	-0.178201	0.819	0.085	0	Replicate 1	4h	M-like	806	66378
WSB1	0	2.93971	0.742	0.008	0	Replicate 1	4h	M-like	806	66378
SERINC2	0	-0.442712	0.775	0.042	0	Replicate 1	4h	M-like	806	66378
AFF4	0	1.50435	0.746	0.013	0	Replicate 1	4h	M-like	806	66378
TMPRSS4	0	1.00053	0.746	0.013	0	Replicate 1	4h	M-like	806	66378
TM9SF2	0	0.300974	0.753	0.02	0	Replicate 1	4h	M-like	806	66378
PFN1	0	0.135257	0.784	0.051	0	Replicate 1	4h	M-like	806	66378
HMGN1	0	-0.537909	0.773	0.04	0	Replicate 1	4h	M-like	806	66378
TPI1	0	-1.17088	0.846	0.114	0	Replicate 1	4h	M-like	806	66378
LINC00511	0	3.25052	0.742	0.01	0	Replicate 1	4h	M-like	806	66378
OAZ1	0	-0.571703	0.828	0.096	0	Replicate 1	4h	M-like	806	66378
RPL14	0	-0.399651	0.825	0.094	0	Replicate 1	4h	M-like	806	66378
MGAT4B	0	-0.618013	0.773	0.042	0	Replicate 1	4h	M-like	806	66378
DNAJC1	0	1.33443	0.744	0.013	0	Replicate 1	4h	M-like	806	66378
NUMB	0	2.25726	0.742	0.011	0	Replicate 1	4h	M-like	806	66378
NFAT5	0	3.77389	0.739	0.008	0	Replicate 1	4h	M-like	806	66378
JPT1	0	-1.28647	0.849	0.118	0	Replicate 1	4h	M-like	806	66378
ITM2C	0	-1.02277	0.82	0.09	0	Replicate 1	4h	M-like	806	66378
SERP1	0	-0.713293	0.777	0.047	0	Replicate 1	4h	M-like	806	66378
XIST	0	4.00924	0.738	0.008	0	Replicate 1	4h	M-like	806	66378
ATP6V0E1	0	-0.91803	0.799	0.07	0	Replicate 1	4h	M-like	806	66378
TMEM50A	0	-0.574155	0.773	0.044	0	Replicate 1	4h	M-like	806	66378
IGF2BP2	0	2.12911	0.741	0.012	0	Replicate 1	4h	M-like	806	66378
RALA	0	-0.395634	0.763	0.034	0	Replicate 1	4h	M-like	806	66378
SIPA1L1	0	3.34347	0.736	0.007	0	Replicate 1	4h	M-like	806	66378
RPL37A	0	-0.382297	0.835	0.107	0	Replicate 1	4h	M-like	806	66378
ZNF148	0	2.03445	0.738	0.01	0	Replicate 1	4h	M-like	806	66378
PLEKHG1	0	3.08325	0.736	0.008	0	Replicate 1	4h	M-like	806	66378
GDA	0	1.38965	0.748	0.02	0	Replicate 1	4h	M-like	806	66378
WAC	0	1.54499	0.739	0.011	0	Replicate 1	4h	M-like	806	66378
ABLIM1	0	2.26632	0.739	0.011	0	Replicate 1	4h	M-like	806	66378
USP9X	0	1.26267	0.743	0.015	0	Replicate 1	4h	M-like	806	66378
FAM107B	0	1.06191	0.743	0.016	0	Replicate 1	4h	M-like	806	66378
ARPC3	0	-1.05426	0.886	0.159	0	Replicate 1	4h	M-like	806	66378
SELENOW	0	-0.747511	0.826	0.099	0	Replicate 1	4h	M-like	806	66378
TUBB4B	0	-0.789243	0.8	0.074	0	Replicate 1	4h	M-like	806	66378
ATP6V1G1	0	-0.633073	0.778	0.052	0	Replicate 1	4h	M-like	806	66378
FAM3B	0	-0.687324	0.788	0.062	0	Replicate 1	4h	M-like	806	66378
SYNCRIP	0	0.565902	0.741	0.016	0	Replicate 1	4h	M-like	806	66378
DUSP4	0	0.337083	0.748	0.023	0	Replicate 1	4h	M-like	806	66378
OPTN	0	-0.397253	0.759	0.034	0	Replicate 1	4h	M-like	806	66378
PSMA6	0	-0.220431	0.757	0.032	0	Replicate 1	4h	M-like	806	66378
PDXK	0	0.0299232	0.749	0.024	0	Replicate 1	4h	M-like	806	66378
ZBTB38	0	1.35097	0.737	0.013	0	Replicate 1	4h	M-like	806	66378
LAMP1	0	0.279112	0.744	0.02	0	Replicate 1	4h	M-like	806	66378
SEC11A	0	-0.0618027	0.751	0.027	0	Replicate 1	4h	M-like	806	66378
SCD	0	-0.624156	0.793	0.07	0	Replicate 1	4h	M-like	806	66378
THRAP3	0	1.02248	0.737	0.014	0	Replicate 1	4h	M-like	806	66378
RPL10A	0	0.20805	0.773	0.05	0	Replicate 1	4h	M-like	806	66378
ZKSCAN1	0	1.79199	0.732	0.009	0	Replicate 1	4h	M-like	806	66378
RPL23	0	-0.646687	0.8	0.078	0	Replicate 1	4h	M-like	806	66378
KCMF1	0	0.476281	0.744	0.022	0	Replicate 1	4h	M-like	806	66378
UBE2E3	0	0.848929	0.739	0.017	0	Replicate 1	4h	M-like	806	66378
ZSWIM6	0	2.91884	0.733	0.011	0	Replicate 1	4h	M-like	806	66378
EPB41L2	0	1.60911	0.737	0.015	0	Replicate 1	4h	M-like	806	66378
BRI3	0	-0.675961	0.766	0.044	0	Replicate 1	4h	M-like	806	66378
NT5C2	0	2.09962	0.734	0.012	0	Replicate 1	4h	M-like	806	66378
ADD3	0	1.86462	0.731	0.009	0	Replicate 1	4h	M-like	806	66378
NME2	0	-0.0411777	0.775	0.053	0	Replicate 1	4h	M-like	806	66378
PDCD6	0	-0.406502	0.754	0.033	0	Replicate 1	4h	M-like	806	66378
TMEM181	0	1.31204	0.733	0.012	0	Replicate 1	4h	M-like	806	66378
PPIA	0	-0.927966	0.852	0.131	0	Replicate 1	4h	M-like	806	66378
CD59	0	-0.986719	0.887	0.166	0	Replicate 1	4h	M-like	806	66378
BTG1	0	-0.831735	0.778	0.057	0	Replicate 1	4h	M-like	806	66378
EIF2S2	0	-1.04289	0.774	0.053	0	Replicate 1	4h	M-like	806	66378
SEC61B	0	-0.646534	0.778	0.059	0	Replicate 1	4h	M-like	806	66378
SNX9	0	0.758161	0.739	0.02	0	Replicate 1	4h	M-like	806	66378
TCF12	0	3.08907	0.728	0.009	0	Replicate 1	4h	M-like	806	66378
TMPRSS2	0	-0.161117	0.752	0.033	0	Replicate 1	4h	M-like	806	66378
HNRNPA3	0	0.272754	0.738	0.02	0	Replicate 1	4h	M-like	806	66378
GLS	0	2.18143	0.728	0.01	0	Replicate 1	4h	M-like	806	66378
SRI	0	-1.50458	0.904	0.186	0	Replicate 1	4h	M-like	806	66378
RPL8	0	-0.399701	0.84	0.122	0	Replicate 1	4h	M-like	806	66378
NF1	0	2.94935	0.727	0.009	0	Replicate 1	4h	M-like	806	66378
LARGE1	0	3.79456	0.726	0.008	0	Replicate 1	4h	M-like	806	66378
SLC35A3	0	0.209412	0.742	0.025	0	Replicate 1	4h	M-like	806	66378
CMTM6	0	0.379014	0.736	0.019	0	Replicate 1	4h	M-like	806	66378
TFG	0	0.279815	0.737	0.02	0	Replicate 1	4h	M-like	806	66378
SEPTIN11	0	0.189873	0.741	0.024	0	Replicate 1	4h	M-like	806	66378
CLTB	0	-0.793416	0.773	0.056	0	Replicate 1	4h	M-like	806	66378
RPS24	0	-0.309152	0.851	0.134	0	Replicate 1	4h	M-like	806	66378
N4BP2L2	0	2.15962	0.727	0.01	0	Replicate 1	4h	M-like	806	66378
PSME2	0	0.187829	0.758	0.041	0	Replicate 1	4h	M-like	806	66378
CHP1	0	-0.308669	0.747	0.03	0	Replicate 1	4h	M-like	806	66378
PKIB	0	-1.09	0.804	0.088	0	Replicate 1	4h	M-like	806	66378
ASH1L	0	2.42372	0.726	0.01	0	Replicate 1	4h	M-like	806	66378
TMBIM1	0	-0.337662	0.748	0.032	0	Replicate 1	4h	M-like	806	66378
SEPTIN2	0	0.377457	0.734	0.018	0	Replicate 1	4h	M-like	806	66378
MSMO1	0	-0.351011	0.762	0.046	0	Replicate 1	4h	M-like	806	66378
RPS18	0	-0.109626	0.857	0.141	0	Replicate 1	4h	M-like	806	66378
LRRC1	0	0.512933	0.743	0.027	0	Replicate 1	4h	M-like	806	66378
DYNLT1	0	-1.12893	0.841	0.125	0	Replicate 1	4h	M-like	806	66378
COBL	0	2.53233	0.726	0.01	0	Replicate 1	4h	M-like	806	66378
SEM1	0	-0.839844	0.763	0.047	0	Replicate 1	4h	M-like	806	66378
ARL6IP1	0	-0.173194	0.749	0.033	0	Replicate 1	4h	M-like	806	66378
TOX3	0	2.05562	0.728	0.012	0	Replicate 1	4h	M-like	806	66378
SLC37A1	0	1.77915	0.727	0.011	0	Replicate 1	4h	M-like	806	66378
VILL	0	-0.152248	0.743	0.028	0	Replicate 1	4h	M-like	806	66378
KDELR2	0	-0.286553	0.752	0.037	0	Replicate 1	4h	M-like	806	66378
RAD23B	0	0.306246	0.734	0.019	0	Replicate 1	4h	M-like	806	66378
PTEN	0	0.696228	0.736	0.021	0	Replicate 1	4h	M-like	806	66378
ANKRD12	0	1.12931	0.733	0.018	0	Replicate 1	4h	M-like	806	66378
PRDX5	0	-0.486017	0.789	0.075	0	Replicate 1	4h	M-like	806	66378
F11R	0	-0.284708	0.744	0.03	0	Replicate 1	4h	M-like	806	66378
RASSF6	0	0.311516	0.737	0.023	0	Replicate 1	4h	M-like	806	66378
BTF3	0	-0.293476	0.768	0.054	0	Replicate 1	4h	M-like	806	66378
SQLE	0	0.372184	0.742	0.028	0	Replicate 1	4h	M-like	806	66378
EDF1	0	-1.09596	0.852	0.138	0	Replicate 1	4h	M-like	806	66378
CFL1	0	-0.662987	0.864	0.15	0	Replicate 1	4h	M-like	806	66378
COX5A	0	-0.706184	0.775	0.061	0	Replicate 1	4h	M-like	806	66378
CMIP	0	2.61187	0.723	0.009	0	Replicate 1	4h	M-like	806	66378
MX1	0	1.27271	0.734	0.02	0	Replicate 1	4h	M-like	806	66378
RPLP2	0	-0.505352	0.808	0.095	0	Replicate 1	4h	M-like	806	66378
C1orf116	0	0.296503	0.733	0.02	0	Replicate 1	4h	M-like	806	66378
COX7C	0	-0.970602	0.83	0.117	0	Replicate 1	4h	M-like	806	66378
EXOC4	0	3.32023	0.721	0.008	0	Replicate 1	4h	M-like	806	66378
HERC4	0	2.33519	0.725	0.012	0	Replicate 1	4h	M-like	806	66378
EVI5	0	2.74025	0.72	0.008	0	Replicate 1	4h	M-like	806	66378
PSMD1	0	0.735178	0.73	0.018	0	Replicate 1	4h	M-like	806	66378
EIF4G1	0	1.60881	0.721	0.009	0	Replicate 1	4h	M-like	806	66378
MSI2	0	2.83471	0.721	0.009	0	Replicate 1	4h	M-like	806	66378
RHEB	0	-0.665746	0.747	0.036	0	Replicate 1	4h	M-like	806	66378
KANSL1	0	2.89168	0.721	0.01	0	Replicate 1	4h	M-like	806	66378
RPL12	0	0.306756	0.808	0.098	0	Replicate 1	4h	M-like	806	66378
USP53	0	1.17652	0.727	0.017	0	Replicate 1	4h	M-like	806	66378
NR2F6	0	0.10895	0.733	0.023	0	Replicate 1	4h	M-like	806	66378
CDH17	0	-0.423842	0.777	0.068	0	Replicate 1	4h	M-like	806	66378
GNG5	0	-1.4446	0.847	0.138	0	Replicate 1	4h	M-like	806	66378
AAK1	0	1.74956	0.722	0.013	0	Replicate 1	4h	M-like	806	66378
DYNC1I2	0	0.199071	0.728	0.019	0	Replicate 1	4h	M-like	806	66378
TMCC1	0	1.80245	0.722	0.013	0	Replicate 1	4h	M-like	806	66378
SMARCA5	0	0.91515	0.721	0.012	0	Replicate 1	4h	M-like	806	66378
SCAF11	0	1.05361	0.723	0.014	0	Replicate 1	4h	M-like	806	66378
EPB41L1	0	2.24021	0.718	0.009	0	Replicate 1	4h	M-like	806	66378
NRIP1	0	1.92903	0.721	0.012	0	Replicate 1	4h	M-like	806	66378
PRDX1	0	-1.29976	0.855	0.147	0	Replicate 1	4h	M-like	806	66378
RPSA	0	-0.0107923	0.749	0.041	0	Replicate 1	4h	M-like	806	66378
SKP1	0	-1.40816	0.814	0.106	0	Replicate 1	4h	M-like	806	66378
RPLP0	0	-0.677726	0.836	0.128	0	Replicate 1	4h	M-like	806	66378
ACADVL	0	0.0243293	0.73	0.022	0	Replicate 1	4h	M-like	806	66378
RPS5	0	0.121667	0.754	0.046	0	Replicate 1	4h	M-like	806	66378
NDUFS5	0	-0.533795	0.773	0.066	0	Replicate 1	4h	M-like	806	66378
MARCKSL1	0	0.178824	0.739	0.032	0	Replicate 1	4h	M-like	806	66378
MGST3	0	-1.2596	0.84	0.133	0	Replicate 1	4h	M-like	806	66378
MAP4K4	0	2.26256	0.715	0.008	0	Replicate 1	4h	M-like	806	66378
BMPR2	0	1.99291	0.718	0.011	0	Replicate 1	4h	M-like	806	66378
G3BP2	0	0.0538757	0.73	0.023	0	Replicate 1	4h	M-like	806	66378
PON2	0	0.261834	0.726	0.019	0	Replicate 1	4h	M-like	806	66378
UGCG	0	1.38295	0.722	0.015	0	Replicate 1	4h	M-like	806	66378
CYB5A	0	-0.807577	0.783	0.077	0	Replicate 1	4h	M-like	806	66378
LIPH	0	1.46496	0.717	0.011	0	Replicate 1	4h	M-like	806	66378
MID1	0	3.99152	0.71	0.004	0	Replicate 1	4h	M-like	806	66378
POF1B	0	-0.0277699	0.737	0.031	0	Replicate 1	4h	M-like	806	66378
SSR4	0	-0.280648	0.753	0.047	0	Replicate 1	4h	M-like	806	66378
RPL11	0	-0.745769	0.888	0.183	0	Replicate 1	4h	M-like	806	66378
RPL19	0	-0.0661532	0.811	0.106	0	Replicate 1	4h	M-like	806	66378
RPS8	0	0.0821673	0.821	0.116	0	Replicate 1	4h	M-like	806	66378
DEK	0	-0.873231	0.748	0.043	0	Replicate 1	4h	M-like	806	66378
SARAF	0	-0.541303	0.738	0.033	0	Replicate 1	4h	M-like	806	66378
SRSF9	0	-0.696932	0.748	0.043	0	Replicate 1	4h	M-like	806	66378
KPNB1	0	1.29812	0.716	0.011	0	Replicate 1	4h	M-like	806	66378
YWHAQ	0	-0.440299	0.734	0.03	0	Replicate 1	4h	M-like	806	66378
HSPA1A	0	0.548908	0.723	0.019	0	Replicate 1	4h	M-like	806	66378
ARPC1A	0	-0.700541	0.741	0.037	0	Replicate 1	4h	M-like	806	66378
RPL27A	0	-0.608758	0.828	0.124	0	Replicate 1	4h	M-like	806	66378
SUB1	0	-1.10008	0.773	0.07	0	Replicate 1	4h	M-like	806	66378
CHCHD2	0	-0.892708	0.806	0.103	0	Replicate 1	4h	M-like	806	66378
AGRN	0	2.01888	0.712	0.009	0	Replicate 1	4h	M-like	806	66378
ECE1	0	1.16834	0.715	0.012	0	Replicate 1	4h	M-like	806	66378
RPS3A	0	-0.463621	0.829	0.126	0	Replicate 1	4h	M-like	806	66378
RPL7A	0	-0.408957	0.844	0.141	0	Replicate 1	4h	M-like	806	66378
NACA	0	-0.808642	0.834	0.131	0	Replicate 1	4h	M-like	806	66378
RPL13	0	-0.0405556	0.866	0.163	0	Replicate 1	4h	M-like	806	66378
RPL18	0	-0.5684	0.855	0.152	0	Replicate 1	4h	M-like	806	66378
CHMP3	0	-0.844054	0.742	0.04	0	Replicate 1	4h	M-like	806	66378
PPIG	0	0.315451	0.72	0.018	0	Replicate 1	4h	M-like	806	66378
ANAPC16	0	-0.72528	0.738	0.036	0	Replicate 1	4h	M-like	806	66378
FARP1	0	2.3035	0.71	0.008	0	Replicate 1	4h	M-like	806	66378
MISP	0	-1.09226	0.757	0.055	0	Replicate 1	4h	M-like	806	66378
MORF4L2	0	0.171957	0.723	0.021	0	Replicate 1	4h	M-like	806	66378
SPCS1	0	-0.529831	0.759	0.058	0	Replicate 1	4h	M-like	806	66378
ADGRG6	0	1.14407	0.718	0.017	0	Replicate 1	4h	M-like	806	66378
CCDC6	0	-0.0901292	0.726	0.025	0	Replicate 1	4h	M-like	806	66378
DIP2B	0	2.9534	0.71	0.009	0	Replicate 1	4h	M-like	806	66378
YY1	0	0.0253036	0.722	0.021	0	Replicate 1	4h	M-like	806	66378
SRP14	0	-1.15927	0.841	0.14	0	Replicate 1	4h	M-like	806	66378
NECTIN2	0	1.18394	0.712	0.011	0	Replicate 1	4h	M-like	806	66378
UBE2L3	0	-0.837631	0.747	0.046	0	Replicate 1	4h	M-like	806	66378
PACSIN2	0	1.83148	0.71	0.009	0	Replicate 1	4h	M-like	806	66378
DDX3X	0	0.319017	0.721	0.02	0	Replicate 1	4h	M-like	806	66378
UQCRH	0	-1.14727	0.778	0.078	0	Replicate 1	4h	M-like	806	66378
RPL7	0	-0.635887	0.782	0.082	0	Replicate 1	4h	M-like	806	66378
ADD1	0	1.0117	0.713	0.013	0	Replicate 1	4h	M-like	806	66378
REEP5	0	-0.423751	0.73	0.03	0	Replicate 1	4h	M-like	806	66378
LY6E	0	1.16817	0.717	0.017	0	Replicate 1	4h	M-like	806	66378
SLC1A1	0	0.822879	0.717	0.017	0	Replicate 1	4h	M-like	806	66378
RPL17	0	-0.34722	0.852	0.152	0	Replicate 1	4h	M-like	806	66378
RPS15	0	-0.562904	0.831	0.131	0	Replicate 1	4h	M-like	806	66378
RPL28	0	-0.218049	0.84	0.14	0	Replicate 1	4h	M-like	806	66378
RPS25	0	-0.629945	0.797	0.098	0	Replicate 1	4h	M-like	806	66378
RPS27A	0	-0.296072	0.851	0.152	0	Replicate 1	4h	M-like	806	66378
HNRNPF	0	-0.303484	0.726	0.027	0	Replicate 1	4h	M-like	806	66378
TALDO1	0	-0.590625	0.738	0.039	0	Replicate 1	4h	M-like	806	66378
VEZT	0	2.19524	0.707	0.008	0	Replicate 1	4h	M-like	806	66378
COX4I1	0	-1.17026	0.834	0.135	0	Replicate 1	4h	M-like	806	66378
SAP18	0	-1.33545	0.778	0.08	0	Replicate 1	4h	M-like	806	66378
NUDC	0	0.478983	0.715	0.017	0	Replicate 1	4h	M-like	806	66378
HEBP2	0	-1.07466	0.766	0.068	0	Replicate 1	4h	M-like	806	66378
CHMP5	0	-1.23224	0.766	0.068	0	Replicate 1	4h	M-like	806	66378
VDAC2	0	-0.857382	0.752	0.054	0	Replicate 1	4h	M-like	806	66378
ATP2B1	0	1.03443	0.715	0.017	0	Replicate 1	4h	M-like	806	66378
RPS23	0	-0.233919	0.806	0.109	0	Replicate 1	4h	M-like	806	66378
COPB2	0	0.508996	0.713	0.016	0	Replicate 1	4h	M-like	806	66378
HNRNPD	0	0.554308	0.713	0.016	0	Replicate 1	4h	M-like	806	66378
PTPN12	0	2.47232	0.705	0.008	0	Replicate 1	4h	M-like	806	66378
MED13L	0	2.77393	0.707	0.01	0	Replicate 1	4h	M-like	806	66378
FBXO34	0	1.48162	0.711	0.014	0	Replicate 1	4h	M-like	806	66378
RPS29	0	-0.72088	0.803	0.107	0	Replicate 1	4h	M-like	806	66378
CARMIL1	0	2.34052	0.706	0.01	0	Replicate 1	4h	M-like	806	66378
CYP3A5	0	0.243104	0.723	0.027	0	Replicate 1	4h	M-like	806	66378
PHPT1	0	-0.633813	0.742	0.046	0	Replicate 1	4h	M-like	806	66378
IFITM3	0	0.768043	0.732	0.036	0	Replicate 1	4h	M-like	806	66378
ZFP36L1	0	0.761064	0.713	0.017	0	Replicate 1	4h	M-like	806	66378
RAB27B	0	1.69086	0.706	0.01	0	Replicate 1	4h	M-like	806	66378
SREBF2	0	1.68647	0.707	0.011	0	Replicate 1	4h	M-like	806	66378
RPL36A	0	-0.161042	0.744	0.048	0	Replicate 1	4h	M-like	806	66378
CAMK2N1	0	-1.1473	0.788	0.093	0	Replicate 1	4h	M-like	806	66378
CFDP1	0	-1.7272	0.768	0.073	0	Replicate 1	4h	M-like	806	66378
RPL38	0	-0.854767	0.783	0.088	0	Replicate 1	4h	M-like	806	66378
NR5A2	0	1.53731	0.712	0.017	0	Replicate 1	4h	M-like	806	66378
EIF2AK2	0	1.22662	0.707	0.012	0	Replicate 1	4h	M-like	806	66378
UGP2	0	-0.401287	0.725	0.03	0	Replicate 1	4h	M-like	806	66378
HNF4G	0	1.23675	0.712	0.017	0	Replicate 1	4h	M-like	806	66378
NDRG1	0	-0.689655	0.753	0.058	0	Replicate 1	4h	M-like	806	66378
PLEKHA5	0	3.06501	0.703	0.008	0	Replicate 1	4h	M-like	806	66378
HECTD1	0	1.80842	0.705	0.01	0	Replicate 1	4h	M-like	806	66378
VPS4B	0	-0.0424369	0.716	0.021	0	Replicate 1	4h	M-like	806	66378
RPL29	0	-0.226418	0.794	0.1	0	Replicate 1	4h	M-like	806	66378
SRRM1	0	0.207738	0.713	0.019	0	Replicate 1	4h	M-like	806	66378
LARP1	0	1.50087	0.703	0.009	0	Replicate 1	4h	M-like	806	66378
TSPAN15	0	0.544248	0.71	0.016	0	Replicate 1	4h	M-like	806	66378
PPP1R14B	0	-0.232299	0.728	0.034	0	Replicate 1	4h	M-like	806	66378
BAZ1A	0	1.71301	0.705	0.011	0	Replicate 1	4h	M-like	806	66378
GSPT1	0	0.720883	0.708	0.014	0	Replicate 1	4h	M-like	806	66378
DYNC1LI2	0	-0.0463037	0.716	0.022	0	Replicate 1	4h	M-like	806	66378
RPL22	0	-0.501832	0.777	0.084	0	Replicate 1	4h	M-like	806	66378
POMP	0	-1.18518	0.779	0.086	0	Replicate 1	4h	M-like	806	66378
RPS16	0	-0.603621	0.804	0.111	0	Replicate 1	4h	M-like	806	66378
PARK7	0	-0.25037	0.725	0.032	0	Replicate 1	4h	M-like	806	66378
ADAR	0	1.36607	0.703	0.01	0	Replicate 1	4h	M-like	806	66378
GALNT3	0	0.0559728	0.715	0.022	0	Replicate 1	4h	M-like	806	66378
EEF1B2	0	-0.613296	0.747	0.054	0	Replicate 1	4h	M-like	806	66378
AGR3	0	-0.731222	0.748	0.055	0	Replicate 1	4h	M-like	806	66378
PLEKHA1	0	-0.393023	0.722	0.029	0	Replicate 1	4h	M-like	806	66378
DNAJC15	0	-0.715534	0.728	0.035	0	Replicate 1	4h	M-like	806	66378
PSMA4	0	-0.469582	0.725	0.032	0	Replicate 1	4h	M-like	806	66378
ATP5MG	0	-1.08416	0.767	0.075	0	Replicate 1	4h	M-like	806	66378
SOD1	0	-1.38734	0.787	0.095	0	Replicate 1	4h	M-like	806	66378
PCBP1	0	-0.66057	0.726	0.034	0	Replicate 1	4h	M-like	806	66378
NCOA7	0	1.85132	0.701	0.009	0	Replicate 1	4h	M-like	806	66378
SLC44A1	0	0.258874	0.713	0.021	0	Replicate 1	4h	M-like	806	66378
COX7A2	0	-1.22656	0.81	0.119	0	Replicate 1	4h	M-like	806	66378
ZNF706	0	-1.30478	0.753	0.062	0	Replicate 1	4h	M-like	806	66378
SDCBP2	0	-1.17395	0.752	0.061	0	Replicate 1	4h	M-like	806	66378
ANKIB1	0	2.09101	0.7	0.009	0	Replicate 1	4h	M-like	806	66378
BNIP3L	0	-0.822505	0.733	0.042	0	Replicate 1	4h	M-like	806	66378
RPL30	0	-0.794351	0.855	0.164	0	Replicate 1	4h	M-like	806	66378
PLEC	0	0.875314	0.707	0.016	0	Replicate 1	4h	M-like	806	66378
LARP4B	0	1.9274	0.701	0.01	0	Replicate 1	4h	M-like	806	66378
PFKP	0	-0.314636	0.72	0.029	0	Replicate 1	4h	M-like	806	66378
CIB1	0	-1.67087	0.85	0.159	0	Replicate 1	4h	M-like	806	66378
BSG	0	-0.412895	0.723	0.032	0	Replicate 1	4h	M-like	806	66378
ITSN1	0	2.0726	0.702	0.011	0	Replicate 1	4h	M-like	806	66378
EIF1AX	0	-0.697574	0.725	0.034	0	Replicate 1	4h	M-like	806	66378
MICOS10	0	-1.10284	0.756	0.066	0	Replicate 1	4h	M-like	806	66378
LMO4	0	-0.385455	0.737	0.047	0	Replicate 1	4h	M-like	806	66378
NCKAP1	0	1.03977	0.701	0.011	0	Replicate 1	4h	M-like	806	66378
ZFR	0	1.72663	0.699	0.009	0	Replicate 1	4h	M-like	806	66378
PRELID1	0	-0.768288	0.747	0.057	0	Replicate 1	4h	M-like	806	66378
SKAP2	0	0.554368	0.708	0.018	0	Replicate 1	4h	M-like	806	66378
SDCBP	0	-0.762299	0.725	0.035	0	Replicate 1	4h	M-like	806	66378
CCNY	0	2.3507	0.699	0.009	0	Replicate 1	4h	M-like	806	66378
FAU	0	-0.949131	0.826	0.136	0	Replicate 1	4h	M-like	806	66378
SPCS2	0	-0.331187	0.718	0.028	0	Replicate 1	4h	M-like	806	66378
KDELR1	0	0.494276	0.708	0.018	0	Replicate 1	4h	M-like	806	66378
NDUFA4	0	-0.822857	0.773	0.084	0	Replicate 1	4h	M-like	806	66378
RPS11	0	-0.801859	0.809	0.12	0	Replicate 1	4h	M-like	806	66378
RERE	0	2.84579	0.697	0.008	0	Replicate 1	4h	M-like	806	66378
SMYD3	0	4.12049	0.696	0.007	0	Replicate 1	4h	M-like	806	66378
TGOLN2	0	-0.0728182	0.711	0.022	0	Replicate 1	4h	M-like	806	66378
HSPE1	0	-0.203312	0.722	0.033	0	Replicate 1	4h	M-like	806	66378
RPL15	0	-0.454232	0.85	0.161	0	Replicate 1	4h	M-like	806	66378
TMEM30A	0	0.228999	0.711	0.022	0	Replicate 1	4h	M-like	806	66378
PSMB1	0	-0.877018	0.739	0.05	0	Replicate 1	4h	M-like	806	66378
EIF3H	0	-0.0587601	0.711	0.022	0	Replicate 1	4h	M-like	806	66378
PSMA1	0	-0.399503	0.715	0.026	0	Replicate 1	4h	M-like	806	66378
PSME1	0	-0.416844	0.725	0.036	0	Replicate 1	4h	M-like	806	66378
ATP5MD	0	-1.35084	0.787	0.099	0	Replicate 1	4h	M-like	806	66378
SLC25A24	0	-0.318408	0.716	0.028	0	Replicate 1	4h	M-like	806	66378
SETD5	0	2.98442	0.695	0.007	0	Replicate 1	4h	M-like	806	66378
FGD6	0	2.47336	0.696	0.008	0	Replicate 1	4h	M-like	806	66378
SPTLC2	0	1.98845	0.696	0.008	0	Replicate 1	4h	M-like	806	66378
ETFA	0	-0.389446	0.715	0.027	0	Replicate 1	4h	M-like	806	66378
ABR	0	1.9691	0.697	0.009	0	Replicate 1	4h	M-like	806	66378
MAP2K2	0	-0.509792	0.717	0.029	0	Replicate 1	4h	M-like	806	66378
NDUFA13	0	-1.23815	0.782	0.095	0	Replicate 1	4h	M-like	806	66378
RER1	0	-0.511013	0.718	0.031	0	Replicate 1	4h	M-like	806	66378
RHOC	0	-0.858237	0.739	0.052	0	Replicate 1	4h	M-like	806	66378
KDM5B	0	2.06171	0.696	0.009	0	Replicate 1	4h	M-like	806	66378
PPP1CB	0	-0.557689	0.718	0.031	0	Replicate 1	4h	M-like	806	66378
ZFP36L2	0	0.166589	0.713	0.026	0	Replicate 1	4h	M-like	806	66378
RPL37	0	-0.466766	0.815	0.128	0	Replicate 1	4h	M-like	806	66378
FAM49B	0	2.03097	0.697	0.01	0	Replicate 1	4h	M-like	806	66378
ZBTB7A	0	0.436461	0.705	0.018	0	Replicate 1	4h	M-like	806	66378
KIAA1671	0	2.25392	0.697	0.01	0	Replicate 1	4h	M-like	806	66378
NDUFB4	0	-1.3272	0.758	0.072	0	Replicate 1	4h	M-like	806	66378
COX6C	0	-1.37786	0.809	0.123	0	Replicate 1	4h	M-like	806	66378
RPL36	0	-0.561716	0.794	0.108	0	Replicate 1	4h	M-like	806	66378
RPL18A	0	-0.310403	0.798	0.112	0	Replicate 1	4h	M-like	806	66378
RPL31	0	-0.959599	0.754	0.068	0	Replicate 1	4h	M-like	806	66378
TRIM2	0	1.94907	0.696	0.01	0	Replicate 1	4h	M-like	806	66378
ARHGAP21	0	1.74699	0.697	0.011	0	Replicate 1	4h	M-like	806	66378
NDUFC2	0	-0.891878	0.746	0.06	0	Replicate 1	4h	M-like	806	66378
YAP1	0	2.13145	0.695	0.009	0	Replicate 1	4h	M-like	806	66378
BIRC3	0	-0.118358	0.734	0.048	0	Replicate 1	4h	M-like	806	66378
RPLP1	0	-0.27094	0.859	0.173	0	Replicate 1	4h	M-like	806	66378
CHMP2A	0	-1.09459	0.737	0.051	0	Replicate 1	4h	M-like	806	66378
STAU1	0	0.127283	0.706	0.02	0	Replicate 1	4h	M-like	806	66378
RPL27	0	-0.7166	0.779	0.094	0	Replicate 1	4h	M-like	806	66378
RAP1A	0	-0.00560303	0.706	0.021	0	Replicate 1	4h	M-like	806	66378
RPL24	0	-0.939817	0.842	0.157	0	Replicate 1	4h	M-like	806	66378
ASCC3	0	2.48669	0.694	0.009	0	Replicate 1	4h	M-like	806	66378
IGF2R	0	1.86467	0.694	0.009	0	Replicate 1	4h	M-like	806	66378
ATP5F1C	0	-0.802085	0.727	0.042	0	Replicate 1	4h	M-like	806	66378
PFDN5	0	-0.632853	0.738	0.053	0	Replicate 1	4h	M-like	806	66378
PCBP2	0	0.296158	0.702	0.017	0	Replicate 1	4h	M-like	806	66378
ERP29	0	-0.310011	0.712	0.027	0	Replicate 1	4h	M-like	806	66378
ZFAND6	0	-0.0296369	0.707	0.022	0	Replicate 1	4h	M-like	806	66378
TCF25	0	0.193609	0.703	0.018	0	Replicate 1	4h	M-like	806	66378
COX6B1	0	-1.21391	0.775	0.091	0	Replicate 1	4h	M-like	806	66378
LINC00486	0	-0.257103	0.71	0.026	0	Replicate 1	4h	M-like	806	66378
DIAPH1	0	1.61361	0.694	0.01	0	Replicate 1	4h	M-like	806	66378
CRYBG1	0	1.49346	0.695	0.011	0	Replicate 1	4h	M-like	806	66378
TXN	0	-1.25363	0.847	0.163	0	Replicate 1	4h	M-like	806	66378
SURF4	0	0.205175	0.703	0.019	0	Replicate 1	4h	M-like	806	66378
RPL36AL	0	-1.1053	0.819	0.135	0	Replicate 1	4h	M-like	806	66378
RPL32	0	-0.14855	0.794	0.111	0	Replicate 1	4h	M-like	806	66378
FBLIM1	0	0.550829	0.699	0.016	0	Replicate 1	4h	M-like	806	66378
RAB25	0	-0.248271	0.713	0.03	0	Replicate 1	4h	M-like	806	66378
KCNK1	0	1.29347	0.694	0.011	0	Replicate 1	4h	M-like	806	66378
ANKHD1	0	1.96197	0.692	0.009	0	Replicate 1	4h	M-like	806	66378
NAP1L1	0	1.11474	0.695	0.012	0	Replicate 1	4h	M-like	806	66378
SRSF5	0	-0.487485	0.712	0.029	0	Replicate 1	4h	M-like	806	66378
RPS20	0	-0.732377	0.783	0.101	0	Replicate 1	4h	M-like	806	66378
RPL9	0	-0.76894	0.82	0.138	0	Replicate 1	4h	M-like	806	66378
TMED9	0	-0.224006	0.706	0.024	0	Replicate 1	4h	M-like	806	66378
CAPZA2	0	-0.92633	0.72	0.038	0	Replicate 1	4h	M-like	806	66378
SBF2	0	2.80794	0.691	0.009	0	Replicate 1	4h	M-like	806	66378
UQCR11	0	-0.901032	0.746	0.064	0	Replicate 1	4h	M-like	806	66378
RPS28	0	-0.821139	0.826	0.144	0	Replicate 1	4h	M-like	806	66378
TMA7	0	-1.41258	0.769	0.088	0	Replicate 1	4h	M-like	806	66378
RBM6	0	3.42946	0.687	0.006	0	Replicate 1	4h	M-like	806	66378
MUC13	0	-0.802752	0.784	0.103	0	Replicate 1	4h	M-like	806	66378
ELOB	0	-1.11321	0.763	0.082	0	Replicate 1	4h	M-like	806	66378
PSMA5	0	-0.614226	0.712	0.031	0	Replicate 1	4h	M-like	806	66378
PBRM1	0	1.97437	0.689	0.008	0	Replicate 1	4h	M-like	806	66378
RREB1	0	2.24424	0.691	0.01	0	Replicate 1	4h	M-like	806	66378
CUX1	0	2.53692	0.689	0.008	0	Replicate 1	4h	M-like	806	66378
RPL26	0	-0.278055	0.823	0.142	0	Replicate 1	4h	M-like	806	66378
ATP5F1A	0	0.446614	0.697	0.016	0	Replicate 1	4h	M-like	806	66378
RBX1	0	-0.946187	0.731	0.05	0	Replicate 1	4h	M-like	806	66378
GUK1	0	-1.08137	0.772	0.092	0	Replicate 1	4h	M-like	806	66378
RPS13	0	-0.559864	0.797	0.117	0	Replicate 1	4h	M-like	806	66378
CCT3	0	0.463303	0.695	0.015	0	Replicate 1	4h	M-like	806	66378
HSPD1	0	1.26856	0.691	0.011	0	Replicate 1	4h	M-like	806	66378
ATP1B3	0	-0.553793	0.713	0.033	0	Replicate 1	4h	M-like	806	66378
ABRACL	0	-0.760417	0.723	0.043	0	Replicate 1	4h	M-like	806	66378
ZMYM2	0	2.72598	0.689	0.009	0	Replicate 1	4h	M-like	806	66378
DAD1	0	-1.04959	0.743	0.063	0	Replicate 1	4h	M-like	806	66378
SERF2	0	-0.664578	0.856	0.176	0	Replicate 1	4h	M-like	806	66378
MPRIP	0	1.76353	0.692	0.012	0	Replicate 1	4h	M-like	806	66378
HNF4A	0	0.382829	0.705	0.025	0	Replicate 1	4h	M-like	806	66378
RPS17	0	-0.79784	0.747	0.068	0	Replicate 1	4h	M-like	806	66378
MAN1A2	0	1.49824	0.689	0.01	0	Replicate 1	4h	M-like	806	66378
ASAP2	0	1.77864	0.69	0.011	0	Replicate 1	4h	M-like	806	66378
CAPRIN1	0	0.700273	0.692	0.013	0	Replicate 1	4h	M-like	806	66378
HNRNPA1	0	0.10167	0.7	0.021	0	Replicate 1	4h	M-like	806	66378
MINDY2	0	1.68574	0.689	0.01	0	Replicate 1	4h	M-like	806	66378
UBB	0	-1.09953	0.82	0.141	0	Replicate 1	4h	M-like	806	66378
TLE5	0	-0.0102033	0.702	0.023	0	Replicate 1	4h	M-like	806	66378
CDC42EP5	0	-0.0295851	0.706	0.027	0	Replicate 1	4h	M-like	806	66378
ATP5MC3	0	-1.11732	0.78	0.102	0	Replicate 1	4h	M-like	806	66378
AFF1	0	2.76521	0.686	0.008	0	Replicate 1	4h	M-like	806	66378
ZDHHC14	0	3.33474	0.684	0.006	0	Replicate 1	4h	M-like	806	66378
RPL35	0	-0.788269	0.79	0.112	0	Replicate 1	4h	M-like	806	66378
CELF1	0	2.21691	0.686	0.008	0	Replicate 1	4h	M-like	806	66378
UBA52	0	-1.02947	0.797	0.119	0	Replicate 1	4h	M-like	806	66378
CDV3	0	-0.273715	0.703	0.025	0	Replicate 1	4h	M-like	806	66378
SBDS	0	-1.01598	0.725	0.047	0	Replicate 1	4h	M-like	806	66378
PSMA3	0	-0.215264	0.703	0.025	0	Replicate 1	4h	M-like	806	66378
LITAF	0	0.326558	0.694	0.016	0	Replicate 1	4h	M-like	806	66378
LMAN1	0	0.771318	0.692	0.014	0	Replicate 1	4h	M-like	806	66378
UBE2V1	0	-0.520775	0.706	0.028	0	Replicate 1	4h	M-like	806	66378
PTPRJ	0	2.06796	0.687	0.01	0	Replicate 1	4h	M-like	806	66378
ADGRF1	0	0.461037	0.696	0.019	0	Replicate 1	4h	M-like	806	66378
IBTK	0	1.0065	0.69	0.013	0	Replicate 1	4h	M-like	806	66378
PPP2CB	0	-0.331941	0.702	0.025	0	Replicate 1	4h	M-like	806	66378
NEDD8	0	-0.81299	0.715	0.038	0	Replicate 1	4h	M-like	806	66378
TRIR	0	-0.376116	0.705	0.028	0	Replicate 1	4h	M-like	806	66378
VAMP8	0	-1.44478	0.785	0.109	0	Replicate 1	4h	M-like	806	66378
PREP	0	1.95919	0.686	0.01	0	Replicate 1	4h	M-like	806	66378
RPL23A	0	-0.743915	0.797	0.121	0	Replicate 1	4h	M-like	806	66378
UBL5	0	-1.41677	0.78	0.104	0	Replicate 1	4h	M-like	806	66378
RPS27	0	-0.671392	0.824	0.148	0	Replicate 1	4h	M-like	806	66378
HADHA	0	-0.142197	0.701	0.025	0	Replicate 1	4h	M-like	806	66378
IDH1	0	0.369924	0.696	0.02	0	Replicate 1	4h	M-like	806	66378
PSMB8	0	-0.0394389	0.702	0.026	0	Replicate 1	4h	M-like	806	66378
PDIA4	0	-0.808391	0.715	0.039	0	Replicate 1	4h	M-like	806	66378
FUS	0	0.935471	0.689	0.013	0	Replicate 1	4h	M-like	806	66378
RALBP1	0	-0.346771	0.702	0.026	0	Replicate 1	4h	M-like	806	66378
STK3	0	3.5343	0.682	0.007	0	Replicate 1	4h	M-like	806	66378
ARHGEF12	0	1.47191	0.686	0.011	0	Replicate 1	4h	M-like	806	66378
PPP1R12A	0	1.52618	0.686	0.011	0	Replicate 1	4h	M-like	806	66378
RND3	0	0.573121	0.694	0.019	0	Replicate 1	4h	M-like	806	66378
CUL3	0	0.841271	0.691	0.016	0	Replicate 1	4h	M-like	806	66378
LMAN2	0	-0.332675	0.701	0.026	0	Replicate 1	4h	M-like	806	66378
USH1C	0	0.232301	0.694	0.019	0	Replicate 1	4h	M-like	806	66378
DNAJC3	0	0.154705	0.695	0.02	0	Replicate 1	4h	M-like	806	66378
RHOBTB3	0	2.04038	0.681	0.007	0	Replicate 1	4h	M-like	806	66378
MARK3	0	2.09133	0.682	0.008	0	Replicate 1	4h	M-like	806	66378
JUN	0	0.209572	0.697	0.023	0	Replicate 1	4h	M-like	806	66378
C4orf48	0	-1.05897	0.734	0.06	0	Replicate 1	4h	M-like	806	66378
RAB14	0	-0.0226157	0.695	0.021	0	Replicate 1	4h	M-like	806	66378
IDI1	0	-0.651239	0.716	0.042	0	Replicate 1	4h	M-like	806	66378
CAPN1	0	0.354502	0.69	0.016	0	Replicate 1	4h	M-like	806	66378
CD81	0	0.965433	0.685	0.012	0	Replicate 1	4h	M-like	806	66378
RPS15A	0	-0.52065	0.801	0.128	0	Replicate 1	4h	M-like	806	66378
SRSF3	0	-1.28033	0.728	0.055	0	Replicate 1	4h	M-like	806	66378
C12orf75	0	-1.81184	0.825	0.152	0	Replicate 1	4h	M-like	806	66378
TNFRSF12A	0	0.318446	0.701	0.028	0	Replicate 1	4h	M-like	806	66378
ABCD3	0	0.99118	0.685	0.013	0	Replicate 1	4h	M-like	806	66378
EIF4B	0	0.497914	0.687	0.015	0	Replicate 1	4h	M-like	806	66378
XRCC6	0	0.445147	0.687	0.015	0	Replicate 1	4h	M-like	806	66378
HP1BP3	0	0.527331	0.686	0.015	0	Replicate 1	4h	M-like	806	66378
UBE2R2	0	1.20766	0.682	0.011	0	Replicate 1	4h	M-like	806	66378
RPL21	0	-0.808311	0.811	0.14	0	Replicate 1	4h	M-like	806	66378
ATP5IF1	0	-1.47379	0.813	0.142	0	Replicate 1	4h	M-like	806	66378
SMIM14	0	0.328984	0.689	0.018	0	Replicate 1	4h	M-like	806	66378
RAN	0	-0.652194	0.708	0.037	0	Replicate 1	4h	M-like	806	66378
NFIB	0	2.00374	0.68	0.01	0	Replicate 1	4h	M-like	806	66378
OSBPL8	0	0.879031	0.686	0.016	0	Replicate 1	4h	M-like	806	66378
PCCA	0	-1.27093	0.754	0.084	0	Replicate 1	4h	M-like	806	66378
MGAT4A	0	-0.352606	0.71	0.04	0	Replicate 1	4h	M-like	806	66378
UCA1	0	-0.576939	0.71	0.04	0	Replicate 1	4h	M-like	806	66378
RPL35A	0	-0.671681	0.793	0.124	0	Replicate 1	4h	M-like	806	66378
KRAS	0	0.265691	0.686	0.017	0	Replicate 1	4h	M-like	806	66378
CRK	0	0.510818	0.684	0.015	0	Replicate 1	4h	M-like	806	66378
SMCHD1	0	1.02958	0.685	0.016	0	Replicate 1	4h	M-like	806	66378
ALDH1A1	0	0.100418	0.702	0.033	0	Replicate 1	4h	M-like	806	66378
PHACTR4	0	2.50589	0.675	0.007	0	Replicate 1	4h	M-like	806	66378
ZNF638	0	2.53849	0.675	0.007	0	Replicate 1	4h	M-like	806	66378
NCOA2	0	2.14031	0.679	0.011	0	Replicate 1	4h	M-like	806	66378
EHMT1	0	2.37467	0.677	0.009	0	Replicate 1	4h	M-like	806	66378
USP15	0	1.82459	0.677	0.009	0	Replicate 1	4h	M-like	806	66378
CLIP1	0	1.77724	0.677	0.009	0	Replicate 1	4h	M-like	806	66378
GABARAP	0	-1.16468	0.741	0.073	0	Replicate 1	4h	M-like	806	66378
SRP9	0	-0.793575	0.706	0.038	0	Replicate 1	4h	M-like	806	66378
COMMD6	0	-0.730477	0.708	0.04	0	Replicate 1	4h	M-like	806	66378
COPE	0	-0.339753	0.694	0.026	0	Replicate 1	4h	M-like	806	66378
LUZP1	0	0.670999	0.682	0.015	0	Replicate 1	4h	M-like	806	66378
FAM114A1	0	0.437139	0.682	0.015	0	Replicate 1	4h	M-like	806	66378
EDN1	0	1.44192	0.681	0.014	0	Replicate 1	4h	M-like	806	66378
RPS26	0	-1.14347	0.78	0.113	0	Replicate 1	4h	M-like	806	66378
UQCRC2	0	0.111341	0.684	0.017	0	Replicate 1	4h	M-like	806	66378
COTL1	0	0.513291	0.682	0.015	0	Replicate 1	4h	M-like	806	66378
GRB2	0	0.558147	0.682	0.015	0	Replicate 1	4h	M-like	806	66378
AK4	0	0.0658272	0.689	0.022	0	Replicate 1	4h	M-like	806	66378
TNFSF10	0	0.648152	0.691	0.024	0	Replicate 1	4h	M-like	806	66378
PSMA2	0	-0.76902	0.705	0.038	0	Replicate 1	4h	M-like	806	66378
KRT7	0	0.596138	0.696	0.029	0	Replicate 1	4h	M-like	806	66378
OST4	0	-1.03216	0.751	0.085	0	Replicate 1	4h	M-like	806	66378
LRPAP1	0	-0.0572474	0.687	0.021	0	Replicate 1	4h	M-like	806	66378
TNPO1	0	1.00847	0.679	0.013	0	Replicate 1	4h	M-like	806	66378
CERT1	0	1.91888	0.674	0.008	0	Replicate 1	4h	M-like	806	66378
RABL6	0	0.974269	0.679	0.013	0	Replicate 1	4h	M-like	806	66378
PPFIA1	0	1.57661	0.675	0.009	0	Replicate 1	4h	M-like	806	66378
PPP2R5E	0	1.54119	0.676	0.01	0	Replicate 1	4h	M-like	806	66378
CHMP2B	0	-0.69245	0.702	0.036	0	Replicate 1	4h	M-like	806	66378
TGFA	0	1.40431	0.676	0.011	0	Replicate 1	4h	M-like	806	66378
GDI2	0	-0.0139516	0.685	0.02	0	Replicate 1	4h	M-like	806	66378
ATP6V0B	0	-0.191804	0.695	0.03	0	Replicate 1	4h	M-like	806	66378
SLC2A1	0	0.818875	0.677	0.013	0	Replicate 1	4h	M-like	806	66378
TLK1	0	1.62714	0.674	0.01	0	Replicate 1	4h	M-like	806	66378
PRKCA	0	3.57535	0.672	0.008	0	Replicate 1	4h	M-like	806	66378
SCP2	0	-1.48139	0.725	0.061	0	Replicate 1	4h	M-like	806	66378
KRTCAP2	0	-0.585775	0.697	0.033	0	Replicate 1	4h	M-like	806	66378
WDR1	0	-0.278324	0.69	0.026	0	Replicate 1	4h	M-like	806	66378
HSBP1	0	-1.06626	0.726	0.062	0	Replicate 1	4h	M-like	806	66378
RASAL2	0	2.9728	0.671	0.008	0	Replicate 1	4h	M-like	806	66378
EPRS	0	1.54422	0.671	0.008	0	Replicate 1	4h	M-like	806	66378
EGLN1	0	0.388786	0.68	0.017	0	Replicate 1	4h	M-like	806	66378
RPL34	0	-0.726729	0.803	0.14	0	Replicate 1	4h	M-like	806	66378
NR3C2	0	2.2701	0.676	0.013	0	Replicate 1	4h	M-like	806	66378
CCDC186	0	0.0770862	0.682	0.019	0	Replicate 1	4h	M-like	806	66378
HNRNPM	0	0.517422	0.677	0.014	0	Replicate 1	4h	M-like	806	66378
ARHGAP8	0	3.12162	0.667	0.004	0	Replicate 1	4h	M-like	806	66378
SDF4	0	-0.54103	0.69	0.027	0	Replicate 1	4h	M-like	806	66378
PRSS8	0	-0.530193	0.696	0.033	0	Replicate 1	4h	M-like	806	66378
ATP5F1D	0	-0.727365	0.707	0.044	0	Replicate 1	4h	M-like	806	66378
TMCO1	0	-0.34495	0.686	0.024	0	Replicate 1	4h	M-like	806	66378
GPBP1	0	1.17179	0.676	0.014	0	Replicate 1	4h	M-like	806	66378
SRSF4	0	1.64737	0.67	0.009	0	Replicate 1	4h	M-like	806	66378
TMF1	0	0.100565	0.682	0.021	0	Replicate 1	4h	M-like	806	66378
NCEH1	0	1.83979	0.67	0.009	0	Replicate 1	4h	M-like	806	66378
WASL	0	0.283552	0.679	0.018	0	Replicate 1	4h	M-like	806	66378
ARHGAP12	0	1.75503	0.671	0.01	0	Replicate 1	4h	M-like	806	66378
CYFIP1	0	0.946404	0.672	0.011	0	Replicate 1	4h	M-like	806	66378
CSNK2A1	0	0.77993	0.674	0.013	0	Replicate 1	4h	M-like	806	66378
NDUFB2	0	-0.601608	0.7	0.039	0	Replicate 1	4h	M-like	806	66378
SELENOS	0	-0.574337	0.691	0.03	0	Replicate 1	4h	M-like	806	66378
COMT	0	-0.463865	0.689	0.028	0	Replicate 1	4h	M-like	806	66378
AMD1	0	-0.0854103	0.681	0.021	0	Replicate 1	4h	M-like	806	66378
UQCRB	0	-1.57558	0.772	0.112	0	Replicate 1	4h	M-like	806	66378
TRAPPC9	0	3.73086	0.667	0.007	0	Replicate 1	4h	M-like	806	66378
FBP1	0	0.042491	0.685	0.025	0	Replicate 1	4h	M-like	806	66378
C11orf58	0	-0.361035	0.686	0.026	0	Replicate 1	4h	M-like	806	66378
UBAC2	0	1.68316	0.669	0.009	0	Replicate 1	4h	M-like	806	66378
PLPP2	0	0.385892	0.676	0.016	0	Replicate 1	4h	M-like	806	66378
RPS12	0	-0.208272	0.823	0.163	0	Replicate 1	4h	M-like	806	66378
GPBP1L1	0	0.89338	0.674	0.015	0	Replicate 1	4h	M-like	806	66378
WWTR1	0	2.30955	0.666	0.007	0	Replicate 1	4h	M-like	806	66378
PSD3	0	3.76274	0.666	0.007	0	Replicate 1	4h	M-like	806	66378
UQCR10	0	-1.37349	0.756	0.097	0	Replicate 1	4h	M-like	806	66378
TNRC6B	0	2.29368	0.667	0.008	0	Replicate 1	4h	M-like	806	66378
TACSTD2	0	1.20979	0.672	0.014	0	Replicate 1	4h	M-like	806	66378
COP1	0	2.89568	0.667	0.009	0	Replicate 1	4h	M-like	806	66378
INAVA	0	0.270106	0.676	0.018	0	Replicate 1	4h	M-like	806	66378
UQCRQ	0	-1.03536	0.732	0.074	0	Replicate 1	4h	M-like	806	66378
MKLN1	0	2.23553	0.666	0.008	0	Replicate 1	4h	M-like	806	66378
CORO2A	0	1.14058	0.67	0.012	0	Replicate 1	4h	M-like	806	66378
ZDHHC20	0	1.10734	0.669	0.011	0	Replicate 1	4h	M-like	806	66378
MED13	0	1.69417	0.669	0.011	0	Replicate 1	4h	M-like	806	66378
RALGAPA2	0	3.27027	0.664	0.006	0	Replicate 1	4h	M-like	806	66378
LAMTOR5	0	-1.1372	0.713	0.055	0	Replicate 1	4h	M-like	806	66378
COPA	0	1.20918	0.667	0.01	0	Replicate 1	4h	M-like	806	66378
CCSER1	0	4.18291	0.663	0.006	0	Replicate 1	4h	M-like	806	66378
UBE3C	0	2.06946	0.665	0.008	0	Replicate 1	4h	M-like	806	66378
ERBB3	0	0.400964	0.674	0.017	0	Replicate 1	4h	M-like	806	66378
TAOK1	0	1.72357	0.667	0.01	0	Replicate 1	4h	M-like	806	66378
GPX4	0	-1.12747	0.762	0.105	0	Replicate 1	4h	M-like	806	66378
TJP3	0	0.324682	0.675	0.018	0	Replicate 1	4h	M-like	806	66378
SELENOF	0	-0.309073	0.679	0.023	0	Replicate 1	4h	M-like	806	66378
GALNT2	0	1.84404	0.664	0.008	0	Replicate 1	4h	M-like	806	66378
ALCAM	0	2.10465	0.664	0.008	0	Replicate 1	4h	M-like	806	66378
RTN3	0	0.00881184	0.676	0.02	0	Replicate 1	4h	M-like	806	66378
TXNDC17	0	-1.47474	0.79	0.134	0	Replicate 1	4h	M-like	806	66378
RPL39	0	-0.809312	0.798	0.142	0	Replicate 1	4h	M-like	806	66378
SNHG29	0	-0.783072	0.7	0.044	0	Replicate 1	4h	M-like	806	66378
MAP7	0	1.79641	0.664	0.009	0	Replicate 1	4h	M-like	806	66378
CCT6A	0	0.472847	0.669	0.014	0	Replicate 1	4h	M-like	806	66378
ASAH1	0	0.181409	0.671	0.016	0	Replicate 1	4h	M-like	806	66378
ARFGEF1	0	1.84046	0.665	0.01	0	Replicate 1	4h	M-like	806	66378
AP2B1	0	2.03065	0.661	0.006	0	Replicate 1	4h	M-like	806	66378
XIAP	0	1.01068	0.667	0.012	0	Replicate 1	4h	M-like	806	66378
HADHB	0	-0.866694	0.689	0.034	0	Replicate 1	4h	M-like	806	66378
SRSF11	0	0.312383	0.671	0.017	0	Replicate 1	4h	M-like	806	66378
AHCYL1	0	0.423889	0.669	0.015	0	Replicate 1	4h	M-like	806	66378
TM4SF4	0	-0.753642	0.743	0.089	0	Replicate 1	4h	M-like	806	66378
FRK	0	1.71241	0.665	0.011	0	Replicate 1	4h	M-like	806	66378
TMED4	0	-0.450357	0.68	0.026	0	Replicate 1	4h	M-like	806	66378
STARD10	0	0.899496	0.667	0.013	0	Replicate 1	4h	M-like	806	66378
TMEM123	0	-0.0918132	0.677	0.023	0	Replicate 1	4h	M-like	806	66378
RBCK1	0	-0.423301	0.679	0.025	0	Replicate 1	4h	M-like	806	66378
DBI	0	-1.21653	0.754	0.101	0	Replicate 1	4h	M-like	806	66378
CDS1	0	0.943464	0.665	0.012	0	Replicate 1	4h	M-like	806	66378
YME1L1	0	0.724541	0.666	0.013	0	Replicate 1	4h	M-like	806	66378
FAM155A	0	4.19248	0.66	0.007	0	Replicate 1	4h	M-like	806	66378
PSMB5	0	0.0585118	0.672	0.019	0	Replicate 1	4h	M-like	806	66378
BMP2	0	1.13599	0.665	0.012	0	Replicate 1	4h	M-like	806	66378
TIMP1	0	-0.714745	0.694	0.041	0	Replicate 1	4h	M-like	806	66378
SH3BGRL3	0	-0.978356	0.797	0.145	0	Replicate 1	4h	M-like	806	66378
STAT1	0	1.60446	0.661	0.009	0	Replicate 1	4h	M-like	806	66378
SEMA3A	0	3.32712	0.656	0.004	0	Replicate 1	4h	M-like	806	66378
CDK6	0	3.00276	0.658	0.006	0	Replicate 1	4h	M-like	806	66378
S100A16	0	-1.01767	0.716	0.064	0	Replicate 1	4h	M-like	806	66378
SUMO1	0	-1.20224	0.695	0.043	0	Replicate 1	4h	M-like	806	66378
RNF149	0	1.03752	0.663	0.012	0	Replicate 1	4h	M-like	806	66378
LINC01559	0	-0.383598	0.679	0.028	0	Replicate 1	4h	M-like	806	66378
MLXIP	0	1.55237	0.66	0.009	0	Replicate 1	4h	M-like	806	66378
PSMB2	0	-0.380168	0.675	0.025	0	Replicate 1	4h	M-like	806	66378
LPGAT1	0	0.690893	0.665	0.015	0	Replicate 1	4h	M-like	806	66378
ATP5MC2	0	-0.498613	0.684	0.034	0	Replicate 1	4h	M-like	806	66378
ARIH1	0	2.01901	0.659	0.009	0	Replicate 1	4h	M-like	806	66378
TBC1D22A	0	2.548	0.659	0.009	0	Replicate 1	4h	M-like	806	66378
ACAP2	0	1.18037	0.661	0.012	0	Replicate 1	4h	M-like	806	66378
SH3RF2	0	3.08292	0.656	0.007	0	Replicate 1	4h	M-like	806	66378
HSD17B12	0	0.0851126	0.666	0.017	0	Replicate 1	4h	M-like	806	66378
DDX24	0	0.801352	0.661	0.012	0	Replicate 1	4h	M-like	806	66378
SYAP1	0	-0.314088	0.671	0.022	0	Replicate 1	4h	M-like	806	66378
NDUFA1	0	-1.48759	0.722	0.073	0	Replicate 1	4h	M-like	806	66378
TUBA1C	0	-0.660997	0.69	0.041	0	Replicate 1	4h	M-like	806	66378
TMEM54	0	-0.962279	0.721	0.073	0	Replicate 1	4h	M-like	806	66378
MYO10	0	2.31337	0.655	0.007	0	Replicate 1	4h	M-like	806	66378
SPPL2A	0	0.283849	0.666	0.018	0	Replicate 1	4h	M-like	806	66378
SLC25A5	0	-1.20156	0.712	0.064	0	Replicate 1	4h	M-like	806	66378
C1orf21	0	0.461667	0.669	0.022	0	Replicate 1	4h	M-like	806	66378
CCT5	0	-0.0743995	0.666	0.019	0	Replicate 1	4h	M-like	806	66378
UTRN	0	3.59853	0.651	0.004	0	Replicate 1	4h	M-like	806	66378
SELENOH	0	-0.191894	0.672	0.025	0	Replicate 1	4h	M-like	806	66378
FAM177A1	0	-0.915233	0.685	0.038	0	Replicate 1	4h	M-like	806	66378
RBM25	0	2.39894	0.653	0.006	0	Replicate 1	4h	M-like	806	66378
EID1	0	-0.284339	0.671	0.024	0	Replicate 1	4h	M-like	806	66378
TAF15	0	1.99574	0.655	0.008	0	Replicate 1	4h	M-like	806	66378
ST13	0	0.150185	0.664	0.017	0	Replicate 1	4h	M-like	806	66378
RNF7	0	-1.2317	0.696	0.049	0	Replicate 1	4h	M-like	806	66378
SNX3	0	-1.09538	0.69	0.043	0	Replicate 1	4h	M-like	806	66378
C4orf19	0	1.49834	0.656	0.01	0	Replicate 1	4h	M-like	806	66378
MAML3	0	3.93376	0.653	0.007	0	Replicate 1	4h	M-like	806	66378
C6orf62	0	0.662336	0.658	0.012	0	Replicate 1	4h	M-like	806	66378
CYCS	0	-0.716741	0.681	0.035	0	Replicate 1	4h	M-like	806	66378
ENY2	0	-0.834583	0.677	0.031	0	Replicate 1	4h	M-like	806	66378
ASS1	0	0.945672	0.661	0.015	0	Replicate 1	4h	M-like	806	66378
NPTN	0	-0.0961913	0.667	0.021	0	Replicate 1	4h	M-like	806	66378
TOB1	0	-0.315336	0.67	0.024	0	Replicate 1	4h	M-like	806	66378
MBD5	0	3.63518	0.651	0.006	0	Replicate 1	4h	M-like	806	66378
FAM13A	0	1.56617	0.66	0.015	0	Replicate 1	4h	M-like	806	66378
MIR31HG	0	4.10696	0.653	0.008	0	Replicate 1	4h	M-like	806	66378
SETX	0	1.73081	0.654	0.009	0	Replicate 1	4h	M-like	806	66378
SPOCK2	0	1.12251	0.658	0.013	0	Replicate 1	4h	M-like	806	66378
COX8A	0	-1.11626	0.707	0.062	0	Replicate 1	4h	M-like	806	66378
RSF1	0	1.53626	0.654	0.009	0	Replicate 1	4h	M-like	806	66378
DAZAP2	0	-0.808271	0.675	0.03	0	Replicate 1	4h	M-like	806	66378
TMBIM4	0	-0.465091	0.672	0.027	0	Replicate 1	4h	M-like	806	66378
SAV1	0	1.02667	0.66	0.015	0	Replicate 1	4h	M-like	806	66378
TMC4	0	0.623971	0.658	0.013	0	Replicate 1	4h	M-like	806	66378
ISG20	0	-0.579262	0.695	0.05	0	Replicate 1	4h	M-like	806	66378
JTB	0	-0.385921	0.67	0.026	0	Replicate 1	4h	M-like	806	66378
SOS1	0	2.12247	0.654	0.01	0	Replicate 1	4h	M-like	806	66378
SPIDR	0	3.69431	0.65	0.006	0	Replicate 1	4h	M-like	806	66378
EIF3E	0	-0.0197573	0.664	0.02	0	Replicate 1	4h	M-like	806	66378
CASC4	0	0.838903	0.656	0.012	0	Replicate 1	4h	M-like	806	66378
SPAG9	0	1.23481	0.656	0.012	0	Replicate 1	4h	M-like	806	66378
JUND	0	-0.538545	0.677	0.033	0	Replicate 1	4h	M-like	806	66378
C19orf33	0	-1.56048	0.758	0.114	0	Replicate 1	4h	M-like	806	66378
COX7B	0	-1.6102	0.744	0.1	0	Replicate 1	4h	M-like	806	66378
AURKAIP1	0	-0.807698	0.68	0.037	0	Replicate 1	4h	M-like	806	66378
GULP1	0	1.73856	0.656	0.013	0	Replicate 1	4h	M-like	806	66378
ACSL3	0	0.567634	0.658	0.015	0	Replicate 1	4h	M-like	806	66378
TUBB	0	0.374706	0.659	0.016	0	Replicate 1	4h	M-like	806	66378
PHF14	0	2.05708	0.651	0.008	0	Replicate 1	4h	M-like	806	66378
VPS29	0	-0.780936	0.674	0.031	0	Replicate 1	4h	M-like	806	66378
PAPOLA	0	-0.0906985	0.664	0.021	0	Replicate 1	4h	M-like	806	66378
EML4	0	1.69822	0.651	0.009	0	Replicate 1	4h	M-like	806	66378
BRK1	0	-0.344785	0.669	0.027	0	Replicate 1	4h	M-like	806	66378
NOL7	0	-1.13645	0.679	0.037	0	Replicate 1	4h	M-like	806	66378
GSTK1	0	-0.165754	0.664	0.022	0	Replicate 1	4h	M-like	806	66378
GHITM	0	-0.370423	0.666	0.024	0	Replicate 1	4h	M-like	806	66378
PARD6B	0	1.09217	0.654	0.012	0	Replicate 1	4h	M-like	806	66378
IFNGR2	0	0.181494	0.661	0.019	0	Replicate 1	4h	M-like	806	66378
STT3B	0	0.365884	0.656	0.015	0	Replicate 1	4h	M-like	806	66378
BTBD9	0	3.493	0.65	0.009	0	Replicate 1	4h	M-like	806	66378
TES	0	0.788277	0.654	0.013	0	Replicate 1	4h	M-like	806	66378
PCM1	0	2.0347	0.649	0.008	0	Replicate 1	4h	M-like	806	66378
EEF1D	0	-0.238847	0.664	0.023	0	Replicate 1	4h	M-like	806	66378
PGAM1	0	-0.540678	0.667	0.026	0	Replicate 1	4h	M-like	806	66378
PLAAT3	0	-0.206375	0.663	0.022	0	Replicate 1	4h	M-like	806	66378
PPP6R3	0	1.73964	0.651	0.01	0	Replicate 1	4h	M-like	806	66378
RTF1	0	0.0549203	0.659	0.018	0	Replicate 1	4h	M-like	806	66378
KLK6	0	-0.463158	0.68	0.039	0	Replicate 1	4h	M-like	806	66378
ROR1	0	3.65842	0.646	0.006	0	Replicate 1	4h	M-like	806	66378
TOR1AIP2	0	-0.213344	0.663	0.023	0	Replicate 1	4h	M-like	806	66378
NCK2	0	1.13532	0.651	0.011	0	Replicate 1	4h	M-like	806	66378
MFSD10	0	0.38809	0.654	0.014	0	Replicate 1	4h	M-like	806	66378
TAP1	0	1.43425	0.648	0.008	0	Replicate 1	4h	M-like	806	66378
SSBP1	0	-0.899466	0.676	0.036	0	Replicate 1	4h	M-like	806	66378
PSMB7	0	-0.490262	0.664	0.024	0	Replicate 1	4h	M-like	806	66378
PSMD7	0	-0.448754	0.664	0.024	0	Replicate 1	4h	M-like	806	66378
TMEM141	0	-1.13042	0.7	0.06	0	Replicate 1	4h	M-like	806	66378
SSR2	0	0.194747	0.655	0.016	0	Replicate 1	4h	M-like	806	66378
BCKDHB	0	1.68918	0.654	0.015	0	Replicate 1	4h	M-like	806	66378
GTF3C6	0	-1.19182	0.687	0.048	0	Replicate 1	4h	M-like	806	66378
KDM4C	0	3.37749	0.646	0.007	0	Replicate 1	4h	M-like	806	66378
SAMD4A	0	3.94813	0.646	0.007	0	Replicate 1	4h	M-like	806	66378
EWSR1	0	0.82583	0.651	0.012	0	Replicate 1	4h	M-like	806	66378
CTTNBP2NL	0	1.60074	0.648	0.01	0	Replicate 1	4h	M-like	806	66378
TMEM14B	0	0.08446	0.655	0.017	0	Replicate 1	4h	M-like	806	66378
LGMN	0	0.763509	0.65	0.012	0	Replicate 1	4h	M-like	806	66378
TKT	0	0.630764	0.649	0.012	0	Replicate 1	4h	M-like	806	66378
TNS3	0	2.35489	0.644	0.007	0	Replicate 1	4h	M-like	806	66378
CTSB	0	0.194213	0.653	0.016	0	Replicate 1	4h	M-like	806	66378
SQOR	0	0.500327	0.651	0.014	0	Replicate 1	4h	M-like	806	66378
CTSH	0	0.0704478	0.654	0.017	0	Replicate 1	4h	M-like	806	66378
PHKB	0	1.73342	0.646	0.009	0	Replicate 1	4h	M-like	806	66378
CTSZ	0	-0.891865	0.676	0.039	0	Replicate 1	4h	M-like	806	66378
APOL6	0	0.526863	0.651	0.014	0	Replicate 1	4h	M-like	806	66378
MIER1	0	0.57756	0.65	0.014	0	Replicate 1	4h	M-like	806	66378
PPP4R2	0	0.724184	0.648	0.012	0	Replicate 1	4h	M-like	806	66378
MRPL14	0	-0.574607	0.665	0.029	0	Replicate 1	4h	M-like	806	66378
NT5C3A	0	0.405208	0.653	0.017	0	Replicate 1	4h	M-like	806	66378
ECHS1	0	-0.153078	0.658	0.022	0	Replicate 1	4h	M-like	806	66378
NTN4	0	2.55589	0.644	0.008	0	Replicate 1	4h	M-like	806	66378
BTBD7	0	1.85384	0.644	0.008	0	Replicate 1	4h	M-like	806	66378
ALDH1A3	0	1.18089	0.649	0.013	0	Replicate 1	4h	M-like	806	66378
SMIM22	0	-1.35314	0.707	0.071	0	Replicate 1	4h	M-like	806	66378
SMG1	0	1.74209	0.645	0.009	0	Replicate 1	4h	M-like	806	66378
STS	0	2.06552	0.644	0.008	0	Replicate 1	4h	M-like	806	66378
EBP	0	-0.293743	0.663	0.027	0	Replicate 1	4h	M-like	806	66378
MRPL20	0	-0.966529	0.67	0.035	0	Replicate 1	4h	M-like	806	66378
ZC3H15	0	-0.682402	0.663	0.028	0	Replicate 1	4h	M-like	806	66378
CLOCK	0	1.55387	0.646	0.011	0	Replicate 1	4h	M-like	806	66378
HSD17B11	0	-0.877476	0.671	0.036	0	Replicate 1	4h	M-like	806	66378
ARFIP1	0	1.11008	0.646	0.011	0	Replicate 1	4h	M-like	806	66378
HSPA4	0	0.587869	0.648	0.013	0	Replicate 1	4h	M-like	806	66378
WNK1	0	1.49923	0.644	0.009	0	Replicate 1	4h	M-like	806	66378
ZNF609	0	3.27759	0.641	0.006	0	Replicate 1	4h	M-like	806	66378
TXNL1	0	-0.533845	0.66	0.025	0	Replicate 1	4h	M-like	806	66378
AP3D1	0	1.41279	0.643	0.008	0	Replicate 1	4h	M-like	806	66378
KDM6A	0	2.33509	0.644	0.009	0	Replicate 1	4h	M-like	806	66378
RBM8A	0	-1.09862	0.675	0.041	0	Replicate 1	4h	M-like	806	66378
HNRNPDL	0	0.178289	0.651	0.017	0	Replicate 1	4h	M-like	806	66378
HNRNPAB	0	-0.346799	0.658	0.024	0	Replicate 1	4h	M-like	806	66378
SEC61G	0	-1.63976	0.754	0.12	0	Replicate 1	4h	M-like	806	66378
MUC5AC	0	1.54225	0.655	0.021	0	Replicate 1	4h	M-like	806	66378
RAB6A	0	1.09931	0.646	0.012	0	Replicate 1	4h	M-like	806	66378
ATXN2	0	2.72473	0.641	0.007	0	Replicate 1	4h	M-like	806	66378
ATP5PF	0	-1.71826	0.739	0.105	0	Replicate 1	4h	M-like	806	66378
TPR	0	1.56254	0.641	0.008	0	Replicate 1	4h	M-like	806	66378
SETD2	0	2.27065	0.641	0.008	0	Replicate 1	4h	M-like	806	66378
ATP5ME	0	-1.35679	0.685	0.052	0	Replicate 1	4h	M-like	806	66378
SLK	0	0.768785	0.646	0.013	0	Replicate 1	4h	M-like	806	66378
RNASE1	0	-1.25886	0.705	0.072	0	Replicate 1	4h	M-like	806	66378
MAP1LC3B	0	-1.28993	0.684	0.051	0	Replicate 1	4h	M-like	806	66378
SLPI	0	-0.40548	0.682	0.049	0	Replicate 1	4h	M-like	806	66378
PPDPF	0	-1.45941	0.747	0.114	0	Replicate 1	4h	M-like	806	66378
PLOD2	0	0.294447	0.653	0.021	0	Replicate 1	4h	M-like	806	66378
EIF3K	0	-0.534942	0.658	0.026	0	Replicate 1	4h	M-like	806	66378
AGPAT3	0	0.923719	0.644	0.012	0	Replicate 1	4h	M-like	806	66378
HEPH	0	0.424949	0.66	0.028	0	Replicate 1	4h	M-like	806	66378
ISG15	0	0.188483	0.749	0.118	0	Replicate 1	4h	M-like	806	66378
TOMM20	0	0.073828	0.649	0.018	0	Replicate 1	4h	M-like	806	66378
MGST2	0	-0.485675	0.656	0.025	0	Replicate 1	4h	M-like	806	66378
DDX60L	0	1.99565	0.641	0.01	0	Replicate 1	4h	M-like	806	66378
CFB	0	1.13472	0.64	0.009	0	Replicate 1	4h	M-like	806	66378
MTPN	0	-0.362158	0.653	0.022	0	Replicate 1	4h	M-like	806	66378
MAPKAP1	0	1.70386	0.64	0.009	0	Replicate 1	4h	M-like	806	66378
PIK3C2A	0	2.02278	0.638	0.007	0	Replicate 1	4h	M-like	806	66378
SEL1L	0	1.31419	0.641	0.01	0	Replicate 1	4h	M-like	806	66378
ATP6V0C	0	-0.518994	0.659	0.028	0	Replicate 1	4h	M-like	806	66378
GABARAPL2	0	-1.33902	0.686	0.055	0	Replicate 1	4h	M-like	806	66378
ATP5PD	0	-1.18786	0.68	0.049	0	Replicate 1	4h	M-like	806	66378
PSMD8	0	-1.01368	0.67	0.039	0	Replicate 1	4h	M-like	806	66378
PPP3CA	0	2.09707	0.64	0.01	0	Replicate 1	4h	M-like	806	66378
NDUFS6	0	-0.461335	0.655	0.025	0	Replicate 1	4h	M-like	806	66378
C11orf49	0	2.34481	0.639	0.009	0	Replicate 1	4h	M-like	806	66378
SLC38A1	0	1.58248	0.639	0.009	0	Replicate 1	4h	M-like	806	66378
ARL6IP4	0	-0.128964	0.65	0.02	0	Replicate 1	4h	M-like	806	66378
TRIP11	0	1.40834	0.639	0.009	0	Replicate 1	4h	M-like	806	66378
RCOR1	0	1.56969	0.64	0.01	0	Replicate 1	4h	M-like	806	66378
FA2H	0	1.59579	0.64	0.01	0	Replicate 1	4h	M-like	806	66378
CGN	0	0.712283	0.643	0.014	0	Replicate 1	4h	M-like	806	66378
HDGF	0	-0.0387897	0.648	0.019	0	Replicate 1	4h	M-like	806	66378
CNBP	0	-0.470286	0.654	0.025	0	Replicate 1	4h	M-like	806	66378
USO1	0	1.2621	0.638	0.009	0	Replicate 1	4h	M-like	806	66378
NSD3	0	1.41084	0.638	0.009	0	Replicate 1	4h	M-like	806	66378
ERP44	0	-0.201533	0.649	0.02	0	Replicate 1	4h	M-like	806	66378
N4BP1	0	1.30937	0.639	0.01	0	Replicate 1	4h	M-like	806	66378
ZNFX1	0	1.32651	0.639	0.01	0	Replicate 1	4h	M-like	806	66378
ERRFI1	0	0.863558	0.644	0.016	0	Replicate 1	4h	M-like	806	66378
HNRNPR	0	0.212773	0.643	0.015	0	Replicate 1	4h	M-like	806	66378
U2SURP	0	0.731791	0.64	0.012	0	Replicate 1	4h	M-like	806	66378
KIAA0232	0	1.59694	0.638	0.01	0	Replicate 1	4h	M-like	806	66378
UGT2B15	0	1.67839	0.636	0.008	0	Replicate 1	4h	M-like	806	66378
NDFIP1	0	-0.248175	0.648	0.02	0	Replicate 1	4h	M-like	806	66378
ATP10B	0	1.56479	0.639	0.011	0	Replicate 1	4h	M-like	806	66378
BICC1	0	5.23672	0.63	0.002	0	Replicate 1	4h	M-like	806	66378
NDUFB8	0	-0.666296	0.658	0.03	0	Replicate 1	4h	M-like	806	66378
CMAS	0	-1.77819	0.7	0.072	0	Replicate 1	4h	M-like	806	66378
LUC7L3	0	1.01674	0.638	0.01	0	Replicate 1	4h	M-like	806	66378
ANAPC11	0	-1.11782	0.669	0.041	0	Replicate 1	4h	M-like	806	66378
SDC4	0	0.818462	0.64	0.012	0	Replicate 1	4h	M-like	806	66378
SSB	0	-0.123527	0.646	0.019	0	Replicate 1	4h	M-like	806	66378
OSBPL3	0	2.54335	0.635	0.008	0	Replicate 1	4h	M-like	806	66378
ATP5MF	0	-1.3054	0.686	0.059	0	Replicate 1	4h	M-like	806	66378
ATP5MPL	0	-1.49281	0.685	0.059	0	Replicate 1	4h	M-like	806	66378
TMTC2	0	4.37457	0.63	0.004	0	Replicate 1	4h	M-like	806	66378
EFNB2	0	0.513587	0.643	0.017	0	Replicate 1	4h	M-like	806	66378
USP8	0	1.13522	0.636	0.01	0	Replicate 1	4h	M-like	806	66378
NDUFB7	0	-0.803912	0.66	0.034	0	Replicate 1	4h	M-like	806	66378
RAB5IF	0	-1.22534	0.676	0.05	0	Replicate 1	4h	M-like	806	66378
BCAS1	0	1.45324	0.638	0.012	0	Replicate 1	4h	M-like	806	66378
NEK7	0	1.42039	0.636	0.011	0	Replicate 1	4h	M-like	806	66378
SDC1	0	0.253407	0.64	0.015	0	Replicate 1	4h	M-like	806	66378
SUCLG2	0	0.581146	0.639	0.014	0	Replicate 1	4h	M-like	806	66378
PDCD10	0	-0.365256	0.645	0.02	0	Replicate 1	4h	M-like	806	66378
POLR2L	0	-1.16116	0.681	0.056	0	Replicate 1	4h	M-like	806	66378
USP47	0	1.66513	0.634	0.009	0	Replicate 1	4h	M-like	806	66378
PRR13	0	-1.86016	0.717	0.092	0	Replicate 1	4h	M-like	806	66378
NOP10	0	-1.23456	0.674	0.049	0	Replicate 1	4h	M-like	806	66378
ATXN10	0	1.5374	0.633	0.008	0	Replicate 1	4h	M-like	806	66378
TANC1	0	3.19801	0.63	0.006	0	Replicate 1	4h	M-like	806	66378
ESYT2	0	1.47148	0.635	0.011	0	Replicate 1	4h	M-like	806	66378
BAG1	0	-0.925643	0.656	0.032	0	Replicate 1	4h	M-like	806	66378
PRSS3	0	-1.55316	0.699	0.075	0	Replicate 1	4h	M-like	806	66378
ST6GALNAC1	0	0.191846	0.641	0.017	0	Replicate 1	4h	M-like	806	66378
ITCH	0	1.82529	0.634	0.01	0	Replicate 1	4h	M-like	806	66378
NDUFC1	0	-1.32131	0.675	0.052	0	Replicate 1	4h	M-like	806	66378
FBXW11	0	2.2683	0.63	0.007	0	Replicate 1	4h	M-like	806	66378
IL18	0	0.407614	0.639	0.016	0	Replicate 1	4h	M-like	806	66378
GDE1	0	0.411634	0.636	0.013	0	Replicate 1	4h	M-like	806	66378
GGNBP2	0	0.189523	0.64	0.017	0	Replicate 1	4h	M-like	806	66378
PUM2	0	1.82192	0.632	0.01	0	Replicate 1	4h	M-like	806	66378
HDAC9	0	2.19401	0.633	0.011	0	Replicate 1	4h	M-like	806	66378
MGST1	0	-0.359874	0.651	0.029	0	Replicate 1	4h	M-like	806	66378
TUBA1B	0	-0.595996	0.658	0.036	0	Replicate 1	4h	M-like	806	66378
RTRAF	0	-0.649208	0.648	0.026	0	Replicate 1	4h	M-like	806	66378
TMEM87A	0	1.37703	0.632	0.01	0	Replicate 1	4h	M-like	806	66378
MPC2	0	-1.15042	0.667	0.046	0	Replicate 1	4h	M-like	806	66378
FBXO11	0	2.06021	0.63	0.009	0	Replicate 1	4h	M-like	806	66378
TNIK	0	2.09276	0.63	0.009	0	Replicate 1	4h	M-like	806	66378
PLD1	0	2.85898	0.629	0.008	0	Replicate 1	4h	M-like	806	66378
FGFBP1	0	0.205114	0.648	0.027	0	Replicate 1	4h	M-like	806	66378
ERGIC1	0	0.279079	0.636	0.015	0	Replicate 1	4h	M-like	806	66378
SPAG1	0	0.904891	0.632	0.011	0	Replicate 1	4h	M-like	806	66378
RABAC1	0	-0.162234	0.643	0.022	0	Replicate 1	4h	M-like	806	66378
THOC2	0	1.94965	0.628	0.007	0	Replicate 1	4h	M-like	806	66378
SF3B1	0	0.813427	0.632	0.012	0	Replicate 1	4h	M-like	806	66378
YWHAG	0	0.00864796	0.638	0.018	0	Replicate 1	4h	M-like	806	66378
EPS8L2	0	0.502654	0.634	0.014	0	Replicate 1	4h	M-like	806	66378
COPB1	0	0.485085	0.633	0.013	0	Replicate 1	4h	M-like	806	66378
CRIM1	0	1.5349	0.629	0.01	0	Replicate 1	4h	M-like	806	66378
PAG1	0	0.562771	0.64	0.021	0	Replicate 1	4h	M-like	806	66378
IRF2BP2	0	0.363396	0.632	0.014	0	Replicate 1	4h	M-like	806	66378
NIPAL1	0	0.953412	0.629	0.011	0	Replicate 1	4h	M-like	806	66378
RAPGEF2	0	2.60271	0.627	0.009	0	Replicate 1	4h	M-like	806	66378
ANXA7	0	-0.0447339	0.634	0.016	0	Replicate 1	4h	M-like	806	66378
CD55	0	-1.55608	0.7	0.083	0	Replicate 1	4h	M-like	806	66378
KRCC1	0	-0.0137168	0.636	0.019	0	Replicate 1	4h	M-like	806	66378
LRRFIP2	0	-0.0351745	0.638	0.021	0	Replicate 1	4h	M-like	806	66378
ATP2C1	0	1.64318	0.624	0.007	0	Replicate 1	4h	M-like	806	66378
SMAP1	0	0.381069	0.632	0.015	0	Replicate 1	4h	M-like	806	66378
STXBP5	0	2.05663	0.627	0.01	0	Replicate 1	4h	M-like	806	66378
LYN	0	1.84164	0.625	0.008	0	Replicate 1	4h	M-like	806	66378
MTCL1	0	2.90996	0.623	0.006	0	Replicate 1	4h	M-like	806	66378
NDUFA11	0	-0.957064	0.655	0.038	0	Replicate 1	4h	M-like	806	66378
SRSF7	0	-1.10791	0.654	0.038	0	Replicate 1	4h	M-like	806	66378
NR6A1	0	4.21999	0.622	0.006	0	Replicate 1	4h	M-like	806	66378
CKAP4	0	1.37765	0.623	0.007	0	Replicate 1	4h	M-like	806	66378
RDH11	0	0.931335	0.625	0.009	0	Replicate 1	4h	M-like	806	66378
TRIM16	0	1.31504	0.624	0.008	0	Replicate 1	4h	M-like	806	66378
MIDN	0	0.607753	0.63	0.014	0	Replicate 1	4h	M-like	806	66378
SLC25A6	0	-0.216352	0.638	0.022	0	Replicate 1	4h	M-like	806	66378
NBDY	0	0.946483	0.624	0.008	0	Replicate 1	4h	M-like	806	66378
ARID1A	0	1.8152	0.623	0.008	0	Replicate 1	4h	M-like	806	66378
PPIC	0	-0.345572	0.64	0.025	0	Replicate 1	4h	M-like	806	66378
CBX3	0	-0.29395	0.634	0.019	0	Replicate 1	4h	M-like	806	66378
SLC20A2	0	1.86283	0.625	0.01	0	Replicate 1	4h	M-like	806	66378
CDKN2B	0	-0.135735	0.638	0.023	0	Replicate 1	4h	M-like	806	66378
PEBP1	0	-1.22358	0.665	0.05	0	Replicate 1	4h	M-like	806	66378
TMED2	0	-0.384105	0.638	0.023	0	Replicate 1	4h	M-like	806	66378
NDFIP2	0	-0.285595	0.636	0.021	0	Replicate 1	4h	M-like	806	66378
LONP2	0	1.71692	0.622	0.007	0	Replicate 1	4h	M-like	806	66378
TMEM63A	0	2.42571	0.619	0.005	0	Replicate 1	4h	M-like	806	66378
ACBD3	0	0.550028	0.627	0.013	0	Replicate 1	4h	M-like	806	66378
BBX	0	2.35285	0.62	0.006	0	Replicate 1	4h	M-like	806	66378
ATXN1	0	2.75329	0.622	0.008	0	Replicate 1	4h	M-like	806	66378
SYNE2	0	2.85306	0.619	0.005	0	Replicate 1	4h	M-like	806	66378
APRT	0	0.0752566	0.632	0.018	0	Replicate 1	4h	M-like	806	66378
FUCA1	0	-0.423557	0.635	0.022	0	Replicate 1	4h	M-like	806	66378
CNPY2	0	0.0509436	0.628	0.015	0	Replicate 1	4h	M-like	806	66378
SMAD2	0	1.54881	0.622	0.009	0	Replicate 1	4h	M-like	806	66378
MICAL3	0	2.99652	0.619	0.006	0	Replicate 1	4h	M-like	806	66378
SSU72	0	-0.438042	0.633	0.021	0	Replicate 1	4h	M-like	806	66378
YTHDF2	0	-0.131548	0.63	0.018	0	Replicate 1	4h	M-like	806	66378
RPN1	0	0.170194	0.627	0.015	0	Replicate 1	4h	M-like	806	66378
MDH2	0	0.00489387	0.629	0.017	0	Replicate 1	4h	M-like	806	66378
ADK	0	3.12038	0.618	0.006	0	Replicate 1	4h	M-like	806	66378
PDCD4	0	-0.256174	0.641	0.029	0	Replicate 1	4h	M-like	806	66378
TESC	0	-0.113899	0.635	0.023	0	Replicate 1	4h	M-like	806	66378
TMEM219	0	-0.738903	0.641	0.029	0	Replicate 1	4h	M-like	806	66378
SYNGR2	0	0.476362	0.625	0.013	0	Replicate 1	4h	M-like	806	66378
C18orf32	0	-0.737319	0.643	0.031	0	Replicate 1	4h	M-like	806	66378
OSTC	0	-0.617793	0.638	0.027	0	Replicate 1	4h	M-like	806	66378
CDK13	0	2.32669	0.619	0.008	0	Replicate 1	4h	M-like	806	66378
CCSER2	0	2.24237	0.617	0.006	0	Replicate 1	4h	M-like	806	66378
SLC41A2	0	1.62508	0.622	0.011	0	Replicate 1	4h	M-like	806	66378
SPPL3	0	1.79019	0.62	0.009	0	Replicate 1	4h	M-like	806	66378
MYO1C	0	0.585489	0.623	0.012	0	Replicate 1	4h	M-like	806	66378
PITPNC1	0	3.00598	0.618	0.007	0	Replicate 1	4h	M-like	806	66378
CCDC68	0	-0.278865	0.635	0.024	0	Replicate 1	4h	M-like	806	66378
ENSA	0	0.182843	0.623	0.013	0	Replicate 1	4h	M-like	806	66378
CEP350	0	1.72661	0.619	0.009	0	Replicate 1	4h	M-like	806	66378
PLEKHA6	0	1.95823	0.619	0.009	0	Replicate 1	4h	M-like	806	66378
SNRPG	0	-0.9868	0.644	0.034	0	Replicate 1	4h	M-like	806	66378
MZT2A	0	-0.956181	0.643	0.033	0	Replicate 1	4h	M-like	806	66378
CTDSPL	0	2.79872	0.615	0.005	0	Replicate 1	4h	M-like	806	66378
HIGD1A	0	-1.10899	0.667	0.057	0	Replicate 1	4h	M-like	806	66378
DHX36	0	1.00919	0.619	0.009	0	Replicate 1	4h	M-like	806	66378
SENP6	0	2.13918	0.618	0.008	0	Replicate 1	4h	M-like	806	66378
TENT5A	0	-0.306735	0.639	0.029	0	Replicate 1	4h	M-like	806	66378
RNASET2	0	-0.0955692	0.629	0.019	0	Replicate 1	4h	M-like	806	66378
NCOA4	0	-0.299715	0.63	0.02	0	Replicate 1	4h	M-like	806	66378
SF3B2	0	0.288265	0.624	0.014	0	Replicate 1	4h	M-like	806	66378
VPS35	0	0.0820767	0.625	0.015	0	Replicate 1	4h	M-like	806	66378
GATAD2A	0	1.6823	0.618	0.008	0	Replicate 1	4h	M-like	806	66378
PRDX6	0	-1.76749	0.681	0.072	0	Replicate 1	4h	M-like	806	66378
SP3	0	1.40747	0.62	0.011	0	Replicate 1	4h	M-like	806	66378
SMARCC1	0	2.58451	0.614	0.005	0	Replicate 1	4h	M-like	806	66378
HIST1H2AC	0	-0.864197	0.648	0.039	0	Replicate 1	4h	M-like	806	66378
AK3	0	0.84021	0.619	0.01	0	Replicate 1	4h	M-like	806	66378
MARVELD3	0	-0.191029	0.634	0.025	0	Replicate 1	4h	M-like	806	66378
SRD5A3	0	-0.171057	0.629	0.021	0	Replicate 1	4h	M-like	806	66378
VEGFA	0	0.426833	0.624	0.016	0	Replicate 1	4h	M-like	806	66378
SFT2D1	0	-0.507796	0.63	0.022	0	Replicate 1	4h	M-like	806	66378
EIF3M	0	0.117487	0.623	0.015	0	Replicate 1	4h	M-like	806	66378
CNOT2	0	1.4054	0.618	0.01	0	Replicate 1	4h	M-like	806	66378
STRN3	0	1.90008	0.617	0.009	0	Replicate 1	4h	M-like	806	66378
SPNS2	0	0.515438	0.624	0.016	0	Replicate 1	4h	M-like	806	66378
PSMB3	0	-0.762132	0.639	0.031	0	Replicate 1	4h	M-like	806	66378
CCT8	0	-0.0653897	0.625	0.017	0	Replicate 1	4h	M-like	806	66378
DHCR24	0	0.628691	0.619	0.012	0	Replicate 1	4h	M-like	806	66378
CLIC5	0	0.372883	0.627	0.02	0	Replicate 1	4h	M-like	806	66378
ZFAND5	0	0.240895	0.622	0.015	0	Replicate 1	4h	M-like	806	66378
MICU1	0	1.43942	0.618	0.011	0	Replicate 1	4h	M-like	806	66378
SIK3	0	2.99589	0.613	0.006	0	Replicate 1	4h	M-like	806	66378
ATP6V1D	0	-0.365881	0.629	0.022	0	Replicate 1	4h	M-like	806	66378
TSTD1	0	-2.1654	0.707	0.101	0	Replicate 1	4h	M-like	806	66378
MPZL1	0	1.13184	0.615	0.009	0	Replicate 1	4h	M-like	806	66378
ADH5	0	-0.3873	0.627	0.021	0	Replicate 1	4h	M-like	806	66378
OCLN	0	0.875175	0.618	0.012	0	Replicate 1	4h	M-like	806	66378
TTC17	0	2.90118	0.613	0.007	0	Replicate 1	4h	M-like	806	66378
NAA38	0	-0.233739	0.623	0.017	0	Replicate 1	4h	M-like	806	66378
ATF4	0	0.226958	0.62	0.014	0	Replicate 1	4h	M-like	806	66378
AP3B1	0	1.84973	0.613	0.008	0	Replicate 1	4h	M-like	806	66378
SYPL1	0	-0.116711	0.622	0.017	0	Replicate 1	4h	M-like	806	66378
CDC42BPB	0	1.30829	0.613	0.008	0	Replicate 1	4h	M-like	806	66378
ZNF207	0	0.67563	0.618	0.013	0	Replicate 1	4h	M-like	806	66378
BCAP31	0	-0.148681	0.623	0.018	0	Replicate 1	4h	M-like	806	66378
SF3B6	0	-1.47987	0.655	0.051	0	Replicate 1	4h	M-like	806	66378
GRAMD2B	0	1.96748	0.612	0.008	0	Replicate 1	4h	M-like	806	66378
P4HA2	0	0.249814	0.618	0.014	0	Replicate 1	4h	M-like	806	66378
COG5	0	3.20188	0.61	0.006	0	Replicate 1	4h	M-like	806	66378
CHURC1	0	-0.839674	0.63	0.026	0	Replicate 1	4h	M-like	806	66378
PGLS	0	-0.311566	0.625	0.021	0	Replicate 1	4h	M-like	806	66378
SRSF10	0	-0.0962405	0.619	0.016	0	Replicate 1	4h	M-like	806	66378
ZNF644	0	1.66323	0.612	0.009	0	Replicate 1	4h	M-like	806	66378
MRPL33	0	-0.482211	0.624	0.021	0	Replicate 1	4h	M-like	806	66378
ASL	0	0.348043	0.617	0.014	0	Replicate 1	4h	M-like	806	66378
VPS13B	0	3.5998	0.61	0.007	0	Replicate 1	4h	M-like	806	66378
MMP7	0	0.835122	0.67	0.067	0	Replicate 1	4h	M-like	806	66378
TM7SF3	0	0.613542	0.615	0.012	0	Replicate 1	4h	M-like	806	66378
BLOC1S1	0	-1.6425	0.667	0.064	0	Replicate 1	4h	M-like	806	66378
GPX2	0	0.763067	0.622	0.019	0	Replicate 1	4h	M-like	806	66378
PSMC1	0	-0.424429	0.623	0.02	0	Replicate 1	4h	M-like	806	66378
TAX1BP3	0	-1.17349	0.64	0.037	0	Replicate 1	4h	M-like	806	66378
NUFIP2	0	0.913155	0.615	0.012	0	Replicate 1	4h	M-like	806	66378
S100A14	0	-1.77654	0.689	0.087	0	Replicate 1	4h	M-like	806	66378
HDAC2	0	0.593357	0.614	0.012	0	Replicate 1	4h	M-like	806	66378
DNAJB6	0	-0.203406	0.62	0.018	0	Replicate 1	4h	M-like	806	66378
PDZD8	0	2.03877	0.609	0.007	0	Replicate 1	4h	M-like	806	66378
ARHGAP42	0	1.62946	0.613	0.011	0	Replicate 1	4h	M-like	806	66378
MYO5C	0	2.13058	0.608	0.006	0	Replicate 1	4h	M-like	806	66378
PDE8A	0	2.33489	0.609	0.007	0	Replicate 1	4h	M-like	806	66378
NDUFAB1	0	-0.810555	0.634	0.032	0	Replicate 1	4h	M-like	806	66378
GNA11	0	-0.479128	0.628	0.026	0	Replicate 1	4h	M-like	806	66378
FCGRT	0	-1.1287	0.643	0.041	0	Replicate 1	4h	M-like	806	66378
CHMP4B	0	-0.85772	0.629	0.027	0	Replicate 1	4h	M-like	806	66378
HUWE1	0	1.99141	0.609	0.007	0	Replicate 1	4h	M-like	806	66378
RNF128	0	0.180361	0.619	0.017	0	Replicate 1	4h	M-like	806	66378
AGFG1	0	0.776768	0.614	0.013	0	Replicate 1	4h	M-like	806	66378
CNGA1	0	-0.0811187	0.623	0.022	0	Replicate 1	4h	M-like	806	66378
ITGA2	0	1.07624	0.612	0.011	0	Replicate 1	4h	M-like	806	66378
TOMM6	0	-0.751939	0.632	0.031	0	Replicate 1	4h	M-like	806	66378
H2AFJ	0	-0.997018	0.638	0.037	0	Replicate 1	4h	M-like	806	66378
CXCL16	0	0.494894	0.613	0.012	0	Replicate 1	4h	M-like	806	66378
RALY	0	0.999022	0.612	0.011	0	Replicate 1	4h	M-like	806	66378
AKR1A1	0	0.143863	0.615	0.015	0	Replicate 1	4h	M-like	806	66378
MOB1A	0	-0.672757	0.624	0.024	0	Replicate 1	4h	M-like	806	66378
SNX14	0	1.33386	0.609	0.009	0	Replicate 1	4h	M-like	806	66378
TMEM258	0	-0.826196	0.63	0.03	0	Replicate 1	4h	M-like	806	66378
MPHOSPH8	0	0.838299	0.61	0.01	0	Replicate 1	4h	M-like	806	66378
CIAO2B	0	-0.971383	0.634	0.034	0	Replicate 1	4h	M-like	806	66378
ETFB	0	-0.531128	0.624	0.024	0	Replicate 1	4h	M-like	806	66378
KIF1B	0	1.60474	0.608	0.009	0	Replicate 1	4h	M-like	806	66378
GLB1	0	0.842685	0.609	0.01	0	Replicate 1	4h	M-like	806	66378
FAM162A	0	-1.58701	0.65	0.051	0	Replicate 1	4h	M-like	806	66378
GLRX	0	-1.1052	0.643	0.044	0	Replicate 1	4h	M-like	806	66378
PHIP	0	1.98061	0.608	0.009	0	Replicate 1	4h	M-like	806	66378
ELOC	0	-0.740877	0.625	0.026	0	Replicate 1	4h	M-like	806	66378
WAPL	0	1.14211	0.609	0.01	0	Replicate 1	4h	M-like	806	66378
CHD2	0	1.92902	0.608	0.009	0	Replicate 1	4h	M-like	806	66378
TRIOBP	0	1.06921	0.608	0.009	0	Replicate 1	4h	M-like	806	66378
EPHA2	0	1.34126	0.607	0.009	0	Replicate 1	4h	M-like	806	66378
MAGI3	0	1.85541	0.609	0.011	0	Replicate 1	4h	M-like	806	66378
HPCAL1	0	1.48106	0.608	0.01	0	Replicate 1	4h	M-like	806	66378
MRFAP1	0	-1.17922	0.632	0.034	0	Replicate 1	4h	M-like	806	66378
PNISR	0	1.28361	0.607	0.009	0	Replicate 1	4h	M-like	806	66378
UBR5	0	2.56031	0.605	0.007	0	Replicate 1	4h	M-like	806	66378
ADIPOR2	0	0.425167	0.613	0.015	0	Replicate 1	4h	M-like	806	66378
HIF1A	0	1.44227	0.607	0.009	0	Replicate 1	4h	M-like	806	66378
LPIN2	0	0.628073	0.612	0.014	0	Replicate 1	4h	M-like	806	66378
DHRSX	0	2.15754	0.605	0.007	0	Replicate 1	4h	M-like	806	66378
FAF1	0	3.28392	0.603	0.006	0	Replicate 1	4h	M-like	806	66378
ATP6V1F	0	-0.410038	0.623	0.026	0	Replicate 1	4h	M-like	806	66378
UNC13B	0	2.41847	0.605	0.008	0	Replicate 1	4h	M-like	806	66378
MRPS21	0	-0.433072	0.617	0.021	0	Replicate 1	4h	M-like	806	66378
ITPRID2	0	-0.0875688	0.615	0.019	0	Replicate 1	4h	M-like	806	66378
KPNA4	0	0.726849	0.608	0.012	0	Replicate 1	4h	M-like	806	66378
SGMS2	0	0.590079	0.608	0.012	0	Replicate 1	4h	M-like	806	66378
LYPLA1	0	0.524111	0.608	0.012	0	Replicate 1	4h	M-like	806	66378
PIP5K1B	0	1.21658	0.612	0.016	0	Replicate 1	4h	M-like	806	66378
MRPL41	0	-0.417435	0.618	0.022	0	Replicate 1	4h	M-like	806	66378
SF1	0	1.32382	0.604	0.008	0	Replicate 1	4h	M-like	806	66378
ANO6	0	1.49529	0.605	0.009	0	Replicate 1	4h	M-like	806	66378
PIBF1	0	1.72909	0.605	0.009	0	Replicate 1	4h	M-like	806	66378
ARF6	0	0.0175982	0.612	0.016	0	Replicate 1	4h	M-like	806	66378
FRMD5	0	3.83067	0.602	0.006	0	Replicate 1	4h	M-like	806	66378
PRDX2	0	-1.13222	0.635	0.039	0	Replicate 1	4h	M-like	806	66378
CYB5R3	0	-0.148477	0.613	0.017	0	Replicate 1	4h	M-like	806	66378
NRDC	0	1.81284	0.603	0.008	0	Replicate 1	4h	M-like	806	66378
BRD2	0	0.404496	0.608	0.013	0	Replicate 1	4h	M-like	806	66378
SND1	0	3.26804	0.6	0.005	0	Replicate 1	4h	M-like	806	66378
SYTL2	0	1.96646	0.604	0.009	0	Replicate 1	4h	M-like	806	66378
ETNK1	0	1.66726	0.604	0.009	0	Replicate 1	4h	M-like	806	66378
CYB5B	0	-0.159113	0.613	0.018	0	Replicate 1	4h	M-like	806	66378
RUNX1	0	2.43479	0.602	0.007	0	Replicate 1	4h	M-like	806	66378
YWHAH	0	-1.25691	0.636	0.041	0	Replicate 1	4h	M-like	806	66378
NCK1	0	0.906029	0.603	0.009	0	Replicate 1	4h	M-like	806	66378
NEDD9	0	0.708982	0.608	0.014	0	Replicate 1	4h	M-like	806	66378
STK38	0	1.29022	0.604	0.01	0	Replicate 1	4h	M-like	806	66378
CNKSR3	0	1.70951	0.605	0.011	0	Replicate 1	4h	M-like	806	66378
NUDT4	0	-0.696413	0.622	0.028	0	Replicate 1	4h	M-like	806	66378
PSMB6	0	-0.766367	0.624	0.03	0	Replicate 1	4h	M-like	806	66378
TOM1L2	0	2.44776	0.6	0.006	0	Replicate 1	4h	M-like	806	66378
ATP5PB	0	-1.03671	0.624	0.031	0	Replicate 1	4h	M-like	806	66378
TANK	0	1.02779	0.604	0.011	0	Replicate 1	4h	M-like	806	66378
PSMC6	0	0.0199043	0.608	0.015	0	Replicate 1	4h	M-like	806	66378
PSEN1	0	1.28841	0.603	0.01	0	Replicate 1	4h	M-like	806	66378
TNRC6A	0	2.35517	0.6	0.007	0	Replicate 1	4h	M-like	806	66378
GPATCH8	0	2.60333	0.6	0.007	0	Replicate 1	4h	M-like	806	66378
BID	0	0.843505	0.603	0.01	0	Replicate 1	4h	M-like	806	66378
CAMTA1	0	-0.840825	0.618	0.026	0	Replicate 1	4h	M-like	806	66378
TOMM7	0	-0.984612	0.622	0.03	0	Replicate 1	4h	M-like	806	66378
CELF2	0	3.40055	0.596	0.004	0	Replicate 1	4h	M-like	806	66378
GSTO1	0	-1.03803	0.636	0.044	0	Replicate 1	4h	M-like	806	66378
ARHGAP32	0	2.53281	0.6	0.008	0	Replicate 1	4h	M-like	806	66378
MRPL51	0	-0.897873	0.624	0.032	0	Replicate 1	4h	M-like	806	66378
EHD4	0	0.605146	0.604	0.012	0	Replicate 1	4h	M-like	806	66378
URI1	0	0.749505	0.603	0.011	0	Replicate 1	4h	M-like	806	66378
SNU13	0	-0.332672	0.613	0.021	0	Replicate 1	4h	M-like	806	66378
GNAI2	0	0.400833	0.602	0.011	0	Replicate 1	4h	M-like	806	66378
SELENOK	0	-0.596153	0.614	0.023	0	Replicate 1	4h	M-like	806	66378
SELENOT	0	-0.432213	0.612	0.021	0	Replicate 1	4h	M-like	806	66378
RAD50	0	1.81726	0.598	0.007	0	Replicate 1	4h	M-like	806	66378
FIS1	0	-0.79982	0.619	0.028	0	Replicate 1	4h	M-like	806	66378
KMT2A	0	1.81211	0.599	0.008	0	Replicate 1	4h	M-like	806	66378
EMP1	0	0.218653	0.619	0.028	0	Replicate 1	4h	M-like	806	66378
PAN3	0	3.3676	0.598	0.007	0	Replicate 1	4h	M-like	806	66378
ERH	0	-0.777691	0.618	0.027	0	Replicate 1	4h	M-like	806	66378
TRAPPC5	0	-0.913334	0.622	0.031	0	Replicate 1	4h	M-like	806	66378
SMARCA4	0	2.02194	0.597	0.006	0	Replicate 1	4h	M-like	806	66378
MALL	0	-1.48257	0.663	0.073	0	Replicate 1	4h	M-like	806	66378
HIVEP3	0	2.55506	0.598	0.008	0	Replicate 1	4h	M-like	806	66378
PSMD14	0	0.797708	0.6	0.01	0	Replicate 1	4h	M-like	806	66378
SEC61A1	0	1.03265	0.598	0.008	0	Replicate 1	4h	M-like	806	66378
SSR3	0	-0.207511	0.609	0.019	0	Replicate 1	4h	M-like	806	66378
EFNA5	0	4.9316	0.593	0.003	0	Replicate 1	4h	M-like	806	66378
NSD1	0	2.3435	0.596	0.006	0	Replicate 1	4h	M-like	806	66378
TMEM248	0	0.3392	0.602	0.012	0	Replicate 1	4h	M-like	806	66378
LUC7L2	0	1.73084	0.598	0.008	0	Replicate 1	4h	M-like	806	66378
RNH1	0	0.267477	0.603	0.013	0	Replicate 1	4h	M-like	806	66378
SLC9A3R1	0	-0.896364	0.624	0.034	0	Replicate 1	4h	M-like	806	66378
JPX	0	1.50911	0.598	0.008	0	Replicate 1	4h	M-like	806	66378
IWS1	0	0.9089	0.599	0.01	0	Replicate 1	4h	M-like	806	66378
AKR1C3	0	-1.92018	0.694	0.105	0	Replicate 1	4h	M-like	806	66378
TSPAN14	0	2.21478	0.594	0.005	0	Replicate 1	4h	M-like	806	66378
VTI1A	0	2.92826	0.596	0.007	0	Replicate 1	4h	M-like	806	66378
SCFD1	0	1.01378	0.599	0.01	0	Replicate 1	4h	M-like	806	66378
XPO1	0	1.41532	0.597	0.009	0	Replicate 1	4h	M-like	806	66378
LY75	0	0.85193	0.599	0.011	0	Replicate 1	4h	M-like	806	66378
MANF	0	-0.771766	0.62	0.032	0	Replicate 1	4h	M-like	806	66378
DDX21	0	1.19468	0.597	0.009	0	Replicate 1	4h	M-like	806	66378
CHCHD1	0	-1.06599	0.618	0.03	0	Replicate 1	4h	M-like	806	66378
ARCN1	0	0.646106	0.598	0.01	0	Replicate 1	4h	M-like	806	66378
CHD4	0	1.75109	0.594	0.006	0	Replicate 1	4h	M-like	806	66378
NPC2	0	-1.468	0.643	0.055	0	Replicate 1	4h	M-like	806	66378
PPP4C	0	0.00666085	0.604	0.016	0	Replicate 1	4h	M-like	806	66378
HOXB3	0	2.44192	0.594	0.006	0	Replicate 1	4h	M-like	806	66378
BCLAF1	0	0.721608	0.598	0.011	0	Replicate 1	4h	M-like	806	66378
TRA2A	0	1.17309	0.596	0.009	0	Replicate 1	4h	M-like	806	66378
NAMPT	0	0.0295157	0.604	0.017	0	Replicate 1	4h	M-like	806	66378
TTC19	0	1.10848	0.597	0.01	0	Replicate 1	4h	M-like	806	66378
RPS6KA3	0	0.987325	0.598	0.011	0	Replicate 1	4h	M-like	806	66378
COBLL1	0	1.37711	0.598	0.012	0	Replicate 1	4h	M-like	806	66378
PDS5A	0	1.97867	0.593	0.007	0	Replicate 1	4h	M-like	806	66378
TSPAN5	0	2.11046	0.594	0.008	0	Replicate 1	4h	M-like	806	66378
H2AFZ	0	-0.925617	0.625	0.039	0	Replicate 1	4h	M-like	806	66378
PRELID2	0	2.08865	0.597	0.011	0	Replicate 1	4h	M-like	806	66378
TMEM176B	0	-0.285958	0.61	0.024	0	Replicate 1	4h	M-like	806	66378
LINC01578	0	-0.664754	0.61	0.024	0	Replicate 1	4h	M-like	806	66378
FXYD5	0	0.359083	0.605	0.019	0	Replicate 1	4h	M-like	806	66378
LIMS1	0	1.58335	0.592	0.007	0	Replicate 1	4h	M-like	806	66378
ELOVL6	0	1.4637	0.594	0.009	0	Replicate 1	4h	M-like	806	66378
NDUFS4	0	-0.453343	0.605	0.02	0	Replicate 1	4h	M-like	806	66378
HNRNPH3	0	-0.14676	0.603	0.018	0	Replicate 1	4h	M-like	806	66378
KDM5A	0	1.74213	0.593	0.008	0	Replicate 1	4h	M-like	806	66378
NDUFA12	0	-0.971821	0.614	0.029	0	Replicate 1	4h	M-like	806	66378
MAP4K5	0	1.83823	0.593	0.008	0	Replicate 1	4h	M-like	806	66378
BAX	0	-0.163697	0.604	0.019	0	Replicate 1	4h	M-like	806	66378
EIF6	0	-0.54252	0.608	0.023	0	Replicate 1	4h	M-like	806	66378
MAPK1	0	0.489973	0.598	0.013	0	Replicate 1	4h	M-like	806	66378
NDUFB3	0	-1.98078	0.656	0.072	0	Replicate 1	4h	M-like	806	66378
TMEM131	0	1.35479	0.593	0.009	0	Replicate 1	4h	M-like	806	66378
ACAA1	0	-0.362186	0.603	0.019	0	Replicate 1	4h	M-like	806	66378
PSMB9	0	0.180528	0.599	0.015	0	Replicate 1	4h	M-like	806	66378
SRPK1	0	1.38677	0.591	0.007	0	Replicate 1	4h	M-like	806	66378
C6orf132	0	1.07513	0.593	0.009	0	Replicate 1	4h	M-like	806	66378
OGDH	0	1.16454	0.596	0.012	0	Replicate 1	4h	M-like	806	66378
MBNL2	0	1.83892	0.591	0.007	0	Replicate 1	4h	M-like	806	66378
YES1	0	0.721622	0.594	0.01	0	Replicate 1	4h	M-like	806	66378
FUT3	0	0.451048	0.598	0.014	0	Replicate 1	4h	M-like	806	66378
WDR83OS	0	-0.996249	0.617	0.033	0	Replicate 1	4h	M-like	806	66378
HDAC1	0	-0.0353255	0.598	0.015	0	Replicate 1	4h	M-like	806	66378
MZT2B	0	-1.30774	0.629	0.046	0	Replicate 1	4h	M-like	806	66378
LHFPL2	0	0.874475	0.597	0.014	0	Replicate 1	4h	M-like	806	66378
TMEM167A	0	-0.584241	0.604	0.021	0	Replicate 1	4h	M-like	806	66378
PHF3	0	1.48467	0.591	0.008	0	Replicate 1	4h	M-like	806	66378
C9orf16	0	0.157928	0.599	0.016	0	Replicate 1	4h	M-like	806	66378
DCAF6	0	1.26425	0.591	0.009	0	Replicate 1	4h	M-like	806	66378
GIGYF2	0	1.90388	0.589	0.007	0	Replicate 1	4h	M-like	806	66378
SERINC1	0	-0.00206754	0.598	0.016	0	Replicate 1	4h	M-like	806	66378
ALDH18A1	0	0.229365	0.599	0.017	0	Replicate 1	4h	M-like	806	66378
KMT5B	0	1.0874	0.593	0.011	0	Replicate 1	4h	M-like	806	66378
ARHGAP29	0	1.93009	0.587	0.006	0	Replicate 1	4h	M-like	806	66378
DAP	0	0.289287	0.593	0.012	0	Replicate 1	4h	M-like	806	66378
YIPF3	0	0.389317	0.593	0.012	0	Replicate 1	4h	M-like	806	66378
RASSF7	0	0.473582	0.594	0.013	0	Replicate 1	4h	M-like	806	66378
POLD4	0	-1.54086	0.634	0.053	0	Replicate 1	4h	M-like	806	66378
VPS37B	0	1.18172	0.591	0.01	0	Replicate 1	4h	M-like	806	66378
EIF4E2	0	-0.775304	0.602	0.022	0	Replicate 1	4h	M-like	806	66378
SAR1B	0	-0.632846	0.603	0.023	0	Replicate 1	4h	M-like	806	66378
CHCHD3	0	1.18036	0.589	0.009	0	Replicate 1	4h	M-like	806	66378
VPS28	0	-1.11393	0.615	0.035	0	Replicate 1	4h	M-like	806	66378
SINHCAF	0	0.46301	0.593	0.013	0	Replicate 1	4h	M-like	806	66378
PTPN11	0	1.1114	0.588	0.008	0	Replicate 1	4h	M-like	806	66378
CNOT1	0	1.35455	0.588	0.008	0	Replicate 1	4h	M-like	806	66378
UQCRFS1	0	-0.236354	0.599	0.019	0	Replicate 1	4h	M-like	806	66378
CAPNS1	0	-0.40206	0.598	0.018	0	Replicate 1	4h	M-like	806	66378
AOC1	0	-0.414364	0.604	0.025	0	Replicate 1	4h	M-like	806	66378
DNAJC7	0	0.35352	0.591	0.012	0	Replicate 1	4h	M-like	806	66378
EP300	0	1.9087	0.587	0.008	0	Replicate 1	4h	M-like	806	66378
MCL1	0	-0.369982	0.597	0.019	0	Replicate 1	4h	M-like	806	66378
MARCH7	0	1.05265	0.588	0.01	0	Replicate 1	4h	M-like	806	66378
TBC1D1	0	1.35894	0.587	0.009	0	Replicate 1	4h	M-like	806	66378
PRRC2B	0	2.51649	0.583	0.005	0	Replicate 1	4h	M-like	806	66378
EPC1	0	1.20429	0.588	0.01	0	Replicate 1	4h	M-like	806	66378
POLR1D	0	-0.336848	0.596	0.018	0	Replicate 1	4h	M-like	806	66378
UBE3A	0	1.36062	0.587	0.009	0	Replicate 1	4h	M-like	806	66378
CIRBP	0	-0.329555	0.596	0.018	0	Replicate 1	4h	M-like	806	66378
MAGT1	0	0.129268	0.592	0.014	0	Replicate 1	4h	M-like	806	66378
PLS3	0	1.05169	0.586	0.008	0	Replicate 1	4h	M-like	806	66378
PPP1R2	0	-0.220997	0.594	0.017	0	Replicate 1	4h	M-like	806	66378
HIGD2A	0	-1.21776	0.615	0.038	0	Replicate 1	4h	M-like	806	66378
IFNGR1	0	0.212397	0.593	0.016	0	Replicate 1	4h	M-like	806	66378
EIF4H	0	-0.518502	0.597	0.02	0	Replicate 1	4h	M-like	806	66378
CCAR1	0	1.6798	0.583	0.006	0	Replicate 1	4h	M-like	806	66378
CHKA	0	2.28326	0.584	0.007	0	Replicate 1	4h	M-like	806	66378
OAS1	0	0.626926	0.592	0.015	0	Replicate 1	4h	M-like	806	66378
MEF2A	0	2.53174	0.584	0.007	0	Replicate 1	4h	M-like	806	66378
ARHGDIA	0	-0.607574	0.6	0.023	0	Replicate 1	4h	M-like	806	66378
TST	0	-0.406483	0.599	0.022	0	Replicate 1	4h	M-like	806	66378
PRRG1	0	2.40954	0.582	0.005	0	Replicate 1	4h	M-like	806	66378
ITSN2	0	1.47947	0.584	0.008	0	Replicate 1	4h	M-like	806	66378
HS3ST1	0	1.72504	0.584	0.008	0	Replicate 1	4h	M-like	806	66378
PLPP1	0	1.78048	0.584	0.008	0	Replicate 1	4h	M-like	806	66378
TMEM14C	0	-0.687252	0.6	0.024	0	Replicate 1	4h	M-like	806	66378
PPP1CC	0	-0.358879	0.594	0.018	0	Replicate 1	4h	M-like	806	66378
ROMO1	0	-1.58233	0.625	0.049	0	Replicate 1	4h	M-like	806	66378
VPS13D	0	2.37732	0.582	0.007	0	Replicate 1	4h	M-like	806	66378
KIAA0319L	0	1.71498	0.582	0.007	0	Replicate 1	4h	M-like	806	66378
TRAK1	0	1.26883	0.584	0.009	0	Replicate 1	4h	M-like	806	66378
EEA1	0	1.9864	0.581	0.006	0	Replicate 1	4h	M-like	806	66378
PSPC1	0	1.41235	0.583	0.008	0	Replicate 1	4h	M-like	806	66378
CPD	0	-0.0571172	0.592	0.017	0	Replicate 1	4h	M-like	806	66378
BLCAP	0	1.2602	0.584	0.009	0	Replicate 1	4h	M-like	806	66378
DCBLD2	0	2.64863	0.579	0.005	0	Replicate 1	4h	M-like	806	66378
WDFY3	0	2.66643	0.581	0.007	0	Replicate 1	4h	M-like	806	66378
HNRNPH1	0	0.94309	0.583	0.009	0	Replicate 1	4h	M-like	806	66378
TMEM106B	0	0.325527	0.586	0.012	0	Replicate 1	4h	M-like	806	66378
PRXL2A	0	-0.24597	0.591	0.017	0	Replicate 1	4h	M-like	806	66378
TCIRG1	0	1.18642	0.583	0.009	0	Replicate 1	4h	M-like	806	66378
RBMS2	0	2.33522	0.579	0.005	0	Replicate 1	4h	M-like	806	66378
RRAS	0	-0.749524	0.602	0.028	0	Replicate 1	4h	M-like	806	66378
CAMKMT	0	3.71555	0.578	0.005	0	Replicate 1	4h	M-like	806	66378
OXSR1	0	1.61513	0.581	0.008	0	Replicate 1	4h	M-like	806	66378
COX17	0	-1.53379	0.624	0.051	0	Replicate 1	4h	M-like	806	66378
COX16	0	-0.875012	0.598	0.025	0	Replicate 1	4h	M-like	806	66378
GPI	0	0.996391	0.582	0.009	0	Replicate 1	4h	M-like	806	66378
SLC5A3	0	1.17964	0.582	0.009	0	Replicate 1	4h	M-like	806	66378
RTCB	0	0.0821845	0.586	0.013	0	Replicate 1	4h	M-like	806	66378
SLC35F3	0	4.2967	0.576	0.004	0	Replicate 1	4h	M-like	806	66378
CLCN3	0	0.849864	0.581	0.009	0	Replicate 1	4h	M-like	806	66378
MGMT	0	0.600042	0.582	0.01	0	Replicate 1	4h	M-like	806	66378
TAF10	0	-0.520449	0.593	0.021	0	Replicate 1	4h	M-like	806	66378
RRAS2	0	0.976445	0.583	0.011	0	Replicate 1	4h	M-like	806	66378
YBX3	0	0.53443	0.584	0.012	0	Replicate 1	4h	M-like	806	66378
ZNF91	0	0.954992	0.583	0.011	0	Replicate 1	4h	M-like	806	66378
C1orf43	0	0.0881258	0.584	0.013	0	Replicate 1	4h	M-like	806	66378
SEMA3B	0	0.648861	0.584	0.013	0	Replicate 1	4h	M-like	806	66378
DNAJB14	0	1.55025	0.579	0.008	0	Replicate 1	4h	M-like	806	66378
IL6ST	0	1.02962	0.579	0.008	0	Replicate 1	4h	M-like	806	66378
PLK2	0	1.48212	0.581	0.01	0	Replicate 1	4h	M-like	806	66378
SSR1	0	0.421067	0.582	0.011	0	Replicate 1	4h	M-like	806	66378
RB1CC1	0	0.733785	0.583	0.012	0	Replicate 1	4h	M-like	806	66378
LRCH1	0	2.87089	0.577	0.006	0	Replicate 1	4h	M-like	806	66378
DAAM1	0	1.87269	0.577	0.006	0	Replicate 1	4h	M-like	806	66378
NDUFB10	0	-1.34431	0.612	0.041	0	Replicate 1	4h	M-like	806	66378
SNRPD1	0	-0.607434	0.593	0.022	0	Replicate 1	4h	M-like	806	66378
C19orf53	0	-0.539956	0.594	0.023	0	Replicate 1	4h	M-like	806	66378
MAP3K2	0	0.693599	0.582	0.012	0	Replicate 1	4h	M-like	806	66378
HSPA9	0	0.91624	0.578	0.008	0	Replicate 1	4h	M-like	806	66378
DDR1	0	0.638818	0.581	0.011	0	Replicate 1	4h	M-like	806	66378
FOXO3	0	1.09098	0.583	0.013	0	Replicate 1	4h	M-like	806	66378
MYCBP2	0	2.8654	0.574	0.004	0	Replicate 1	4h	M-like	806	66378
UACA	0	0.974897	0.583	0.013	0	Replicate 1	4h	M-like	806	66378
CCDC47	0	0.288201	0.583	0.013	0	Replicate 1	4h	M-like	806	66378
CNIH4	0	-0.991905	0.597	0.028	0	Replicate 1	4h	M-like	806	66378
CCT4	0	0.554801	0.579	0.01	0	Replicate 1	4h	M-like	806	66378
DHX15	0	1.05522	0.578	0.009	0	Replicate 1	4h	M-like	806	66378
SMURF1	0	2.74642	0.576	0.007	0	Replicate 1	4h	M-like	806	66378
KAT6A	0	1.90825	0.576	0.007	0	Replicate 1	4h	M-like	806	66378
GCNT1	0	0.633827	0.583	0.014	0	Replicate 1	4h	M-like	806	66378
CD82	0	0.969183	0.577	0.008	0	Replicate 1	4h	M-like	806	66378
PLAAT4	0	-0.256265	0.603	0.034	0	Replicate 1	4h	M-like	806	66378
CCT2	0	0.718359	0.579	0.01	0	Replicate 1	4h	M-like	806	66378
PNN	0	0.942105	0.579	0.01	0	Replicate 1	4h	M-like	806	66378
SLIRP	0	-0.708555	0.593	0.024	0	Replicate 1	4h	M-like	806	66378
PSMB10	0	-0.667661	0.594	0.025	0	Replicate 1	4h	M-like	806	66378
AP1S3	0	1.40626	0.576	0.008	0	Replicate 1	4h	M-like	806	66378
PSMD2	0	0.397866	0.579	0.011	0	Replicate 1	4h	M-like	806	66378
RASGEF1B	0	2.81712	0.577	0.009	0	Replicate 1	4h	M-like	806	66378
AIG1	0	0.38792	0.581	0.013	0	Replicate 1	4h	M-like	806	66378
PSMD11	0	-0.236458	0.586	0.018	0	Replicate 1	4h	M-like	806	66378
ZMYM4	0	2.70223	0.572	0.005	0	Replicate 1	4h	M-like	806	66378
LEPROT	0	-0.594018	0.587	0.02	0	Replicate 1	4h	M-like	806	66378
DARS	0	1.32686	0.574	0.007	0	Replicate 1	4h	M-like	806	66378
NUB1	0	0.909724	0.576	0.009	0	Replicate 1	4h	M-like	806	66378
PKP2	0	1.01523	0.577	0.01	0	Replicate 1	4h	M-like	806	66378
HSPH1	0	1.38989	0.574	0.007	0	Replicate 1	4h	M-like	806	66378
MESD	0	0.209193	0.579	0.012	0	Replicate 1	4h	M-like	806	66378
GATA6	0	0.784007	0.579	0.012	0	Replicate 1	4h	M-like	806	66378
OSBPL10	0	2.98178	0.571	0.005	0	Replicate 1	4h	M-like	806	66378
PIK3R1	0	0.793086	0.577	0.011	0	Replicate 1	4h	M-like	806	66378
UBR2	0	2.04838	0.574	0.008	0	Replicate 1	4h	M-like	806	66378
SPIN1	0	1.25048	0.576	0.01	0	Replicate 1	4h	M-like	806	66378
ANK3	0	2.32643	0.574	0.008	0	Replicate 1	4h	M-like	806	66378
GBF1	0	2.72014	0.572	0.006	0	Replicate 1	4h	M-like	806	66378
DDX6	0	0.33011	0.579	0.013	0	Replicate 1	4h	M-like	806	66378
KRT80	0	1.65786	0.572	0.006	0	Replicate 1	4h	M-like	806	66378
FNDC3A	0	1.5789	0.574	0.008	0	Replicate 1	4h	M-like	806	66378
ZNF106	0	1.60668	0.573	0.007	0	Replicate 1	4h	M-like	806	66378
SRSF2	0	0.0364171	0.581	0.015	0	Replicate 1	4h	M-like	806	66378
BRD4	0	1.63857	0.573	0.007	0	Replicate 1	4h	M-like	806	66378
DHX9	0	1.46217	0.572	0.007	0	Replicate 1	4h	M-like	806	66378
ATP11B	0	1.48852	0.574	0.009	0	Replicate 1	4h	M-like	806	66378
EIF4E	0	0.724154	0.574	0.009	0	Replicate 1	4h	M-like	806	66378
TOMM5	0	-1.14651	0.597	0.032	0	Replicate 1	4h	M-like	806	66378
ARPC5L	0	-0.245448	0.581	0.016	0	Replicate 1	4h	M-like	806	66378
ZC3H13	0	1.35027	0.572	0.007	0	Replicate 1	4h	M-like	806	66378
ZFHX3	0	3.33161	0.569	0.004	0	Replicate 1	4h	M-like	806	66378
ADRM1	0	-0.165981	0.581	0.016	0	Replicate 1	4h	M-like	806	66378
NHS	0	4.86282	0.567	0.002	0	Replicate 1	4h	M-like	806	66378
SPEN	0	1.47548	0.572	0.008	0	Replicate 1	4h	M-like	806	66378
OSBPL9	0	1.62002	0.572	0.008	0	Replicate 1	4h	M-like	806	66378
KIF13A	0	2.26163	0.571	0.007	0	Replicate 1	4h	M-like	806	66378
FAM135A	0	2.32652	0.571	0.007	0	Replicate 1	4h	M-like	806	66378
CLDN23	0	0.0250392	0.583	0.019	0	Replicate 1	4h	M-like	806	66378
CASC19	0	3.44973	0.567	0.003	0	Replicate 1	4h	M-like	806	66378
SHOC2	0	0.479676	0.578	0.014	0	Replicate 1	4h	M-like	806	66378
UBE2N	0	-0.0729288	0.579	0.015	0	Replicate 1	4h	M-like	806	66378
DGKH	0	2.87888	0.571	0.007	0	Replicate 1	4h	M-like	806	66378
SPRED1	0	1.59675	0.574	0.01	0	Replicate 1	4h	M-like	806	66378
PRKAR1A	0	0.145174	0.577	0.013	0	Replicate 1	4h	M-like	806	66378
ARFGAP3	0	-0.320441	0.582	0.018	0	Replicate 1	4h	M-like	806	66378
NDUFB11	0	-0.562379	0.586	0.022	0	Replicate 1	4h	M-like	806	66378
MAST2	0	1.48806	0.574	0.011	0	Replicate 1	4h	M-like	806	66378
MAT2A	0	0.784855	0.572	0.009	0	Replicate 1	4h	M-like	806	66378
UBE2E1	0	1.28741	0.571	0.008	0	Replicate 1	4h	M-like	806	66378
PHF20L1	0	1.29198	0.571	0.008	0	Replicate 1	4h	M-like	806	66378
ZCCHC7	0	2.90167	0.569	0.006	0	Replicate 1	4h	M-like	806	66378
NANS	0	-0.0688218	0.578	0.015	0	Replicate 1	4h	M-like	806	66378
TWF1	0	-0.493021	0.583	0.02	0	Replicate 1	4h	M-like	806	66378
ORMDL2	0	-0.978514	0.591	0.028	0	Replicate 1	4h	M-like	806	66378
HECTD4	0	2.86901	0.568	0.005	0	Replicate 1	4h	M-like	806	66378
ECH1	0	0.253846	0.576	0.013	0	Replicate 1	4h	M-like	806	66378
RC3H1	0	2.01753	0.569	0.007	0	Replicate 1	4h	M-like	806	66378
SMG7	0	1.36191	0.571	0.009	0	Replicate 1	4h	M-like	806	66378
PPM1G	0	0.017086	0.576	0.014	0	Replicate 1	4h	M-like	806	66378
MAP4K3	0	2.69068	0.568	0.006	0	Replicate 1	4h	M-like	806	66378
DDX60	0	1.41793	0.572	0.01	0	Replicate 1	4h	M-like	806	66378
FUCA2	0	0.334486	0.573	0.011	0	Replicate 1	4h	M-like	806	66378
CCPG1	0	0.524937	0.573	0.011	0	Replicate 1	4h	M-like	806	66378
VPS13C	0	2.50217	0.567	0.005	0	Replicate 1	4h	M-like	806	66378
USP3	0	1.70136	0.569	0.007	0	Replicate 1	4h	M-like	806	66378
PPP4R1	0	0.998524	0.572	0.01	0	Replicate 1	4h	M-like	806	66378
DYRK1A	0	1.94732	0.571	0.009	0	Replicate 1	4h	M-like	806	66378
GAS5	0	-0.683424	0.588	0.027	0	Replicate 1	4h	M-like	806	66378
EHBP1	0	3.00332	0.567	0.006	0	Replicate 1	4h	M-like	806	66378
HMGCS1	0	0.832582	0.576	0.015	0	Replicate 1	4h	M-like	806	66378
HMGN3	0	0.376396	0.572	0.011	0	Replicate 1	4h	M-like	806	66378
TCP1	0	-0.0915305	0.576	0.015	0	Replicate 1	4h	M-like	806	66378
NIBAN2	0	0.478983	0.573	0.012	0	Replicate 1	4h	M-like	806	66378
AGPAT2	0	-0.779975	0.591	0.03	0	Replicate 1	4h	M-like	806	66378
SARNP	0	-0.423278	0.579	0.018	0	Replicate 1	4h	M-like	806	66378
MIA2	0	1.00915	0.572	0.011	0	Replicate 1	4h	M-like	806	66378
MAX	0	-0.104734	0.578	0.017	0	Replicate 1	4h	M-like	806	66378
RBM3	0	-0.267723	0.578	0.017	0	Replicate 1	4h	M-like	806	66378
PXDN	0	2.93679	0.563	0.003	0	Replicate 1	4h	M-like	806	66378
TMEM87B	0	0.599782	0.572	0.012	0	Replicate 1	4h	M-like	806	66378
DAG1	0	1.25019	0.567	0.007	0	Replicate 1	4h	M-like	806	66378
NSMCE2	0	3.03531	0.566	0.006	0	Replicate 1	4h	M-like	806	66378
DENND4C	0	2.6109	0.566	0.006	0	Replicate 1	4h	M-like	806	66378
PLCE1	0	2.8165	0.566	0.006	0	Replicate 1	4h	M-like	806	66378
TMEM41B	0	0.792203	0.569	0.009	0	Replicate 1	4h	M-like	806	66378
ARGLU1	0	0.755233	0.571	0.011	0	Replicate 1	4h	M-like	806	66378
KRT10	0	-1.10242	0.591	0.031	0	Replicate 1	4h	M-like	806	66378
SNRPB	0	0.0904478	0.573	0.013	0	Replicate 1	4h	M-like	806	66378
MDH1	0	-0.410859	0.577	0.018	0	Replicate 1	4h	M-like	806	66378
RASA2	0	2.85944	0.565	0.006	0	Replicate 1	4h	M-like	806	66378
TRMT112	0	-0.771631	0.584	0.025	0	Replicate 1	4h	M-like	806	66378
WSB2	0	-0.465713	0.579	0.02	0	Replicate 1	4h	M-like	806	66378
USP14	0	0.750561	0.568	0.009	0	Replicate 1	4h	M-like	806	66378
VASP	0	-0.345532	0.577	0.018	0	Replicate 1	4h	M-like	806	66378
ATP5PO	0	-1.6617	0.61	0.051	0	Replicate 1	4h	M-like	806	66378
AFTPH	0	1.34605	0.566	0.008	0	Replicate 1	4h	M-like	806	66378
ANKRD36C	0	2.95231	0.565	0.007	0	Replicate 1	4h	M-like	806	66378
PARP9	0	1.28856	0.566	0.008	0	Replicate 1	4h	M-like	806	66378
TMED7	0	-0.393971	0.574	0.016	0	Replicate 1	4h	M-like	806	66378
SECISBP2L	0	1.55373	0.565	0.007	0	Replicate 1	4h	M-like	806	66378
IFNAR2	0	0.969994	0.569	0.011	0	Replicate 1	4h	M-like	806	66378
SMURF2	0	2.40525	0.562	0.005	0	Replicate 1	4h	M-like	806	66378
CHD1	0	1.2916	0.566	0.009	0	Replicate 1	4h	M-like	806	66378
NAP1L4	0	0.814194	0.566	0.009	0	Replicate 1	4h	M-like	806	66378
MAPK1IP1L	0	-0.0102859	0.571	0.014	0	Replicate 1	4h	M-like	806	66378
PITPNA	0	0.412588	0.569	0.012	0	Replicate 1	4h	M-like	806	66378
NDUFA7	0	-0.872945	0.582	0.025	0	Replicate 1	4h	M-like	806	66378
PPP6R2	0	2.44962	0.563	0.006	0	Replicate 1	4h	M-like	806	66378
GAS6	0	1.45479	0.562	0.006	0	Replicate 1	4h	M-like	806	66378
MAGED1	0	1.99742	0.561	0.005	0	Replicate 1	4h	M-like	806	66378
NBL1	0	-0.79407	0.582	0.026	0	Replicate 1	4h	M-like	806	66378
ESRP1	0	1.21076	0.565	0.009	0	Replicate 1	4h	M-like	806	66378
NEDD4	0	1.83587	0.565	0.009	0	Replicate 1	4h	M-like	806	66378
TMED3	0	0.240251	0.567	0.011	0	Replicate 1	4h	M-like	806	66378
DDT	0	-1.23366	0.592	0.036	0	Replicate 1	4h	M-like	806	66378
TYMP	0	0.654221	0.567	0.011	0	Replicate 1	4h	M-like	806	66378
NEBL	0	3.49584	0.56	0.005	0	Replicate 1	4h	M-like	806	66378
EI24	0	1.13796	0.561	0.006	0	Replicate 1	4h	M-like	806	66378
PTPRA	0	1.52573	0.562	0.007	0	Replicate 1	4h	M-like	806	66378
XRN2	0	1.23043	0.562	0.007	0	Replicate 1	4h	M-like	806	66378
FBXL5	0	0.385472	0.568	0.013	0	Replicate 1	4h	M-like	806	66378
POLR2B	0	1.06642	0.563	0.008	0	Replicate 1	4h	M-like	806	66378
UBA6	0	1.64727	0.563	0.008	0	Replicate 1	4h	M-like	806	66378
PARM1	0	0.975725	0.565	0.01	0	Replicate 1	4h	M-like	806	66378
SEC63	0	1.11416	0.563	0.008	0	Replicate 1	4h	M-like	806	66378
DECR1	0	-0.525152	0.576	0.021	0	Replicate 1	4h	M-like	806	66378
DUOX2	0	-0.194886	0.588	0.033	0	Replicate 1	4h	M-like	806	66378
CALM3	0	-1.58536	0.604	0.049	0	Replicate 1	4h	M-like	806	66378
SMS	0	-0.00213531	0.569	0.014	0	Replicate 1	4h	M-like	806	66378
CLASP1	0	3.70701	0.558	0.004	0	Replicate 1	4h	M-like	806	66378
SEMA3C	0	1.75698	0.561	0.007	0	Replicate 1	4h	M-like	806	66378
HOOK3	0	3.00324	0.558	0.004	0	Replicate 1	4h	M-like	806	66378
CHD7	0	2.62208	0.56	0.006	0	Replicate 1	4h	M-like	806	66378
PARVA	0	1.38284	0.561	0.007	0	Replicate 1	4h	M-like	806	66378
ARHGAP35	0	1.72499	0.562	0.008	0	Replicate 1	4h	M-like	806	66378
PFDN2	0	-0.672085	0.576	0.022	0	Replicate 1	4h	M-like	806	66378
GALNT5	0	0.754229	0.565	0.011	0	Replicate 1	4h	M-like	806	66378
PPP1CA	0	-0.836548	0.578	0.024	0	Replicate 1	4h	M-like	806	66378
UNC93B1	0	0.388315	0.566	0.012	0	Replicate 1	4h	M-like	806	66378
SORL1	0	0.438587	0.571	0.017	0	Replicate 1	4h	M-like	806	66378
PHB	0	-0.00875111	0.567	0.013	0	Replicate 1	4h	M-like	806	66378
USP33	0	1.32222	0.561	0.008	0	Replicate 1	4h	M-like	806	66378
LINC00342	0	4.22624	0.558	0.005	0	Replicate 1	4h	M-like	806	66378
WDR33	0	1.18955	0.561	0.008	0	Replicate 1	4h	M-like	806	66378
FARP2	0	1.68134	0.561	0.008	0	Replicate 1	4h	M-like	806	66378
MPP5	0	1.39869	0.562	0.009	0	Replicate 1	4h	M-like	806	66378
SPG11	0	2.0702	0.56	0.007	0	Replicate 1	4h	M-like	806	66378
PLEKHB2	0	-0.14484	0.568	0.015	0	Replicate 1	4h	M-like	806	66378
COPS9	0	-1.10617	0.584	0.031	0	Replicate 1	4h	M-like	806	66378
CAV2	0	-0.353752	0.572	0.019	0	Replicate 1	4h	M-like	806	66378
TSG101	0	-0.508583	0.573	0.02	0	Replicate 1	4h	M-like	806	66378
CREB3L1	0	0.668064	0.565	0.012	0	Replicate 1	4h	M-like	806	66378
RLF	0	2.2681	0.558	0.006	0	Replicate 1	4h	M-like	806	66378
CAPN8	0	1.79981	0.561	0.009	0	Replicate 1	4h	M-like	806	66378
TSC22D2	0	1.87781	0.561	0.009	0	Replicate 1	4h	M-like	806	66378
GPR160	0	0.645787	0.562	0.01	0	Replicate 1	4h	M-like	806	66378
SEL1L3	0	1.6657	0.56	0.008	0	Replicate 1	4h	M-like	806	66378
VOPP1	0	1.01355	0.562	0.01	0	Replicate 1	4h	M-like	806	66378
MARK2	0	1.24254	0.56	0.008	0	Replicate 1	4h	M-like	806	66378
DCAF7	0	0.84407	0.56	0.008	0	Replicate 1	4h	M-like	806	66378
NORAD	0	0.544806	0.562	0.01	0	Replicate 1	4h	M-like	806	66378
ZNHIT1	0	-0.832298	0.578	0.026	0	Replicate 1	4h	M-like	806	66378
CA12	0	0.208833	0.568	0.016	0	Replicate 1	4h	M-like	806	66378
GPR39	0	4.38146	0.555	0.004	0	Replicate 1	4h	M-like	806	66378
TBC1D5	0	3.21444	0.558	0.007	0	Replicate 1	4h	M-like	806	66378
FAM133B	0	0.544142	0.561	0.01	0	Replicate 1	4h	M-like	806	66378
CALU	0	0.838696	0.56	0.009	0	Replicate 1	4h	M-like	806	66378
XBP1	0	1.36861	0.558	0.007	0	Replicate 1	4h	M-like	806	66378
DIAPH2	0	2.18108	0.56	0.009	0	Replicate 1	4h	M-like	806	66378
FAM3D	0	-1.24119	0.6	0.049	0	Replicate 1	4h	M-like	806	66378
SPCS3	0	-0.36645	0.567	0.016	0	Replicate 1	4h	M-like	806	66378
TSPAN13	0	0.226841	0.563	0.012	0	Replicate 1	4h	M-like	806	66378
TCEA1	0	0.222446	0.563	0.012	0	Replicate 1	4h	M-like	806	66378
HEXIM1	0	0.222099	0.563	0.012	0	Replicate 1	4h	M-like	806	66378
SSBP3	0	0.907736	0.561	0.011	0	Replicate 1	4h	M-like	806	66378
RANBP2	0	1.38718	0.557	0.007	0	Replicate 1	4h	M-like	806	66378
RPL7L1	0	0.169058	0.561	0.011	0	Replicate 1	4h	M-like	806	66378
MLF2	0	0.324991	0.562	0.012	0	Replicate 1	4h	M-like	806	66378
GTF2F2	0	0.986754	0.558	0.008	0	Replicate 1	4h	M-like	806	66378
DICER1	0	1.49814	0.558	0.008	0	Replicate 1	4h	M-like	806	66378
ZDHHC3	0	-0.301713	0.566	0.016	0	Replicate 1	4h	M-like	806	66378
RHOF	0	-0.723287	0.576	0.026	0	Replicate 1	4h	M-like	806	66378
IER2	0	-0.129143	0.567	0.017	0	Replicate 1	4h	M-like	806	66378
PGRMC1	0	-1.60795	0.592	0.042	0	Replicate 1	4h	M-like	806	66378
PPP4R3B	0	0.495734	0.561	0.012	0	Replicate 1	4h	M-like	806	66378
TET2	0	2.07933	0.557	0.008	0	Replicate 1	4h	M-like	806	66378
FBXW7	0	2.75456	0.556	0.007	0	Replicate 1	4h	M-like	806	66378
MDM2	0	1.62205	0.558	0.009	0	Replicate 1	4h	M-like	806	66378
TPCN1	0	2.36871	0.555	0.006	0	Replicate 1	4h	M-like	806	66378
CDK8	0	2.18491	0.556	0.007	0	Replicate 1	4h	M-like	806	66378
PSMD12	0	0.12298	0.561	0.012	0	Replicate 1	4h	M-like	806	66378
EIF3D	0	-0.00755551	0.562	0.013	0	Replicate 1	4h	M-like	806	66378
SLC35F1	0	-0.269846	0.567	0.018	0	Replicate 1	4h	M-like	806	66378
SIL1	0	2.17951	0.553	0.005	0	Replicate 1	4h	M-like	806	66378
G3BP1	0	1.01742	0.556	0.008	0	Replicate 1	4h	M-like	806	66378
UFC1	0	-1.0328	0.574	0.026	0	Replicate 1	4h	M-like	806	66378
NDUFA2	0	-1.22441	0.578	0.03	0	Replicate 1	4h	M-like	806	66378
HLA-G	0	-1.37388	0.605	0.057	0	Replicate 1	4h	M-like	806	66378
FILIP1L	0	1.65347	0.553	0.006	0	Replicate 1	4h	M-like	806	66378
ARL15	0	3.99735	0.55	0.003	0	Replicate 1	4h	M-like	806	66378
ABCF1	0	0.412125	0.558	0.011	0	Replicate 1	4h	M-like	806	66378
HMGA1	0	0.516757	0.561	0.014	0	Replicate 1	4h	M-like	806	66378
ZZEF1	0	1.44878	0.557	0.01	0	Replicate 1	4h	M-like	806	66378
STAP2	0	0.640473	0.557	0.01	0	Replicate 1	4h	M-like	806	66378
BACH1	0	1.91544	0.555	0.008	0	Replicate 1	4h	M-like	806	66378
IRF1	0	-0.094677	0.566	0.019	0	Replicate 1	4h	M-like	806	66378
LAMTOR4	0	-0.908094	0.573	0.026	0	Replicate 1	4h	M-like	806	66378
CTNNAL1	0	-0.304584	0.565	0.018	0	Replicate 1	4h	M-like	806	66378
HTATIP2	0	-1.44827	0.584	0.037	0	Replicate 1	4h	M-like	806	66378
FDX1	0	-0.528283	0.566	0.019	0	Replicate 1	4h	M-like	806	66378
ARL1	0	-0.642505	0.567	0.02	0	Replicate 1	4h	M-like	806	66378
DYNLRB1	0	-1.81732	0.605	0.058	0	Replicate 1	4h	M-like	806	66378
SUMO3	0	-1.20655	0.577	0.03	0	Replicate 1	4h	M-like	806	66378
IP6K2	0	1.57171	0.552	0.006	0	Replicate 1	4h	M-like	806	66378
AVL9	0	1.79481	0.553	0.007	0	Replicate 1	4h	M-like	806	66378
PAPSS2	0	0.695535	0.558	0.012	0	Replicate 1	4h	M-like	806	66378
CANT1	0	0.323395	0.558	0.012	0	Replicate 1	4h	M-like	806	66378
BRWD1	0	1.68691	0.555	0.009	0	Replicate 1	4h	M-like	806	66378
VSIG2	0	-0.570804	0.572	0.026	0	Replicate 1	4h	M-like	806	66378
DHRS7	0	-0.316191	0.563	0.017	0	Replicate 1	4h	M-like	806	66378
EIF5A	0	-0.563003	0.566	0.02	0	Replicate 1	4h	M-like	806	66378
CDC73	0	0.683392	0.556	0.011	0	Replicate 1	4h	M-like	806	66378
PCDH7	0	4.02397	0.548	0.003	0	Replicate 1	4h	M-like	806	66378
PPA2	0	0.459188	0.555	0.01	0	Replicate 1	4h	M-like	806	66378
CAPN5	0	0.292755	0.557	0.012	0	Replicate 1	4h	M-like	806	66378
RSRC2	0	0.361097	0.557	0.012	0	Replicate 1	4h	M-like	806	66378
CREBBP	0	1.63016	0.553	0.008	0	Replicate 1	4h	M-like	806	66378
CDR2	0	2.13983	0.551	0.006	0	Replicate 1	4h	M-like	806	66378
RAB5C	0	-0.342309	0.562	0.017	0	Replicate 1	4h	M-like	806	66378
ABHD3	0	1.35809	0.555	0.01	0	Replicate 1	4h	M-like	806	66378
TECR	0	0.643143	0.555	0.01	0	Replicate 1	4h	M-like	806	66378
[truncated: 79,779 more rows]
