# Supplementary material for: Colonic epithelial regeneration shapes susceptibility to Clostridioides difficile infection
Source: bioRxiv. 2026 May 27:2026.05.21.727036. Preprint. [Version 2] doi: 10.64898/2026.05.21.727036 (PMC13228475; doi:10.64898/2026.05.21.727036)
Supplement: Supplement 3 [file media-3.xlsx]

## Sheet: Table_S1c_mock_state_markers_by
Table S1C. Differentially expressed genes associated with cluster-, timepoint-, and replicate-specific transcriptional programs in Mock colonoid epithelial populations related to Figure S3E.
gene	p_val	avg_log2FC	pct.1	pct.2	p_val_adj	replicate	timepoint	cluster	n_state	n_total
MTRNR2L12	0	4.0256	0.904	0.027	0	Replicate 1	4h	Secretory	356	66378
SHROOM3	0	3.5065	0.913	0.036	0	Replicate 1	4h	Secretory	356	66378
NEAT1	0	4.6104	0.899	0.022	0	Replicate 1	4h	Secretory	356	66378
DST	0	3.32286	0.89	0.035	0	Replicate 1	4h	Secretory	356	66378
MALAT1	0	5.45786	1	0.145	0	Replicate 1	4h	Secretory	356	66378
MT-ND1	0	4.37848	0.865	0.03	0	Replicate 1	4h	Secretory	356	66378
MT-ND4	0	4.59585	0.879	0.046	0	Replicate 1	4h	Secretory	356	66378
MT-CYB	0	4.38443	0.874	0.042	0	Replicate 1	4h	Secretory	356	66378
MT-CO1	0	4.8429	0.904	0.078	0	Replicate 1	4h	Secretory	356	66378
MT-ND5	0	4.75018	0.848	0.025	0	Replicate 1	4h	Secretory	356	66378
MT-CO3	0	4.51115	0.885	0.063	0	Replicate 1	4h	Secretory	356	66378
EXT1	0	4.5116	0.843	0.022	0	Replicate 1	4h	Secretory	356	66378
MYO1E	0	3.65319	0.848	0.029	0	Replicate 1	4h	Secretory	356	66378
MT-ATP6	0	4.17565	0.865	0.051	0	Replicate 1	4h	Secretory	356	66378
MT-ND3	0	4.01094	0.846	0.033	0	Replicate 1	4h	Secretory	356	66378
MT-CO2	0	4.44858	0.888	0.078	0	Replicate 1	4h	Secretory	356	66378
FNDC3B	0	3.60977	0.834	0.025	0	Replicate 1	4h	Secretory	356	66378
EXOC6B	0	4.59802	0.826	0.021	0	Replicate 1	4h	Secretory	356	66378
JMJD1C	0	4.11916	0.826	0.021	0	Replicate 1	4h	Secretory	356	66378
LPP	0	3.37044	0.829	0.03	0	Replicate 1	4h	Secretory	356	66378
TCF7L2	0	4.2551	0.82	0.027	0	Replicate 1	4h	Secretory	356	66378
PTPRR	0	3.27407	0.826	0.037	0	Replicate 1	4h	Secretory	356	66378
MT-ND2	0	4.37156	0.812	0.025	0	Replicate 1	4h	Secretory	356	66378
PCSK5	0	4.50454	0.806	0.025	0	Replicate 1	4h	Secretory	356	66378
ERBIN	0	1.84734	0.826	0.045	0	Replicate 1	4h	Secretory	356	66378
GMDS	0	3.19307	0.815	0.034	0	Replicate 1	4h	Secretory	356	66378
INPP4B	0	3.80572	0.801	0.022	0	Replicate 1	4h	Secretory	356	66378
AKAP13	0	3.33712	0.801	0.026	0	Replicate 1	4h	Secretory	356	66378
PATJ	0	4.00468	0.792	0.02	0	Replicate 1	4h	Secretory	356	66378
ZFAND3	0	3.59708	0.792	0.023	0	Replicate 1	4h	Secretory	356	66378
PTPRK	0	3.79679	0.789	0.021	0	Replicate 1	4h	Secretory	356	66378
STK39	0	3.32866	0.792	0.029	0	Replicate 1	4h	Secretory	356	66378
FLNB	0	2.70729	0.803	0.041	0	Replicate 1	4h	Secretory	356	66378
CTNND1	0	2.74359	0.784	0.028	0	Replicate 1	4h	Secretory	356	66378
MECOM	0	3.92002	0.778	0.023	0	Replicate 1	4h	Secretory	356	66378
CAMK2D	0	3.18556	0.781	0.026	0	Replicate 1	4h	Secretory	356	66378
PDE4D	0	4.79475	0.77	0.017	0	Replicate 1	4h	Secretory	356	66378
EPS8	0	1.94152	0.789	0.044	0	Replicate 1	4h	Secretory	356	66378
ARHGAP26	0	4.28267	0.761	0.02	0	Replicate 1	4h	Secretory	356	66378
MACC1	0	2.66408	0.775	0.034	0	Replicate 1	4h	Secretory	356	66378
LMO7	0	1.54203	0.792	0.055	0	Replicate 1	4h	Secretory	356	66378
PDLIM5	0	2.42036	0.767	0.033	0	Replicate 1	4h	Secretory	356	66378
FRYL	0	3.63404	0.753	0.02	0	Replicate 1	4h	Secretory	356	66378
NR3C2	0	4.55636	0.747	0.017	0	Replicate 1	4h	Secretory	356	66378
BTBD9	0	5.55282	0.742	0.012	0	Replicate 1	4h	Secretory	356	66378
SMAD3	0	3.68995	0.75	0.02	0	Replicate 1	4h	Secretory	356	66378
MYO1D	0	2.8131	0.758	0.029	0	Replicate 1	4h	Secretory	356	66378
PKN2	0	2.79619	0.758	0.03	0	Replicate 1	4h	Secretory	356	66378
FOXP1	0	3.99826	0.747	0.019	0	Replicate 1	4h	Secretory	356	66378
TAOK3	0	3.01554	0.75	0.024	0	Replicate 1	4h	Secretory	356	66378
FGD4	0	3.70638	0.744	0.02	0	Replicate 1	4h	Secretory	356	66378
NR5A2	0	3.54158	0.739	0.022	0	Replicate 1	4h	Secretory	356	66378
ZSWIM6	0	4.62179	0.73	0.015	0	Replicate 1	4h	Secretory	356	66378
ARID1B	0	4.08948	0.733	0.018	0	Replicate 1	4h	Secretory	356	66378
MED13L	0	4.26403	0.73	0.015	0	Replicate 1	4h	Secretory	356	66378
MBNL1	0	3.09206	0.736	0.023	0	Replicate 1	4h	Secretory	356	66378
LRBA	0	4.38006	0.728	0.016	0	Replicate 1	4h	Secretory	356	66378
SH3RF1	0	3.73518	0.728	0.018	0	Replicate 1	4h	Secretory	356	66378
PIP5K1B	0	3.58258	0.73	0.02	0	Replicate 1	4h	Secretory	356	66378
EZR	0	0.625421	0.798	0.09	0	Replicate 1	4h	Secretory	356	66378
AFDN	0	2.88646	0.73	0.023	0	Replicate 1	4h	Secretory	356	66378
AGAP1	0	4.66306	0.722	0.016	0	Replicate 1	4h	Secretory	356	66378
NEDD4L	0	3.02341	0.73	0.024	0	Replicate 1	4h	Secretory	356	66378
MYH14	0	2.88293	0.733	0.027	0	Replicate 1	4h	Secretory	356	66378
KANSL1	0	4.30096	0.719	0.015	0	Replicate 1	4h	Secretory	356	66378
SH3D19	0	2.88274	0.728	0.025	0	Replicate 1	4h	Secretory	356	66378
GDA	0	3.24426	0.728	0.025	0	Replicate 1	4h	Secretory	356	66378
PKP4	0	3.7108	0.719	0.017	0	Replicate 1	4h	Secretory	356	66378
LIMA1	0	0.887082	0.764	0.065	0	Replicate 1	4h	Secretory	356	66378
GULP1	0	3.80561	0.716	0.017	0	Replicate 1	4h	Secretory	356	66378
PARD3B	0	5.0785	0.713	0.014	0	Replicate 1	4h	Secretory	356	66378
HERC4	0	3.90366	0.716	0.017	0	Replicate 1	4h	Secretory	356	66378
PARD3	0	4.30574	0.713	0.015	0	Replicate 1	4h	Secretory	356	66378
GCNT3	0	0.638123	0.787	0.09	0	Replicate 1	4h	Secretory	356	66378
CD2AP	0	1.33042	0.744	0.047	0	Replicate 1	4h	Secretory	356	66378
LLGL2	0	1.96721	0.728	0.033	0	Replicate 1	4h	Secretory	356	66378
RRBP1	0	2.17355	0.728	0.033	0	Replicate 1	4h	Secretory	356	66378
TCF12	0	4.26362	0.708	0.014	0	Replicate 1	4h	Secretory	356	66378
PHACTR2	0	3.54232	0.711	0.02	0	Replicate 1	4h	Secretory	356	66378
SIPA1L3	0	3.95403	0.705	0.017	0	Replicate 1	4h	Secretory	356	66378
BCKDHB	0	3.67451	0.705	0.019	0	Replicate 1	4h	Secretory	356	66378
ETV6	0	3.86116	0.705	0.019	0	Replicate 1	4h	Secretory	356	66378
XIST	0	4.84368	0.699	0.013	0	Replicate 1	4h	Secretory	356	66378
LINC00511	0	4.54232	0.699	0.016	0	Replicate 1	4h	Secretory	356	66378
MAML2	0	4.85434	0.697	0.015	0	Replicate 1	4h	Secretory	356	66378
BIRC6	0	3.75422	0.699	0.018	0	Replicate 1	4h	Secretory	356	66378
LRRC1	0	2.58732	0.713	0.032	0	Replicate 1	4h	Secretory	356	66378
CDH17	0	0.547378	0.753	0.073	0	Replicate 1	4h	Secretory	356	66378
SBF2	0	4.25888	0.694	0.014	0	Replicate 1	4h	Secretory	356	66378
PTK2	0	3.40398	0.697	0.019	0	Replicate 1	4h	Secretory	356	66378
PLS1	0	0.778785	0.75	0.075	0	Replicate 1	4h	Secretory	356	66378
BAZ2B	0	3.64497	0.691	0.016	0	Replicate 1	4h	Secretory	356	66378
RABGAP1L	0	2.85905	0.697	0.023	0	Replicate 1	4h	Secretory	356	66378
MAGI1	0	4.38136	0.688	0.015	0	Replicate 1	4h	Secretory	356	66378
CTNNA1	0	1.25157	0.725	0.053	0	Replicate 1	4h	Secretory	356	66378
NFAT5	0	4.43175	0.685	0.014	0	Replicate 1	4h	Secretory	356	66378
SLMAP	0	3.02165	0.691	0.02	0	Replicate 1	4h	Secretory	356	66378
MYH9	0	1.81356	0.705	0.034	0	Replicate 1	4h	Secretory	356	66378
ZMYND8	0	3.13504	0.691	0.021	0	Replicate 1	4h	Secretory	356	66378
USP53	0	2.93259	0.691	0.022	0	Replicate 1	4h	Secretory	356	66378
HDAC9	0	4.10963	0.683	0.015	0	Replicate 1	4h	Secretory	356	66378
KMT2C	0	3.43182	0.685	0.018	0	Replicate 1	4h	Secretory	356	66378
KLF5	0	1.3502	0.713	0.046	0	Replicate 1	4h	Secretory	356	66378
RIN2	0	3.60906	0.685	0.019	0	Replicate 1	4h	Secretory	356	66378
FTX	0	4.6387	0.68	0.014	0	Replicate 1	4h	Secretory	356	66378
POF1B	0	1.57194	0.702	0.036	0	Replicate 1	4h	Secretory	356	66378
MACF1	0	3.27086	0.685	0.02	0	Replicate 1	4h	Secretory	356	66378
PLEKHA7	0	3.39634	0.683	0.019	0	Replicate 1	4h	Secretory	356	66378
SPTBN1	0	1.51733	0.705	0.042	0	Replicate 1	4h	Secretory	356	66378
ANKRD12	0	2.77389	0.685	0.023	0	Replicate 1	4h	Secretory	356	66378
MGAM2	0	4.87358	0.671	0.01	0	Replicate 1	4h	Secretory	356	66378
MAST2	0	3.76571	0.674	0.015	0	Replicate 1	4h	Secretory	356	66378
SPATS2L	0	0.983642	0.716	0.057	0	Replicate 1	4h	Secretory	356	66378
MAP3K13	0	2.9472	0.68	0.022	0	Replicate 1	4h	Secretory	356	66378
CHD9	0	3.30197	0.677	0.019	0	Replicate 1	4h	Secretory	356	66378
VMP1	0	2.74839	0.68	0.022	0	Replicate 1	4h	Secretory	356	66378
DOCK5	0	3.57839	0.674	0.017	0	Replicate 1	4h	Secretory	356	66378
FAT1	0	2.06007	0.688	0.032	0	Replicate 1	4h	Secretory	356	66378
PAG1	0	2.74428	0.68	0.025	0	Replicate 1	4h	Secretory	356	66378
MAGI3	0	3.73483	0.669	0.015	0	Replicate 1	4h	Secretory	356	66378
PRKCA	0	4.72641	0.666	0.013	0	Replicate 1	4h	Secretory	356	66378
MCU	0	3.47435	0.671	0.019	0	Replicate 1	4h	Secretory	356	66378
TRIO	0	4.12045	0.666	0.016	0	Replicate 1	4h	Secretory	356	66378
GNAQ	0	3.44245	0.669	0.02	0	Replicate 1	4h	Secretory	356	66378
GPRC5A	0	1.09326	0.716	0.069	0	Replicate 1	4h	Secretory	356	66378
HEPH	0	1.80612	0.68	0.033	0	Replicate 1	4h	Secretory	356	66378
MGAT5	0	3.47741	0.663	0.018	0	Replicate 1	4h	Secretory	356	66378
RASGEF1B	0	4.67298	0.657	0.012	0	Replicate 1	4h	Secretory	356	66378
KDM4C	0	4.83309	0.657	0.012	0	Replicate 1	4h	Secretory	356	66378
TMEM45B	0	1.19263	0.688	0.043	0	Replicate 1	4h	Secretory	356	66378
MARCH3	0	3.26852	0.66	0.017	0	Replicate 1	4h	Secretory	356	66378
PPARG	0	2.80177	0.677	0.036	0	Replicate 1	4h	Secretory	356	66378
NCOA2	0	3.70111	0.654	0.015	0	Replicate 1	4h	Secretory	356	66378
TBC1D8	0	4.50169	0.649	0.011	0	Replicate 1	4h	Secretory	356	66378
MYO6	0	2.0533	0.666	0.029	0	Replicate 1	4h	Secretory	356	66378
TBL1XR1	0	2.79822	0.657	0.021	0	Replicate 1	4h	Secretory	356	66378
PIAS1	0	3.47786	0.654	0.018	0	Replicate 1	4h	Secretory	356	66378
CDC42BPA	0	3.51699	0.652	0.017	0	Replicate 1	4h	Secretory	356	66378
EGFR	0	3.21357	0.654	0.019	0	Replicate 1	4h	Secretory	356	66378
VPS13B	0	4.89636	0.646	0.011	0	Replicate 1	4h	Secretory	356	66378
DOCK1	0	4.38229	0.649	0.014	0	Replicate 1	4h	Secretory	356	66378
LARGE1	0	4.86736	0.649	0.014	0	Replicate 1	4h	Secretory	356	66378
ACTN4	0	0.770191	0.691	0.056	0	Replicate 1	4h	Secretory	356	66378
IGF2BP2	0	3.34668	0.649	0.017	0	Replicate 1	4h	Secretory	356	66378
NCOR1	0	1.89442	0.66	0.028	0	Replicate 1	4h	Secretory	356	66378
SSH2	0	3.62448	0.649	0.017	0	Replicate 1	4h	Secretory	356	66378
DLG1	0	4.05724	0.646	0.015	0	Replicate 1	4h	Secretory	356	66378
MIR31HG	0	4.99099	0.643	0.012	0	Replicate 1	4h	Secretory	356	66378
TJP2	0	2.5186	0.652	0.023	0	Replicate 1	4h	Secretory	356	66378
ZNF292	0	3.28496	0.646	0.018	0	Replicate 1	4h	Secretory	356	66378
DENND1A	0	4.83921	0.638	0.01	0	Replicate 1	4h	Secretory	356	66378
ITFG1	0	2.41699	0.652	0.024	0	Replicate 1	4h	Secretory	356	66378
LCOR	0	1.90671	0.654	0.028	0	Replicate 1	4h	Secretory	356	66378
LGR4	0	2.52245	0.652	0.027	0	Replicate 1	4h	Secretory	356	66378
APP	0	1.25714	0.671	0.046	0	Replicate 1	4h	Secretory	356	66378
CASK	0	2.85117	0.643	0.02	0	Replicate 1	4h	Secretory	356	66378
CYP3A5	0	1.90181	0.652	0.032	0	Replicate 1	4h	Secretory	356	66378
SVIL	0	3.43365	0.638	0.019	0	Replicate 1	4h	Secretory	356	66378
USP34	0	3.33523	0.632	0.016	0	Replicate 1	4h	Secretory	356	66378
PICALM	0	2.49359	0.638	0.022	0	Replicate 1	4h	Secretory	356	66378
FBXO34	0	2.90266	0.635	0.019	0	Replicate 1	4h	Secretory	356	66378
DIP2B	0	4.02109	0.629	0.014	0	Replicate 1	4h	Secretory	356	66378
PARP4	0	2.10672	0.638	0.023	0	Replicate 1	4h	Secretory	356	66378
FHL2	0	0.85468	0.671	0.058	0	Replicate 1	4h	Secretory	356	66378
EIF4G3	0	3.51339	0.629	0.017	0	Replicate 1	4h	Secretory	356	66378
KIF13B	0	2.85733	0.632	0.02	0	Replicate 1	4h	Secretory	356	66378
P4HA1	0	1.14198	0.657	0.045	0	Replicate 1	4h	Secretory	356	66378
PTEN	0	2.0678	0.638	0.026	0	Replicate 1	4h	Secretory	356	66378
HSPG2	0	2.35693	0.638	0.027	0	Replicate 1	4h	Secretory	356	66378
RBM47	0	1.42012	0.646	0.035	0	Replicate 1	4h	Secretory	356	66378
ANKRD17	0	3.30507	0.629	0.018	0	Replicate 1	4h	Secretory	356	66378
PAM	0	1.90041	0.643	0.032	0	Replicate 1	4h	Secretory	356	66378
PRELID2	0	3.65716	0.626	0.015	0	Replicate 1	4h	Secretory	356	66378
SRGAP1	0	3.12342	0.629	0.018	0	Replicate 1	4h	Secretory	356	66378
CNKSR3	0	3.81347	0.624	0.015	0	Replicate 1	4h	Secretory	356	66378
RHPN2	0	2.19899	0.635	0.027	0	Replicate 1	4h	Secretory	356	66378
NT5C2	0	3.30076	0.624	0.017	0	Replicate 1	4h	Secretory	356	66378
GOLGA4	0	2.20064	0.632	0.026	0	Replicate 1	4h	Secretory	356	66378
MGLL	0	1.06206	0.649	0.043	0	Replicate 1	4h	Secretory	356	66378
ASH1L	0	3.33374	0.621	0.016	0	Replicate 1	4h	Secretory	356	66378
C1orf21	0	2.28988	0.632	0.027	0	Replicate 1	4h	Secretory	356	66378
N4BP2L2	0	3.37189	0.621	0.016	0	Replicate 1	4h	Secretory	356	66378
ITSN1	0	3.11874	0.621	0.016	0	Replicate 1	4h	Secretory	356	66378
FAM13A	0	3.29575	0.624	0.02	0	Replicate 1	4h	Secretory	356	66378
HNF4G	0	2.4695	0.626	0.022	0	Replicate 1	4h	Secretory	356	66378
SLC41A2	0	3.47105	0.618	0.015	0	Replicate 1	4h	Secretory	356	66378
CDH1	0	0.776398	0.652	0.049	0	Replicate 1	4h	Secretory	356	66378
NIPBL	0	2.96366	0.621	0.019	0	Replicate 1	4h	Secretory	356	66378
FRMD3	0	3.52095	0.615	0.013	0	Replicate 1	4h	Secretory	356	66378
SNX9	0	2.03945	0.626	0.026	0	Replicate 1	4h	Secretory	356	66378
MGAT4A	0	1.16193	0.643	0.045	0	Replicate 1	4h	Secretory	356	66378
RREB1	0	3.41454	0.612	0.015	0	Replicate 1	4h	Secretory	356	66378
CARMIL1	0	3.49552	0.612	0.016	0	Replicate 1	4h	Secretory	356	66378
STXBP5	0	3.36225	0.61	0.014	0	Replicate 1	4h	Secretory	356	66378
CXADR	0	1.49089	0.629	0.033	0	Replicate 1	4h	Secretory	356	66378
ST14	0	1.251	0.632	0.037	0	Replicate 1	4h	Secretory	356	66378
DIAPH2	0	3.97145	0.607	0.012	0	Replicate 1	4h	Secretory	356	66378
ZZEF1	0	3.48733	0.607	0.013	0	Replicate 1	4h	Secretory	356	66378
COP1	0	3.91731	0.607	0.014	0	Replicate 1	4h	Secretory	356	66378
ABLIM1	0	3.18555	0.61	0.017	0	Replicate 1	4h	Secretory	356	66378
LRRFIP1	0	1.2138	0.629	0.038	0	Replicate 1	4h	Secretory	356	66378
PCLO	0	3.90562	0.601	0.01	0	Replicate 1	4h	Secretory	356	66378
SMCHD1	0	2.6693	0.612	0.021	0	Replicate 1	4h	Secretory	356	66378
MYO7B	0	3.80696	0.601	0.012	0	Replicate 1	4h	Secretory	356	66378
TRAPPC9	0	4.69146	0.598	0.011	0	Replicate 1	4h	Secretory	356	66378
AHNAK	0	0.792819	0.646	0.059	0	Replicate 1	4h	Secretory	356	66378
NUMB	0	3.2008	0.604	0.017	0	Replicate 1	4h	Secretory	356	66378
NF1	0	3.69623	0.601	0.014	0	Replicate 1	4h	Secretory	356	66378
ATP8B1	0	1.69287	0.615	0.028	0	Replicate 1	4h	Secretory	356	66378
TBC1D22A	0	3.70801	0.601	0.014	0	Replicate 1	4h	Secretory	356	66378
CEMIP2	0	3.0721	0.604	0.018	0	Replicate 1	4h	Secretory	356	66378
MYOF	0	2.54914	0.612	0.026	0	Replicate 1	4h	Secretory	356	66378
TJP1	0	2.0234	0.61	0.025	0	Replicate 1	4h	Secretory	356	66378
MAML3	0	4.73614	0.596	0.012	0	Replicate 1	4h	Secretory	356	66378
MTUS1	0	2.2859	0.61	0.026	0	Replicate 1	4h	Secretory	356	66378
GMDS-DT	0	4.73973	0.593	0.01	0	Replicate 1	4h	Secretory	356	66378
BTNL8	0	2.87217	0.598	0.016	0	Replicate 1	4h	Secretory	356	66378
QSOX1	0	1.38249	0.629	0.049	0	Replicate 1	4h	Secretory	356	66378
NEK7	0	2.90697	0.596	0.016	0	Replicate 1	4h	Secretory	356	66378
HNF4A	0	1.74812	0.61	0.03	0	Replicate 1	4h	Secretory	356	66378
BMPR2	0	2.94484	0.596	0.017	0	Replicate 1	4h	Secretory	356	66378
KDM6A	0	3.77625	0.593	0.014	0	Replicate 1	4h	Secretory	356	66378
CAB39	0	1.51172	0.61	0.032	0	Replicate 1	4h	Secretory	356	66378
DYRK1A	0	3.68716	0.59	0.012	0	Replicate 1	4h	Secretory	356	66378
OGDH	0	2.96577	0.593	0.016	0	Replicate 1	4h	Secretory	356	66378
CDC42SE2	0	1.73668	0.604	0.028	0	Replicate 1	4h	Secretory	356	66378
ZMYM2	0	3.5993	0.59	0.014	0	Replicate 1	4h	Secretory	356	66378
ITCH	0	3.25845	0.59	0.015	0	Replicate 1	4h	Secretory	356	66378
SLC35A3	0	1.63842	0.604	0.031	0	Replicate 1	4h	Secretory	356	66378
AC007364.1	0	5.58633	0.581	0.008	0	Replicate 1	4h	Secretory	356	66378
RASSF6	0	1.47078	0.601	0.028	0	Replicate 1	4h	Secretory	356	66378
MYO5B	0	2.13761	0.601	0.028	0	Replicate 1	4h	Secretory	356	66378
IQGAP2	0	2.13984	0.593	0.021	0	Replicate 1	4h	Secretory	356	66378
KIAA1671	0	3.34122	0.587	0.015	0	Replicate 1	4h	Secretory	356	66378
ARHGAP5	0	1.75813	0.596	0.027	0	Replicate 1	4h	Secretory	356	66378
CDK13	0	3.61196	0.581	0.013	0	Replicate 1	4h	Secretory	356	66378
DNM2	0	1.72384	0.596	0.028	0	Replicate 1	4h	Secretory	356	66378
EXOC4	0	3.87991	0.581	0.014	0	Replicate 1	4h	Secretory	356	66378
RAPGEF2	0	3.81738	0.579	0.013	0	Replicate 1	4h	Secretory	356	66378
WWC1	0	2.901	0.587	0.021	0	Replicate 1	4h	Secretory	356	66378
GLIS3	0	4.10117	0.581	0.016	0	Replicate 1	4h	Secretory	356	66378
HIVEP3	0	3.76244	0.576	0.013	0	Replicate 1	4h	Secretory	356	66378
USP9X	0	2.36061	0.584	0.021	0	Replicate 1	4h	Secretory	356	66378
TOX3	0	3.02869	0.579	0.017	0	Replicate 1	4h	Secretory	356	66378
ANKRD11	0	2.8117	0.579	0.019	0	Replicate 1	4h	Secretory	356	66378
SON	0	1.78436	0.587	0.028	0	Replicate 1	4h	Secretory	356	66378
PSD3	0	4.42952	0.57	0.012	0	Replicate 1	4h	Secretory	356	66378
KLF6	0	1.28554	0.598	0.04	0	Replicate 1	4h	Secretory	356	66378
GSK3B	0	3.23276	0.573	0.016	0	Replicate 1	4h	Secretory	356	66378
GPBP1	0	2.38478	0.576	0.019	0	Replicate 1	4h	Secretory	356	66378
DENND5B	0	4.12948	0.567	0.01	0	Replicate 1	4h	Secretory	356	66378
AAK1	0	2.74585	0.573	0.018	0	Replicate 1	4h	Secretory	356	66378
NDRG1	0	0.424214	0.618	0.064	0	Replicate 1	4h	Secretory	356	66378
ELF1	0	2.15682	0.576	0.022	0	Replicate 1	4h	Secretory	356	66378
TMC5	0	2.24302	0.576	0.023	0	Replicate 1	4h	Secretory	356	66378
RBM39	0	1.46329	0.581	0.028	0	Replicate 1	4h	Secretory	356	66378
RALGPS2	0	3.1536	0.567	0.016	0	Replicate 1	4h	Secretory	356	66378
CDCP1	0	2.20653	0.573	0.022	0	Replicate 1	4h	Secretory	356	66378
AKAP9	0	2.50348	0.57	0.02	0	Replicate 1	4h	Secretory	356	66378
KDM2A	0	2.9229	0.567	0.017	0	Replicate 1	4h	Secretory	356	66378
TBC1D5	0	4.66045	0.559	0.01	0	Replicate 1	4h	Secretory	356	66378
MICU1	0	2.93185	0.565	0.016	0	Replicate 1	4h	Secretory	356	66378
PAN3	0	4.58819	0.559	0.011	0	Replicate 1	4h	Secretory	356	66378
RAB10	0	0.791918	0.587	0.039	0	Replicate 1	4h	Secretory	356	66378
KCMF1	0	1.56394	0.576	0.028	0	Replicate 1	4h	Secretory	356	66378
KLF3	0	1.61926	0.576	0.028	0	Replicate 1	4h	Secretory	356	66378
PLD1	0	4.05382	0.559	0.012	0	Replicate 1	4h	Secretory	356	66378
EGLN3	0	0.752708	0.593	0.046	0	Replicate 1	4h	Secretory	356	66378
LARP4B	0	2.87261	0.562	0.016	0	Replicate 1	4h	Secretory	356	66378
MICAL2	0	2.51019	0.567	0.021	0	Replicate 1	4h	Secretory	356	66378
APPL2	0	1.95808	0.567	0.021	0	Replicate 1	4h	Secretory	356	66378
KIAA1211	0	4.72056	0.553	0.008	0	Replicate 1	4h	Secretory	356	66378
PTPRB	0	5.44248	0.553	0.008	0	Replicate 1	4h	Secretory	356	66378
PSMD1	0	1.72035	0.567	0.023	0	Replicate 1	4h	Secretory	356	66378
STK24	0	1.42637	0.573	0.029	0	Replicate 1	4h	Secretory	356	66378
CDK19	0	4.28898	0.553	0.01	0	Replicate 1	4h	Secretory	356	66378
ROCK2	0	1.79111	0.57	0.027	0	Replicate 1	4h	Secretory	356	66378
GPD2	0	3.16881	0.556	0.014	0	Replicate 1	4h	Secretory	356	66378
RNF19A	0	2.47478	0.562	0.02	0	Replicate 1	4h	Secretory	356	66378
STAG1	0	4.46514	0.551	0.01	0	Replicate 1	4h	Secretory	356	66378
ARHGAP32	0	3.57391	0.553	0.012	0	Replicate 1	4h	Secretory	356	66378
MED13	0	2.75885	0.556	0.016	0	Replicate 1	4h	Secretory	356	66378
SOS1	0	3.10561	0.553	0.014	0	Replicate 1	4h	Secretory	356	66378
PTPRJ	0	3.15491	0.553	0.015	0	Replicate 1	4h	Secretory	356	66378
PPP2R2A	0	1.56609	0.567	0.029	0	Replicate 1	4h	Secretory	356	66378
ATXN1	0	3.93767	0.548	0.012	0	Replicate 1	4h	Secretory	356	66378
VPS13A	0	3.6167	0.548	0.012	0	Replicate 1	4h	Secretory	356	66378
ZBTB20	0	3.80256	0.551	0.016	0	Replicate 1	4h	Secretory	356	66378
LHFPL2	0	2.56794	0.553	0.018	0	Replicate 1	4h	Secretory	356	66378
CSNK1A1	0	0.760722	0.576	0.041	0	Replicate 1	4h	Secretory	356	66378
TRIP12	0	2.24655	0.553	0.02	0	Replicate 1	4h	Secretory	356	66378
MYRFL	0	3.20686	0.545	0.012	0	Replicate 1	4h	Secretory	356	66378
HNRNPC	0	1.13332	0.567	0.034	0	Replicate 1	4h	Secretory	356	66378
UGCG	0	2.2748	0.553	0.021	0	Replicate 1	4h	Secretory	356	66378
KIAA1217	0	3.09992	0.548	0.016	0	Replicate 1	4h	Secretory	356	66378
COBLL1	0	2.76983	0.548	0.017	0	Replicate 1	4h	Secretory	356	66378
VTI1A	0	4.22022	0.542	0.011	0	Replicate 1	4h	Secretory	356	66378
COL17A1	0	0.799125	0.581	0.05	0	Replicate 1	4h	Secretory	356	66378
RIOK3	0	0.839698	0.57	0.039	0	Replicate 1	4h	Secretory	356	66378
COBL	0	3.06457	0.545	0.016	0	Replicate 1	4h	Secretory	356	66378
PEAK1	0	4.0254	0.539	0.011	0	Replicate 1	4h	Secretory	356	66378
MPRIP	0	2.47741	0.545	0.017	0	Replicate 1	4h	Secretory	356	66378
WSB1	0	3.44278	0.542	0.015	0	Replicate 1	4h	Secretory	356	66378
LRRFIP2	0	1.50389	0.551	0.025	0	Replicate 1	4h	Secretory	356	66378
CLSTN1	0	1.55661	0.551	0.026	0	Replicate 1	4h	Secretory	356	66378
GPBP1L1	0	2.01302	0.545	0.02	0	Replicate 1	4h	Secretory	356	66378
KMT2E	0	2.26028	0.545	0.02	0	Replicate 1	4h	Secretory	356	66378
EHMT1	0	3.07613	0.539	0.014	0	Replicate 1	4h	Secretory	356	66378
FUT8	0	3.06667	0.542	0.017	0	Replicate 1	4h	Secretory	356	66378
NRIP1	0	2.73121	0.542	0.018	0	Replicate 1	4h	Secretory	356	66378
SEMA6A	0	3.61561	0.534	0.011	0	Replicate 1	4h	Secretory	356	66378
CTNNB1	0	1.29993	0.553	0.031	0	Replicate 1	4h	Secretory	356	66378
SRPK2	0	3.28524	0.537	0.015	0	Replicate 1	4h	Secretory	356	66378
SOX6	0	3.99648	0.534	0.012	0	Replicate 1	4h	Secretory	356	66378
PPP6R3	0	2.75446	0.537	0.015	0	Replicate 1	4h	Secretory	356	66378
FRK	0	2.69562	0.537	0.016	0	Replicate 1	4h	Secretory	356	66378
ARID2	0	4.11475	0.531	0.01	0	Replicate 1	4h	Secretory	356	66378
WDFY3	0	3.72191	0.531	0.011	0	Replicate 1	4h	Secretory	356	66378
PRAG1	0	2.91258	0.539	0.019	0	Replicate 1	4h	Secretory	356	66378
PTBP3	0	1.13851	0.553	0.033	0	Replicate 1	4h	Secretory	356	66378
C11orf49	0	3.61334	0.534	0.014	0	Replicate 1	4h	Secretory	356	66378
ZNF609	0	3.92797	0.531	0.011	0	Replicate 1	4h	Secretory	356	66378
ADGRG6	0	2.00089	0.542	0.023	0	Replicate 1	4h	Secretory	356	66378
TSC22D2	0	3.65586	0.531	0.013	0	Replicate 1	4h	Secretory	356	66378
FAM49B	0	2.68905	0.534	0.016	0	Replicate 1	4h	Secretory	356	66378
CTBP2	0	1.76166	0.542	0.025	0	Replicate 1	4h	Secretory	356	66378
ZNF407	0	4.67755	0.525	0.008	0	Replicate 1	4h	Secretory	356	66378
ADAM9	0	0.352652	0.567	0.05	0	Replicate 1	4h	Secretory	356	66378
ARHGAP21	0	2.74707	0.531	0.017	0	Replicate 1	4h	Secretory	356	66378
PLEKHA5	0	3.57138	0.528	0.014	0	Replicate 1	4h	Secretory	356	66378
UACA	0	2.47231	0.531	0.017	0	Replicate 1	4h	Secretory	356	66378
PUM2	0	2.78373	0.528	0.015	0	Replicate 1	4h	Secretory	356	66378
ARFGEF1	0	2.81944	0.528	0.015	0	Replicate 1	4h	Secretory	356	66378
PAFAH1B1	0	1.43112	0.539	0.026	0	Replicate 1	4h	Secretory	356	66378
NFIB	0	2.85616	0.528	0.016	0	Replicate 1	4h	Secretory	356	66378
AOPEP	0	2.8481	0.528	0.016	0	Replicate 1	4h	Secretory	356	66378
BPTF	0	2.52129	0.531	0.019	0	Replicate 1	4h	Secretory	356	66378
HSD17B2	0	0.84922	0.567	0.055	0	Replicate 1	4h	Secretory	356	66378
SLC1A1	0	1.90746	0.534	0.023	0	Replicate 1	4h	Secretory	356	66378
TET2	0	3.50164	0.522	0.012	0	Replicate 1	4h	Secretory	356	66378
CFLAR	0	1.27043	0.539	0.03	0	Replicate 1	4h	Secretory	356	66378
EVI5	0	3.27873	0.522	0.014	0	Replicate 1	4h	Secretory	356	66378
SMYD3	0	4.20078	0.52	0.012	0	Replicate 1	4h	Secretory	356	66378
DSP	0	1.06023	0.545	0.037	0	Replicate 1	4h	Secretory	356	66378
PLEKHG1	0	3.70307	0.522	0.014	0	Replicate 1	4h	Secretory	356	66378
CYTH3	0	3.28913	0.52	0.012	0	Replicate 1	4h	Secretory	356	66378
KTN1	0	0.884771	0.545	0.037	0	Replicate 1	4h	Secretory	356	66378
EPB41L2	0	2.48137	0.528	0.021	0	Replicate 1	4h	Secretory	356	66378
SKAP2	0	1.58851	0.531	0.024	0	Replicate 1	4h	Secretory	356	66378
GPCPD1	0	2.47187	0.52	0.013	0	Replicate 1	4h	Secretory	356	66378
ANTXR2	0	2.94607	0.52	0.014	0	Replicate 1	4h	Secretory	356	66378
SAMD12	0	3.73294	0.52	0.014	0	Replicate 1	4h	Secretory	356	66378
MLLT3	0	3.44887	0.522	0.016	0	Replicate 1	4h	Secretory	356	66378
FOXO3	0	2.58057	0.522	0.017	0	Replicate 1	4h	Secretory	356	66378
GLS	0	2.84191	0.52	0.016	0	Replicate 1	4h	Secretory	356	66378
DENND1B	0	3.87209	0.514	0.011	0	Replicate 1	4h	Secretory	356	66378
FBXW7	0	4.0651	0.514	0.011	0	Replicate 1	4h	Secretory	356	66378
NR6A1	0	5.01646	0.514	0.011	0	Replicate 1	4h	Secretory	356	66378
ATP8A1	0	3.99607	0.511	0.01	0	Replicate 1	4h	Secretory	356	66378
ESYT2	0	2.64774	0.517	0.016	0	Replicate 1	4h	Secretory	356	66378
FAM155A	0	4.51899	0.514	0.013	0	Replicate 1	4h	Secretory	356	66378
ADAM10	0	1.45548	0.528	0.028	0	Replicate 1	4h	Secretory	356	66378
GPATCH8	0	3.8999	0.511	0.011	0	Replicate 1	4h	Secretory	356	66378
SLC37A1	0	2.48662	0.517	0.017	0	Replicate 1	4h	Secretory	356	66378
SORL1	0	1.97586	0.52	0.021	0	Replicate 1	4h	Secretory	356	66378
ATP2A2	0	1.3959	0.525	0.027	0	Replicate 1	4h	Secretory	356	66378
BIRC3	0	0.620185	0.551	0.054	0	Replicate 1	4h	Secretory	356	66378
PRRC2C	0	1.65965	0.522	0.025	0	Replicate 1	4h	Secretory	356	66378
FAM160A1	0	4.69111	0.506	0.009	0	Replicate 1	4h	Secretory	356	66378
SIPA1L1	0	3.51135	0.511	0.014	0	Replicate 1	4h	Secretory	356	66378
CERS6	0	2.41131	0.517	0.021	0	Replicate 1	4h	Secretory	356	66378
CBLB	0	4.09456	0.506	0.01	0	Replicate 1	4h	Secretory	356	66378
SAMD4A	0	4.34459	0.508	0.012	0	Replicate 1	4h	Secretory	356	66378
RAP1B	0	0.616256	0.534	0.04	0	Replicate 1	4h	Secretory	356	66378
MKLN1	0	3.36145	0.508	0.014	0	Replicate 1	4h	Secretory	356	66378
ST8SIA6	0	3.75	0.503	0.009	0	Replicate 1	4h	Secretory	356	66378
HHLA2	0	2.96569	0.506	0.013	0	Replicate 1	4h	Secretory	356	66378
PRKCE	0	4.87821	0.5	0.008	0	Replicate 1	4h	Secretory	356	66378
AFF1	0	3.57463	0.506	0.014	0	Replicate 1	4h	Secretory	356	66378
CLIC5	0	1.66357	0.517	0.025	0	Replicate 1	4h	Secretory	356	66378
SPIDR	0	4.25389	0.503	0.011	0	Replicate 1	4h	Secretory	356	66378
ARHGAP42	0	2.8685	0.508	0.016	0	Replicate 1	4h	Secretory	356	66378
TAX1BP1	0	0.0615187	0.542	0.051	0	Replicate 1	4h	Secretory	356	66378
YAP1	0	2.9226	0.506	0.015	0	Replicate 1	4h	Secretory	356	66378
PPP1R12A	0	2.42852	0.508	0.017	0	Replicate 1	4h	Secretory	356	66378
RBFOX2	0	2.254	0.511	0.02	0	Replicate 1	4h	Secretory	356	66378
MOB3B	0	2.92375	0.503	0.013	0	Replicate 1	4h	Secretory	356	66378
BRWD1	0	3.01186	0.503	0.013	0	Replicate 1	4h	Secretory	356	66378
AL136456.1	0	5.51001	0.494	0.005	0	Replicate 1	4h	Secretory	356	66378
TMCC1	0	2.23556	0.508	0.019	0	Replicate 1	4h	Secretory	356	66378
GBF1	0	3.85351	0.5	0.011	0	Replicate 1	4h	Secretory	356	66378
SLC20A2	0	2.87113	0.503	0.015	0	Replicate 1	4h	Secretory	356	66378
ADIPOR2	0	1.9686	0.508	0.02	0	Replicate 1	4h	Secretory	356	66378
MEF2A	0	3.66985	0.5	0.012	0	Replicate 1	4h	Secretory	356	66378
CMIP	0	3.08398	0.503	0.015	0	Replicate 1	4h	Secretory	356	66378
AFF4	0	2.21007	0.506	0.019	0	Replicate 1	4h	Secretory	356	66378
NEDD9	0	2.08411	0.506	0.019	0	Replicate 1	4h	Secretory	356	66378
SLC15A1	0	2.06614	0.503	0.016	0	Replicate 1	4h	Secretory	356	66378
ITGA6	0	0.84131	0.522	0.036	0	Replicate 1	4h	Secretory	356	66378
SH3KBP1	0	0.747689	0.522	0.036	0	Replicate 1	4h	Secretory	356	66378
BAZ1A	0	2.62111	0.503	0.017	0	Replicate 1	4h	Secretory	356	66378
ANKHD1	0	2.82923	0.5	0.015	0	Replicate 1	4h	Secretory	356	66378
BTNL3	0	1.28174	0.508	0.023	0	Replicate 1	4h	Secretory	356	66378
ZDHHC14	0	4.106	0.497	0.012	0	Replicate 1	4h	Secretory	356	66378
PTPRN2	0	3.23422	0.497	0.012	0	Replicate 1	4h	Secretory	356	66378
WASF2	0	0.946546	0.517	0.033	0	Replicate 1	4h	Secretory	356	66378
SP100	0	1.69011	0.508	0.024	0	Replicate 1	4h	Secretory	356	66378
VCL	0	1.67003	0.508	0.024	0	Replicate 1	4h	Secretory	356	66378
RALGAPA1	0	3.82117	0.494	0.01	0	Replicate 1	4h	Secretory	356	66378
RERE	0	3.24286	0.497	0.014	0	Replicate 1	4h	Secretory	356	66378
FBXO11	0	3.1072	0.497	0.014	0	Replicate 1	4h	Secretory	356	66378
WAC	0	2.35119	0.5	0.017	0	Replicate 1	4h	Secretory	356	66378
DGKH	0	3.75618	0.494	0.011	0	Replicate 1	4h	Secretory	356	66378
NHSL1	0	2.50454	0.497	0.015	0	Replicate 1	4h	Secretory	356	66378
STK3	0	3.8548	0.494	0.012	0	Replicate 1	4h	Secretory	356	66378
IQGAP1	0	1.3471	0.508	0.026	0	Replicate 1	4h	Secretory	356	66378
FAF1	0	4.18524	0.492	0.011	0	Replicate 1	4h	Secretory	356	66378
THRB	0	4.26292	0.492	0.011	0	Replicate 1	4h	Secretory	356	66378
SMURF1	0	4.05097	0.492	0.011	0	Replicate 1	4h	Secretory	356	66378
UBE2D3	0	0.10491	0.525	0.046	0	Replicate 1	4h	Secretory	356	66378
FNBP1L	0	1.56458	0.503	0.024	0	Replicate 1	4h	Secretory	356	66378
CCNY	0	2.87088	0.494	0.015	0	Replicate 1	4h	Secretory	356	66378
SHOC2	0	1.95917	0.497	0.018	0	Replicate 1	4h	Secretory	356	66378
OSBPL8	0	1.83215	0.5	0.021	0	Replicate 1	4h	Secretory	356	66378
NPEPPS	0	1.92397	0.5	0.021	0	Replicate 1	4h	Secretory	356	66378
ASCC3	0	2.9187	0.492	0.014	0	Replicate 1	4h	Secretory	356	66378
UBR2	0	3.33606	0.489	0.012	0	Replicate 1	4h	Secretory	356	66378
ATP2B1	0	1.63411	0.5	0.023	0	Replicate 1	4h	Secretory	356	66378
NBEAL1	0	2.44821	0.494	0.018	0	Replicate 1	4h	Secretory	356	66378
CUL3	0	1.74838	0.497	0.021	0	Replicate 1	4h	Secretory	356	66378
TMPRSS2	0	0.825762	0.514	0.039	0	Replicate 1	4h	Secretory	356	66378
TMEM165	0	1.49791	0.5	0.025	0	Replicate 1	4h	Secretory	356	66378
SIK3	0	3.86909	0.486	0.011	0	Replicate 1	4h	Secretory	356	66378
SREBF2	0	2.62522	0.492	0.017	0	Replicate 1	4h	Secretory	356	66378
ACAP2	0	2.32883	0.492	0.018	0	Replicate 1	4h	Secretory	356	66378
SEC31A	0	1.53315	0.497	0.023	0	Replicate 1	4h	Secretory	356	66378
ARIH1	0	2.707	0.489	0.015	0	Replicate 1	4h	Secretory	356	66378
BAIAP2L1	0	2.35841	0.492	0.019	0	Replicate 1	4h	Secretory	356	66378
MBD5	0	4.28592	0.483	0.011	0	Replicate 1	4h	Secretory	356	66378
RAB6A	0	2.00456	0.489	0.017	0	Replicate 1	4h	Secretory	356	66378
ERRFI1	0	2.12266	0.492	0.021	0	Replicate 1	4h	Secretory	356	66378
RC3H1	0	3.38336	0.483	0.012	0	Replicate 1	4h	Secretory	356	66378
MXI1	0	1.45893	0.497	0.026	0	Replicate 1	4h	Secretory	356	66378
PLEKHA1	0	0.470174	0.506	0.035	0	Replicate 1	4h	Secretory	356	66378
FRY	0	4.7957	0.478	0.007	0	Replicate 1	4h	Secretory	356	66378
SNTB1	0	3.75956	0.48	0.01	0	Replicate 1	4h	Secretory	356	66378
GNB1	0	0.588174	0.508	0.039	0	Replicate 1	4h	Secretory	356	66378
CCSER1	0	4.5308	0.48	0.011	0	Replicate 1	4h	Secretory	356	66378
MARK3	0	2.97822	0.483	0.014	0	Replicate 1	4h	Secretory	356	66378
VPS13D	0	3.29261	0.48	0.012	0	Replicate 1	4h	Secretory	356	66378
PDCD6IP	0	0.887458	0.5	0.032	0	Replicate 1	4h	Secretory	356	66378
PROM1	0	1.68393	0.492	0.024	0	Replicate 1	4h	Secretory	356	66378
UNC13B	0	3.49776	0.48	0.012	0	Replicate 1	4h	Secretory	356	66378
SLTM	0	1.99046	0.489	0.021	0	Replicate 1	4h	Secretory	356	66378
LDLR	0	1.63517	0.492	0.024	0	Replicate 1	4h	Secretory	356	66378
RASAL2	0	3.54209	0.48	0.013	0	Replicate 1	4h	Secretory	356	66378
ZNF148	0	2.51145	0.483	0.016	0	Replicate 1	4h	Secretory	356	66378
COG5	0	4.05813	0.478	0.011	0	Replicate 1	4h	Secretory	356	66378
KIF1B	0	2.79207	0.48	0.014	0	Replicate 1	4h	Secretory	356	66378
PLEKHA6	0	2.95718	0.48	0.014	0	Replicate 1	4h	Secretory	356	66378
SNX13	0	2.46475	0.48	0.014	0	Replicate 1	4h	Secretory	356	66378
ABTB2	0	4.16652	0.475	0.009	0	Replicate 1	4h	Secretory	356	66378
DHRS9	0	1.43302	0.492	0.027	0	Replicate 1	4h	Secretory	356	66378
RASA2	0	3.81561	0.475	0.01	0	Replicate 1	4h	Secretory	356	66378
APBB2	0	3.61331	0.478	0.013	0	Replicate 1	4h	Secretory	356	66378
SPIN1	0	2.32442	0.48	0.015	0	Replicate 1	4h	Secretory	356	66378
ITGB4	0	1.61977	0.489	0.024	0	Replicate 1	4h	Secretory	356	66378
CDHR5	0	0.999561	0.494	0.03	0	Replicate 1	4h	Secretory	356	66378
ASAP2	0	2.40948	0.48	0.017	0	Replicate 1	4h	Secretory	356	66378
LMTK2	0	2.82088	0.475	0.012	0	Replicate 1	4h	Secretory	356	66378
PELI2	0	4.29527	0.469	0.006	0	Replicate 1	4h	Secretory	356	66378
PPARA	0	2.4015	0.478	0.015	0	Replicate 1	4h	Secretory	356	66378
ATP1A1	0	0.570578	0.508	0.046	0	Replicate 1	4h	Secretory	356	66378
SPTAN1	0	2.37313	0.48	0.018	0	Replicate 1	4h	Secretory	356	66378
PTPN12	0	3.0813	0.475	0.014	0	Replicate 1	4h	Secretory	356	66378
CUX1	0	3.10262	0.475	0.014	0	Replicate 1	4h	Secretory	356	66378
ALDH18A1	0	1.49827	0.483	0.022	0	Replicate 1	4h	Secretory	356	66378
ZNF518A	0	2.47862	0.475	0.014	0	Replicate 1	4h	Secretory	356	66378
ARHGEF12	0	2.28599	0.478	0.017	0	Replicate 1	4h	Secretory	356	66378
SPPL3	0	2.76693	0.475	0.014	0	Replicate 1	4h	Secretory	356	66378
RBM6	0	3.94264	0.472	0.012	0	Replicate 1	4h	Secretory	356	66378
DDX17	0	1.25312	0.486	0.026	0	Replicate 1	4h	Secretory	356	66378
C1GALT1	0	1.5702	0.483	0.024	0	Replicate 1	4h	Secretory	356	66378
KMT5B	0	2.36666	0.475	0.016	0	Replicate 1	4h	Secretory	356	66378
USH1C	0	1.23184	0.483	0.025	0	Replicate 1	4h	Secretory	356	66378
SPAG9	0	2.33113	0.475	0.017	0	Replicate 1	4h	Secretory	356	66378
ACTR3	0	0.0589065	0.503	0.047	0	Replicate 1	4h	Secretory	356	66378
TMEM117	0	5.38049	0.463	0.007	0	Replicate 1	4h	Secretory	356	66378
SETD5	0	3.50155	0.469	0.013	0	Replicate 1	4h	Secretory	356	66378
PHIP	0	2.97392	0.469	0.013	0	Replicate 1	4h	Secretory	356	66378
MIA2	0	2.26404	0.472	0.016	0	Replicate 1	4h	Secretory	356	66378
NEDD4	0	2.92732	0.469	0.013	0	Replicate 1	4h	Secretory	356	66378
ARHGAP35	0	2.84886	0.469	0.013	0	Replicate 1	4h	Secretory	356	66378
AC005062.1	0	5.1335	0.463	0.008	0	Replicate 1	4h	Secretory	356	66378
MICAL3	0	3.81685	0.466	0.011	0	Replicate 1	4h	Secretory	356	66378
PTPRF	0	0.909198	0.486	0.031	0	Replicate 1	4h	Secretory	356	66378
UBE2H	0	1.48179	0.48	0.025	0	Replicate 1	4h	Secretory	356	66378
STRN3	0	2.77456	0.469	0.014	0	Replicate 1	4h	Secretory	356	66378
ATXN2	0	3.30028	0.466	0.012	0	Replicate 1	4h	Secretory	356	66378
ARID4B	0	2.26562	0.472	0.018	0	Replicate 1	4h	Secretory	356	66378
PPP3CA	0	2.84246	0.469	0.015	0	Replicate 1	4h	Secretory	356	66378
TEAD1	0	3.02172	0.469	0.015	0	Replicate 1	4h	Secretory	356	66378
NFKBIZ	0	3.69739	0.463	0.011	0	Replicate 1	4h	Secretory	356	66378
SMG1	0	2.74517	0.466	0.014	0	Replicate 1	4h	Secretory	356	66378
PAWR	0	1.75651	0.472	0.02	0	Replicate 1	4h	Secretory	356	66378
DDX60L	0	2.54528	0.466	0.015	0	Replicate 1	4h	Secretory	356	66378
MAP7	0	2.64034	0.466	0.015	0	Replicate 1	4h	Secretory	356	66378
ARHGAP12	0	2.45202	0.466	0.015	0	Replicate 1	4h	Secretory	356	66378
PHKB	0	2.594	0.466	0.015	0	Replicate 1	4h	Secretory	356	66378
GCC2	0	1.10357	0.478	0.028	0	Replicate 1	4h	Secretory	356	66378
ADGRF1	0	1.38111	0.475	0.025	0	Replicate 1	4h	Secretory	356	66378
FAM135A	0	3.23431	0.461	0.012	0	Replicate 1	4h	Secretory	356	66378
UBR5	0	3.26797	0.461	0.012	0	Replicate 1	4h	Secretory	356	66378
OGA	0	2.89297	0.461	0.012	0	Replicate 1	4h	Secretory	356	66378
PDE8A	0	3.11898	0.461	0.012	0	Replicate 1	4h	Secretory	356	66378
GALNT7	0	1.10423	0.475	0.026	0	Replicate 1	4h	Secretory	356	66378
ABR	0	2.63567	0.463	0.015	0	Replicate 1	4h	Secretory	356	66378
NCOA1	0	3.37618	0.458	0.011	0	Replicate 1	4h	Secretory	356	66378
TNIK	0	2.9393	0.461	0.014	0	Replicate 1	4h	Secretory	356	66378
TTC17	0	3.60377	0.458	0.011	0	Replicate 1	4h	Secretory	356	66378
CDK8	0	3.52108	0.458	0.011	0	Replicate 1	4h	Secretory	356	66378
SNRK	0	2.70345	0.458	0.012	0	Replicate 1	4h	Secretory	356	66378
ANK3	0	3.09069	0.458	0.012	0	Replicate 1	4h	Secretory	356	66378
GPRC5D-AS1	0	5.21603	0.455	0.009	0	Replicate 1	4h	Secretory	356	66378
GLG1	0	2.5343	0.463	0.017	0	Replicate 1	4h	Secretory	356	66378
TOP1	0	0.479583	0.483	0.037	0	Replicate 1	4h	Secretory	356	66378
BABAM2	0	3.79695	0.455	0.01	0	Replicate 1	4h	Secretory	356	66378
DENND4C	0	3.62909	0.455	0.011	0	Replicate 1	4h	Secretory	356	66378
CRIM1	0	2.54048	0.458	0.015	0	Replicate 1	4h	Secretory	356	66378
AGFG1	0	1.77841	0.461	0.018	0	Replicate 1	4h	Secretory	356	66378
STAT3	0	2.27738	0.461	0.018	0	Replicate 1	4h	Secretory	356	66378
MSI2	0	2.58343	0.458	0.015	0	Replicate 1	4h	Secretory	356	66378
RALGAPA2	0	3.79524	0.455	0.012	0	Replicate 1	4h	Secretory	356	66378
FOXJ3	0	2.99975	0.455	0.013	0	Replicate 1	4h	Secretory	356	66378
TJP3	0	1.18679	0.466	0.024	0	Replicate 1	4h	Secretory	356	66378
SMG7	0	2.58694	0.455	0.014	0	Replicate 1	4h	Secretory	356	66378
SYTL2	0	2.77191	0.455	0.014	0	Replicate 1	4h	Secretory	356	66378
CHD2	0	2.96971	0.455	0.014	0	Replicate 1	4h	Secretory	356	66378
ACTR2	0	-0.0826106	0.483	0.043	0	Replicate 1	4h	Secretory	356	66378
RCOR1	0	2.47976	0.455	0.015	0	Replicate 1	4h	Secretory	356	66378
TAOK1	0	2.66196	0.455	0.015	0	Replicate 1	4h	Secretory	356	66378
ZNF638	0	3.20642	0.452	0.013	0	Replicate 1	4h	Secretory	356	66378
PLOD2	0	1.30036	0.466	0.027	0	Replicate 1	4h	Secretory	356	66378
GAB1	0	3.87747	0.447	0.008	0	Replicate 1	4h	Secretory	356	66378
HECTD1	0	2.46669	0.455	0.016	0	Replicate 1	4h	Secretory	356	66378
ACSS2	0	2.11488	0.455	0.016	0	Replicate 1	4h	Secretory	356	66378
USP25	0	3.29465	0.449	0.01	0	Replicate 1	4h	Secretory	356	66378
UBE2K	0	0.663714	0.466	0.028	0	Replicate 1	4h	Secretory	356	66378
CDKN2B	0	0.950576	0.466	0.028	0	Replicate 1	4h	Secretory	356	66378
TNFRSF21	0	1.12902	0.469	0.031	0	Replicate 1	4h	Secretory	356	66378
MVP	0	0.475821	0.472	0.034	0	Replicate 1	4h	Secretory	356	66378
CAMKMT	0	4.21062	0.447	0.01	0	Replicate 1	4h	Secretory	356	66378
KIAA0232	0	2.44268	0.452	0.015	0	Replicate 1	4h	Secretory	356	66378
PITPNC1	0	3.82449	0.449	0.012	0	Replicate 1	4h	Secretory	356	66378
ARHGAP18	0	0.879487	0.466	0.03	0	Replicate 1	4h	Secretory	356	66378
ATP10B	0	2.56029	0.452	0.016	0	Replicate 1	4h	Secretory	356	66378
RNF220	0	3.74558	0.444	0.009	0	Replicate 1	4h	Secretory	356	66378
TMEM131	0	2.49647	0.449	0.014	0	Replicate 1	4h	Secretory	356	66378
ETNK1	0	2.82175	0.449	0.014	0	Replicate 1	4h	Secretory	356	66378
CLTC	0	0.673227	0.466	0.032	0	Replicate 1	4h	Secretory	356	66378
CREB1	0	2.70038	0.447	0.013	0	Replicate 1	4h	Secretory	356	66378
RNF213	0	2.49336	0.452	0.018	0	Replicate 1	4h	Secretory	356	66378
PPP4R1	0	2.22567	0.449	0.015	0	Replicate 1	4h	Secretory	356	66378
SP3	0	2.20778	0.449	0.016	0	Replicate 1	4h	Secretory	356	66378
PREP	0	2.56509	0.449	0.016	0	Replicate 1	4h	Secretory	356	66378
OSBPL3	0	3.07805	0.447	0.014	0	Replicate 1	4h	Secretory	356	66378
FGD6	0	2.98631	0.447	0.014	0	Replicate 1	4h	Secretory	356	66378
FRMD5	0	3.9848	0.444	0.011	0	Replicate 1	4h	Secretory	356	66378
KIF13A	0	3.28538	0.444	0.012	0	Replicate 1	4h	Secretory	356	66378
SCAF11	0	1.53565	0.452	0.02	0	Replicate 1	4h	Secretory	356	66378
JAK1	0	1.43205	0.455	0.024	0	Replicate 1	4h	Secretory	356	66378
TLK1	0	2.25683	0.447	0.016	0	Replicate 1	4h	Secretory	356	66378
AP3B1	0	2.63221	0.444	0.013	0	Replicate 1	4h	Secretory	356	66378
MT-ND4L	0	4.06882	0.444	0.013	0	Replicate 1	4h	Secretory	356	66378
TANC1	0	3.87673	0.441	0.011	0	Replicate 1	4h	Secretory	356	66378
GOLGB1	0	1.99684	0.449	0.019	0	Replicate 1	4h	Secretory	356	66378
B3GNT5	0	1.86461	0.447	0.017	0	Replicate 1	4h	Secretory	356	66378
SLC2A13	0	3.34883	0.438	0.008	0	Replicate 1	4h	Secretory	356	66378
ABHD3	0	2.6909	0.444	0.014	0	Replicate 1	4h	Secretory	356	66378
AHCYL2	0	2.15642	0.444	0.015	0	Replicate 1	4h	Secretory	356	66378
CNOT2	0	2.32219	0.444	0.015	0	Replicate 1	4h	Secretory	356	66378
PHLPP1	0	4.23531	0.438	0.009	0	Replicate 1	4h	Secretory	356	66378
CLOCK	0	2.28904	0.444	0.016	0	Replicate 1	4h	Secretory	356	66378
SH3RF2	0	3.16585	0.441	0.013	0	Replicate 1	4h	Secretory	356	66378
PAK1	0	2.0899	0.444	0.016	0	Replicate 1	4h	Secretory	356	66378
CEP350	0	2.62675	0.441	0.014	0	Replicate 1	4h	Secretory	356	66378
SLC22A23	0	3.26659	0.438	0.011	0	Replicate 1	4h	Secretory	356	66378
TPCN1	0	3.48098	0.438	0.011	0	Replicate 1	4h	Secretory	356	66378
ANO10	0	3.54448	0.435	0.009	0	Replicate 1	4h	Secretory	356	66378
NOS1AP	0	4.29237	0.435	0.01	0	Replicate 1	4h	Secretory	356	66378
ATAD2B	0	4.15872	0.433	0.008	0	Replicate 1	4h	Secretory	356	66378
SETD2	0	2.73497	0.438	0.013	0	Replicate 1	4h	Secretory	356	66378
DNAJC1	0	1.94705	0.444	0.019	0	Replicate 1	4h	Secretory	356	66378
B4GALT5	0	2.20736	0.444	0.019	0	Replicate 1	4h	Secretory	356	66378
XPO1	0	2.56998	0.438	0.014	0	Replicate 1	4h	Secretory	356	66378
CERT1	0	2.67163	0.438	0.014	0	Replicate 1	4h	Secretory	356	66378
TFCP2	0	3.87993	0.433	0.009	0	Replicate 1	4h	Secretory	356	66378
JUP	0	0.715402	0.455	0.032	0	Replicate 1	4h	Secretory	356	66378
SRSF4	0	2.26733	0.438	0.015	0	Replicate 1	4h	Secretory	356	66378
USP15	0	2.49305	0.438	0.015	0	Replicate 1	4h	Secretory	356	66378
VEZT	0	2.95913	0.438	0.015	0	Replicate 1	4h	Secretory	356	66378
HELZ	0	2.95853	0.435	0.012	0	Replicate 1	4h	Secretory	356	66378
SLC44A1	0	0.961084	0.449	0.027	0	Replicate 1	4h	Secretory	356	66378
TENT5A	0	0.788953	0.455	0.034	0	Replicate 1	4h	Secretory	356	66378
KAT6A	0	2.98502	0.433	0.012	0	Replicate 1	4h	Secretory	356	66378
BTBD7	0	2.59091	0.435	0.014	0	Replicate 1	4h	Secretory	356	66378
CCNYL1	0	1.44483	0.438	0.018	0	Replicate 1	4h	Secretory	356	66378
FAM172A	0	3.55515	0.43	0.01	0	Replicate 1	4h	Secretory	356	66378
MAPK8	0	3.1623	0.43	0.011	0	Replicate 1	4h	Secretory	356	66378
SSBP3	0	2.09375	0.433	0.015	0	Replicate 1	4h	Secretory	356	66378
EPC1	0	2.31049	0.433	0.015	0	Replicate 1	4h	Secretory	356	66378
EP300	0	2.93479	0.43	0.012	0	Replicate 1	4h	Secretory	356	66378
WWP2	0	3.54429	0.427	0.01	0	Replicate 1	4h	Secretory	356	66378
MYO15B	0	1.00162	0.441	0.024	0	Replicate 1	4h	Secretory	356	66378
NCOA3	0	3.53284	0.427	0.01	0	Replicate 1	4h	Secretory	356	66378
FCHO2	0	2.07495	0.43	0.014	0	Replicate 1	4h	Secretory	356	66378
PIBF1	0	2.44614	0.43	0.014	0	Replicate 1	4h	Secretory	356	66378
SLC25A24	0	0.419976	0.449	0.034	0	Replicate 1	4h	Secretory	356	66378
SMAP1	0	1.38672	0.435	0.02	0	Replicate 1	4h	Secretory	356	66378
ABCC3	0	2.20493	0.433	0.018	0	Replicate 1	4h	Secretory	356	66378
ZBTB38	0	1.85502	0.433	0.019	0	Replicate 1	4h	Secretory	356	66378
MAP4K5	0	2.67412	0.427	0.013	0	Replicate 1	4h	Secretory	356	66378
MAP4K3	0	3.58156	0.424	0.011	0	Replicate 1	4h	Secretory	356	66378
NPAS2	0	3.29818	0.424	0.011	0	Replicate 1	4h	Secretory	356	66378
ZCCHC7	0	3.38321	0.424	0.011	0	Replicate 1	4h	Secretory	356	66378
STRBP	0	2.6204	0.424	0.011	0	Replicate 1	4h	Secretory	356	66378
CLMN	0	1.95169	0.433	0.02	0	Replicate 1	4h	Secretory	356	66378
TASP1	0	4.3129	0.421	0.008	0	Replicate 1	4h	Secretory	356	66378
LCORL	0	3.17351	0.421	0.009	0	Replicate 1	4h	Secretory	356	66378
AHR	0	1.32463	0.435	0.023	0	Replicate 1	4h	Secretory	356	66378
SEPTIN11	0	0.59419	0.441	0.03	0	Replicate 1	4h	Secretory	356	66378
MXD1	0	1.47399	0.433	0.022	0	Replicate 1	4h	Secretory	356	66378
SGPP2	0	1.55366	0.433	0.022	0	Replicate 1	4h	Secretory	356	66378
FBXW11	0	2.79729	0.424	0.013	0	Replicate 1	4h	Secretory	356	66378
LRCH1	0	3.53162	0.421	0.01	0	Replicate 1	4h	Secretory	356	66378
EFNB2	0	1.38359	0.433	0.022	0	Replicate 1	4h	Secretory	356	66378
ABHD2	0	1.31896	0.435	0.024	0	Replicate 1	4h	Secretory	356	66378
UBE2D2	0	0.64122	0.441	0.031	0	Replicate 1	4h	Secretory	356	66378
RNF149	0	1.84775	0.427	0.017	0	Replicate 1	4h	Secretory	356	66378
FBXL17	0	3.51843	0.421	0.011	0	Replicate 1	4h	Secretory	356	66378
CELF1	0	2.71548	0.424	0.014	0	Replicate 1	4h	Secretory	356	66378
ERBB3	0	1.12103	0.433	0.023	0	Replicate 1	4h	Secretory	356	66378
EML4	0	2.35118	0.424	0.015	0	Replicate 1	4h	Secretory	356	66378
MIR4435-2HG	0	3.1335	0.419	0.01	0	Replicate 1	4h	Secretory	356	66378
RAB3GAP1	0	2.91156	0.421	0.012	0	Replicate 1	4h	Secretory	356	66378
MAPK14	0	2.65205	0.421	0.012	0	Replicate 1	4h	Secretory	356	66378
LAMB3	0	1.54411	0.438	0.03	0	Replicate 1	4h	Secretory	356	66378
FBLIM1	0	1.25496	0.43	0.022	0	Replicate 1	4h	Secretory	356	66378
TRIM2	0	2.16802	0.424	0.016	0	Replicate 1	4h	Secretory	356	66378
MYO10	0	2.79407	0.421	0.013	0	Replicate 1	4h	Secretory	356	66378
LUZP1	0	1.44117	0.427	0.021	0	Replicate 1	4h	Secretory	356	66378
FER1L6	0	3.4335	0.421	0.015	0	Replicate 1	4h	Secretory	356	66378
CCDC68	0	0.362133	0.435	0.029	0	Replicate 1	4h	Secretory	356	66378
PUM1	0	2.27646	0.421	0.016	0	Replicate 1	4h	Secretory	356	66378
PHF14	0	2.64927	0.419	0.014	0	Replicate 1	4h	Secretory	356	66378
KDM7A	0	2.86073	0.416	0.011	0	Replicate 1	4h	Secretory	356	66378
MBP	0	1.77214	0.424	0.019	0	Replicate 1	4h	Secretory	356	66378
AVL9	0	2.80785	0.416	0.012	0	Replicate 1	4h	Secretory	356	66378
SETX	0	2.45446	0.419	0.015	0	Replicate 1	4h	Secretory	356	66378
MICU2	0	1.4638	0.421	0.017	0	Replicate 1	4h	Secretory	356	66378
MTCL1	0	3.31686	0.416	0.012	0	Replicate 1	4h	Secretory	356	66378
PELI1	0	3.00574	0.413	0.01	0	Replicate 1	4h	Secretory	356	66378
FARP2	0	2.69453	0.416	0.013	0	Replicate 1	4h	Secretory	356	66378
RIC8B	0	4.27523	0.41	0.007	0	Replicate 1	4h	Secretory	356	66378
HECTD4	0	3.82505	0.413	0.01	0	Replicate 1	4h	Secretory	356	66378
PLEC	0	1.69938	0.424	0.022	0	Replicate 1	4h	Secretory	356	66378
FAM120A	0	1.15722	0.424	0.022	0	Replicate 1	4h	Secretory	356	66378
MTRNR2L8	0	4.17312	0.41	0.008	0	Replicate 1	4h	Secretory	356	66378
SPRED1	0	2.35601	0.416	0.014	0	Replicate 1	4h	Secretory	356	66378
LPIN2	0	1.4915	0.421	0.019	0	Replicate 1	4h	Secretory	356	66378
PDS5A	0	2.7816	0.413	0.012	0	Replicate 1	4h	Secretory	356	66378
WWP1	0	2.3501	0.413	0.012	0	Replicate 1	4h	Secretory	356	66378
ROCK1	0	1.53003	0.421	0.02	0	Replicate 1	4h	Secretory	356	66378
CAPN8	0	2.47243	0.413	0.013	0	Replicate 1	4h	Secretory	356	66378
SPRED2	0	3.35598	0.41	0.01	0	Replicate 1	4h	Secretory	356	66378
RAB7A	0	0.872698	0.427	0.027	0	Replicate 1	4h	Secretory	356	66378
DIAPH1	0	1.98115	0.416	0.016	0	Replicate 1	4h	Secretory	356	66378
TMEM181	0	1.43351	0.419	0.019	0	Replicate 1	4h	Secretory	356	66378
NSMCE2	0	3.64734	0.41	0.01	0	Replicate 1	4h	Secretory	356	66378
ZNF91	0	1.91853	0.416	0.016	0	Replicate 1	4h	Secretory	356	66378
NCOA6	0	3.3057	0.41	0.01	0	Replicate 1	4h	Secretory	356	66378
B3GALT5	0	0.440308	0.433	0.034	0	Replicate 1	4h	Secretory	356	66378
EHBP1	0	3.41601	0.41	0.011	0	Replicate 1	4h	Secretory	356	66378
IBTK	0	1.50208	0.419	0.02	0	Replicate 1	4h	Secretory	356	66378
CTTNBP2NL	0	2.28074	0.413	0.015	0	Replicate 1	4h	Secretory	356	66378
TOR1AIP2	0	0.521186	0.427	0.029	0	Replicate 1	4h	Secretory	356	66378
UBR3	0	3.50599	0.407	0.009	0	Replicate 1	4h	Secretory	356	66378
XRN1	0	3.11684	0.41	0.012	0	Replicate 1	4h	Secretory	356	66378
BCL2L1	0	1.17196	0.424	0.026	0	Replicate 1	4h	Secretory	356	66378
EMP1	0	0.504314	0.43	0.033	0	Replicate 1	4h	Secretory	356	66378
TXNRD1	0	0.683146	0.43	0.033	0	Replicate 1	4h	Secretory	356	66378
SENP6	0	2.73743	0.41	0.013	0	Replicate 1	4h	Secretory	356	66378
ARHGAP27	0	2.01026	0.413	0.016	0	Replicate 1	4h	Secretory	356	66378
PPP2CB	0	0.453721	0.427	0.031	0	Replicate 1	4h	Secretory	356	66378
EGLN1	0	0.964503	0.419	0.023	0	Replicate 1	4h	Secretory	356	66378
ARFIP1	0	1.76161	0.413	0.017	0	Replicate 1	4h	Secretory	356	66378
MAPKAP1	0	2.21514	0.41	0.014	0	Replicate 1	4h	Secretory	356	66378
IL10RB	0	1.52393	0.413	0.017	0	Replicate 1	4h	Secretory	356	66378
ASPH	0	0.653709	0.427	0.032	0	Replicate 1	4h	Secretory	356	66378
THSD4	0	4.38822	0.404	0.009	0	Replicate 1	4h	Secretory	356	66378
INAVA	0	0.899693	0.419	0.024	0	Replicate 1	4h	Secretory	356	66378
RYBP	0	1.98632	0.41	0.015	0	Replicate 1	4h	Secretory	356	66378
ANKIB1	0	2.34747	0.41	0.015	0	Replicate 1	4h	Secretory	356	66378
UBE2R2	0	1.74435	0.413	0.018	0	Replicate 1	4h	Secretory	356	66378
UBAC2	0	2.26685	0.41	0.015	0	Replicate 1	4h	Secretory	356	66378
ASAP1	0	3.71788	0.404	0.01	0	Replicate 1	4h	Secretory	356	66378
R3HDM2	0	3.30634	0.404	0.01	0	Replicate 1	4h	Secretory	356	66378
TMF1	0	0.773177	0.421	0.027	0	Replicate 1	4h	Secretory	356	66378
TNPO1	0	1.57586	0.413	0.019	0	Replicate 1	4h	Secretory	356	66378
GRAMD2B	0	2.77467	0.407	0.013	0	Replicate 1	4h	Secretory	356	66378
KDM5A	0	2.82451	0.407	0.013	0	Replicate 1	4h	Secretory	356	66378
MON2	0	3.76321	0.402	0.009	0	Replicate 1	4h	Secretory	356	66378
CLINT1	0	1.30752	0.416	0.023	0	Replicate 1	4h	Secretory	356	66378
RNF111	0	3.3016	0.402	0.01	0	Replicate 1	4h	Secretory	356	66378
TRPC4AP	0	3.07965	0.402	0.01	0	Replicate 1	4h	Secretory	356	66378
BACH1	0	3.11015	0.404	0.012	0	Replicate 1	4h	Secretory	356	66378
KIAA1109	0	3.08942	0.402	0.011	0	Replicate 1	4h	Secretory	356	66378
KANK1	0	4.29071	0.399	0.008	0	Replicate 1	4h	Secretory	356	66378
ADK	0	3.39827	0.402	0.011	0	Replicate 1	4h	Secretory	356	66378
MARVELD3	0	0.670312	0.421	0.03	0	Replicate 1	4h	Secretory	356	66378
SESTD1	0	2.73543	0.402	0.012	0	Replicate 1	4h	Secretory	356	66378
UBE3C	0	2.65494	0.404	0.014	0	Replicate 1	4h	Secretory	356	66378
SOS2	0	2.65379	0.402	0.012	0	Replicate 1	4h	Secretory	356	66378
TNRC6A	0	2.86972	0.402	0.012	0	Replicate 1	4h	Secretory	356	66378
PARP14	0	1.55197	0.413	0.023	0	Replicate 1	4h	Secretory	356	66378
MUC17	0	0.538902	0.416	0.026	0	Replicate 1	4h	Secretory	356	66378
DYNC1H1	0	1.45611	0.413	0.023	0	Replicate 1	4h	Secretory	356	66378
TNS3	0	2.78064	0.402	0.013	0	Replicate 1	4h	Secretory	356	66378
CLIP1	0	2.38766	0.404	0.015	0	Replicate 1	4h	Secretory	356	66378
EPB41L1	0	2.29904	0.404	0.015	0	Replicate 1	4h	Secretory	356	66378
STRN	0	2.72344	0.399	0.011	0	Replicate 1	4h	Secretory	356	66378
USP47	0	2.3201	0.402	0.014	0	Replicate 1	4h	Secretory	356	66378
SEMA4B	0	2.26914	0.402	0.014	0	Replicate 1	4h	Secretory	356	66378
FBXL20	0	3.81245	0.396	0.008	0	Replicate 1	4h	Secretory	356	66378
EIF3A	0	0.77454	0.416	0.028	0	Replicate 1	4h	Secretory	356	66378
NCKAP5	0	4.52358	0.393	0.006	0	Replicate 1	4h	Secretory	356	66378
VGLL4	0	1.89482	0.404	0.017	0	Replicate 1	4h	Secretory	356	66378
CHD7	0	3.43902	0.396	0.01	0	Replicate 1	4h	Secretory	356	66378
RELCH	0	3.28659	0.396	0.01	0	Replicate 1	4h	Secretory	356	66378
BCAS1	0	2.06604	0.404	0.018	0	Replicate 1	4h	Secretory	356	66378
ATP11B	0	2.3937	0.399	0.014	0	Replicate 1	4h	Secretory	356	66378
NFKB1	0	2.99606	0.396	0.011	0	Replicate 1	4h	Secretory	356	66378
PLCE1	0	3.28814	0.396	0.011	0	Replicate 1	4h	Secretory	356	66378
SPG11	0	2.80796	0.396	0.011	0	Replicate 1	4h	Secretory	356	66378
TNRC6B	0	2.41055	0.399	0.014	0	Replicate 1	4h	Secretory	356	66378
AK4	0	0.694464	0.413	0.028	0	Replicate 1	4h	Secretory	356	66378
MAP4K4	0	2.38639	0.399	0.015	0	Replicate 1	4h	Secretory	356	66378
MTMR3	0	3.25666	0.393	0.009	0	Replicate 1	4h	Secretory	356	66378
ICA1	0	2.3256	0.396	0.013	0	Replicate 1	4h	Secretory	356	66378
TMEM87A	0	2.04932	0.399	0.016	0	Replicate 1	4h	Secretory	356	66378
UBE2E3	0	1.09014	0.407	0.024	0	Replicate 1	4h	Secretory	356	66378
SCAF8	0	2.91968	0.393	0.011	0	Replicate 1	4h	Secretory	356	66378
PBRM1	0	2.43439	0.396	0.015	0	Replicate 1	4h	Secretory	356	66378
HNRNPU	0	0.587686	0.41	0.03	0	Replicate 1	4h	Secretory	356	66378
DNAJB14	0	2.50377	0.393	0.013	0	Replicate 1	4h	Secretory	356	66378
RLF	0	3.04206	0.39	0.011	0	Replicate 1	4h	Secretory	356	66378
ZNF644	0	2.29674	0.393	0.014	0	Replicate 1	4h	Secretory	356	66378
CGN	0	1.31063	0.399	0.02	0	Replicate 1	4h	Secretory	356	66378
PPP1R12B	0	3.92244	0.388	0.009	0	Replicate 1	4h	Secretory	356	66378
TULP4	0	2.47733	0.39	0.011	0	Replicate 1	4h	Secretory	356	66378
UMAD1	0	2.02605	0.393	0.014	0	Replicate 1	4h	Secretory	356	66378
ANKRD36C	0	3.83742	0.39	0.012	0	Replicate 1	4h	Secretory	356	66378
PAK2	0	0.528512	0.41	0.032	0	Replicate 1	4h	Secretory	356	66378
RIPK1	0	2.65311	0.39	0.012	0	Replicate 1	4h	Secretory	356	66378
GRHL2	0	3.66318	0.388	0.01	0	Replicate 1	4h	Secretory	356	66378
RBM25	0	2.92189	0.39	0.012	0	Replicate 1	4h	Secretory	356	66378
SEL1L3	0	2.39923	0.39	0.013	0	Replicate 1	4h	Secretory	356	66378
ITGB8	0	2.01573	0.399	0.022	0	Replicate 1	4h	Secretory	356	66378
MYO9A	0	3.72784	0.385	0.008	0	Replicate 1	4h	Secretory	356	66378
IFNGR2	0	0.789131	0.402	0.025	0	Replicate 1	4h	Secretory	356	66378
MRTFA	0	4.3743	0.385	0.008	0	Replicate 1	4h	Secretory	356	66378
BMP2K	0	2.53509	0.388	0.012	0	Replicate 1	4h	Secretory	356	66378
DMXL1	0	3.27697	0.385	0.009	0	Replicate 1	4h	Secretory	356	66378
ATE1	0	2.48782	0.388	0.012	0	Replicate 1	4h	Secretory	356	66378
GATA6	0	1.51866	0.393	0.017	0	Replicate 1	4h	Secretory	356	66378
LPGAT1	0	1.34529	0.396	0.021	0	Replicate 1	4h	Secretory	356	66378
MAP4	0	1.72869	0.393	0.018	0	Replicate 1	4h	Secretory	356	66378
IGF2R	0	2.3544	0.39	0.015	0	Replicate 1	4h	Secretory	356	66378
RESF1	0	1.81964	0.393	0.018	0	Replicate 1	4h	Secretory	356	66378
VPS37B	0	1.97227	0.39	0.015	0	Replicate 1	4h	Secretory	356	66378
PSEN1	0	2.04409	0.39	0.015	0	Replicate 1	4h	Secretory	356	66378
ARHGAP10	0	3.52084	0.382	0.008	0	Replicate 1	4h	Secretory	356	66378
USP8	0	1.81958	0.39	0.016	0	Replicate 1	4h	Secretory	356	66378
NCK2	0	1.69488	0.39	0.017	0	Replicate 1	4h	Secretory	356	66378
CLASP1	0	3.98056	0.382	0.009	0	Replicate 1	4h	Secretory	356	66378
MARCH7	0	1.89662	0.388	0.015	0	Replicate 1	4h	Secretory	356	66378
ADD1	0	1.41705	0.393	0.02	0	Replicate 1	4h	Secretory	356	66378
DLEU2	0	5.33089	0.379	0.006	0	Replicate 1	4h	Secretory	356	66378
XYLT1	0	4.13882	0.379	0.006	0	Replicate 1	4h	Secretory	356	66378
SEPTIN9	0	1.25473	0.396	0.023	0	Replicate 1	4h	Secretory	356	66378
ATG5	0	1.44237	0.388	0.016	0	Replicate 1	4h	Secretory	356	66378
NT5DC1	0	2.1833	0.385	0.013	0	Replicate 1	4h	Secretory	356	66378
HIVEP2	0	4.0373	0.379	0.007	0	Replicate 1	4h	Secretory	356	66378
FNDC3A	0	2.47833	0.385	0.013	0	Replicate 1	4h	Secretory	356	66378
ROR1	0	3.44455	0.382	0.011	0	Replicate 1	4h	Secretory	356	66378
TGFA	0	1.80191	0.388	0.017	0	Replicate 1	4h	Secretory	356	66378
CDKAL1	0	4.15539	0.379	0.008	0	Replicate 1	4h	Secretory	356	66378
HIF1A-AS3	0	4.66044	0.379	0.008	0	Replicate 1	4h	Secretory	356	66378
SRRM2	0	1.53799	0.393	0.022	0	Replicate 1	4h	Secretory	356	66378
PLXNB2	0	1.01264	0.396	0.026	0	Replicate 1	4h	Secretory	356	66378
ABCD3	0	1.49317	0.388	0.019	0	Replicate 1	4h	Secretory	356	66378
TFG	0	0.561783	0.396	0.027	0	Replicate 1	4h	Secretory	356	66378
AMBRA1	0	2.11271	0.382	0.013	0	Replicate 1	4h	Secretory	356	66378
MPP5	0	2.31322	0.382	0.013	0	Replicate 1	4h	Secretory	356	66378
MAP2K5	0	4.3366	0.376	0.007	0	Replicate 1	4h	Secretory	356	66378
LRRC8D	0	2.60828	0.379	0.011	0	Replicate 1	4h	Secretory	356	66378
RPRD2	0	3.29512	0.376	0.008	0	Replicate 1	4h	Secretory	356	66378
INO80D	0	2.65447	0.379	0.011	0	Replicate 1	4h	Secretory	356	66378
CHD1	0	2.0865	0.382	0.014	0	Replicate 1	4h	Secretory	356	66378
RB1CC1	0	1.52	0.385	0.017	0	Replicate 1	4h	Secretory	356	66378
ZDHHC21	0	3.16363	0.376	0.008	0	Replicate 1	4h	Secretory	356	66378
MIR194-2HG	0	4.51287	0.374	0.006	0	Replicate 1	4h	Secretory	356	66378
SMG6	0	3.89294	0.376	0.008	0	Replicate 1	4h	Secretory	356	66378
PPP1R9A	0	3.89701	0.376	0.009	0	Replicate 1	4h	Secretory	356	66378
CORO2A	0	1.41349	0.385	0.018	0	Replicate 1	4h	Secretory	356	66378
USP33	0	2.25855	0.379	0.013	0	Replicate 1	4h	Secretory	356	66378
ITSN2	0	2.49395	0.379	0.013	0	Replicate 1	4h	Secretory	356	66378
NPNT	0	2.21424	0.379	0.013	0	Replicate 1	4h	Secretory	356	66378
KIFC3	0	2.74505	0.376	0.01	0	Replicate 1	4h	Secretory	356	66378
STAG2	0	2.30423	0.379	0.013	0	Replicate 1	4h	Secretory	356	66378
GPR39	0	4.55439	0.374	0.009	0	Replicate 1	4h	Secretory	356	66378
RAPH1	0	2.54115	0.374	0.009	0	Replicate 1	4h	Secretory	356	66378
CAMK2G	0	2.59347	0.376	0.011	0	Replicate 1	4h	Secretory	356	66378
BTBD10	0	2.04638	0.379	0.014	0	Replicate 1	4h	Secretory	356	66378
RBM33	0	2.77969	0.374	0.01	0	Replicate 1	4h	Secretory	356	66378
VPS53	0	2.90642	0.374	0.01	0	Replicate 1	4h	Secretory	356	66378
KLHL20	0	3.64243	0.371	0.008	0	Replicate 1	4h	Secretory	356	66378
CDYL	0	2.75628	0.374	0.011	0	Replicate 1	4h	Secretory	356	66378
LUC7L2	0	2.29417	0.376	0.013	0	Replicate 1	4h	Secretory	356	66378
XKR6	0	4.10695	0.371	0.008	0	Replicate 1	4h	Secretory	356	66378
GCNT1	0	1.43068	0.382	0.019	0	Replicate 1	4h	Secretory	356	66378
B4GALNT3	0	3.15405	0.374	0.011	0	Replicate 1	4h	Secretory	356	66378
GPHN	0	4.49702	0.371	0.008	0	Replicate 1	4h	Secretory	356	66378
SERINC5	0	2.55066	0.374	0.012	0	Replicate 1	4h	Secretory	356	66378
RB1	0	2.17083	0.374	0.012	0	Replicate 1	4h	Secretory	356	66378
SPEN	0	2.3254	0.374	0.013	0	Replicate 1	4h	Secretory	356	66378
NCKAP1	0	1.48275	0.379	0.018	0	Replicate 1	4h	Secretory	356	66378
OXSR1	0	2.47289	0.374	0.013	0	Replicate 1	4h	Secretory	356	66378
TENT2	0	3.06547	0.371	0.01	0	Replicate 1	4h	Secretory	356	66378
NDFIP2	0	0.407597	0.388	0.027	0	Replicate 1	4h	Secretory	356	66378
ELOVL6	0	2.24605	0.374	0.014	0	Replicate 1	4h	Secretory	356	66378
VEGFA	0	1.05481	0.382	0.022	0	Replicate 1	4h	Secretory	356	66378
TRPM7	0	3.59141	0.368	0.008	0	Replicate 1	4h	Secretory	356	66378
SMAD2	0	2.10672	0.374	0.014	0	Replicate 1	4h	Secretory	356	66378
FUT3	0	1.22461	0.379	0.019	0	Replicate 1	4h	Secretory	356	66378
INSR	0	2.5971	0.371	0.011	0	Replicate 1	4h	Secretory	356	66378
ATRX	0	2.08019	0.376	0.016	0	Replicate 1	4h	Secretory	356	66378
ACER3	0	3.09694	0.368	0.009	0	Replicate 1	4h	Secretory	356	66378
TMEM135	0	3.01825	0.368	0.009	0	Replicate 1	4h	Secretory	356	66378
TNKS	0	3.23092	0.368	0.01	0	Replicate 1	4h	Secretory	356	66378
ARGLU1	0	1.63115	0.374	0.016	0	Replicate 1	4h	Secretory	356	66378
ZNF207	0	1.36725	0.376	0.018	0	Replicate 1	4h	Secretory	356	66378
DOCK7	0	2.9293	0.368	0.011	0	Replicate 1	4h	Secretory	356	66378
MAP3K2	0	1.32865	0.374	0.017	0	Replicate 1	4h	Secretory	356	66378
RND3	0	0.981714	0.382	0.025	0	Replicate 1	4h	Secretory	356	66378
PIGZ	0	3.00889	0.365	0.008	0	Replicate 1	4h	Secretory	356	66378
PAPSS2	0	1.69252	0.374	0.017	0	Replicate 1	4h	Secretory	356	66378
ZFC3H1	0	3.97984	0.365	0.008	0	Replicate 1	4h	Secretory	356	66378
TRAF3	0	2.78924	0.368	0.011	0	Replicate 1	4h	Secretory	356	66378
FMN1	0	3.93405	0.365	0.008	0	Replicate 1	4h	Secretory	356	66378
ASXL2	0	3.36943	0.365	0.009	0	Replicate 1	4h	Secretory	356	66378
TRANK1	0	3.04138	0.365	0.009	0	Replicate 1	4h	Secretory	356	66378
EPS8L2	0	1.1719	0.376	0.02	0	Replicate 1	4h	Secretory	356	66378
STXBP6	0	2.40109	0.368	0.012	0	Replicate 1	4h	Secretory	356	66378
NRDC	0	2.51298	0.368	0.013	0	Replicate 1	4h	Secretory	356	66378
GFPT1	0	0.644943	0.382	0.027	0	Replicate 1	4h	Secretory	356	66378
KRCC1	0	0.617455	0.379	0.024	0	Replicate 1	4h	Secretory	356	66378
TANK	0	1.62991	0.371	0.016	0	Replicate 1	4h	Secretory	356	66378
RBPMS	0	2.47673	0.371	0.016	0	Replicate 1	4h	Secretory	356	66378
BMPR1A	0	3.34846	0.365	0.01	0	Replicate 1	4h	Secretory	356	66378
INTS6	0	3.12807	0.365	0.01	0	Replicate 1	4h	Secretory	356	66378
KIF16B	0	2.47434	0.365	0.01	0	Replicate 1	4h	Secretory	356	66378
PACSIN2	0	2.0272	0.371	0.016	0	Replicate 1	4h	Secretory	356	66378
OFD1	0	2.68229	0.365	0.01	0	Replicate 1	4h	Secretory	356	66378
VAV2	0	2.20264	0.365	0.011	0	Replicate 1	4h	Secretory	356	66378
NKTR	0	3.22358	0.362	0.009	0	Replicate 1	4h	Secretory	356	66378
UBA6	0	2.30639	0.365	0.012	0	Replicate 1	4h	Secretory	356	66378
NSD3	0	1.93731	0.368	0.015	0	Replicate 1	4h	Secretory	356	66378
SPTLC2	0	2.14051	0.368	0.015	0	Replicate 1	4h	Secretory	356	66378
RUNX1	0	2.82941	0.365	0.012	0	Replicate 1	4h	Secretory	356	66378
PHF3	0	2.03791	0.365	0.013	0	Replicate 1	4h	Secretory	356	66378
RAPGEF5	0	3.99993	0.36	0.008	0	Replicate 1	4h	Secretory	356	66378
MAX	0	0.897687	0.374	0.022	0	Replicate 1	4h	Secretory	356	66378
ARHGAP17	0	2.99959	0.36	0.008	0	Replicate 1	4h	Secretory	356	66378
SNX14	0	1.85112	0.365	0.014	0	Replicate 1	4h	Secretory	356	66378
CYTH1	0	3.03564	0.36	0.009	0	Replicate 1	4h	Secretory	356	66378
PUDP	0	1.89494	0.365	0.014	0	Replicate 1	4h	Secretory	356	66378
DHRS3	0	0.845949	0.374	0.024	0	Replicate 1	4h	Secretory	356	66378
XPR1	0	2.65243	0.36	0.01	0	Replicate 1	4h	Secretory	356	66378
LINC00342	0	4.3747	0.36	0.01	0	Replicate 1	4h	Secretory	356	66378
JAK2	0	3.79691	0.357	0.007	0	Replicate 1	4h	Secretory	356	66378
FOCAD	0	2.76486	0.36	0.01	0	Replicate 1	4h	Secretory	356	66378
PRDM2	0	2.41168	0.36	0.011	0	Replicate 1	4h	Secretory	356	66378
REV1	0	2.87849	0.357	0.008	0	Replicate 1	4h	Secretory	356	66378
PIK3CB	0	2.77857	0.36	0.011	0	Replicate 1	4h	Secretory	356	66378
AC011287.1	0	6.43922	0.351	0.002	0	Replicate 1	4h	Secretory	356	66378
UPF2	0	2.69766	0.36	0.011	0	Replicate 1	4h	Secretory	356	66378
TACC2	0	2.24953	0.36	0.011	0	Replicate 1	4h	Secretory	356	66378
CDR2	0	2.66274	0.36	0.011	0	Replicate 1	4h	Secretory	356	66378
CNOT1	0	2.02337	0.362	0.013	0	Replicate 1	4h	Secretory	356	66378
PHYKPL	0	2.21204	0.36	0.012	0	Replicate 1	4h	Secretory	356	66378
ZC3HAV1	0	2.42337	0.362	0.014	0	Replicate 1	4h	Secretory	356	66378
USP3	0	2.31953	0.36	0.012	0	Replicate 1	4h	Secretory	356	66378
CREBBP	0	2.48948	0.36	0.012	0	Replicate 1	4h	Secretory	356	66378
HPCAL1	0	1.93094	0.362	0.015	0	Replicate 1	4h	Secretory	356	66378
OLA1	0	1.47282	0.365	0.018	0	Replicate 1	4h	Secretory	356	66378
RAI14	0	2.61998	0.357	0.01	0	Replicate 1	4h	Secretory	356	66378
PPP1R10	0	2.26035	0.36	0.014	0	Replicate 1	4h	Secretory	356	66378
PPP2R5E	0	1.72831	0.362	0.016	0	Replicate 1	4h	Secretory	356	66378
LINC02086	0	3.18031	0.354	0.008	0	Replicate 1	4h	Secretory	356	66378
KMT2A	0	2.3781	0.357	0.013	0	Replicate 1	4h	Secretory	356	66378
STYK1	0	2.95899	0.354	0.01	0	Replicate 1	4h	Secretory	356	66378
FAR2	0	3.68284	0.351	0.007	0	Replicate 1	4h	Secretory	356	66378
MINDY2	0	1.73217	0.36	0.016	0	Replicate 1	4h	Secretory	356	66378
RPS6KA3	0	1.44779	0.36	0.016	0	Replicate 1	4h	Secretory	356	66378
XIAP	0	1.44458	0.362	0.018	0	Replicate 1	4h	Secretory	356	66378
TRIM33	0	2.70255	0.354	0.011	0	Replicate 1	4h	Secretory	356	66378
KCNK1	0	1.87506	0.36	0.017	0	Replicate 1	4h	Secretory	356	66378
TMEM87B	0	1.2652	0.36	0.017	0	Replicate 1	4h	Secretory	356	66378
ATG7	0	4.06	0.351	0.008	0	Replicate 1	4h	Secretory	356	66378
GBE1	0	2.41654	0.354	0.011	0	Replicate 1	4h	Secretory	356	66378
TRA2A	0	1.84605	0.357	0.014	0	Replicate 1	4h	Secretory	356	66378
RABL6	0	1.15685	0.362	0.019	0	Replicate 1	4h	Secretory	356	66378
METTL15	0	3.92549	0.351	0.008	0	Replicate 1	4h	Secretory	356	66378
PTPN9	0	2.78127	0.354	0.011	0	Replicate 1	4h	Secretory	356	66378
CBFA2T2	0	4.1687	0.351	0.008	0	Replicate 1	4h	Secretory	356	66378
TBC1D1	0	1.88308	0.357	0.015	0	Replicate 1	4h	Secretory	356	66378
FOXO1	0	4.3066	0.348	0.006	0	Replicate 1	4h	Secretory	356	66378
PTPRH	0	2.02064	0.354	0.012	0	Replicate 1	4h	Secretory	356	66378
OSBPL9	0	2.30039	0.354	0.013	0	Replicate 1	4h	Secretory	356	66378
CHKA	0	2.35376	0.354	0.013	0	Replicate 1	4h	Secretory	356	66378
SPPL2A	0	0.544461	0.365	0.024	0	Replicate 1	4h	Secretory	356	66378
PHLPP2	0	2.10063	0.351	0.01	0	Replicate 1	4h	Secretory	356	66378
IFNAR2	0	1.56284	0.357	0.016	0	Replicate 1	4h	Secretory	356	66378
DHRSX	0	2.60495	0.354	0.013	0	Replicate 1	4h	Secretory	356	66378
TMCO4	0	2.91545	0.348	0.008	0	Replicate 1	4h	Secretory	356	66378
NEK11	0	3.53294	0.348	0.008	0	Replicate 1	4h	Secretory	356	66378
PRSS12	0	2.88855	0.348	0.008	0	Replicate 1	4h	Secretory	356	66378
ATAD1	0	2.29737	0.351	0.011	0	Replicate 1	4h	Secretory	356	66378
GUCY2C	0	2.58284	0.348	0.008	0	Replicate 1	4h	Secretory	356	66378
LRRK1	0	3.65536	0.346	0.006	0	Replicate 1	4h	Secretory	356	66378
RALY	0	1.58245	0.357	0.017	0	Replicate 1	4h	Secretory	356	66378
PDE9A	0	1.63109	0.354	0.014	0	Replicate 1	4h	Secretory	356	66378
PPP6R2	0	2.79125	0.351	0.011	0	Replicate 1	4h	Secretory	356	66378
ACVR2A	0	3.15017	0.346	0.007	0	Replicate 1	4h	Secretory	356	66378
FNIP1	0	3.42226	0.348	0.009	0	Replicate 1	4h	Secretory	356	66378
TAB2	0	1.87414	0.351	0.012	0	Replicate 1	4h	Secretory	356	66378
DHX32	0	2.50769	0.351	0.012	0	Replicate 1	4h	Secretory	356	66378
LINC01091	0	3.97225	0.343	0.005	0	Replicate 1	4h	Secretory	356	66378
AC005699.1	0	4.47359	0.346	0.008	0	Replicate 1	4h	Secretory	356	66378
ITGA2	0	1.7134	0.354	0.016	0	Replicate 1	4h	Secretory	356	66378
ANKS1A	0	3.26776	0.348	0.01	0	Replicate 1	4h	Secretory	356	66378
ATXN7L1	0	3.53919	0.346	0.008	0	Replicate 1	4h	Secretory	356	66378
KIAA2026	0	2.5921	0.348	0.01	0	Replicate 1	4h	Secretory	356	66378
RASEF	0	2.17888	0.351	0.013	0	Replicate 1	4h	Secretory	356	66378
SGMS1	0	3.34824	0.346	0.008	0	Replicate 1	4h	Secretory	356	66378
HNRNPD	0	0.776871	0.36	0.023	0	Replicate 1	4h	Secretory	356	66378
PDSS2	0	3.36223	0.346	0.009	0	Replicate 1	4h	Secretory	356	66378
SCIN	0	1.16262	0.357	0.02	0	Replicate 1	4h	Secretory	356	66378
NUFIP2	0	1.42676	0.354	0.017	0	Replicate 1	4h	Secretory	356	66378
GGNBP2	0	0.626185	0.36	0.023	0	Replicate 1	4h	Secretory	356	66378
CSNK2A1	0	1.0663	0.357	0.02	0	Replicate 1	4h	Secretory	356	66378
RALGAPB	0	3.25592	0.343	0.007	0	Replicate 1	4h	Secretory	356	66378
ACSL3	0	0.828673	0.357	0.021	0	Replicate 1	4h	Secretory	356	66378
STK38	0	1.86366	0.351	0.015	0	Replicate 1	4h	Secretory	356	66378
CRYBG1	0	1.50823	0.354	0.018	0	Replicate 1	4h	Secretory	356	66378
CASC4	0	1.0068	0.354	0.018	0	Replicate 1	4h	Secretory	356	66378
MAP2K4	0	2.66897	0.346	0.01	0	Replicate 1	4h	Secretory	356	66378
CEACAM1	0	0.797593	0.357	0.021	0	Replicate 1	4h	Secretory	356	66378
OTUD7B	0	2.72134	0.346	0.011	0	Replicate 1	4h	Secretory	356	66378
CCNL1	0	2.79507	0.346	0.011	0	Replicate 1	4h	Secretory	356	66378
RASA1	0	2.60652	0.346	0.011	0	Replicate 1	4h	Secretory	356	66378
PCBD2	0	2.34425	0.343	0.009	0	Replicate 1	4h	Secretory	356	66378
HIVEP1	0	3.43197	0.343	0.009	0	Replicate 1	4h	Secretory	356	66378
CSNK1G1	0	3.13497	0.343	0.009	0	Replicate 1	4h	Secretory	356	66378
TAF15	0	2.1203	0.348	0.014	0	Replicate 1	4h	Secretory	356	66378
ZNF654	0	2.5467	0.343	0.01	0	Replicate 1	4h	Secretory	356	66378
PHACTR4	0	2.41809	0.346	0.013	0	Replicate 1	4h	Secretory	356	66378
ABI1	0	1.4335	0.348	0.015	0	Replicate 1	4h	Secretory	356	66378
WAPL	0	1.55922	0.348	0.015	0	Replicate 1	4h	Secretory	356	66378
PNN	0	1.60618	0.348	0.015	0	Replicate 1	4h	Secretory	356	66378
N4BP1	0	1.75881	0.348	0.015	0	Replicate 1	4h	Secretory	356	66378
ECPAS	0	2.58804	0.343	0.011	0	Replicate 1	4h	Secretory	356	66378
MAN1A2	0	1.82938	0.348	0.016	0	Replicate 1	4h	Secretory	356	66378
SLC35F5	0	0.860557	0.351	0.019	0	Replicate 1	4h	Secretory	356	66378
PLPP1	0	2.23859	0.346	0.014	0	Replicate 1	4h	Secretory	356	66378
PPFIA1	0	1.96201	0.348	0.016	0	Replicate 1	4h	Secretory	356	66378
UBE3A	0	1.90294	0.346	0.014	0	Replicate 1	4h	Secretory	356	66378
LSM14A	0	1.34582	0.348	0.016	0	Replicate 1	4h	Secretory	356	66378
POGZ	0	3.29044	0.34	0.009	0	Replicate 1	4h	Secretory	356	66378
BARX2	0	2.85148	0.34	0.009	0	Replicate 1	4h	Secretory	356	66378
LY75	0	1.52564	0.348	0.017	0	Replicate 1	4h	Secretory	356	66378
NFE2L2	0	0.80706	0.354	0.023	0	Replicate 1	4h	Secretory	356	66378
SEC23A	0	1.19143	0.348	0.017	0	Replicate 1	4h	Secretory	356	66378
DICER1	0	2.28796	0.343	0.013	0	Replicate 1	4h	Secretory	356	66378
RBBP8	0	2.6819	0.34	0.01	0	Replicate 1	4h	Secretory	356	66378
C4orf19	0	1.899	0.346	0.016	0	Replicate 1	4h	Secretory	356	66378
SLK	0	1.237	0.348	0.018	0	Replicate 1	4h	Secretory	356	66378
PARD6B	0	1.44121	0.348	0.018	0	Replicate 1	4h	Secretory	356	66378
TRAK1	0	1.64663	0.343	0.014	0	Replicate 1	4h	Secretory	356	66378
MB21D2	0	3.05859	0.337	0.008	0	Replicate 1	4h	Secretory	356	66378
APC	0	2.52955	0.34	0.011	0	Replicate 1	4h	Secretory	356	66378
DIP2C	0	4.08375	0.337	0.008	0	Replicate 1	4h	Secretory	356	66378
ITGAV	0	0.921851	0.351	0.022	0	Replicate 1	4h	Secretory	356	66378
WTAP	0	0.930893	0.348	0.019	0	Replicate 1	4h	Secretory	356	66378
ETS2	0	0.675928	0.351	0.022	0	Replicate 1	4h	Secretory	356	66378
GIGYF2	0	2.40706	0.34	0.012	0	Replicate 1	4h	Secretory	356	66378
MAN2A1	0	1.94911	0.34	0.012	0	Replicate 1	4h	Secretory	356	66378
NSD1	0	2.71451	0.34	0.012	0	Replicate 1	4h	Secretory	356	66378
TTC19	0	1.68313	0.343	0.015	0	Replicate 1	4h	Secretory	356	66378
CDC73	0	1.51219	0.343	0.016	0	Replicate 1	4h	Secretory	356	66378
LINC01473	0	4.51162	0.334	0.007	0	Replicate 1	4h	Secretory	356	66378
PLCH1	0	4.66587	0.334	0.007	0	Replicate 1	4h	Secretory	356	66378
TNRC18	0	3.12225	0.337	0.01	0	Replicate 1	4h	Secretory	356	66378
PCGF5	0	1.49295	0.343	0.016	0	Replicate 1	4h	Secretory	356	66378
ABCA5	0	3.73533	0.334	0.007	0	Replicate 1	4h	Secretory	356	66378
MALT1	0	3.00918	0.337	0.01	0	Replicate 1	4h	Secretory	356	66378
MET	0	1.58659	0.346	0.019	0	Replicate 1	4h	Secretory	356	66378
KPNA4	0	1.39552	0.343	0.017	0	Replicate 1	4h	Secretory	356	66378
SND1	0	3.23645	0.337	0.011	0	Replicate 1	4h	Secretory	356	66378
UBAP1	0	2.16063	0.337	0.011	0	Replicate 1	4h	Secretory	356	66378
CCDC91	0	2.51614	0.337	0.011	0	Replicate 1	4h	Secretory	356	66378
HIF1A	0	1.77557	0.34	0.014	0	Replicate 1	4h	Secretory	356	66378
TLK2	0	2.30724	0.337	0.011	0	Replicate 1	4h	Secretory	356	66378
JPX	0	1.91946	0.34	0.014	0	Replicate 1	4h	Secretory	356	66378
LYST	0	2.59348	0.334	0.009	0	Replicate 1	4h	Secretory	356	66378
EXOC1	0	1.9553	0.337	0.012	0	Replicate 1	4h	Secretory	356	66378
PARP12	0	1.26035	0.34	0.015	0	Replicate 1	4h	Secretory	356	66378
DNMBP	0	2.21596	0.334	0.009	0	Replicate 1	4h	Secretory	356	66378
FNBP4	0	3.23537	0.334	0.009	0	Replicate 1	4h	Secretory	356	66378
CYFIP1	0	1.34921	0.343	0.018	0	Replicate 1	4h	Secretory	356	66378
PTPRA	0	2.07362	0.337	0.012	0	Replicate 1	4h	Secretory	356	66378
ECE1	0	1.60092	0.343	0.019	0	Replicate 1	4h	Secretory	356	66378
HK2	0	1.51005	0.34	0.016	0	Replicate 1	4h	Secretory	356	66378
ITGB5	0	1.67601	0.337	0.013	0	Replicate 1	4h	Secretory	356	66378
FNIP2	0	3.05376	0.334	0.01	0	Replicate 1	4h	Secretory	356	66378
RNGTT	0	3.96211	0.331	0.007	0	Replicate 1	4h	Secretory	356	66378
ZNFX1	0	1.71186	0.34	0.016	0	Replicate 1	4h	Secretory	356	66378
MIER1	0	0.914662	0.343	0.02	0	Replicate 1	4h	Secretory	356	66378
NABP1	0	2.1691	0.337	0.014	0	Replicate 1	4h	Secretory	356	66378
SENP5	0	3.14781	0.331	0.008	0	Replicate 1	4h	Secretory	356	66378
RAPGEF6	0	4.04951	0.331	0.008	0	Replicate 1	4h	Secretory	356	66378
REV3L	0	3.40274	0.331	0.008	0	Replicate 1	4h	Secretory	356	66378
LINC01004	0	4.65846	0.329	0.006	0	Replicate 1	4h	Secretory	356	66378
UVRAG	0	3.38918	0.331	0.008	0	Replicate 1	4h	Secretory	356	66378
CRADD	0	3.92128	0.329	0.006	0	Replicate 1	4h	Secretory	356	66378
SFPQ	0	1.15496	0.346	0.023	0	Replicate 1	4h	Secretory	356	66378
PPP2R5A	0	1.32493	0.337	0.015	0	Replicate 1	4h	Secretory	356	66378
FBXL5	0	1.15745	0.34	0.018	0	Replicate 1	4h	Secretory	356	66378
SMC5	0	2.35415	0.334	0.012	0	Replicate 1	4h	Secretory	356	66378
KAT6B	0	3.38207	0.331	0.009	0	Replicate 1	4h	Secretory	356	66378
WNK1	0	1.90993	0.337	0.015	0	Replicate 1	4h	Secretory	356	66378
SAV1	0	1.2392	0.343	0.021	0	Replicate 1	4h	Secretory	356	66378
PPP1R13B	0	3.44488	0.331	0.009	0	Replicate 1	4h	Secretory	356	66378
DDAH1	0	0.789475	0.343	0.022	0	Replicate 1	4h	Secretory	356	66378
SLC44A3	0	1.66833	0.34	0.019	0	Replicate 1	4h	Secretory	356	66378
GPATCH2	0	2.91529	0.331	0.01	0	Replicate 1	4h	Secretory	356	66378
OSBPL10	0	3.23575	0.331	0.01	0	Replicate 1	4h	Secretory	356	66378
LRCH3	0	3.26968	0.329	0.008	0	Replicate 1	4h	Secretory	356	66378
R3HCC1L	0	3.1162	0.329	0.008	0	Replicate 1	4h	Secretory	356	66378
PPP4R3A	0	1.37009	0.337	0.016	0	Replicate 1	4h	Secretory	356	66378
ARID1A	0	2.16048	0.334	0.014	0	Replicate 1	4h	Secretory	356	66378
RPS6KC1	0	3.93484	0.326	0.006	0	Replicate 1	4h	Secretory	356	66378
PPP3R1	0	2.01151	0.331	0.011	0	Replicate 1	4h	Secretory	356	66378
SIDT1	0	4.03489	0.326	0.006	0	Replicate 1	4h	Secretory	356	66378
ELF2	0	2.72419	0.331	0.011	0	Replicate 1	4h	Secretory	356	66378
SLC17A4	0	3.12651	0.326	0.006	0	Replicate 1	4h	Secretory	356	66378
PCM1	0	2.07249	0.334	0.014	0	Replicate 1	4h	Secretory	356	66378
YTHDF3	0	1.4852	0.334	0.014	0	Replicate 1	4h	Secretory	356	66378
ARHGEF10L	0	2.70681	0.329	0.01	0	Replicate 1	4h	Secretory	356	66378
LARP1B	0	2.05686	0.331	0.012	0	Replicate 1	4h	Secretory	356	66378
UIMC1	0	3.25521	0.326	0.007	0	Replicate 1	4h	Secretory	356	66378
AUTS2	0	4.11486	0.326	0.007	0	Replicate 1	4h	Secretory	356	66378
CA13	0	2.3347	0.329	0.01	0	Replicate 1	4h	Secretory	356	66378
BTRC	0	3.87118	0.326	0.007	0	Replicate 1	4h	Secretory	356	66378
PIP5K1A	0	3.74095	0.326	0.008	0	Replicate 1	4h	Secretory	356	66378
RELL1	0	0.832456	0.334	0.016	0	Replicate 1	4h	Secretory	356	66378
RABGEF1	0	2.51043	0.329	0.011	0	Replicate 1	4h	Secretory	356	66378
GRB2	0	0.806643	0.34	0.022	0	Replicate 1	4h	Secretory	356	66378
GATAD2A	0	2.09528	0.331	0.013	0	Replicate 1	4h	Secretory	356	66378
PRR14L	0	1.81112	0.331	0.013	0	Replicate 1	4h	Secretory	356	66378
SLC35F3	0	3.95619	0.326	0.009	0	Replicate 1	4h	Secretory	356	66378
PPP4R3B	0	1.15587	0.334	0.017	0	Replicate 1	4h	Secretory	356	66378
ABCB1	0	1.84064	0.329	0.012	0	Replicate 1	4h	Secretory	356	66378
DAPK1	0	1.9255	0.334	0.017	0	Replicate 1	4h	Secretory	356	66378
USP12	0	1.69511	0.331	0.014	0	Replicate 1	4h	Secretory	356	66378
PDS5B	0	2.65814	0.326	0.009	0	Replicate 1	4h	Secretory	356	66378
TRAPPC8	0	2.61676	0.326	0.009	0	Replicate 1	4h	Secretory	356	66378
TBCK	0	4.3728	0.323	0.007	0	Replicate 1	4h	Secretory	356	66378
WWC2	0	3.34188	0.326	0.01	0	Replicate 1	4h	Secretory	356	66378
MSH3	0	2.97196	0.326	0.01	0	Replicate 1	4h	Secretory	356	66378
ILRUN	0	1.81123	0.329	0.013	0	Replicate 1	4h	Secretory	356	66378
CLIP2	0	3.50166	0.326	0.01	0	Replicate 1	4h	Secretory	356	66378
DOP1B	0	2.70754	0.326	0.01	0	Replicate 1	4h	Secretory	356	66378
FAM83B	0	3.81574	0.323	0.008	0	Replicate 1	4h	Secretory	356	66378
ZHX2	0	4.3068	0.323	0.008	0	Replicate 1	4h	Secretory	356	66378
PBX3	0	4.19421	0.32	0.005	0	Replicate 1	4h	Secretory	356	66378
IFT88	0	2.63742	0.323	0.008	0	Replicate 1	4h	Secretory	356	66378
BCAS3	0	3.98966	0.323	0.008	0	Replicate 1	4h	Secretory	356	66378
TFCP2L1	0	2.77674	0.323	0.009	0	Replicate 1	4h	Secretory	356	66378
STX7	0	0.950702	0.331	0.017	0	Replicate 1	4h	Secretory	356	66378
TDRD7	0	2.28615	0.323	0.009	0	Replicate 1	4h	Secretory	356	66378
USP6NL	0	2.89532	0.323	0.009	0	Replicate 1	4h	Secretory	356	66378
DOCK9	0	3.21519	0.323	0.009	0	Replicate 1	4h	Secretory	356	66378
THRAP3	0	0.853483	0.334	0.021	0	Replicate 1	4h	Secretory	356	66378
KIDINS220	0	2.72068	0.323	0.01	0	Replicate 1	4h	Secretory	356	66378
CNOT4	0	2.71985	0.323	0.01	0	Replicate 1	4h	Secretory	356	66378
ARMH3	0	3.47447	0.32	0.007	0	Replicate 1	4h	Secretory	356	66378
RSF1	0	1.62451	0.329	0.016	0	Replicate 1	4h	Secretory	356	66378
ERC1	0	4.24794	0.32	0.007	0	Replicate 1	4h	Secretory	356	66378
MAPK1	0	1.08392	0.331	0.018	0	Replicate 1	4h	Secretory	356	66378
ZYG11B	0	1.7285	0.323	0.011	0	Replicate 1	4h	Secretory	356	66378
CHIC2	0	1.8622	0.323	0.011	0	Replicate 1	4h	Secretory	356	66378
NCOR2	0	2.44123	0.323	0.011	0	Replicate 1	4h	Secretory	356	66378
ABHD17C	0	1.3762	0.326	0.014	0	Replicate 1	4h	Secretory	356	66378
CBFB	0	2.69727	0.32	0.008	0	Replicate 1	4h	Secretory	356	66378
AKAP12	0	1.37851	0.331	0.02	0	Replicate 1	4h	Secretory	356	66378
EXOC6	0	3.02654	0.32	0.009	0	Replicate 1	4h	Secretory	356	66378
AEBP2	0	2.47675	0.32	0.009	0	Replicate 1	4h	Secretory	356	66378
NSRP1	0	1.36034	0.326	0.015	0	Replicate 1	4h	Secretory	356	66378
GAREM1	0	2.81995	0.32	0.009	0	Replicate 1	4h	Secretory	356	66378
AGRN	0	2.15924	0.326	0.016	0	Replicate 1	4h	Secretory	356	66378
HKDC1	0	2.62418	0.32	0.01	0	Replicate 1	4h	Secretory	356	66378
RRAS2	0	1.64931	0.326	0.016	0	Replicate 1	4h	Secretory	356	66378
PHF21A	0	3.86906	0.317	0.007	0	Replicate 1	4h	Secretory	356	66378
PSPC1	0	1.76629	0.323	0.013	0	Replicate 1	4h	Secretory	356	66378
SCFD1	0	1.5486	0.326	0.016	0	Replicate 1	4h	Secretory	356	66378
HERC1	0	4.02602	0.317	0.007	0	Replicate 1	4h	Secretory	356	66378
PDXDC1	0	1.21123	0.326	0.016	0	Replicate 1	4h	Secretory	356	66378
ZNF608	0	3.60043	0.317	0.008	0	Replicate 1	4h	Secretory	356	66378
RIC1	0	3.6287	0.317	0.008	0	Replicate 1	4h	Secretory	356	66378
RAPGEF1	0	3.06026	0.317	0.008	0	Replicate 1	4h	Secretory	356	66378
WIPF2	0	1.39461	0.323	0.014	0	Replicate 1	4h	Secretory	356	66378
KIAA0319L	0	2.03309	0.32	0.012	0	Replicate 1	4h	Secretory	356	66378
KDM5B	0	1.95971	0.323	0.015	0	Replicate 1	4h	Secretory	356	66378
STAM2	0	2.29231	0.317	0.009	0	Replicate 1	4h	Secretory	356	66378
GOLPH3	0	1.1647	0.323	0.015	0	Replicate 1	4h	Secretory	356	66378
URGCP	0	2.72955	0.317	0.009	0	Replicate 1	4h	Secretory	356	66378
BRAF	0	3.9337	0.315	0.007	0	Replicate 1	4h	Secretory	356	66378
ADNP	0	2.19613	0.32	0.012	0	Replicate 1	4h	Secretory	356	66378
CCDC18-AS1	0	4.39661	0.312	0.005	0	Replicate 1	4h	Secretory	356	66378
ATP6V1H	0	2.44081	0.317	0.01	0	Replicate 1	4h	Secretory	356	66378
RASSF7	0	1.04743	0.326	0.019	0	Replicate 1	4h	Secretory	356	66378
C11orf80	0	3.43638	0.315	0.008	0	Replicate 1	4h	Secretory	356	66378
ACACA	0	2.96862	0.317	0.01	0	Replicate 1	4h	Secretory	356	66378
LUC7L3	0	1.51198	0.323	0.016	0	Replicate 1	4h	Secretory	356	66378
SUCLG2	0	0.859674	0.326	0.02	0	Replicate 1	4h	Secretory	356	66378
RICTOR	0	3.12418	0.315	0.009	0	Replicate 1	4h	Secretory	356	66378
SLC39A14	0	1.44115	0.32	0.014	0	Replicate 1	4h	Secretory	356	66378
EFL1	0	3.63572	0.312	0.006	0	Replicate 1	4h	Secretory	356	66378
ZNF710	0	3.4759	0.315	0.009	0	Replicate 1	4h	Secretory	356	66378
MED15	0	2.47979	0.317	0.011	0	Replicate 1	4h	Secretory	356	66378
RBPJ	0	2.02187	0.317	0.012	0	Replicate 1	4h	Secretory	356	66378
SPATA13	0	3.33696	0.312	0.007	0	Replicate 1	4h	Secretory	356	66378
NLK	0	3.79325	0.312	0.007	0	Replicate 1	4h	Secretory	356	66378
FAM222B	0	3.10304	0.315	0.01	0	Replicate 1	4h	Secretory	356	66378
AGPAT3	0	0.951621	0.323	0.018	0	Replicate 1	4h	Secretory	356	66378
GATAD2B	0	3.86164	0.312	0.008	0	Replicate 1	4h	Secretory	356	66378
WDR33	0	1.6708	0.317	0.013	0	Replicate 1	4h	Secretory	356	66378
TSPAN5	0	2.278	0.317	0.013	0	Replicate 1	4h	Secretory	356	66378
YME1L1	0	1.17602	0.323	0.019	0	Replicate 1	4h	Secretory	356	66378
AC008014.1	0	4.15997	0.309	0.005	0	Replicate 1	4h	Secretory	356	66378
SLC11A2	0	2.34529	0.315	0.011	0	Replicate 1	4h	Secretory	356	66378
COL4A2	0	1.8561	0.317	0.013	0	Replicate 1	4h	Secretory	356	66378
GLCE	0	1.99898	0.315	0.011	0	Replicate 1	4h	Secretory	356	66378
TANC2	0	4.21114	0.312	0.008	0	Replicate 1	4h	Secretory	356	66378
FAM126B	0	1.7377	0.315	0.012	0	Replicate 1	4h	Secretory	356	66378
PDE5A	0	3.53804	0.309	0.006	0	Replicate 1	4h	Secretory	356	66378
RABGAP1	0	3.49346	0.312	0.009	0	Replicate 1	4h	Secretory	356	66378
PTPRE	0	3.26129	0.309	0.006	0	Replicate 1	4h	Secretory	356	66378
PCSK7	0	1.96584	0.315	0.012	0	Replicate 1	4h	Secretory	356	66378
TTLL5	0	4.36082	0.309	0.006	0	Replicate 1	4h	Secretory	356	66378
KLC1	0	2.46078	0.312	0.009	0	Replicate 1	4h	Secretory	356	66378
MRTFB	0	3.59306	0.312	0.009	0	Replicate 1	4h	Secretory	356	66378
VSNL1	0	1.9385	0.315	0.013	0	Replicate 1	4h	Secretory	356	66378
ALCAM	0	2.19731	0.317	0.015	0	Replicate 1	4h	Secretory	356	66378
GAK	0	1.65048	0.315	0.013	0	Replicate 1	4h	Secretory	356	66378
DOP1A	0	3.58427	0.309	0.007	0	Replicate 1	4h	Secretory	356	66378
TTC39B	0	1.87559	0.312	0.01	0	Replicate 1	4h	Secretory	356	66378
PKP2	0	1.57612	0.317	0.015	0	Replicate 1	4h	Secretory	356	66378
TRIP11	0	1.52696	0.317	0.015	0	Replicate 1	4h	Secretory	356	66378
KATNBL1	0	1.61538	0.317	0.015	0	Replicate 1	4h	Secretory	356	66378
DISP2	0	2.02018	0.312	0.01	0	Replicate 1	4h	Secretory	356	66378
AAGAB	0	2.04627	0.312	0.01	0	Replicate 1	4h	Secretory	356	66378
PLXNA2	0	3.56079	0.309	0.008	0	Replicate 1	4h	Secretory	356	66378
ANKRD28	0	3.19091	0.309	0.008	0	Replicate 1	4h	Secretory	356	66378
NCEH1	0	1.88989	0.317	0.016	0	Replicate 1	4h	Secretory	356	66378
MIB1	0	2.49001	0.312	0.011	0	Replicate 1	4h	Secretory	356	66378
SLC38A1	0	1.64699	0.315	0.015	0	Replicate 1	4h	Secretory	356	66378
IST1	0	1.06789	0.315	0.015	0	Replicate 1	4h	Secretory	356	66378
TOM1L2	0	2.3729	0.312	0.012	0	Replicate 1	4h	Secretory	356	66378
TTC3	0	0.985155	0.32	0.02	0	Replicate 1	4h	Secretory	356	66378
CACNA2D3	0	4.01494	0.306	0.007	0	Replicate 1	4h	Secretory	356	66378
FER	0	3.65274	0.306	0.007	0	Replicate 1	4h	Secretory	356	66378
PIK3C2A	0	1.98651	0.312	0.013	0	Replicate 1	4h	Secretory	356	66378
LONP2	0	2.14365	0.312	0.013	0	Replicate 1	4h	Secretory	356	66378
AP1G1	0	1.56929	0.312	0.013	0	Replicate 1	4h	Secretory	356	66378
WLS	0	1.77053	0.312	0.014	0	Replicate 1	4h	Secretory	356	66378
VPS54	0	3.03844	0.306	0.008	0	Replicate 1	4h	Secretory	356	66378
BLCAP	0	1.70336	0.312	0.014	0	Replicate 1	4h	Secretory	356	66378
MT-ND6	0	3.90256	0.306	0.008	0	Replicate 1	4h	Secretory	356	66378
RSRP1	0	3.01861	0.306	0.009	0	Replicate 1	4h	Secretory	356	66378
MTA3	0	2.37135	0.306	0.009	0	Replicate 1	4h	Secretory	356	66378
IWS1	0	1.30798	0.312	0.015	0	Replicate 1	4h	Secretory	356	66378
DHX15	0	1.60394	0.312	0.015	0	Replicate 1	4h	Secretory	356	66378
MIER3	0	1.37354	0.309	0.012	0	Replicate 1	4h	Secretory	356	66378
TRIM36	0	1.59009	0.306	0.009	0	Replicate 1	4h	Secretory	356	66378
NFX1	0	2.99107	0.306	0.009	0	Replicate 1	4h	Secretory	356	66378
EEA1	0	2.32028	0.309	0.012	0	Replicate 1	4h	Secretory	356	66378
ATP6V0A1	0	2.77407	0.306	0.009	0	Replicate 1	4h	Secretory	356	66378
ITGA3	0	1.34107	0.315	0.018	0	Replicate 1	4h	Secretory	356	66378
THADA	0	4.28629	0.303	0.007	0	Replicate 1	4h	Secretory	356	66378
MAP3K5	0	2.59272	0.306	0.01	0	Replicate 1	4h	Secretory	356	66378
GREB1L	0	4.53978	0.301	0.005	0	Replicate 1	4h	Secretory	356	66378
RYK	0	2.48341	0.306	0.011	0	Replicate 1	4h	Secretory	356	66378
OCLN	0	1.08209	0.312	0.017	0	Replicate 1	4h	Secretory	356	66378
ME3	0	3.43365	0.301	0.006	0	Replicate 1	4h	Secretory	356	66378
SMURF2	0	2.73032	0.306	0.011	0	Replicate 1	4h	Secretory	356	66378
MIR29B2CHG	0	5.03249	0.298	0.004	0	Replicate 1	4h	Secretory	356	66378
PPM1B	0	2.13379	0.306	0.012	0	Replicate 1	4h	Secretory	356	66378
DDX60	0	2.0604	0.309	0.015	0	Replicate 1	4h	Secretory	356	66378
HERC2	0	3.23075	0.303	0.009	0	Replicate 1	4h	Secretory	356	66378
SEC24B	0	2.63005	0.303	0.01	0	Replicate 1	4h	Secretory	356	66378
GNAI1	0	1.25694	0.309	0.016	0	Replicate 1	4h	Secretory	356	66378
SIRT7	0	1.85312	0.303	0.01	0	Replicate 1	4h	Secretory	356	66378
PIK3R1	0	0.990204	0.309	0.017	0	Replicate 1	4h	Secretory	356	66378
BCL2L14	0	1.43949	0.306	0.014	0	Replicate 1	4h	Secretory	356	66378
ANO6	0	1.62697	0.306	0.014	0	Replicate 1	4h	Secretory	356	66378
RAB3IP	0	2.36208	0.303	0.011	0	Replicate 1	4h	Secretory	356	66378
POLR2A	0	2.4454	0.303	0.011	0	Replicate 1	4h	Secretory	356	66378
SGMS2	0	1.0689	0.309	0.018	0	Replicate 1	4h	Secretory	356	66378
FAM120B	0	3.08263	0.298	0.007	0	Replicate 1	4h	Secretory	356	66378
TUT7	0	2.57476	0.301	0.01	0	Replicate 1	4h	Secretory	356	66378
NEMF	0	2.17041	0.303	0.012	0	Replicate 1	4h	Secretory	356	66378
ATXN7	0	2.66002	0.298	0.008	0	Replicate 1	4h	Secretory	356	66378
TIAM2	0	3.6849	0.298	0.008	0	Replicate 1	4h	Secretory	356	66378
DDX58	0	2.15996	0.303	0.013	0	Replicate 1	4h	Secretory	356	66378
IPMK	0	1.71971	0.301	0.011	0	Replicate 1	4h	Secretory	356	66378
FA2H	0	1.65711	0.306	0.016	0	Replicate 1	4h	Secretory	356	66378
NPLOC4	0	2.28434	0.301	0.011	0	Replicate 1	4h	Secretory	356	66378
ESCO1	0	1.89343	0.301	0.011	0	Replicate 1	4h	Secretory	356	66378
THOC2	0	2.10332	0.303	0.013	0	Replicate 1	4h	Secretory	356	66378
ARHGEF11	0	3.85673	0.295	0.006	0	Replicate 1	4h	Secretory	356	66378
EPAS1	0	1.44668	0.303	0.014	0	Replicate 1	4h	Secretory	356	66378
SOCS6	0	1.30366	0.301	0.012	0	Replicate 1	4h	Secretory	356	66378
MIR222HG	0	5.7787	0.295	0.006	0	Replicate 1	4h	Secretory	356	66378
CCNT2	0	2.9033	0.295	0.007	0	Replicate 1	4h	Secretory	356	66378
SLAIN2	0	1.38026	0.303	0.015	0	Replicate 1	4h	Secretory	356	66378
USO1	0	1.56911	0.303	0.015	0	Replicate 1	4h	Secretory	356	66378
ANKH	0	2.37331	0.295	0.007	0	Replicate 1	4h	Secretory	356	66378
MEP1A	0	0.854455	0.303	0.015	0	Replicate 1	4h	Secretory	356	66378
PNISR	0	1.8688	0.303	0.015	0	Replicate 1	4h	Secretory	356	66378
HDHD3	0	1.87165	0.301	0.013	0	Replicate 1	4h	Secretory	356	66378
NEBL	0	3.33664	0.298	0.01	0	Replicate 1	4h	Secretory	356	66378
LNX2	0	2.16309	0.298	0.01	0	Replicate 1	4h	Secretory	356	66378
GK5	0	1.59716	0.298	0.011	0	Replicate 1	4h	Secretory	356	66378
ZFR	0	1.51131	0.303	0.016	0	Replicate 1	4h	Secretory	356	66378
TRERF1	0	3.42509	0.295	0.008	0	Replicate 1	4h	Secretory	356	66378
HOOK2	0	2.62277	0.298	0.011	0	Replicate 1	4h	Secretory	356	66378
ARFGEF2	0	2.23879	0.298	0.011	0	Replicate 1	4h	Secretory	356	66378
PBX1	0	2.98615	0.295	0.009	0	Replicate 1	4h	Secretory	356	66378
MARCH6	0	1.76993	0.298	0.012	0	Replicate 1	4h	Secretory	356	66378
RNF217	0	3.07101	0.295	0.009	0	Replicate 1	4h	Secretory	356	66378
FAM133B	0	1.22056	0.301	0.015	0	Replicate 1	4h	Secretory	356	66378
MFSD14C	0	4.16339	0.292	0.006	0	Replicate 1	4h	Secretory	356	66378
RAB3GAP2	0	2.25676	0.295	0.01	0	Replicate 1	4h	Secretory	356	66378
ZNF721	0	2.33573	0.295	0.01	0	Replicate 1	4h	Secretory	356	66378
NUTM2B-AS1	0	3.33982	0.292	0.007	0	Replicate 1	4h	Secretory	356	66378
PARVA	0	1.8346	0.298	0.013	0	Replicate 1	4h	Secretory	356	66378
MYEOV	0	1.23043	0.303	0.018	0	Replicate 1	4h	Secretory	356	66378
TMTC2	0	3.53888	0.295	0.01	0	Replicate 1	4h	Secretory	356	66378
PCNX1	0	3.80028	0.292	0.007	0	Replicate 1	4h	Secretory	356	66378
PCSK6	0	3.28509	0.292	0.007	0	Replicate 1	4h	Secretory	356	66378
IP6K1	0	2.89493	0.292	0.008	0	Replicate 1	4h	Secretory	356	66378
PHC3	0	3.08927	0.292	0.008	0	Replicate 1	4h	Secretory	356	66378
BOD1L1	0	2.26744	0.295	0.011	0	Replicate 1	4h	Secretory	356	66378
SPAG1	0	0.993176	0.301	0.017	0	Replicate 1	4h	Secretory	356	66378
CDC14B	0	2.19398	0.295	0.011	0	Replicate 1	4h	Secretory	356	66378
LRP6	0	2.69305	0.292	0.008	0	Replicate 1	4h	Secretory	356	66378
NTN4	0	2.32802	0.298	0.014	0	Replicate 1	4h	Secretory	356	66378
RFFL	0	2.53239	0.292	0.008	0	Replicate 1	4h	Secretory	356	66378
HOXB3	0	2.46918	0.295	0.011	0	Replicate 1	4h	Secretory	356	66378
PIK3R3	0	2.22229	0.295	0.012	0	Replicate 1	4h	Secretory	356	66378
STAU2	0	2.71886	0.292	0.009	0	Replicate 1	4h	Secretory	356	66378
DERA	0	0.559264	0.301	0.018	0	Replicate 1	4h	Secretory	356	66378
ARID4A	0	2.28703	0.292	0.009	0	Replicate 1	4h	Secretory	356	66378
TRIP4	0	1.28018	0.295	0.012	0	Replicate 1	4h	Secretory	356	66378
STX8	0	0.887886	0.298	0.015	0	Replicate 1	4h	Secretory	356	66378
SRBD1	0	3.31813	0.289	0.007	0	Replicate 1	4h	Secretory	356	66378
EPC2	0	3.12488	0.289	0.007	0	Replicate 1	4h	Secretory	356	66378
DMTF1	0	3.80672	0.287	0.005	0	Replicate 1	4h	Secretory	356	66378
MBNL2	0	2.07341	0.295	0.013	0	Replicate 1	4h	Secretory	356	66378
INO80	0	2.4022	0.292	0.01	0	Replicate 1	4h	Secretory	356	66378
SYNRG	0	2.494	0.292	0.01	0	Replicate 1	4h	Secretory	356	66378
DIDO1	0	2.13306	0.292	0.01	0	Replicate 1	4h	Secretory	356	66378
LIMK2	0	2.71028	0.292	0.01	0	Replicate 1	4h	Secretory	356	66378
YTHDC1	0	1.43826	0.295	0.014	0	Replicate 1	4h	Secretory	356	66378
ESRP1	0	1.58563	0.295	0.014	0	Replicate 1	4h	Secretory	356	66378
CLEC16A	0	3.41814	0.289	0.008	0	Replicate 1	4h	Secretory	356	66378
PITPNA	0	0.84215	0.298	0.017	0	Replicate 1	4h	Secretory	356	66378
DCAF6	0	1.51114	0.295	0.015	0	Replicate 1	4h	Secretory	356	66378
NBAS	0	4.22224	0.287	0.007	0	Replicate 1	4h	Secretory	356	66378
ABCC5	0	3.48574	0.287	0.007	0	Replicate 1	4h	Secretory	356	66378
ACER2	0	3.69827	0.287	0.007	0	Replicate 1	4h	Secretory	356	66378
RAP1GDS1	0	3.12092	0.287	0.008	0	Replicate 1	4h	Secretory	356	66378
ALPK1	0	3.80281	0.284	0.005	0	Replicate 1	4h	Secretory	356	66378
WDR70	0	3.37984	0.287	0.008	0	Replicate 1	4h	Secretory	356	66378
RAD50	0	1.95012	0.292	0.013	0	Replicate 1	4h	Secretory	356	66378
PTK2B	0	3.27955	0.284	0.005	0	Replicate 1	4h	Secretory	356	66378
DCAF5	0	2.64338	0.289	0.01	0	Replicate 1	4h	Secretory	356	66378
SH2D3A	0	2.20756	0.289	0.01	0	Replicate 1	4h	Secretory	356	66378
DNAJC5	0	1.67013	0.292	0.013	0	Replicate 1	4h	Secretory	356	66378
STX18	0	1.29812	0.292	0.014	0	Replicate 1	4h	Secretory	356	66378
CSNK1G3	0	2.05433	0.289	0.011	0	Replicate 1	4h	Secretory	356	66378
IFRD1	0	1.76336	0.289	0.011	0	Replicate 1	4h	Secretory	356	66378
DCAF10	0	2.64355	0.287	0.009	0	Replicate 1	4h	Secretory	356	66378
RSRC2	0	0.973099	0.295	0.017	0	Replicate 1	4h	Secretory	356	66378
DGCR2	0	2.03406	0.289	0.011	0	Replicate 1	4h	Secretory	356	66378
FAM193A	0	3.2853	0.284	0.007	0	Replicate 1	4h	Secretory	356	66378
CDK6	0	2.41722	0.289	0.012	0	Replicate 1	4h	Secretory	356	66378
RALGPS1	0	3.82317	0.284	0.007	0	Replicate 1	4h	Secretory	356	66378
HUWE1	0	2.08375	0.289	0.012	0	Replicate 1	4h	Secretory	356	66378
NGEF	0	3.60176	0.281	0.005	0	Replicate 1	4h	Secretory	356	66378
ANKRD13C	0	2.21071	0.284	0.008	0	Replicate 1	4h	Secretory	356	66378
SLC20A1	0	1.48497	0.287	0.011	0	Replicate 1	4h	Secretory	356	66378
COMMD10	0	2.15767	0.287	0.011	0	Replicate 1	4h	Secretory	356	66378
RSBN1L	0	1.56132	0.289	0.013	0	Replicate 1	4h	Secretory	356	66378
SH3PXD2A	0	3.25686	0.284	0.008	0	Replicate 1	4h	Secretory	356	66378
STIM1	0	2.99721	0.284	0.008	0	Replicate 1	4h	Secretory	356	66378
ACIN1	0	2.43407	0.287	0.011	0	Replicate 1	4h	Secretory	356	66378
ENOSF1	0	3.0928	0.284	0.008	0	Replicate 1	4h	Secretory	356	66378
KCNK6	0	1.61289	0.289	0.013	0	Replicate 1	4h	Secretory	356	66378
DIS3L2	0	4.11769	0.281	0.006	0	Replicate 1	4h	Secretory	356	66378
EPB41L4A	0	2.97752	0.284	0.009	0	Replicate 1	4h	Secretory	356	66378
UBE2W	0	1.73952	0.287	0.012	0	Replicate 1	4h	Secretory	356	66378
TASOR2	0	3.20963	0.284	0.009	0	Replicate 1	4h	Secretory	356	66378
WASHC4	0	2.11767	0.284	0.009	0	Replicate 1	4h	Secretory	356	66378
SUSD6	0	2.33751	0.284	0.009	0	Replicate 1	4h	Secretory	356	66378
WDR20	0	2.08857	0.284	0.009	0	Replicate 1	4h	Secretory	356	66378
MYO5C	0	2.34473	0.287	0.012	0	Replicate 1	4h	Secretory	356	66378
STS	0	2.10607	0.289	0.014	0	Replicate 1	4h	Secretory	356	66378
FARS2	0	3.51865	0.281	0.007	0	Replicate 1	4h	Secretory	356	66378
CHFR	0	2.95009	0.281	0.007	0	Replicate 1	4h	Secretory	356	66378
VWA8	0	4.37757	0.281	0.007	0	Replicate 1	4h	Secretory	356	66378
HNRNPH1	0	1.2518	0.289	0.015	0	Replicate 1	4h	Secretory	356	66378
HOOK3	0	2.94775	0.284	0.01	0	Replicate 1	4h	Secretory	356	66378
CELF2	0	3.03108	0.284	0.01	0	Replicate 1	4h	Secretory	356	66378
TMEM161B-AS1	0	2.59995	0.281	0.008	0	Replicate 1	4h	Secretory	356	66378
KLHDC10	0	2.97615	0.281	0.008	0	Replicate 1	4h	Secretory	356	66378
FRS2	0	2.8774	0.281	0.008	0	Replicate 1	4h	Secretory	356	66378
RBM26	0	2.16168	0.284	0.011	0	Replicate 1	4h	Secretory	356	66378
CDC42BPB	0	1.48575	0.287	0.014	0	Replicate 1	4h	Secretory	356	66378
KDM3A	0	2.40892	0.281	0.009	0	Replicate 1	4h	Secretory	356	66378
DAPK2	0	4.53858	0.275	0.003	0	Replicate 1	4h	Secretory	356	66378
KDM4B	0	3.42021	0.281	0.009	0	Replicate 1	4h	Secretory	356	66378
CLCN3	0	1.20519	0.287	0.015	0	Replicate 1	4h	Secretory	356	66378
SLC17A5	0	0.942825	0.287	0.015	0	Replicate 1	4h	Secretory	356	66378
FARP1	0	1.91949	0.287	0.015	0	Replicate 1	4h	Secretory	356	66378
EYA3	0	3.12603	0.278	0.007	0	Replicate 1	4h	Secretory	356	66378
CPEB4	0	1.95913	0.281	0.01	0	Replicate 1	4h	Secretory	356	66378
EEPD1	0	3.75324	0.278	0.007	0	Replicate 1	4h	Secretory	356	66378
LRP5	0	2.18691	0.281	0.01	0	Replicate 1	4h	Secretory	356	66378
MCTP2	0	3.91974	0.278	0.007	0	Replicate 1	4h	Secretory	356	66378
IGF1R	0	3.73144	0.278	0.007	0	Replicate 1	4h	Secretory	356	66378
ZBTB7C	0	2.41383	0.281	0.01	0	Replicate 1	4h	Secretory	356	66378
UBR4	0	2.8552	0.278	0.008	0	Replicate 1	4h	Secretory	356	66378
HIBCH	0	2.4925	0.278	0.008	0	Replicate 1	4h	Secretory	356	66378
DGKD	0	2.39565	0.278	0.008	0	Replicate 1	4h	Secretory	356	66378
ZFYVE28	0	3.19334	0.275	0.005	0	Replicate 1	4h	Secretory	356	66378
DUSP16	0	2.31578	0.281	0.011	0	Replicate 1	4h	Secretory	356	66378
MUC12	0	1.41957	0.284	0.014	0	Replicate 1	4h	Secretory	356	66378
HMBOX1	0	3.77061	0.275	0.006	0	Replicate 1	4h	Secretory	356	66378
GTF2E2	0	1.73401	0.281	0.012	0	Replicate 1	4h	Secretory	356	66378
PTPN3	0	2.38718	0.278	0.009	0	Replicate 1	4h	Secretory	356	66378
BICD1	0	4.22088	0.275	0.006	0	Replicate 1	4h	Secretory	356	66378
PCNX4	0	2.69865	0.278	0.009	0	Replicate 1	4h	Secretory	356	66378
MID1	0	2.95912	0.281	0.012	0	Replicate 1	4h	Secretory	356	66378
ATP2C1	0	1.62832	0.281	0.013	0	Replicate 1	4h	Secretory	356	66378
CDHR2	0	1.88389	0.275	0.007	0	Replicate 1	4h	Secretory	356	66378
ABHD17B	0	2.80885	0.275	0.007	0	Replicate 1	4h	Secretory	356	66378
PDZD8	0	1.87925	0.281	0.013	0	Replicate 1	4h	Secretory	356	66378
SUMF1	0	3.1284	0.275	0.008	0	Replicate 1	4h	Secretory	356	66378
WDR60	0	2.10284	0.278	0.011	0	Replicate 1	4h	Secretory	356	66378
TNFRSF10B	0	2.32382	0.278	0.011	0	Replicate 1	4h	Secretory	356	66378
LYN	0	1.69864	0.281	0.014	0	Replicate 1	4h	Secretory	356	66378
XKR9	0	3.04777	0.272	0.005	0	Replicate 1	4h	Secretory	356	66378
BBX	0	2.10809	0.278	0.012	0	Replicate 1	4h	Secretory	356	66378
ZXDC	0	3.2239	0.272	0.006	0	Replicate 1	4h	Secretory	356	66378
SEMA3C	0	1.77777	0.278	0.012	0	Replicate 1	4h	Secretory	356	66378
SLC25A13	0	2.66555	0.275	0.009	0	Replicate 1	4h	Secretory	356	66378
GRIN2B	0	5.24871	0.27	0.004	0	Replicate 1	4h	Secretory	356	66378
CASZ1	0	2.7293	0.275	0.01	0	Replicate 1	4h	Secretory	356	66378
PPP1R21	0	3.49352	0.272	0.007	0	Replicate 1	4h	Secretory	356	66378
AFTPH	0	1.65029	0.278	0.013	0	Replicate 1	4h	Secretory	356	66378
TET3	0	3.3507	0.272	0.007	0	Replicate 1	4h	Secretory	356	66378
RANBP9	0	2.08807	0.275	0.01	0	Replicate 1	4h	Secretory	356	66378
CEP126	0	3.03628	0.27	0.005	0	Replicate 1	4h	Secretory	356	66378
RAD51B	0	3.77376	0.272	0.007	0	Replicate 1	4h	Secretory	356	66378
PTBP2	0	4.01894	0.27	0.006	0	Replicate 1	4h	Secretory	356	66378
ACBD6	0	2.94442	0.272	0.008	0	Replicate 1	4h	Secretory	356	66378
WDR26	0	1.66838	0.275	0.011	0	Replicate 1	4h	Secretory	356	66378
SCLT1	0	3.73614	0.27	0.006	0	Replicate 1	4h	Secretory	356	66378
PSME4	0	3.15903	0.272	0.009	0	Replicate 1	4h	Secretory	356	66378
DDX46	0	1.44675	0.275	0.012	0	Replicate 1	4h	Secretory	356	66378
ST3GAL1	0	2.10818	0.272	0.009	0	Replicate 1	4h	Secretory	356	66378
CCSER2	0	2.12357	0.275	0.012	0	Replicate 1	4h	Secretory	356	66378
TCF20	0	3.31766	0.27	0.007	0	Replicate 1	4h	Secretory	356	66378
KLF7	0	3.32605	0.267	0.005	0	Replicate 1	4h	Secretory	356	66378
PPME1	0	2.98492	0.27	0.008	0	Replicate 1	4h	Secretory	356	66378
STK38L	0	2.46173	0.27	0.008	0	Replicate 1	4h	Secretory	356	66378
AC118549.1	0	2.61303	0.27	0.009	0	Replicate 1	4h	Secretory	356	66378
TIPARP	0	1.07207	0.275	0.014	0	Replicate 1	4h	Secretory	356	66378
VPS41	0	2.46925	0.27	0.009	0	Replicate 1	4h	Secretory	356	66378
OXR1	0	2.61229	0.27	0.009	0	Replicate 1	4h	Secretory	356	66378
SCAF4	0	3.09202	0.267	0.006	0	Replicate 1	4h	Secretory	356	66378
CLASP2	0	3.86802	0.267	0.007	0	Replicate 1	4h	Secretory	356	66378
RARS2	0	1.40127	0.272	0.012	0	Replicate 1	4h	Secretory	356	66378
CHCHD3	0	1.23483	0.275	0.015	0	Replicate 1	4h	Secretory	356	66378
CORO1C	0	1.47441	0.272	0.012	0	Replicate 1	4h	Secretory	356	66378
ARHGEF18	0	2.12981	0.27	0.01	0	Replicate 1	4h	Secretory	356	66378
SMARCA4	0	2.12656	0.272	0.012	0	Replicate 1	4h	Secretory	356	66378
TMEM164	0	2.64222	0.267	0.007	0	Replicate 1	4h	Secretory	356	66378
SLC30A9	0	1.3736	0.272	0.013	0	Replicate 1	4h	Secretory	356	66378
LINC02542	0	3.07157	0.264	0.005	0	Replicate 1	4h	Secretory	356	66378
ATP11A	0	2.36622	0.27	0.011	0	Replicate 1	4h	Secretory	356	66378
PPM1A	0	1.51538	0.27	0.011	0	Replicate 1	4h	Secretory	356	66378
MIR4713HG	0	4.99006	0.264	0.005	0	Replicate 1	4h	Secretory	356	66378
SPECC1L	0	2.90787	0.267	0.008	0	Replicate 1	4h	Secretory	356	66378
ACYP2	0	2.60269	0.267	0.009	0	Replicate 1	4h	Secretory	356	66378
MCF2L2	0	4.6304	0.261	0.003	0	Replicate 1	4h	Secretory	356	66378
SORBS2	0	1.94418	0.272	0.014	0	Replicate 1	4h	Secretory	356	66378
ABL1	0	3.21408	0.267	0.009	0	Replicate 1	4h	Secretory	356	66378
NUTM2A-AS1	0	2.39933	0.267	0.009	0	Replicate 1	4h	Secretory	356	66378
ACSL5	0	1.15517	0.272	0.014	0	Replicate 1	4h	Secretory	356	66378
FAM160A2	0	2.82148	0.264	0.006	0	Replicate 1	4h	Secretory	356	66378
SF1	0	1.54631	0.272	0.014	0	Replicate 1	4h	Secretory	356	66378
PLEKHG6	0	1.74868	0.267	0.009	0	Replicate 1	4h	Secretory	356	66378
SNX25	0	3.34057	0.264	0.007	0	Replicate 1	4h	Secretory	356	66378
PACS1	0	3.94407	0.264	0.007	0	Replicate 1	4h	Secretory	356	66378
SCYL2	0	1.57259	0.267	0.01	0	Replicate 1	4h	Secretory	356	66378
USP24	0	3.18908	0.264	0.008	0	Replicate 1	4h	Secretory	356	66378
AP1S3	0	1.30697	0.27	0.014	0	Replicate 1	4h	Secretory	356	66378
ARAP2	0	2.72003	0.264	0.008	0	Replicate 1	4h	Secretory	356	66378
ZFYVE16	0	2.35889	0.264	0.008	0	Replicate 1	4h	Secretory	356	66378
UBTD2	0	2.27465	0.264	0.008	0	Replicate 1	4h	Secretory	356	66378
AUH	0	2.16232	0.264	0.008	0	Replicate 1	4h	Secretory	356	66378
SYNE2	0	2.54516	0.267	0.011	0	Replicate 1	4h	Secretory	356	66378
NPC1	0	2.90125	0.264	0.008	0	Replicate 1	4h	Secretory	356	66378
ARL15	0	3.76292	0.264	0.009	0	Replicate 1	4h	Secretory	356	66378
BDP1	0	1.99811	0.267	0.012	0	Replicate 1	4h	Secretory	356	66378
BEND7	0	2.13951	0.264	0.009	0	Replicate 1	4h	Secretory	356	66378
HS2ST1	0	2.59404	0.261	0.007	0	Replicate 1	4h	Secretory	356	66378
WWTR1	0	1.83206	0.267	0.013	0	Replicate 1	4h	Secretory	356	66378
NDEL1	0	2.41612	0.261	0.007	0	Replicate 1	4h	Secretory	356	66378
USP32	0	3.40515	0.261	0.007	0	Replicate 1	4h	Secretory	356	66378
ADGRG7	0	1.37197	0.264	0.011	0	Replicate 1	4h	Secretory	356	66378
MYO16-AS1	0	4.5555	0.258	0.005	0	Replicate 1	4h	Secretory	356	66378
CTDSPL2	0	2.13629	0.261	0.008	0	Replicate 1	4h	Secretory	356	66378
GNA13	0	1.14623	0.264	0.011	0	Replicate 1	4h	Secretory	356	66378
RAF1	0	1.82363	0.261	0.009	0	Replicate 1	4h	Secretory	356	66378
XRCC4	0	2.3367	0.261	0.009	0	Replicate 1	4h	Secretory	356	66378
C9orf85	0	1.85661	0.261	0.009	0	Replicate 1	4h	Secretory	356	66378
ZMYM4	0	2.40715	0.261	0.01	0	Replicate 1	4h	Secretory	356	66378
AC104170.1	0	5.42149	0.253	0.002	0	Replicate 1	4h	Secretory	356	66378
SUCO	0	1.18749	0.264	0.013	0	Replicate 1	4h	Secretory	356	66378
SEC24A	0	1.66845	0.261	0.01	0	Replicate 1	4h	Secretory	356	66378
SGK3	0	2.74068	0.258	0.007	0	Replicate 1	4h	Secretory	356	66378
STX3	0	1.182	0.264	0.013	0	Replicate 1	4h	Secretory	356	66378
BIRC2	0	1.14312	0.264	0.013	0	Replicate 1	4h	Secretory	356	66378
APPBP2	0	1.81951	0.261	0.01	0	Replicate 1	4h	Secretory	356	66378
SMARCC1	0	2.23428	0.261	0.011	0	Replicate 1	4h	Secretory	356	66378
CDHR3	0	3.93896	0.253	0.003	0	Replicate 1	4h	Secretory	356	66378
SYK	0	1.96166	0.261	0.011	0	Replicate 1	4h	Secretory	356	66378
YEATS2	0	3.58131	0.256	0.007	0	Replicate 1	4h	Secretory	356	66378
KIF2A	0	1.50778	0.261	0.012	0	Replicate 1	4h	Secretory	356	66378
TBC1D12	0	2.58028	0.256	0.007	0	Replicate 1	4h	Secretory	356	66378
TBX3	0	1.2983	0.261	0.012	0	Replicate 1	4h	Secretory	356	66378
ZC3H4	0	1.79124	0.258	0.009	0	Replicate 1	4h	Secretory	356	66378
TTC7A	0	2.36881	0.256	0.008	0	Replicate 1	4h	Secretory	356	66378
MYLK	0	2.10294	0.258	0.01	0	Replicate 1	4h	Secretory	356	66378
IRF2	0	1.1993	0.261	0.013	0	Replicate 1	4h	Secretory	356	66378
MFSD4B	0	3.84377	0.253	0.005	0	Replicate 1	4h	Secretory	356	66378
PCMTD1	0	1.51922	0.261	0.013	0	Replicate 1	4h	Secretory	356	66378
RNF38	0	3.19894	0.256	0.008	0	Replicate 1	4h	Secretory	356	66378
ARHGEF7	0	2.82417	0.256	0.008	0	Replicate 1	4h	Secretory	356	66378
CMTM4	0	2.82698	0.256	0.008	0	Replicate 1	4h	Secretory	356	66378
ZFHX3	0	2.95516	0.258	0.01	0	Replicate 1	4h	Secretory	356	66378
CEPT1	0	1.5041	0.256	0.009	0	Replicate 1	4h	Secretory	356	66378
MBOAT2	0	1.9816	0.258	0.011	0	Replicate 1	4h	Secretory	356	66378
CNNM4	0	1.9677	0.256	0.009	0	Replicate 1	4h	Secretory	356	66378
MAST4	0	3.32013	0.256	0.009	0	Replicate 1	4h	Secretory	356	66378
ADAMTSL4-AS1	0	5.79282	0.25	0.004	0	Replicate 1	4h	Secretory	356	66378
SNAPC3	0	2.08675	0.256	0.01	0	Replicate 1	4h	Secretory	356	66378
PPP2R2D	0	1.63224	0.256	0.01	0	Replicate 1	4h	Secretory	356	66378
UBE2G1	0	1.43549	0.258	0.012	0	Replicate 1	4h	Secretory	356	66378
RABEP1	0	1.51177	0.258	0.012	0	Replicate 1	4h	Secretory	356	66378
SMAD4	0	2.27621	0.256	0.01	0	Replicate 1	4h	Secretory	356	66378
NR3C1	0	2.47272	0.253	0.008	0	Replicate 1	4h	Secretory	356	66378
PPP3CC	0	3.3061	0.25	0.005	0	Replicate 1	4h	Secretory	356	66378
PHF20L1	0	1.3203	0.258	0.013	0	Replicate 1	4h	Secretory	356	66378
IREB2	0	1.73205	0.256	0.011	0	Replicate 1	4h	Secretory	356	66378
XPO6	0	2.64443	0.253	0.008	0	Replicate 1	4h	Secretory	356	66378
ZNF217	0	1.16894	0.258	0.013	0	Replicate 1	4h	Secretory	356	66378
USP48	0	2.23193	0.253	0.009	0	Replicate 1	4h	Secretory	356	66378
SP140L	0	2.22883	0.253	0.009	0	Replicate 1	4h	Secretory	356	66378
TBC1D23	0	1.09493	0.256	0.012	0	Replicate 1	4h	Secretory	356	66378
RAB28	0	3.32244	0.25	0.006	0	Replicate 1	4h	Secretory	356	66378
TRMT11	0	3.23815	0.25	0.006	0	Replicate 1	4h	Secretory	356	66378
WDR37	0	3.22922	0.25	0.006	0	Replicate 1	4h	Secretory	356	66378
UBR1	0	2.58347	0.253	0.009	0	Replicate 1	4h	Secretory	356	66378
RFX7	0	3.29525	0.253	0.009	0	Replicate 1	4h	Secretory	356	66378
AP3S2	0	1.14751	0.256	0.012	0	Replicate 1	4h	Secretory	356	66378
BRD4	0	1.72714	0.256	0.012	0	Replicate 1	4h	Secretory	356	66378
CDC14A	0	3.35128	0.247	0.004	0	Replicate 1	4h	Secretory	356	66378
NSUN3	0	2.41351	0.25	0.007	0	Replicate 1	4h	Secretory	356	66378
RNF145	0	2.07273	0.253	0.01	0	Replicate 1	4h	Secretory	356	66378
ITPR3	0	1.26862	0.256	0.013	0	Replicate 1	4h	Secretory	356	66378
SLC25A37	0	2.02917	0.253	0.01	0	Replicate 1	4h	Secretory	356	66378
NAA35	0	2.19406	0.253	0.01	0	Replicate 1	4h	Secretory	356	66378
FAM118B	0	2.0721	0.25	0.007	0	Replicate 1	4h	Secretory	356	66378
SLX4IP	0	3.45122	0.25	0.007	0	Replicate 1	4h	Secretory	356	66378
UBE4B	0	2.8096	0.25	0.008	0	Replicate 1	4h	Secretory	356	66378
SLC6A20	0	1.44974	0.253	0.011	0	Replicate 1	4h	Secretory	356	66378
NRF1	0	4.49993	0.247	0.005	0	Replicate 1	4h	Secretory	356	66378
CABLES1	0	2.52589	0.25	0.008	0	Replicate 1	4h	Secretory	356	66378
KIZ	0	2.24832	0.25	0.008	0	Replicate 1	4h	Secretory	356	66378
SGK2	0	1.63617	0.253	0.011	0	Replicate 1	4h	Secretory	356	66378
PPARD	0	1.44214	0.253	0.012	0	Replicate 1	4h	Secretory	356	66378
ME1	0	2.43949	0.25	0.009	0	Replicate 1	4h	Secretory	356	66378
PIP4K2A	0	3.07021	0.247	0.006	0	Replicate 1	4h	Secretory	356	66378
SLC9A8	0	2.89408	0.247	0.006	0	Replicate 1	4h	Secretory	356	66378
RASSF3	0	2.00799	0.25	0.01	0	Replicate 1	4h	Secretory	356	66378
DYM	0	3.0558	0.247	0.007	0	Replicate 1	4h	Secretory	356	66378
TFDP2	0	1.80589	0.25	0.011	0	Replicate 1	4h	Secretory	356	66378
ELL2	0	2.43287	0.247	0.008	0	Replicate 1	4h	Secretory	356	66378
ZNF33A	0	1.64697	0.25	0.011	0	Replicate 1	4h	Secretory	356	66378
USP54	0	2.87148	0.247	0.008	0	Replicate 1	4h	Secretory	356	66378
SHTN1	0	2.3787	0.247	0.008	0	Replicate 1	4h	Secretory	356	66378
FAM214A	0	2.48962	0.247	0.008	0	Replicate 1	4h	Secretory	356	66378
KIAA0556	0	4.07257	0.244	0.005	0	Replicate 1	4h	Secretory	356	66378
AGO4	0	3.43211	0.244	0.006	0	Replicate 1	4h	Secretory	356	66378
DISP1	0	4.34153	0.242	0.004	0	Replicate 1	4h	Secretory	356	66378
IP6K2	0	1.58598	0.25	0.012	0	Replicate 1	4h	Secretory	356	66378
AL356124.1	0	4.90613	0.244	0.006	0	Replicate 1	4h	Secretory	356	66378
MOSMO	0	3.55938	0.244	0.006	0	Replicate 1	4h	Secretory	356	66378
ZNF19	0	4.51203	0.242	0.004	0	Replicate 1	4h	Secretory	356	66378
ZNF274	0	2.34126	0.244	0.006	0	Replicate 1	4h	Secretory	356	66378
SCMH1	0	3.84364	0.242	0.005	0	Replicate 1	4h	Secretory	356	66378
SESN1	0	3.2432	0.242	0.005	0	Replicate 1	4h	Secretory	356	66378
TNPO3	0	2.34452	0.244	0.007	0	Replicate 1	4h	Secretory	356	66378
TPK1	0	2.70989	0.242	0.005	0	Replicate 1	4h	Secretory	356	66378
ZNF33B	0	2.68101	0.244	0.007	0	Replicate 1	4h	Secretory	356	66378
SIK2	0	3.54837	0.244	0.007	0	Replicate 1	4h	Secretory	356	66378
AKAP10	0	3.06001	0.244	0.007	0	Replicate 1	4h	Secretory	356	66378
ZCCHC2	0	2.45698	0.244	0.007	0	Replicate 1	4h	Secretory	356	66378
NFIA	0	3.05171	0.244	0.008	0	Replicate 1	4h	Secretory	356	66378
RHBDD1	0	3.43478	0.242	0.006	0	Replicate 1	4h	Secretory	356	66378
PWWP2A	0	1.89762	0.244	0.008	0	Replicate 1	4h	Secretory	356	66378
BICRAL	0	3.49944	0.242	0.006	0	Replicate 1	4h	Secretory	356	66378
NUP98	0	2.57605	0.244	0.008	0	Replicate 1	4h	Secretory	356	66378
CHD8	0	2.58538	0.244	0.008	0	Replicate 1	4h	Secretory	356	66378
GALNT10	0	2.6938	0.242	0.007	0	Replicate 1	4h	Secretory	356	66378
REPS1	0	2.92232	0.242	0.007	0	Replicate 1	4h	Secretory	356	66378
HIPK3	0	2.10032	0.244	0.009	0	Replicate 1	4h	Secretory	356	66378
ABI2	0	2.80582	0.239	0.005	0	Replicate 1	4h	Secretory	356	66378
CAPN7	0	2.3849	0.242	0.008	0	Replicate 1	4h	Secretory	356	66378
PRRC2B	0	2.3767	0.244	0.01	0	Replicate 1	4h	Secretory	356	66378
MLLT10	0	3.23925	0.242	0.008	0	Replicate 1	4h	Secretory	356	66378
AGO3	0	3.58037	0.239	0.006	0	Replicate 1	4h	Secretory	356	66378
SFMBT1	0	3.40089	0.239	0.006	0	Replicate 1	4h	Secretory	356	66378
AHI1	0	3.40895	0.239	0.006	0	Replicate 1	4h	Secretory	356	66378
UBAP2	0	2.94096	0.242	0.009	0	Replicate 1	4h	Secretory	356	66378
ANKRD10	0	2.76748	0.242	0.009	0	Replicate 1	4h	Secretory	356	66378
TRAPPC10	0	2.25959	0.242	0.009	0	Replicate 1	4h	Secretory	356	66378
INPP1	0	1.21602	0.244	0.012	0	Replicate 1	4h	Secretory	356	66378
ORC2	0	2.93929	0.239	0.007	0	Replicate 1	4h	Secretory	356	66378
DAAM1	0	1.77	0.244	0.012	0	Replicate 1	4h	Secretory	356	66378
TMEM62	0	2.64025	0.239	0.007	0	Replicate 1	4h	Secretory	356	66378
VPS13C	0	2.18525	0.242	0.01	0	Replicate 1	4h	Secretory	356	66378
THUMPD3-AS1	0	2.46382	0.239	0.008	0	Replicate 1	4h	Secretory	356	66378
OPHN1	0	4.33351	0.236	0.005	0	Replicate 1	4h	Secretory	356	66378
WDFY1	0	1.27351	0.242	0.012	0	Replicate 1	4h	Secretory	356	66378
EXT2	0	1.77304	0.239	0.009	0	Replicate 1	4h	Secretory	356	66378
CDK17	0	3.28272	0.236	0.006	0	Replicate 1	4h	Secretory	356	66378
PIK3C3	0	2.91343	0.236	0.006	0	Replicate 1	4h	Secretory	356	66378
ATP9A	0	2.85468	0.236	0.006	0	Replicate 1	4h	Secretory	356	66378
AC107072.2	0	5.50021	0.233	0.004	0	Replicate 1	4h	Secretory	356	66378
CA3	0	4.71072	0.233	0.004	0	Replicate 1	4h	Secretory	356	66378
OPA1	0	1.88205	0.239	0.01	0	Replicate 1	4h	Secretory	356	66378
SYNPO	0	1.46109	0.239	0.01	0	Replicate 1	4h	Secretory	356	66378
CUL1	0	1.98541	0.239	0.01	0	Replicate 1	4h	Secretory	356	66378
MROH1	0	3.10438	0.236	0.007	0	Replicate 1	4h	Secretory	356	66378
AGTPBP1	0	3.28402	0.233	0.005	0	Replicate 1	4h	Secretory	356	66378
SPON1	0	3.1151	0.233	0.005	0	Replicate 1	4h	Secretory	356	66378
TRPC6	0	5.59126	0.23	0.002	0	Replicate 1	4h	Secretory	356	66378
KDM3B	0	2.71412	0.236	0.008	0	Replicate 1	4h	Secretory	356	66378
TRIM24	0	2.2806	0.236	0.008	0	Replicate 1	4h	Secretory	356	66378
LRP1	0	1.96217	0.236	0.008	0	Replicate 1	4h	Secretory	356	66378
CCDC88C	0	2.85636	0.236	0.008	0	Replicate 1	4h	Secretory	356	66378
ADAM17	0	3.09211	0.233	0.006	0	Replicate 1	4h	Secretory	356	66378
UGGT2	0	3.75728	0.233	0.006	0	Replicate 1	4h	Secretory	356	66378
AHCTF1	0	2.06817	0.236	0.009	0	Replicate 1	4h	Secretory	356	66378
ARHGEF28	0	3.02625	0.236	0.009	0	Replicate 1	4h	Secretory	356	66378
RBM5	0	2.44264	0.233	0.007	0	Replicate 1	4h	Secretory	356	66378
DENND6A	0	2.47739	0.233	0.007	0	Replicate 1	4h	Secretory	356	66378
ARMC8	0	2.01817	0.233	0.007	0	Replicate 1	4h	Secretory	356	66378
INTS12	0	2.68522	0.233	0.007	0	Replicate 1	4h	Secretory	356	66378
SFSWAP	0	2.48717	0.233	0.007	0	Replicate 1	4h	Secretory	356	66378
EPS15	0	1.68055	0.236	0.01	0	Replicate 1	4h	Secretory	356	66378
MAP3K1	0	2.05438	0.236	0.01	0	Replicate 1	4h	Secretory	356	66378
FUBP3	0	1.33758	0.236	0.01	0	Replicate 1	4h	Secretory	356	66378
SULF2	0	1.91913	0.236	0.01	0	Replicate 1	4h	Secretory	356	66378
DCP1A	0	2.38464	0.233	0.008	0	Replicate 1	4h	Secretory	356	66378
P3H2	0	4.46316	0.228	0.003	0	Replicate 1	4h	Secretory	356	66378
C2CD5	0	3.06787	0.23	0.005	0	Replicate 1	4h	Secretory	356	66378
FOXK2	0	2.64093	0.233	0.008	0	Replicate 1	4h	Secretory	356	66378
AF064860.1	0	5.77859	0.228	0.003	0	Replicate 1	4h	Secretory	356	66378
ANKLE2	0	1.61829	0.236	0.011	0	Replicate 1	4h	Secretory	356	66378
MTREX	0	2.21916	0.233	0.009	0	Replicate 1	4h	Secretory	356	66378
MCPH1	0	3.50039	0.23	0.006	0	Replicate 1	4h	Secretory	356	66378
PI4KA	0	3.05821	0.23	0.006	0	Replicate 1	4h	Secretory	356	66378
RGL1	0	3.50563	0.228	0.005	0	Replicate 1	4h	Secretory	356	66378
RCOR3	0	2.4129	0.23	0.007	0	Replicate 1	4h	Secretory	356	66378
SPOPL	0	2.26819	0.23	0.007	0	Replicate 1	4h	Secretory	356	66378
FBXL2	0	4.62211	0.23	0.007	0	Replicate 1	4h	Secretory	356	66378
TBC1D32	0	4.67606	0.228	0.005	0	Replicate 1	4h	Secretory	356	66378
VSIG10	0	1.56668	0.233	0.01	0	Replicate 1	4h	Secretory	356	66378
MYCBP2	0	2.79937	0.233	0.01	0	Replicate 1	4h	Secretory	356	66378
BRWD3	0	2.88251	0.23	0.007	0	Replicate 1	4h	Secretory	356	66378
CPEB2	0	2.56794	0.228	0.006	0	Replicate 1	4h	Secretory	356	66378
ZMIZ1	0	2.03326	0.23	0.008	0	Replicate 1	4h	Secretory	356	66378
MGA	0	2.84346	0.23	0.008	0	Replicate 1	4h	Secretory	356	66378
HLCS	0	3.7557	0.228	0.006	0	Replicate 1	4h	Secretory	356	66378
FBXO42	0	3.07978	0.228	0.007	0	Replicate 1	4h	Secretory	356	66378
ELOVL7	0	2.11489	0.23	0.009	0	Replicate 1	4h	Secretory	356	66378
MINDY3	0	1.60476	0.23	0.009	0	Replicate 1	4h	Secretory	356	66378
ANKFY1	0	2.26039	0.23	0.009	0	Replicate 1	4h	Secretory	356	66378
TAB3	0	2.35527	0.228	0.007	0	Replicate 1	4h	Secretory	356	66378
SMAD1	0	2.02281	0.228	0.008	0	Replicate 1	4h	Secretory	356	66378
TMEM168	0	3.34204	0.225	0.005	0	Replicate 1	4h	Secretory	356	66378
SPATA6L	0	3.32936	0.225	0.005	0	Replicate 1	4h	Secretory	356	66378
PIWIL4	0	3.03232	0.225	0.005	0	Replicate 1	4h	Secretory	356	66378
RNF34	0	1.59063	0.23	0.01	0	Replicate 1	4h	Secretory	356	66378
KPNA3	0	1.64006	0.23	0.01	0	Replicate 1	4h	Secretory	356	66378
GRK3	0	3.1044	0.225	0.005	0	Replicate 1	4h	Secretory	356	66378
HEATR5B	0	3.08604	0.225	0.006	0	Replicate 1	4h	Secretory	356	66378
ATR	0	3.72899	0.225	0.006	0	Replicate 1	4h	Secretory	356	66378
INTS8	0	2.53546	0.225	0.006	0	Replicate 1	4h	Secretory	356	66378
TLE4	0	3.21334	0.225	0.006	0	Replicate 1	4h	Secretory	356	66378
NRP1	0	2.12221	0.23	0.011	0	Replicate 1	4h	Secretory	356	66378
BTAF1	0	3.08173	0.225	0.006	0	Replicate 1	4h	Secretory	356	66378
KCNQ1OT1	0	4.98929	0.225	0.006	0	Replicate 1	4h	Secretory	356	66378
AC025159.1	0	4.85657	0.222	0.003	0	Replicate 1	4h	Secretory	356	66378
KLHL28	0	2.69291	0.225	0.006	0	Replicate 1	4h	Secretory	356	66378
ORC4	0	1.57617	0.228	0.01	0	Replicate 1	4h	Secretory	356	66378
LIMCH1	0	2.96379	0.225	0.007	0	Replicate 1	4h	Secretory	356	66378
PPP3CB	0	2.56274	0.225	0.007	0	Replicate 1	4h	Secretory	356	66378
SAMD8	0	2.75882	0.225	0.007	0	Replicate 1	4h	Secretory	356	66378
TNKS2	0	1.64013	0.228	0.01	0	Replicate 1	4h	Secretory	356	66378
BTBD3	0	2.2211	0.225	0.007	0	Replicate 1	4h	Secretory	356	66378
LNPEP	0	2.30588	0.225	0.008	0	Replicate 1	4h	Secretory	356	66378
IMMP2L	0	3.84256	0.225	0.008	0	Replicate 1	4h	Secretory	356	66378
SLC25A25	0	3.30153	0.222	0.005	0	Replicate 1	4h	Secretory	356	66378
CLYBL	0	2.60767	0.222	0.005	0	Replicate 1	4h	Secretory	356	66378
HEATR5A	0	2.09849	0.225	0.008	0	Replicate 1	4h	Secretory	356	66378
DENND4A	0	2.99118	0.225	0.008	0	Replicate 1	4h	Secretory	356	66378
SELENOI	0	1.7614	0.225	0.009	0	Replicate 1	4h	Secretory	356	66378
AC022210.2	0	4.1352	0.219	0.003	0	Replicate 1	4h	Secretory	356	66378
ZSCAN31	0	2.35152	0.222	0.006	0	Replicate 1	4h	Secretory	356	66378
HIBADH	0	2.02259	0.225	0.009	0	Replicate 1	4h	Secretory	356	66378
ATF7IP	0	2.17481	0.225	0.009	0	Replicate 1	4h	Secretory	356	66378
NFATC3	0	3.14148	0.222	0.006	0	Replicate 1	4h	Secretory	356	66378
XDH	0	2.45585	0.222	0.007	0	Replicate 1	4h	Secretory	356	66378
GABRA2	0	2.02113	0.222	0.007	0	Replicate 1	4h	Secretory	356	66378
ZNF131	0	2.74602	0.222	0.007	0	Replicate 1	4h	Secretory	356	66378
SHB	0	2.22659	0.225	0.01	0	Replicate 1	4h	Secretory	356	66378
COG3	0	2.24323	0.222	0.007	0	Replicate 1	4h	Secretory	356	66378
ASXL1	0	2.38733	0.222	0.007	0	Replicate 1	4h	Secretory	356	66378
SFI1	0	3.98055	0.219	0.004	0	Replicate 1	4h	Secretory	356	66378
OGT	0	2.85572	0.222	0.007	0	Replicate 1	4h	Secretory	356	66378
AL590652.1	0	5.06323	0.216	0.002	0	Replicate 1	4h	Secretory	356	66378
MAP3K7	0	2.63873	0.219	0.005	0	Replicate 1	4h	Secretory	356	66378
TRPS1	0	3.84913	0.222	0.008	0	Replicate 1	4h	Secretory	356	66378
DGKA	0	1.52344	0.222	0.008	0	Replicate 1	4h	Secretory	356	66378
SAFB	0	2.7286	0.222	0.008	0	Replicate 1	4h	Secretory	356	66378
CNST	0	2.65318	0.219	0.006	0	Replicate 1	4h	Secretory	356	66378
CREBRF	0	2.34421	0.219	0.006	0	Replicate 1	4h	Secretory	356	66378
TNFRSF10D	0	3.69489	0.219	0.006	0	Replicate 1	4h	Secretory	356	66378
ARID5B	0	2.07852	0.222	0.009	0	Replicate 1	4h	Secretory	356	66378
STK4	0	1.52145	0.222	0.009	0	Replicate 1	4h	Secretory	356	66378
PRKCZ	0	2.14944	0.219	0.007	0	Replicate 1	4h	Secretory	356	66378
MTF2	0	2.82567	0.219	0.007	0	Replicate 1	4h	Secretory	356	66378
STIM2	0	2.57844	0.219	0.007	0	Replicate 1	4h	Secretory	356	66378
OSTM1	0	2.01981	0.219	0.007	0	Replicate 1	4h	Secretory	356	66378
ZC3H14	0	1.57472	0.222	0.01	0	Replicate 1	4h	Secretory	356	66378
DNAJC13	0	2.48171	0.219	0.008	0	Replicate 1	4h	Secretory	356	66378
HTT	0	2.31167	0.219	0.008	0	Replicate 1	4h	Secretory	356	66378
TCERG1	0	2.49931	0.219	0.008	0	Replicate 1	4h	Secretory	356	66378
MFHAS1	0	2.58673	0.219	0.008	0	Replicate 1	4h	Secretory	356	66378
FNBP1	0	2.31513	0.219	0.008	0	Replicate 1	4h	Secretory	356	66378
ZMYND11	0	2.15521	0.219	0.008	0	Replicate 1	4h	Secretory	356	66378
LDAH	0	3.03839	0.216	0.006	0	Replicate 1	4h	Secretory	356	66378
NR2C2	0	3.14708	0.216	0.006	0	Replicate 1	4h	Secretory	356	66378
FGFR1OP	0	2.71044	0.216	0.006	0	Replicate 1	4h	Secretory	356	66378
SECISBP2	0	1.83706	0.219	0.009	0	Replicate 1	4h	Secretory	356	66378
GRTP1	0	1.17371	0.219	0.009	0	Replicate 1	4h	Secretory	356	66378
PIEZO1	0	2.89543	0.219	0.009	0	Replicate 1	4h	Secretory	356	66378
FAM102B	0	3.15879	0.213	0.004	0	Replicate 1	4h	Secretory	356	66378
BCL2L11	0	1.82532	0.216	0.007	0	Replicate 1	4h	Secretory	356	66378
AL358232.2	0	5.72332	0.213	0.004	0	Replicate 1	4h	Secretory	356	66378
EPN2	0	2.38463	0.216	0.007	0	Replicate 1	4h	Secretory	356	66378
DPP9	0	1.72937	0.216	0.007	0	Replicate 1	4h	Secretory	356	66378
PIK3C2B	0	2.18588	0.216	0.008	0	Replicate 1	4h	Secretory	356	66378
PID1	0	3.64466	0.213	0.005	0	Replicate 1	4h	Secretory	356	66378
TRIM31-AS1	0	4.76704	0.211	0.003	0	Replicate 1	4h	Secretory	356	66378
NAPEPLD	0	1.69894	0.216	0.008	0	Replicate 1	4h	Secretory	356	66378
GBA2	0	1.92032	0.216	0.008	0	Replicate 1	4h	Secretory	356	66378
NHLRC2	0	1.88608	0.216	0.008	0	Replicate 1	4h	Secretory	356	66378
ZMYM5	0	1.78925	0.216	0.008	0	Replicate 1	4h	Secretory	356	66378
AP4E1	0	2.86765	0.213	0.005	0	Replicate 1	4h	Secretory	356	66378
SMC6	0	1.86008	0.216	0.009	0	Replicate 1	4h	Secretory	356	66378
CLK1	0	2.24703	0.213	0.006	0	Replicate 1	4h	Secretory	356	66378
AFAP1	0	2.60116	0.216	0.009	0	Replicate 1	4h	Secretory	356	66378
SSBP2	0	4.03526	0.211	0.004	0	Replicate 1	4h	Secretory	356	66378
PPIP5K2	0	2.41947	0.213	0.006	0	Replicate 1	4h	Secretory	356	66378
TCTN3	0	1.41016	0.216	0.009	0	Replicate 1	4h	Secretory	356	66378
DPP8	0	1.45825	0.216	0.009	0	Replicate 1	4h	Secretory	356	66378
ZNF562	0	1.44182	0.216	0.009	0	Replicate 1	4h	Secretory	356	66378
PER3	0	2.29487	0.211	0.005	0	Replicate 1	4h	Secretory	356	66378
FGGY	0	3.48343	0.211	0.005	0	Replicate 1	4h	Secretory	356	66378
INPP4A	0	3.81534	0.211	0.005	0	Replicate 1	4h	Secretory	356	66378
KIAA1211L	0	2.47669	0.213	0.007	0	Replicate 1	4h	Secretory	356	66378
PPM1L	0	3.40277	0.213	0.007	0	Replicate 1	4h	Secretory	356	66378
NUMA1	0	2.31989	0.213	0.007	0	Replicate 1	4h	Secretory	356	66378
PARN	0	3.45061	0.211	0.005	0	Replicate 1	4h	Secretory	356	66378
MEAK7	0	1.913	0.213	0.007	0	Replicate 1	4h	Secretory	356	66378
STAT5B	0	2.66653	0.211	0.005	0	Replicate 1	4h	Secretory	356	66378
EPB41	0	2.26219	0.213	0.008	0	Replicate 1	4h	Secretory	356	66378
CNOT6L	0	1.53353	0.213	0.008	0	Replicate 1	4h	Secretory	356	66378
ZNF827	0	3.0204	0.213	0.008	0	Replicate 1	4h	Secretory	356	66378
CPLANE1	0	3.50655	0.211	0.006	0	Replicate 1	4h	Secretory	356	66378
CADPS2	0	3.40813	0.213	0.008	0	Replicate 1	4h	Secretory	356	66378
PPFIBP2	0	1.89703	0.213	0.008	0	Replicate 1	4h	Secretory	356	66378
RNF169	0	3.05958	0.211	0.006	0	Replicate 1	4h	Secretory	356	66378
TBK1	0	2.26961	0.213	0.008	0	Replicate 1	4h	Secretory	356	66378
TPT1-AS1	0	2.88403	0.211	0.006	0	Replicate 1	4h	Secretory	356	66378
AQR	0	2.76341	0.211	0.006	0	Replicate 1	4h	Secretory	356	66378
GON4L	0	2.60682	0.211	0.007	0	Replicate 1	4h	Secretory	356	66378
USP40	0	2.47818	0.211	0.007	0	Replicate 1	4h	Secretory	356	66378
PIK3CA	0	2.62814	0.211	0.007	0	Replicate 1	4h	Secretory	356	66378
YAF2	0	2.04842	0.211	0.007	0	Replicate 1	4h	Secretory	356	66378
SYTL4	0	2.42236	0.211	0.007	0	Replicate 1	4h	Secretory	356	66378
RAVER2	0	2.32579	0.208	0.005	0	Replicate 1	4h	Secretory	356	66378
PTPN18	0	1.63495	0.211	0.008	0	Replicate 1	4h	Secretory	356	66378
YTHDC2	0	2.32709	0.211	0.008	0	Replicate 1	4h	Secretory	356	66378
FAM13B	0	3.02734	0.211	0.008	0	Replicate 1	4h	Secretory	356	66378
TSTD3	0	2.97415	0.208	0.005	0	Replicate 1	4h	Secretory	356	66378
SMIM2-AS1	0	2.21112	0.208	0.005	0	Replicate 1	4h	Secretory	356	66378
PLEKHH1	0	3.17819	0.208	0.005	0	Replicate 1	4h	Secretory	356	66378
TXNDC11	0	1.65681	0.211	0.008	0	Replicate 1	4h	Secretory	356	66378
RNF43	0	2.36315	0.211	0.008	0	Replicate 1	4h	Secretory	356	66378
WDR7	0	3.73816	0.208	0.005	0	Replicate 1	4h	Secretory	356	66378
ALS2CL	0	3.09144	0.208	0.006	0	Replicate 1	4h	Secretory	356	66378
VPS8	0	3.64796	0.208	0.006	0	Replicate 1	4h	Secretory	356	66378
MSRA	0	1.76162	0.211	0.009	0	Replicate 1	4h	Secretory	356	66378
RFX3	0	3.91161	0.208	0.006	0	Replicate 1	4h	Secretory	356	66378
POC1B	0	2.85056	0.208	0.006	0	Replicate 1	4h	Secretory	356	66378
ATF7IP2	0	3.35412	0.208	0.006	0	Replicate 1	4h	Secretory	356	66378
ATP9B	0	3.78364	0.208	0.006	0	Replicate 1	4h	Secretory	356	66378
AC097376.3	0	3.90687	0.205	0.004	0	Replicate 1	4h	Secretory	356	66378
POLK	0	2.64067	0.208	0.007	0	Replicate 1	4h	Secretory	356	66378
AC025580.2	0	4.09061	0.208	0.007	0	Replicate 1	4h	Secretory	356	66378
NEO1	0	3.54903	0.205	0.004	0	Replicate 1	4h	Secretory	356	66378
LINC01186	0	2.12674	0.208	0.007	0	Replicate 1	4h	Secretory	356	66378
MT-ATP8	0	3.50014	0.208	0.007	0	Replicate 1	4h	Secretory	356	66378
AC003991.1	0	3.39484	0.202	0.002	0	Replicate 1	4h	Secretory	356	66378
AC092142.1	0	6.86884	0.202	0.002	0	Replicate 1	4h	Secretory	356	66378
MBOAT1	0	2.38281	0.208	0.008	0	Replicate 1	4h	Secretory	356	66378
NUP214	0	3.38624	0.205	0.005	0	Replicate 1	4h	Secretory	356	66378
OTUD3	0	3.49016	0.202	0.003	0	Replicate 1	4h	Secretory	356	66378
NFYC	0	2.01269	0.205	0.006	0	Replicate 1	4h	Secretory	356	66378
FRAS1	0	2.9391	0.208	0.009	0	Replicate 1	4h	Secretory	356	66378
MGRN1	0	2.88546	0.205	0.006	0	Replicate 1	4h	Secretory	356	66378
AC138305.1	0	4.5725	0.202	0.004	0	Replicate 1	4h	Secretory	356	66378
ZNF462	0	2.95135	0.205	0.007	0	Replicate 1	4h	Secretory	356	66378
LATS2	0	2.57384	0.205	0.007	0	Replicate 1	4h	Secretory	356	66378
MINK1	0	2.41586	0.205	0.007	0	Replicate 1	4h	Secretory	356	66378
MYO18A	0	2.59909	0.205	0.007	0	Replicate 1	4h	Secretory	356	66378
DIP2A	0	3.1036	0.202	0.006	0	Replicate 1	4h	Secretory	356	66378
MYSM1	0	2.2183	0.202	0.007	0	Replicate 1	4h	Secretory	356	66378
LATS1	0	2.27506	0.202	0.007	0	Replicate 1	4h	Secretory	356	66378
ZNF280D	0	2.12204	0.202	0.007	0	Replicate 1	4h	Secretory	356	66378
ABCC1	0	3.4152	0.202	0.007	0	Replicate 1	4h	Secretory	356	66378
MYO9B	0	2.46836	0.202	0.007	0	Replicate 1	4h	Secretory	356	66378
KHDC4	0	4.10664	0.199	0.005	0	Replicate 1	4h	Secretory	356	66378
PLA2R1	0	2.50373	0.202	0.008	0	Replicate 1	4h	Secretory	356	66378
LINC00886	0	4.66738	0.197	0.003	0	Replicate 1	4h	Secretory	356	66378
TAF2	0	3.13004	0.199	0.005	0	Replicate 1	4h	Secretory	356	66378
LCLAT1	0	2.75244	0.199	0.006	0	Replicate 1	4h	Secretory	356	66378
DMXL2	0	2.89279	0.199	0.006	0	Replicate 1	4h	Secretory	356	66378
AC009133.1	0	2.82067	0.199	0.006	0	Replicate 1	4h	Secretory	356	66378
GAN	0	3.40884	0.199	0.006	0	Replicate 1	4h	Secretory	356	66378
SAMD4B	0	2.72719	0.199	0.006	0	Replicate 1	4h	Secretory	356	66378
MFSD14A	0	2.36159	0.199	0.007	0	Replicate 1	4h	Secretory	356	66378
LINC00970	0	5.51686	0.194	0.002	0	Replicate 1	4h	Secretory	356	66378
CCDC93	0	2.36019	0.199	0.007	0	Replicate 1	4h	Secretory	356	66378
HERC3	0	2.63093	0.197	0.005	0	Replicate 1	4h	Secretory	356	66378
VPS50	0	2.84367	0.197	0.005	0	Replicate 1	4h	Secretory	356	66378
ELP4	0	3.46176	0.197	0.005	0	Replicate 1	4h	Secretory	356	66378
GAB2	0	3.86699	0.197	0.005	0	Replicate 1	4h	Secretory	356	66378
PCF11	0	1.9206	0.199	0.007	0	Replicate 1	4h	Secretory	356	66378
CWC25	0	2.36999	0.199	0.007	0	Replicate 1	4h	Secretory	356	66378
PEX14	0	3.0759	0.197	0.006	0	Replicate 1	4h	Secretory	356	66378
MOGAT3	0	1.59982	0.197	0.006	0	Replicate 1	4h	Secretory	356	66378
PVT1	0	3.8965	0.197	0.006	0	Replicate 1	4h	Secretory	356	66378
CHRM3	0	4.77806	0.194	0.004	0	Replicate 1	4h	Secretory	356	66378
TRAPPC12	0	1.95416	0.197	0.007	0	Replicate 1	4h	Secretory	356	66378
HDAC2-AS2	0	3.6943	0.194	0.004	0	Replicate 1	4h	Secretory	356	66378
ATRN	0	2.74757	0.197	0.007	0	Replicate 1	4h	Secretory	356	66378
POU2F1	0	3.22981	0.194	0.005	0	Replicate 1	4h	Secretory	356	66378
ABCB11	0	3.62111	0.191	0.002	0	Replicate 1	4h	Secretory	356	66378
CADPS	0	3.79382	0.194	0.005	0	Replicate 1	4h	Secretory	356	66378
AC139720.1	0	4.21505	0.194	0.005	0	Replicate 1	4h	Secretory	356	66378
AC073332.1	0	2.68979	0.194	0.005	0	Replicate 1	4h	Secretory	356	66378
POLR2J3	0	4.30023	0.194	0.005	0	Replicate 1	4h	Secretory	356	66378
ZFYVE27	0	3.59108	0.194	0.005	0	Replicate 1	4h	Secretory	356	66378
TEP1	0	2.65821	0.194	0.005	0	Replicate 1	4h	Secretory	356	66378
NVL	0	2.37359	0.194	0.006	0	Replicate 1	4h	Secretory	356	66378
PTPRG	0	4.01058	0.194	0.006	0	Replicate 1	4h	Secretory	356	66378
UBA6-AS1	0	2.61104	0.194	0.006	0	Replicate 1	4h	Secretory	356	66378
CCDC7	0	4.20315	0.191	0.003	0	Replicate 1	4h	Secretory	356	66378
DPH6	0	2.67904	0.194	0.006	0	Replicate 1	4h	Secretory	356	66378
RHOT1	0	2.62457	0.194	0.006	0	Replicate 1	4h	Secretory	356	66378
FSIP2	0	2.30007	0.191	0.004	0	Replicate 1	4h	Secretory	356	66378
SCAP	0	2.33672	0.194	0.007	0	Replicate 1	4h	Secretory	356	66378
FHIT	0	3.52999	0.194	0.007	0	Replicate 1	4h	Secretory	356	66378
PRIM2	0	3.5345	0.191	0.004	0	Replicate 1	4h	Secretory	356	66378
NIPAL2	0	2.25468	0.194	0.007	0	Replicate 1	4h	Secretory	356	66378
FAM168A	0	2.63408	0.194	0.007	0	Replicate 1	4h	Secretory	356	66378
GPATCH2L	0	2.80232	0.194	0.007	0	Replicate 1	4h	Secretory	356	66378
FAM83E	0	2.29282	0.194	0.007	0	Replicate 1	4h	Secretory	356	66378
SEC22A	0	3.51254	0.191	0.005	0	Replicate 1	4h	Secretory	356	66378
PTPN21	0	2.78239	0.191	0.005	0	Replicate 1	4h	Secretory	356	66378
RPTOR	0	3.99713	0.191	0.005	0	Replicate 1	4h	Secretory	356	66378
ABHD18	0	3.26508	0.191	0.006	0	Replicate 1	4h	Secretory	356	66378
SLC22A3	0	2.70286	0.191	0.006	0	Replicate 1	4h	Secretory	356	66378
AC027117.2	0	4.0749	0.191	0.006	0	Replicate 1	4h	Secretory	356	66378
ABCA10	0	3.11526	0.188	0.003	0	Replicate 1	4h	Secretory	356	66378
PIGN	0	2.86515	0.191	0.006	0	Replicate 1	4h	Secretory	356	66378
GPATCH1	0	1.81239	0.191	0.006	0	Replicate 1	4h	Secretory	356	66378
SLC10A7	0	3.7223	0.188	0.004	0	Replicate 1	4h	Secretory	356	66378
BNIP5	0	2.98425	0.188	0.004	0	Replicate 1	4h	Secretory	356	66378
SMARCA2	0	2.63948	0.191	0.007	0	Replicate 1	4h	Secretory	356	66378
KIAA1958	0	2.97336	0.191	0.007	0	Replicate 1	4h	Secretory	356	66378
ZNF438	0	3.85168	0.188	0.004	0	Replicate 1	4h	Secretory	356	66378
TOGARAM1	0	2.35026	0.191	0.007	0	Replicate 1	4h	Secretory	356	66378
FTO	0	3.38836	0.191	0.007	0	Replicate 1	4h	Secretory	356	66378
ERN1	0	2.99871	0.188	0.004	0	Replicate 1	4h	Secretory	356	66378
LINC02057	0	2.34248	0.188	0.005	0	Replicate 1	4h	Secretory	356	66378
ZNF44	0	2.78169	0.188	0.005	0	Replicate 1	4h	Secretory	356	66378
NUDCD3	0	2.31858	0.188	0.006	0	Replicate 1	4h	Secretory	356	66378
RPS6KA5	0	3.29802	0.185	0.003	0	Replicate 1	4h	Secretory	356	66378
AC105411.1	0	1.74021	0.188	0.006	0	Replicate 1	4h	Secretory	356	66378
MED14	0	2.37006	0.188	0.006	0	Replicate 1	4h	Secretory	356	66378
CFAP44	0	4.57199	0.185	0.004	0	Replicate 1	4h	Secretory	356	66378
MSL2	0	3.43426	0.185	0.004	0	Replicate 1	4h	Secretory	356	66378
ERCC6L2	0	2.49938	0.188	0.007	0	Replicate 1	4h	Secretory	356	66378
AC009226.1	0	4.94605	0.183	0.003	0	Replicate 1	4h	Secretory	356	66378
IQCB1	0	2.99146	0.185	0.005	0	Replicate 1	4h	Secretory	356	66378
C5orf56	0	2.72975	0.185	0.005	0	Replicate 1	4h	Secretory	356	66378
TBC1D22B	0	3.12023	0.185	0.005	0	Replicate 1	4h	Secretory	356	66378
MED27	0	2.57833	0.185	0.005	0	Replicate 1	4h	Secretory	356	66378
AC025575.2	0	3.41197	0.183	0.003	0	Replicate 1	4h	Secretory	356	66378
ZFYVE9	0	3.01318	0.183	0.004	0	Replicate 1	4h	Secretory	356	66378
ACOT11	0	2.18403	0.185	0.006	0	Replicate 1	4h	Secretory	356	66378
RNF130	0	2.81264	0.185	0.006	0	Replicate 1	4h	Secretory	356	66378
JARID2	0	3.59834	0.185	0.006	0	Replicate 1	4h	Secretory	356	66378
KRIT1	0	2.72658	0.185	0.006	0	Replicate 1	4h	Secretory	356	66378
MVB12B	0	3.37435	0.183	0.004	0	Replicate 1	4h	Secretory	356	66378
PLCG2	0	3.78808	0.185	0.006	0	Replicate 1	4h	Secretory	356	66378
ZNF516	0	3.04247	0.185	0.006	0	Replicate 1	4h	Secretory	356	66378
DANT2	0	3.71348	0.185	0.006	0	Replicate 1	4h	Secretory	356	66378
WDPCP	0	3.39748	0.183	0.005	0	Replicate 1	4h	Secretory	356	66378
TSEN2	0	3.70873	0.183	0.005	0	Replicate 1	4h	Secretory	356	66378
CNOT10	0	3.01658	0.183	0.005	0	Replicate 1	4h	Secretory	356	66378
DCUN1D4	0	1.9795	0.185	0.007	0	Replicate 1	4h	Secretory	356	66378
ACTR3C	0	3.68446	0.183	0.005	0	Replicate 1	4h	Secretory	356	66378
PCED1B	0	4.06133	0.183	0.005	0	Replicate 1	4h	Secretory	356	66378
LEMD3	0	2.78312	0.183	0.005	0	Replicate 1	4h	Secretory	356	66378
TDRD3	0	2.73075	0.183	0.005	0	Replicate 1	4h	Secretory	356	66378
CEP95	0	2.585	0.183	0.005	0	Replicate 1	4h	Secretory	356	66378
ADNP2	0	2.94859	0.183	0.005	0	Replicate 1	4h	Secretory	356	66378
TAF1	0	3.1709	0.183	0.005	0	Replicate 1	4h	Secretory	356	66378
EIF2AK3	0	3.10434	0.183	0.006	0	Replicate 1	4h	Secretory	356	66378
IL15	0	3.30773	0.18	0.003	0	Replicate 1	4h	Secretory	356	66378
ENPP3	0	2.33895	0.183	0.006	0	Replicate 1	4h	Secretory	356	66378
ZBTB43	0	2.80673	0.183	0.006	0	Replicate 1	4h	Secretory	356	66378
TAF3	0	3.121	0.183	0.006	0	Replicate 1	4h	Secretory	356	66378
LINC02742	0	5.1468	0.18	0.003	0	Replicate 1	4h	Secretory	356	66378
SETD1B	0	1.47184	0.183	0.006	0	Replicate 1	4h	Secretory	356	66378
ZNF592	0	2.32347	0.183	0.006	0	Replicate 1	4h	Secretory	356	66378
BRD1	0	2.37629	0.183	0.006	0	Replicate 1	4h	Secretory	356	66378
LRIG2	0	3.18373	0.18	0.004	0	Replicate 1	4h	Secretory	356	66378
HNRNPLL	0	1.88128	0.183	0.007	0	Replicate 1	4h	Secretory	356	66378
AC002069.2	0	5.30322	0.177	0.001	0	Replicate 1	4h	Secretory	356	66378
PDZD3	0	2.0452	0.18	0.004	0	Replicate 1	4h	Secretory	356	66378
FOXN3	0	3.56006	0.18	0.004	0	Replicate 1	4h	Secretory	356	66378
KIAA1841	0	2.74258	0.18	0.005	0	Replicate 1	4h	Secretory	356	66378
RGS3	0	1.979	0.18	0.005	0	Replicate 1	4h	Secretory	356	66378
LRP4	0	3.67295	0.177	0.002	0	Replicate 1	4h	Secretory	356	66378
ADCY9	0	2.99843	0.18	0.005	0	Replicate 1	4h	Secretory	356	66378
TM6SF2	0	2.14354	0.18	0.005	0	Replicate 1	4h	Secretory	356	66378
ARHGEF38	0	3.50527	0.18	0.006	0	Replicate 1	4h	Secretory	356	66378
DTNBP1	0	2.32286	0.18	0.006	0	Replicate 1	4h	Secretory	356	66378
DLG5	0	2.76507	0.18	0.006	0	Replicate 1	4h	Secretory	356	66378
BDKRB2	0	1.89075	0.18	0.006	0	Replicate 1	4h	Secretory	356	66378
RAPGEFL1	0	1.7153	0.18	0.006	0	Replicate 1	4h	Secretory	356	66378
CEP192	0	3.13017	0.18	0.006	0	Replicate 1	4h	Secretory	356	66378
ULK4	0	3.88109	0.177	0.004	0	Replicate 1	4h	Secretory	356	66378
TEC	0	3.93043	0.177	0.004	0	Replicate 1	4h	Secretory	356	66378
MAP3K14	0	3.96461	0.177	0.004	0	Replicate 1	4h	Secretory	356	66378
SYTL5	0	2.69596	0.177	0.004	0	Replicate 1	4h	Secretory	356	66378
PRPF3	0	2.68082	0.177	0.005	0	Replicate 1	4h	Secretory	356	66378
CRYBG3	0	2.81727	0.177	0.005	0	Replicate 1	4h	Secretory	356	66378
IL1RAP	0	2.91135	0.177	0.005	0	Replicate 1	4h	Secretory	356	66378
DROSHA	0	3.15331	0.177	0.005	0	Replicate 1	4h	Secretory	356	66378
AL139807.1	0	5.80229	0.174	0.002	0	Replicate 1	4h	Secretory	356	66378
GTPBP2	0	2.60581	0.177	0.005	0	Replicate 1	4h	Secretory	356	66378
CD109	0	2.3786	0.177	0.005	0	Replicate 1	4h	Secretory	356	66378
MBTD1	0	3.13759	0.177	0.005	0	Replicate 1	4h	Secretory	356	66378
EXOC2	0	2.78525	0.177	0.006	0	Replicate 1	4h	Secretory	356	66378
RPS6KA2	0	2.5653	0.177	0.006	0	Replicate 1	4h	Secretory	356	66378
NSUN6	0	3.9252	0.174	0.003	0	Replicate 1	4h	Secretory	356	66378
USPL1	0	3.81441	0.174	0.003	0	Replicate 1	4h	Secretory	356	66378
SAMD12-AS1	0	4.35225	0.174	0.004	0	Replicate 1	4h	Secretory	356	66378
TNFRSF19	0	3.0362	0.174	0.004	0	Replicate 1	4h	Secretory	356	66378
SGO1-AS1	0	5.10029	0.171	0.002	0	Replicate 1	4h	Secretory	356	66378
SEMA6A-AS1	0	6.39401	0.171	0.002	0	Replicate 1	4h	Secretory	356	66378
AL022323.4	0	5.76426	0.171	0.002	0	Replicate 1	4h	Secretory	356	66378
USP37	0	2.4347	0.174	0.005	0	Replicate 1	4h	Secretory	356	66378
COG7	0	2.86334	0.174	0.005	0	Replicate 1	4h	Secretory	356	66378
ANKAR	0	4.55513	0.171	0.003	0	Replicate 1	4h	Secretory	356	66378
PTPN4	0	3.66564	0.174	0.006	0	Replicate 1	4h	Secretory	356	66378
TMEM65	0	2.35401	0.174	0.006	0	Replicate 1	4h	Secretory	356	66378
ZSWIM5	0	4.4522	0.169	0.002	0	Replicate 1	4h	Secretory	356	66378
GABPB2	0	2.97318	0.171	0.004	0	Replicate 1	4h	Secretory	356	66378
SATB2	0	3.69764	0.171	0.004	0	Replicate 1	4h	Secretory	356	66378
WDR78	0	3.26759	0.171	0.005	0	Replicate 1	4h	Secretory	356	66378
SCFD2	0	3.85803	0.171	0.005	0	Replicate 1	4h	Secretory	356	66378
GPAT3	0	1.95415	0.171	0.005	0	Replicate 1	4h	Secretory	356	66378
AOAH	0	2.82146	0.171	0.005	0	Replicate 1	4h	Secretory	356	66378
ZDHHC13	0	2.57152	0.171	0.005	0	Replicate 1	4h	Secretory	356	66378
STX16	0	2.50652	0.171	0.005	0	Replicate 1	4h	Secretory	356	66378
FAAH2	0	3.65288	0.171	0.005	0	Replicate 1	4h	Secretory	356	66378
AL355499.1	0	2.59144	0.169	0.004	0	Replicate 1	4h	Secretory	356	66378
TRRAP	0	2.61421	0.171	0.006	0	Replicate 1	4h	Secretory	356	66378
IKBKB	0	3.57399	0.169	0.004	0	Replicate 1	4h	Secretory	356	66378
EP400	0	2.70159	0.171	0.006	0	Replicate 1	4h	Secretory	356	66378
MLH3	0	2.30289	0.171	0.006	0	Replicate 1	4h	Secretory	356	66378
SNHG14	0	4.04049	0.171	0.006	0	Replicate 1	4h	Secretory	356	66378
CLASRP	0	3.27328	0.169	0.004	0	Replicate 1	4h	Secretory	356	66378
SYNJ1	0	3.36467	0.169	0.004	0	Replicate 1	4h	Secretory	356	66378
TUT4	0	2.36742	0.169	0.005	0	Replicate 1	4h	Secretory	356	66378
PPARGC1A	0	3.93568	0.166	0.002	0	Replicate 1	4h	Secretory	356	66378
MEF2C	0	2.75189	0.169	0.005	0	Replicate 1	4h	Secretory	356	66378
STEAP2	0	3.19683	0.169	0.005	0	Replicate 1	4h	Secretory	356	66378
CSPP1	0	3.50587	0.169	0.005	0	Replicate 1	4h	Secretory	356	66378
SKAP1	0	2.52986	0.169	0.005	0	Replicate 1	4h	Secretory	356	66378
AP001011.1	0	6.6224	0.166	0.002	0	Replicate 1	4h	Secretory	356	66378
UQCC1	0	3.04172	0.169	0.005	0	Replicate 1	4h	Secretory	356	66378
GK	0	1.89072	0.169	0.005	0	Replicate 1	4h	Secretory	356	66378
TESK2	0	4.59541	0.166	0.003	0	Replicate 1	4h	Secretory	356	66378
ALMS1	0	3.37358	0.166	0.003	0	Replicate 1	4h	Secretory	356	66378
TRIM66	0	5.03031	0.166	0.003	0	Replicate 1	4h	Secretory	356	66378
KAZN	0	3.7975	0.166	0.004	0	Replicate 1	4h	Secretory	356	66378
ALS2	0	2.89221	0.166	0.004	0	Replicate 1	4h	Secretory	356	66378
MCM9	0	3.48962	0.166	0.004	0	Replicate 1	4h	Secretory	356	66378
AC012459.1	0	5.73515	0.163	0.002	0	Replicate 1	4h	Secretory	356	66378
SHPRH	0	3.5882	0.166	0.005	0	Replicate 1	4h	Secretory	356	66378
BANP	0	3.08924	0.166	0.005	0	Replicate 1	4h	Secretory	356	66378
TAF4	0	2.35485	0.166	0.005	0	Replicate 1	4h	Secretory	356	66378
AFG1L	0	3.88228	0.163	0.003	0	Replicate 1	4h	Secretory	356	66378
ZNF235	0	4.59376	0.163	0.003	0	Replicate 1	4h	Secretory	356	66378
SLC12A6	0	3.23445	0.163	0.004	0	Replicate 1	4h	Secretory	356	66378
AXIN1	0	2.4213	0.163	0.004	0	Replicate 1	4h	Secretory	356	66378
CRLF3	0	2.83447	0.163	0.004	0	Replicate 1	4h	Secretory	356	66378
SPIRE1	0	2.9771	0.163	0.004	0	Replicate 1	4h	Secretory	356	66378
MBNL3	0	2.77954	0.163	0.004	0	Replicate 1	4h	Secretory	356	66378
ST7L	0	3.17059	0.163	0.005	0	Replicate 1	4h	Secretory	356	66378
AC079781.5	0	3.44278	0.163	0.005	0	Replicate 1	4h	Secretory	356	66378
HNF4A-AS1	0	6.35783	0.16	0.002	0	Replicate 1	4h	Secretory	356	66378
AL158152.1	0	4.15304	0.16	0.003	0	Replicate 1	4h	Secretory	356	66378
AP002336.2	0	6.08686	0.16	0.003	0	Replicate 1	4h	Secretory	356	66378
AC243964.3	0	3.69635	0.16	0.003	0	Replicate 1	4h	Secretory	356	66378
ARMCX4	0	4.13841	0.16	0.003	0	Replicate 1	4h	Secretory	356	66378
PHTF2	0	2.7194	0.16	0.004	0	Replicate 1	4h	Secretory	356	66378
SCAI	0	2.95428	0.16	0.004	0	Replicate 1	4h	Secretory	356	66378
CRY1	0	2.74934	0.16	0.004	0	Replicate 1	4h	Secretory	356	66378
[truncated: 53,319 more rows]
