# Supplementary material for: Colonic epithelial regeneration shapes susceptibility to Clostridioides difficile infection
Source: bioRxiv. 2026 May 27:2026.05.21.727036. Preprint. [Version 2] doi: 10.64898/2026.05.21.727036 (PMC13228475; doi:10.64898/2026.05.21.727036)
Supplement: Supplement 4 [file media-4.xlsx]

## Sheet: Table_S1d_mock_state_markers_by
Table S1D. Differentially expressed genes associated with cluster-, timepoint-, and replicate-specific transcriptional programs in Mock colonoid epithelial populations related to Figure S3E.
gene	p_val	avg_log2FC	pct.1	pct.2	p_val_adj	replicate	timepoint	cluster	n_state	n_total
MT-CYB	7.65539455618074e-201	-2.24486	0.015	0.066	2.80195096150771e-196	Replicate 1	4h	Col I	24630	66378
MT-ND3	1.13872670348861e-193	-2.16433	0.009	0.054	4.16785360743867e-189	Replicate 1	4h	Col I	24630	66378
MT-ATP6	3.43763139431637e-181	-1.92587	0.022	0.075	1.25820746663374e-176	Replicate 1	4h	Col I	24630	66378
DYNLL1	3.20455759170716e-128	0.482763	0.407	0.312	1.17290012414074e-123	Replicate 1	4h	Col I	24630	66378
MT-ND4	6.69562968835882e-111	-1.32609	0.025	0.065	2.45066742223621e-106	Replicate 1	4h	Col I	24630	66378
GUCA2A	5.20651087928599e-101	0.74249	0.176	0.117	1.90563504692747e-96	Replicate 1	4h	Col I	24630	66378
MT-CO3	1.37182262120445e-97	-1.44907	0.041	0.082	5.0210079758704e-93	Replicate 1	4h	Col I	24630	66378
MT-CO2	1.13886136599517e-94	-1.39156	0.055	0.099	4.16834648567893e-90	Replicate 1	4h	Col I	24630	66378
MT-CO1	4.19380927866845e-93	-1.45685	0.055	0.098	1.53497613408544e-88	Replicate 1	4h	Col I	24630	66378
SHROOM3	4.39484241890461e-92	-0.395802	0.02	0.053	1.60855627374328e-87	Replicate 1	4h	Col I	24630	66378
GMDS	9.57145146608633e-89	-0.336147	0.019	0.05	3.50324695110226e-84	Replicate 1	4h	Col I	24630	66378
AREG	6.65126696665741e-88	-0.561263	0.037	0.076	2.43443022246628e-83	Replicate 1	4h	Col I	24630	66378
DST	3.19623270952177e-87	-0.306392	0.02	0.051	1.16985313401206e-82	Replicate 1	4h	Col I	24630	66378
HSPB1	3.98652752471167e-84	-0.559875	0.041	0.081	1.45910893931972e-79	Replicate 1	4h	Col I	24630	66378
MACC1	8.81169497486649e-84	-0.329899	0.019	0.05	3.22516847775088e-79	Replicate 1	4h	Col I	24630	66378
RPS27L	3.64385125693822e-79	0.5001	0.295	0.229	1.33368599855196e-74	Replicate 1	4h	Col I	24630	66378
LRRFIP1	5.85575293279946e-76	-0.151094	0.022	0.052	2.14326413093393e-71	Replicate 1	4h	Col I	24630	66378
PPARG	1.51818656865409e-73	-0.295124	0.022	0.051	5.55671465993085e-69	Replicate 1	4h	Col I	24630	66378
FABP2	3.64503192366907e-73	0.88646	0.118	0.077	1.33411813438212e-68	Replicate 1	4h	Col I	24630	66378
GDF15	9.61257613273744e-73	-0.51724	0.034	0.068	3.51829899034323e-68	Replicate 1	4h	Col I	24630	66378
SPTBN1	1.69758529378629e-72	-0.204117	0.026	0.057	6.21333193378718e-68	Replicate 1	4h	Col I	24630	66378
ST14	3.17716028350155e-70	-0.110615	0.022	0.05	1.1628724353644e-65	Replicate 1	4h	Col I	24630	66378
FLNB	2.58282350693685e-68	-0.160024	0.026	0.056	9.45339231773955e-64	Replicate 1	4h	Col I	24630	66378
BIRC3	4.16136499432088e-68	-0.408542	0.036	0.069	1.52310120157138e-63	Replicate 1	4h	Col I	24630	66378
RAB11FIP1	4.2544535491071e-68	-0.22094	0.025	0.054	1.55717254350869e-63	Replicate 1	4h	Col I	24630	66378
CSNK1A1	1.98460970567386e-67	-0.179658	0.026	0.055	7.26386998373688e-63	Replicate 1	4h	Col I	24630	66378
IFI27	3.48383023234108e-67	0.203367	0.757	0.674	1.27511670333916e-62	Replicate 1	4h	Col I	24630	66378
DSP	2.26150126534093e-65	-0.121643	0.023	0.05	8.27732078127433e-61	Replicate 1	4h	Col I	24630	66378
ERBIN	3.91195620207336e-65	-0.153938	0.03	0.061	1.43181508952087e-60	Replicate 1	4h	Col I	24630	66378
EPS8	2.69517108703754e-64	-0.151284	0.029	0.059	9.86459569566609e-60	Replicate 1	4h	Col I	24630	66378
KLF5	9.50633538043066e-63	-0.146221	0.03	0.06	3.47941381259143e-58	Replicate 1	4h	Col I	24630	66378
PHGR1	1.72876225572572e-61	0.173626	0.812	0.737	6.32744273218172e-57	Replicate 1	4h	Col I	24630	66378
S100A10	2.35786764272636e-61	0.196145	0.726	0.644	8.63003135914274e-57	Replicate 1	4h	Col I	24630	66378
GNB1	5.33455026392656e-61	-0.130437	0.024	0.051	1.95249874209976e-56	Replicate 1	4h	Col I	24630	66378
CD2AP	7.34475362509425e-61	-0.133978	0.032	0.062	2.68825327432075e-56	Replicate 1	4h	Col I	24630	66378
TOP1	2.51806389048699e-60	-0.108215	0.023	0.05	9.21636564557144e-56	Replicate 1	4h	Col I	24630	66378
GSN	2.99441962573412e-60	-0.176199	0.035	0.065	1.09598752721494e-55	Replicate 1	4h	Col I	24630	66378
PTPRR	3.62050252275588e-60	-0.146643	0.024	0.051	1.32514012835388e-55	Replicate 1	4h	Col I	24630	66378
MGLL	2.3001896519602e-59	-0.0731951	0.029	0.057	8.41892414513953e-55	Replicate 1	4h	Col I	24630	66378
APP	2.35701416672854e-59	-0.102493	0.031	0.06	8.62690755164313e-55	Replicate 1	4h	Col I	24630	66378
SAT1	2.00143781815773e-58	-0.261464	0.161	0.214	7.32546255823912e-54	Replicate 1	4h	Col I	24630	66378
MUC1	2.68219187865232e-58	-0.323867	0.039	0.07	9.81709049505537e-54	Replicate 1	4h	Col I	24630	66378
TMEM45B	4.95357646758121e-57	-0.14931	0.029	0.057	1.8130585228994e-52	Replicate 1	4h	Col I	24630	66378
KRT18	5.03629369263267e-57	0.315766	0.403	0.336	1.84333385444048e-52	Replicate 1	4h	Col I	24630	66378
AKR1C3	9.86507174086489e-57	0.805508	0.136	0.098	3.61071490787396e-52	Replicate 1	4h	Col I	24630	66378
HSP90AB1	2.03408379523339e-56	-0.247905	0.041	0.073	7.44495009893374e-52	Replicate 1	4h	Col I	24630	66378
PSAP	1.99002128357953e-55	-0.127629	0.027	0.053	7.28367690002944e-51	Replicate 1	4h	Col I	24630	66378
QSOX1	1.8309455118441e-53	-0.091097	0.034	0.062	6.70144366790057e-49	Replicate 1	4h	Col I	24630	66378
P4HA1	3.98208459779398e-53	-0.117716	0.032	0.059	1.45748278363857e-48	Replicate 1	4h	Col I	24630	66378
MSMO1	8.02148624293196e-53	-0.331519	0.037	0.066	2.93594417977553e-48	Replicate 1	4h	Col I	24630	66378
CDH1	1.18719728212961e-52	-0.0666798	0.034	0.062	4.34526077232258e-48	Replicate 1	4h	Col I	24630	66378
RTN4	2.98218397696462e-52	-0.160798	0.038	0.067	1.09150915740882e-47	Replicate 1	4h	Col I	24630	66378
LGALS3	3.36865057942657e-52	0.176978	0.763	0.691	1.23295979857592e-47	Replicate 1	4h	Col I	24630	66378
CTNNA1	4.11526765922745e-52	-0.0795721	0.038	0.067	1.50622911595384e-47	Replicate 1	4h	Col I	24630	66378
UBE2D3	4.84239177480677e-52	-0.0979457	0.032	0.058	1.77236381349703e-47	Replicate 1	4h	Col I	24630	66378
RAP1B	5.9358265595094e-52	-0.108684	0.026	0.052	2.17257187904604e-47	Replicate 1	4h	Col I	24630	66378
KRT19	6.57989508122073e-52	0.248334	0.5	0.428	2.4083073986776e-47	Replicate 1	4h	Col I	24630	66378
TINAGL1	1.16440606818432e-51	-0.167733	0.03	0.056	4.26184265016143e-47	Replicate 1	4h	Col I	24630	66378
SQSTM1	2.39391663607094e-51	-0.141529	0.032	0.058	8.76197427968326e-47	Replicate 1	4h	Col I	24630	66378
ACTN4	3.37720792378898e-51	-0.0895319	0.04	0.07	1.236091872186e-46	Replicate 1	4h	Col I	24630	66378
LSR	7.80475742361443e-51	-0.0896388	0.032	0.059	2.85661926461712e-46	Replicate 1	4h	Col I	24630	66378
TRAM1	9.9737587614199e-51	-0.171465	0.029	0.055	3.6504954442673e-46	Replicate 1	4h	Col I	24630	66378
EIF4G2	1.17371838613757e-49	-0.187425	0.05	0.081	4.29592666510211e-45	Replicate 1	4h	Col I	24630	66378
KLF6	1.4306550021597e-49	-0.0514942	0.028	0.053	5.23634037340472e-45	Replicate 1	4h	Col I	24630	66378
FHL2	1.75046885972623e-49	-0.099873	0.043	0.072	6.40689107348396e-45	Replicate 1	4h	Col I	24630	66378
CANX	3.06074104181098e-49	-0.097142	0.027	0.052	1.12026182871324e-44	Replicate 1	4h	Col I	24630	66378
RAB2A	4.07934648285893e-49	-0.092313	0.034	0.061	1.4930816061912e-44	Replicate 1	4h	Col I	24630	66378
ADAM9	9.72204587791465e-48	-0.0631096	0.036	0.063	3.55836601177554e-43	Replicate 1	4h	Col I	24630	66378
ANXA11	1.56303041302659e-47	-0.0542903	0.037	0.064	5.72084761471863e-43	Replicate 1	4h	Col I	24630	66378
TAX1BP1	2.46853917583385e-47	-0.0575153	0.036	0.063	9.03510023746949e-43	Replicate 1	4h	Col I	24630	66378
S100A11	2.88042566123486e-47	0.299472	0.414	0.354	1.05426459626857e-42	Replicate 1	4h	Col I	24630	66378
CD46	3.60048073236159e-47	-0.0899336	0.034	0.06	1.31781195285167e-42	Replicate 1	4h	Col I	24630	66378
KRT8	5.01615025793978e-47	0.256597	0.465	0.398	1.83596115590854e-42	Replicate 1	4h	Col I	24630	66378
SPATS2L	1.82843541882244e-46	-0.0521127	0.042	0.071	6.692256476432e-42	Replicate 1	4h	Col I	24630	66378
REEP3	1.96508540178518e-46	-0.0183459	0.026	0.05	7.19240907907395e-42	Replicate 1	4h	Col I	24630	66378
CAPN2	2.13243688923033e-46	-0.0750211	0.042	0.07	7.80493225827195e-42	Replicate 1	4h	Col I	24630	66378
MGAT4A	3.40992285375996e-46	-0.145194	0.032	0.057	1.24806586370468e-41	Replicate 1	4h	Col I	24630	66378
LGALS3BP	4.12533040292046e-46	-0.150175	0.042	0.07	1.50991218077292e-41	Replicate 1	4h	Col I	24630	66378
DDX5	1.4327181130013e-45	-0.0212492	0.032	0.057	5.24389156539607e-41	Replicate 1	4h	Col I	24630	66378
FTH1	2.90983670016032e-45	0.107019	0.93	0.882	1.06502933062568e-40	Replicate 1	4h	Col I	24630	66378
PABPC1	3.14557924654318e-45	-0.0696781	0.028	0.051	1.15131346002727e-40	Replicate 1	4h	Col I	24630	66378
HSPA5	5.86175334324386e-45	-0.201678	0.059	0.09	2.14546034116068e-40	Replicate 1	4h	Col I	24630	66378
TMPRSS2	7.18774269423659e-45	-0.0455794	0.027	0.05	2.63078570351754e-40	Replicate 1	4h	Col I	24630	66378
LIMA1	8.47593117118843e-45	-0.0652384	0.05	0.079	3.10227556796668e-40	Replicate 1	4h	Col I	24630	66378
ACTR2	8.64738416371825e-45	0.0115007	0.03	0.054	3.16502907776252e-40	Replicate 1	4h	Col I	24630	66378
EIF4A2	9.14809445564196e-45	-0.0330672	0.031	0.056	3.34829405170951e-40	Replicate 1	4h	Col I	24630	66378
RIOK3	1.16851822550207e-44	0.0236983	0.027	0.05	4.27689355716012e-40	Replicate 1	4h	Col I	24630	66378
LMO7	1.49383500862205e-44	-0.0259099	0.042	0.069	5.46758551505756e-40	Replicate 1	4h	Col I	24630	66378
RAB10	1.8853310725496e-44	0.0943469	0.028	0.051	6.90050025863878e-40	Replicate 1	4h	Col I	24630	66378
TPD52	2.29326179626479e-44	-0.0146432	0.028	0.052	8.39356750050876e-40	Replicate 1	4h	Col I	24630	66378
DSG2	3.93635864625131e-44	-0.146824	0.052	0.081	1.44074662811444e-39	Replicate 1	4h	Col I	24630	66378
YWHAE	4.34810854977794e-44	-0.0868584	0.034	0.059	1.59145121030422e-39	Replicate 1	4h	Col I	24630	66378
DSC2	4.60165328694854e-44	-0.120506	0.035	0.061	1.68425111955603e-39	Replicate 1	4h	Col I	24630	66378
C4orf3	4.75705204762581e-44	0.488586	0.231	0.187	1.74112861995152e-39	Replicate 1	4h	Col I	24630	66378
ATP1A1	1.15182912099532e-43	-0.0152978	0.033	0.058	4.21580976575496e-39	Replicate 1	4h	Col I	24630	66378
PDLIM1	1.63954979084639e-43	-0.0901327	0.037	0.062	6.00091618947687e-39	Replicate 1	4h	Col I	24630	66378
EIF1	3.221199984401e-43	0.405372	0.284	0.238	1.17899140629061e-38	Replicate 1	4h	Col I	24630	66378
ACTR3	1.14491658924227e-42	-0.00666294	0.034	0.058	4.19050920828565e-38	Replicate 1	4h	Col I	24630	66378
TSC22D1	2.97113698330332e-42	-0.0805805	0.034	0.058	1.08746584725885e-37	Replicate 1	4h	Col I	24630	66378
CYP51A1	3.95287121773592e-42	-0.161104	0.036	0.061	1.44679039440352e-37	Replicate 1	4h	Col I	24630	66378
SARAF	4.33932596003372e-42	-0.118849	0.028	0.05	1.58823669463194e-37	Replicate 1	4h	Col I	24630	66378
CTSS	4.43365864908018e-42	-0.116707	0.03	0.053	1.62276340214984e-37	Replicate 1	4h	Col I	24630	66378
PIGR	4.76253948266114e-42	-0.209947	0.091	0.127	1.7431370760488e-37	Replicate 1	4h	Col I	24630	66378
SLC44A4	6.16014246002582e-42	-0.00423262	0.032	0.056	2.25467374179405e-37	Replicate 1	4h	Col I	24630	66378
HNRNPA2B1	6.93260229457331e-42	-0.0313284	0.041	0.067	2.53740176583678e-37	Replicate 1	4h	Col I	24630	66378
RALA	1.99302463582152e-41	-0.0679052	0.029	0.051	7.29466946957033e-37	Replicate 1	4h	Col I	24630	66378
PDIA6	2.10798098794216e-41	-0.102341	0.041	0.067	7.7154212139671e-37	Replicate 1	4h	Col I	24630	66378
GNG12	2.22859717463873e-41	-0.0163851	0.031	0.054	8.15688851889523e-37	Replicate 1	4h	Col I	24630	66378
PDIA3	2.98984150896154e-41	-0.0745859	0.045	0.073	1.09431189069501e-36	Replicate 1	4h	Col I	24630	66378
SNX6	3.63753377568148e-41	-0.0926437	0.034	0.058	1.33137373723718e-36	Replicate 1	4h	Col I	24630	66378
CLDN1	4.01210548783931e-41	0.0350617	0.029	0.052	1.46847072960407e-36	Replicate 1	4h	Col I	24630	66378
FDFT1	6.44568964851965e-41	-0.0390927	0.034	0.057	2.35918686825468e-36	Replicate 1	4h	Col I	24630	66378
HLA-F	2.02653369050242e-40	-0.0735803	0.034	0.057	7.4173159606079e-36	Replicate 1	4h	Col I	24630	66378
ARF4	2.09551775914855e-40	-0.107427	0.04	0.066	7.6698045502596e-36	Replicate 1	4h	Col I	24630	66378
CLDN4	5.42341214547911e-39	-0.0562324	0.044	0.069	1.98502307936681e-34	Replicate 1	4h	Col I	24630	66378
APLP2	5.81070920587257e-39	-0.0732657	0.048	0.075	2.12677767644142e-34	Replicate 1	4h	Col I	24630	66378
COL17A1	7.17041839499656e-39	-0.0577026	0.038	0.062	2.62444483675269e-34	Replicate 1	4h	Col I	24630	66378
ANAPC16	1.25218249481496e-38	-0.154872	0.031	0.053	4.58311314927223e-34	Replicate 1	4h	Col I	24630	66378
ARL6IP1	2.15938790081339e-38	-0.11486	0.028	0.05	7.9035756557671e-34	Replicate 1	4h	Col I	24630	66378
PTGES3	2.35698338345369e-38	-0.0776207	0.039	0.064	8.62679488177883e-34	Replicate 1	4h	Col I	24630	66378
SERINC2	3.53292137121603e-38	-0.0206647	0.036	0.06	1.29308455107878e-33	Replicate 1	4h	Col I	24630	66378
RAB11A	4.45855614559313e-38	-0.111575	0.044	0.07	1.63187613484854e-33	Replicate 1	4h	Col I	24630	66378
ARPC1A	5.2515930717186e-38	-0.0673473	0.031	0.053	1.92213558017972e-33	Replicate 1	4h	Col I	24630	66378
HLA-E	5.95695560026264e-38	-0.0282907	0.035	0.058	2.18030531925213e-33	Replicate 1	4h	Col I	24630	66378
GALNT1	6.15712417156821e-38	0.0397179	0.033	0.056	2.25356901803568e-33	Replicate 1	4h	Col I	24630	66378
PLS1	6.44891570896461e-38	-0.0814859	0.06	0.089	2.36036763863814e-33	Replicate 1	4h	Col I	24630	66378
AHNAK	9.48351312734236e-38	-0.0176044	0.045	0.071	3.47106063973858e-33	Replicate 1	4h	Col I	24630	66378
GPRC5A	1.52960826733728e-37	-0.0661885	0.055	0.083	5.59851921928118e-33	Replicate 1	4h	Col I	24630	66378
ALDH2	1.58220122700981e-37	-0.0196874	0.033	0.055	5.79101471097861e-33	Replicate 1	4h	Col I	24630	66378
PKM	1.70108349492934e-37	-0.0515331	0.052	0.079	6.22613569979089e-33	Replicate 1	4h	Col I	24630	66378
LMO4	2.10550702290149e-37	-0.0901589	0.04	0.064	7.70636625452174e-33	Replicate 1	4h	Col I	24630	66378
FAM177A1	2.13446745316689e-37	-0.120036	0.032	0.055	7.81236432533615e-33	Replicate 1	4h	Col I	24630	66378
OPTN	2.16010163926806e-37	-0.0102978	0.03	0.051	7.90618800988504e-33	Replicate 1	4h	Col I	24630	66378
EZR	3.3849239976917e-37	-0.0878654	0.074	0.105	1.23891603239514e-32	Replicate 1	4h	Col I	24630	66378
LAPTM4A	4.36757849098547e-37	-0.0427441	0.029	0.05	1.59857740348559e-32	Replicate 1	4h	Col I	24630	66378
IDI1	4.73825181291601e-37	-0.160976	0.036	0.059	1.73424754604539e-32	Replicate 1	4h	Col I	24630	66378
VAPA	7.54319164472021e-37	0.0407845	0.038	0.062	2.76088357388404e-32	Replicate 1	4h	Col I	24630	66378
PDIA4	8.9753734337618e-37	-0.0678471	0.033	0.055	3.28507643049116e-32	Replicate 1	4h	Col I	24630	66378
EGLN3	1.10533870886231e-36	0.0703462	0.035	0.057	4.04565020830693e-32	Replicate 1	4h	Col I	24630	66378
CMPK1	2.23909736100206e-36	-0.11924	0.051	0.078	8.19532025100365e-32	Replicate 1	4h	Col I	24630	66378
P4HB	4.45123966869776e-36	-0.0435957	0.048	0.074	1.62919823114007e-31	Replicate 1	4h	Col I	24630	66378
CAP1	9.72417846353006e-36	-0.000443045	0.037	0.06	3.55914655943664e-31	Replicate 1	4h	Col I	24630	66378
CD24	2.97583463813642e-35	-0.184349	0.061	0.088	1.08918523590431e-30	Replicate 1	4h	Col I	24630	66378
RPN2	3.77655133394211e-35	0.00184282	0.037	0.06	1.38225555373615e-30	Replicate 1	4h	Col I	24630	66378
SNX3	3.84006693436281e-35	-0.151049	0.036	0.059	1.40550289864613e-30	Replicate 1	4h	Col I	24630	66378
DEK	6.07325385013441e-35	-0.0689862	0.037	0.06	2.2228716416877e-30	Replicate 1	4h	Col I	24630	66378
CHMP3	6.95772418514231e-35	-0.0632694	0.035	0.057	2.54659662900394e-30	Replicate 1	4h	Col I	24630	66378
GBP3	1.43904640113042e-34	-0.0202264	0.031	0.052	5.26705373277743e-30	Replicate 1	4h	Col I	24630	66378
UBE2L3	2.29112704922464e-34	-0.121552	0.04	0.063	8.38575411286709e-30	Replicate 1	4h	Col I	24630	66378
ANXA4	4.08868034594086e-34	-0.126555	0.082	0.112	1.49649789341781e-29	Replicate 1	4h	Col I	24630	66378
TXNIP	5.47580930462103e-34	-0.0454928	0.041	0.064	2.00420096358434e-29	Replicate 1	4h	Col I	24630	66378
SH3GLB1	7.28963108819226e-34	0.0309353	0.033	0.054	2.66807787458925e-29	Replicate 1	4h	Col I	24630	66378
PSME1	7.93425418876323e-34	-0.141969	0.032	0.052	2.90401637562923e-29	Replicate 1	4h	Col I	24630	66378
MALAT1	8.22538836363214e-34	-1.03868	0.131	0.161	3.010574394973e-29	Replicate 1	4h	Col I	24630	66378
HADHB	1.17669755212903e-33	-0.0178001	0.03	0.05	4.30683071054746e-29	Replicate 1	4h	Col I	24630	66378
CLTA	1.95147752909089e-33	-0.0358759	0.046	0.07	7.14260290422558e-29	Replicate 1	4h	Col I	24630	66378
SDCBP	2.00860292359155e-33	-0.0372016	0.031	0.051	7.35168756063743e-29	Replicate 1	4h	Col I	24630	66378
CAPZA2	2.03028845090261e-33	-0.0442767	0.033	0.054	7.43105875914864e-29	Replicate 1	4h	Col I	24630	66378
TPM3	2.73220422788864e-33	-0.0456785	0.052	0.077	1.00001406944952e-28	Replicate 1	4h	Col I	24630	66378
KIF5B	4.52945465615727e-33	0.070704	0.04	0.062	1.65782569870012e-28	Replicate 1	4h	Col I	24630	66378
NDRG1	5.07943486500011e-33	-0.0517405	0.051	0.076	1.85912395493869e-28	Replicate 1	4h	Col I	24630	66378
CTSD	5.55101489537703e-33	-0.11718	0.073	0.101	2.03172696185695e-28	Replicate 1	4h	Col I	24630	66378
HEBP2	6.31070608573682e-33	-0.163787	0.06	0.086	2.30978153444053e-28	Replicate 1	4h	Col I	24630	66378
FAM3B	7.09602230542092e-33	-0.110305	0.055	0.08	2.59721512400711e-28	Replicate 1	4h	Col I	24630	66378
TUBA1B	1.28460187494224e-32	-0.124984	0.031	0.051	4.70177132247608e-28	Replicate 1	4h	Col I	24630	66378
SCD	1.34908852715691e-32	-0.165439	0.062	0.089	4.937798918247e-28	Replicate 1	4h	Col I	24630	66378
CHMP2B	1.82221508647705e-32	-0.034856	0.031	0.051	6.66948943801466e-28	Replicate 1	4h	Col I	24630	66378
CCNI	1.85942291325729e-32	-0.00819582	0.047	0.071	6.80567380481301e-28	Replicate 1	4h	Col I	24630	66378
MISP	2.74664167893101e-32	-0.0334502	0.048	0.072	1.00529832090554e-27	Replicate 1	4h	Col I	24630	66378
VIL1	2.93336674322925e-32	-0.0316317	0.051	0.075	1.07364156168934e-27	Replicate 1	4h	Col I	24630	66378
EIF4A1	5.75502648042797e-32	-0.0269296	0.039	0.061	2.10639724210144e-27	Replicate 1	4h	Col I	24630	66378
MARCKS	8.80444309854358e-32	0.00205039	0.044	0.066	3.22251421849794e-27	Replicate 1	4h	Col I	24630	66378
TM9SF3	9.28229522518496e-32	-0.029318	0.06	0.086	3.39741287536995e-27	Replicate 1	4h	Col I	24630	66378
PPIB	9.32348179688962e-32	-0.0921814	0.039	0.06	3.41248757247957e-27	Replicate 1	4h	Col I	24630	66378
YWHAB	1.08682902393377e-31	-0.0951511	0.05	0.074	3.9779029105e-27	Replicate 1	4h	Col I	24630	66378
SEM1	1.17068027022931e-31	-0.0760637	0.042	0.064	4.2848068570663e-27	Replicate 1	4h	Col I	24630	66378
ATP5F1B	1.5332295679199e-31	-0.0307062	0.043	0.066	5.61177354154362e-27	Replicate 1	4h	Col I	24630	66378
CAST	1.85397172686338e-31	0.0239228	0.053	0.078	6.78572191749267e-27	Replicate 1	4h	Col I	24630	66378
TIMP2	1.86749162229466e-31	0.0162682	0.038	0.06	6.83520608676068e-27	Replicate 1	4h	Col I	24630	66378
HMGN1	2.43526093638902e-31	-0.0523546	0.035	0.056	8.91329855327744e-27	Replicate 1	4h	Col I	24630	66378
DNAJC15	2.6436523194423e-31	-0.0459476	0.031	0.05	9.67603185439076e-27	Replicate 1	4h	Col I	24630	66378
SRP9	2.75747309133118e-31	-0.0820268	0.033	0.054	1.00926272615812e-26	Replicate 1	4h	Col I	24630	66378
IL32	3.69329142392082e-31	-0.102118	0.066	0.093	1.35178159406926e-26	Replicate 1	4h	Col I	24630	66378
BNIP3L	6.43068453364322e-31	-0.0487042	0.038	0.059	2.35369484615875e-26	Replicate 1	4h	Col I	24630	66378
MRPL20	8.87933962159681e-31	-0.121026	0.031	0.05	3.24992709490065e-26	Replicate 1	4h	Col I	24630	66378
CSTB	3.02519632475122e-30	0.292779	0.35	0.307	1.10725210682219e-25	Replicate 1	4h	Col I	24630	66378
YWHAH	4.4409215681558e-30	-0.111844	0.036	0.056	1.62542170316071e-25	Replicate 1	4h	Col I	24630	66378
SERP1	4.99421463966091e-30	-0.0589761	0.043	0.064	1.82793250026229e-25	Replicate 1	4h	Col I	24630	66378
EIF1AX	5.19248598777323e-30	0.00356354	0.031	0.05	1.90050179638488e-25	Replicate 1	4h	Col I	24630	66378
HSD17B11	5.34361843012223e-30	0.00976299	0.032	0.051	1.95581778160904e-25	Replicate 1	4h	Col I	24630	66378
ITGB1	9.20195297558471e-30	-0.071151	0.076	0.104	3.36800680859376e-25	Replicate 1	4h	Col I	24630	66378
YWHAZ	1.25228307402956e-29	-0.087755	0.104	0.136	4.58348127925558e-25	Replicate 1	4h	Col I	24630	66378
CD164	1.90499508134559e-29	-0.093691	0.073	0.1	6.972472497233e-25	Replicate 1	4h	Col I	24630	66378
RHOA	2.23696957134379e-29	-0.0979577	0.083	0.111	8.18753232807541e-25	Replicate 1	4h	Col I	24630	66378
SRSF7	2.49793710325734e-29	-0.0625244	0.034	0.053	9.14269959163219e-25	Replicate 1	4h	Col I	24630	66378
FAM3C	2.60770095488918e-29	0.0672592	0.036	0.056	9.5444462649899e-25	Replicate 1	4h	Col I	24630	66378
TALDO1	2.71470975689631e-29	-0.0284497	0.035	0.055	9.93610918121619e-25	Replicate 1	4h	Col I	24630	66378
BTF3	3.5150336531064e-29	-0.0659358	0.048	0.071	1.28653746737347e-24	Replicate 1	4h	Col I	24630	66378
GCNT3	3.60116127518488e-29	-0.0709722	0.076	0.104	1.31806103833042e-24	Replicate 1	4h	Col I	24630	66378
PGK1	8.14803655486667e-29	-0.0913949	0.085	0.113	2.98226285944675e-24	Replicate 1	4h	Col I	24630	66378
CLTB	9.68473674677711e-29	-0.0118868	0.05	0.073	3.54471049668789e-24	Replicate 1	4h	Col I	24630	66378
ARF1	1.00822050642241e-28	0.0478014	0.04	0.061	3.69018787555665e-24	Replicate 1	4h	Col I	24630	66378
SSBP1	1.1424418504284e-28	-0.051488	0.032	0.051	4.18145141675299e-24	Replicate 1	4h	Col I	24630	66378
RNASEK	2.05316266796084e-28	-0.0713997	0.05	0.073	7.51478068100345e-24	Replicate 1	4h	Col I	24630	66378
BTG1	2.7179777664165e-28	-0.0722804	0.051	0.074	9.94807042286103e-24	Replicate 1	4h	Col I	24630	66378
CALR	3.11878713853587e-28	-0.0600959	0.07	0.096	1.14150728057551e-23	Replicate 1	4h	Col I	24630	66378
ARPC5	3.61497071468899e-28	-0.053613	0.066	0.091	1.32311543128332e-23	Replicate 1	4h	Col I	24630	66378
MDK	3.88820946225123e-28	0.153891	0.032	0.051	1.42312354527857e-23	Replicate 1	4h	Col I	24630	66378
MORF4L1	4.38795126640854e-28	0.0669582	0.036	0.055	1.60603404301819e-23	Replicate 1	4h	Col I	24630	66378
SRI	5.74586920587481e-28	0.45664	0.215	0.183	2.10304558804224e-23	Replicate 1	4h	Col I	24630	66378
CTSZ	6.09668971391058e-28	-0.0220427	0.035	0.054	2.23144940218841e-23	Replicate 1	4h	Col I	24630	66378
ARL6IP5	6.14661367318303e-28	0.00073562	0.043	0.063	2.24972207052172e-23	Replicate 1	4h	Col I	24630	66378
CHMP2A	6.1667708845514e-28	-0.0995299	0.046	0.068	2.25709981145466e-23	Replicate 1	4h	Col I	24630	66378
PRSS23	6.86369209400201e-28	-0.0955956	0.039	0.058	2.51217994332568e-23	Replicate 1	4h	Col I	24630	66378
ELF3	9.25409059759613e-28	-0.00445949	0.076	0.103	3.38708969962616e-23	Replicate 1	4h	Col I	24630	66378
NOL7	9.59609527651179e-28	-0.0467856	0.033	0.052	3.51226683215608e-23	Replicate 1	4h	Col I	24630	66378
MGAT4B	2.31468552066283e-27	0.0260067	0.038	0.058	8.47198047417801e-23	Replicate 1	4h	Col I	24630	66378
COMMD6	2.61860116924815e-27	-0.0693023	0.036	0.055	9.58434213956516e-23	Replicate 1	4h	Col I	24630	66378
SLPI	2.98302682687325e-27	-0.0892668	0.044	0.064	1.09181764890388e-22	Replicate 1	4h	Col I	24630	66378
TBCA	3.34066569426927e-27	-0.000933683	0.043	0.064	1.2227170507595e-22	Replicate 1	4h	Col I	24630	66378
SERPINB6	4.49291392810119e-27	-0.0438484	0.072	0.098	1.64445142682432e-22	Replicate 1	4h	Col I	24630	66378
NOP10	4.60956010389156e-27	-0.104239	0.043	0.064	1.68714509362535e-22	Replicate 1	4h	Col I	24630	66378
ATP5PD	5.86532583016791e-27	-0.102973	0.044	0.064	2.14676790709976e-22	Replicate 1	4h	Col I	24630	66378
SUMO1	6.8207231878016e-27	-0.0654313	0.039	0.059	2.49645289396726e-22	Replicate 1	4h	Col I	24630	66378
NEDD8	7.31580545961247e-27	-0.0276564	0.035	0.053	2.67765795627276e-22	Replicate 1	4h	Col I	24630	66378
NDUFB2	9.58654412537283e-27	-0.0550797	0.036	0.054	3.50877101532771e-22	Replicate 1	4h	Col I	24630	66378
VDAC2	1.0528046330189e-26	-0.0316496	0.049	0.07	3.85337023731247e-22	Replicate 1	4h	Col I	24630	66378
DNAJA1	1.09088081088954e-26	0.040854	0.032	0.051	3.99273285593681e-22	Replicate 1	4h	Col I	24630	66378
RHOC	4.36229208079956e-26	-0.0330446	0.047	0.068	1.59664252449345e-21	Replicate 1	4h	Col I	24630	66378
UBE2B	5.21611654706792e-26	0.0481379	0.041	0.06	1.90915081739233e-21	Replicate 1	4h	Col I	24630	66378
POLD4	6.65535274466118e-26	-0.0771012	0.047	0.068	2.43592565807344e-21	Replicate 1	4h	Col I	24630	66378
FTL	7.02289899208096e-26	0.315267	0.272	0.234	2.57045126009155e-21	Replicate 1	4h	Col I	24630	66378
RPS21	7.83762018857993e-26	-0.04281	0.06	0.084	2.86864736522214e-21	Replicate 1	4h	Col I	24630	66378
SRSF9	9.10918321256741e-26	0.00449731	0.04	0.059	3.3340521476318e-21	Replicate 1	4h	Col I	24630	66378
PSMB1	9.44337786892962e-26	-0.0648363	0.045	0.066	3.45637073380693e-21	Replicate 1	4h	Col I	24630	66378
PTTG1IP	9.55397008079019e-26	-0.0860592	0.106	0.135	3.49684858927002e-21	Replicate 1	4h	Col I	24630	66378
SDCBP2	1.01239998870673e-25	-0.0161563	0.056	0.078	3.70548519866551e-21	Replicate 1	4h	Col I	24630	66378
RBX1	1.06950871561395e-25	-0.0919477	0.045	0.066	3.91450885001863e-21	Replicate 1	4h	Col I	24630	66378
AGR3	1.24169552001948e-25	-0.0355003	0.05	0.071	4.54472977282329e-21	Replicate 1	4h	Col I	24630	66378
CCNG2	1.37338429421687e-25	-0.0515802	0.035	0.053	5.02672385526317e-21	Replicate 1	4h	Col I	24630	66378
COX5A	1.73506750352139e-25	-0.0670608	0.056	0.078	6.35052056963865e-21	Replicate 1	4h	Col I	24630	66378
MAL2	1.75753896968201e-25	-0.0549737	0.078	0.103	6.43276838293313e-21	Replicate 1	4h	Col I	24630	66378
GSTO1	2.06402837511953e-25	-0.0813433	0.039	0.058	7.55455025577499e-21	Replicate 1	4h	Col I	24630	66378
PPA1	2.47977580900807e-25	-0.0250876	0.062	0.085	9.07622743855043e-21	Replicate 1	4h	Col I	24630	66378
HMGB1	3.15607469464309e-25	-0.047186	0.07	0.094	1.15515489898632e-20	Replicate 1	4h	Col I	24630	66378
CTSE	3.39699842184723e-25	0.00591604	0.054	0.076	1.24333539238031e-20	Replicate 1	4h	Col I	24630	66378
ENO1	3.87533234881618e-25	-0.0106766	0.053	0.074	1.41841039299021e-20	Replicate 1	4h	Col I	24630	66378
ATP5F1C	4.2711800724418e-25	-0.00324357	0.039	0.058	1.56329461831442e-20	Replicate 1	4h	Col I	24630	66378
PRSS3	4.79405948123188e-25	-0.06701	0.067	0.091	1.75467371072568e-20	Replicate 1	4h	Col I	24630	66378
REG4	4.95866893070996e-25	0.216731	0.41	0.362	1.81492241532915e-20	Replicate 1	4h	Col I	24630	66378
TSPAN3	5.21614376920344e-25	-0.04595	0.088	0.115	1.90916078096615e-20	Replicate 1	4h	Col I	24630	66378
FAM3D	5.27420734363756e-25	-0.0481197	0.044	0.063	1.93041262984478e-20	Replicate 1	4h	Col I	24630	66378
RAB5IF	5.63602841999179e-25	-0.0830699	0.045	0.065	2.0628427620012e-20	Replicate 1	4h	Col I	24630	66378
NQO1	8.21464395589844e-25	-0.105577	0.047	0.067	3.00664183429839e-20	Replicate 1	4h	Col I	24630	66378
H2AFJ	8.31606348740653e-25	-0.0179319	0.033	0.051	3.04376239702566e-20	Replicate 1	4h	Col I	24630	66378
CDH17	9.31609838356899e-25	-0.0238951	0.062	0.085	3.40978516937009e-20	Replicate 1	4h	Col I	24630	66378
EIF2S2	1.00839736739103e-24	-0.0179997	0.049	0.07	3.69083520438792e-20	Replicate 1	4h	Col I	24630	66378
EEF1G	1.15260653125839e-24	-0.023807	0.054	0.075	4.21865516505885e-20	Replicate 1	4h	Col I	24630	66378
RHEB	1.75811664235054e-24	0.138572	0.034	0.051	6.43488272266721e-20	Replicate 1	4h	Col I	24630	66378
BRI3	2.80536569241749e-24	0.0156167	0.041	0.06	1.02679189708172e-19	Replicate 1	4h	Col I	24630	66378
RAC1	3.13666584201337e-24	-0.0552052	0.094	0.121	1.14805106483531e-19	Replicate 1	4h	Col I	24630	66378
SAP18	3.37228001611846e-24	-0.0963762	0.073	0.097	1.23428820869952e-19	Replicate 1	4h	Col I	24630	66378
ABRACL	3.59770057044893e-24	-0.0164561	0.039	0.058	1.31679438579001e-19	Replicate 1	4h	Col I	24630	66378
SBDS	3.86007886711293e-24	-0.0126797	0.043	0.062	1.412827466152e-19	Replicate 1	4h	Col I	24630	66378
EFHD2	4.19684807296547e-24	-0.0594058	0.068	0.092	1.53608836318609e-19	Replicate 1	4h	Col I	24630	66378
CHMP5	5.47147328488646e-24	-0.0469277	0.062	0.084	2.00261393700129e-19	Replicate 1	4h	Col I	24630	66378
CLDN7	6.00919207061467e-24	-0.0778982	0.1	0.127	2.19942438976568e-19	Replicate 1	4h	Col I	24630	66378
ZFAS1	6.49666656485143e-24	0.013172	0.064	0.087	2.37784492940127e-19	Replicate 1	4h	Col I	24630	66378
FDPS	6.63508204233288e-24	0.061011	0.047	0.067	2.42850637831426e-19	Replicate 1	4h	Col I	24630	66378
DAD1	7.25263391834061e-24	-0.0994905	0.058	0.079	2.65453654045185e-19	Replicate 1	4h	Col I	24630	66378
ANXA1	7.58485537902224e-24	-0.0690556	0.089	0.115	2.77613291727593e-19	Replicate 1	4h	Col I	24630	66378
MUC13	1.24567467215426e-23	-0.0733315	0.094	0.121	4.5592938675518e-19	Replicate 1	4h	Col I	24630	66378
PSMA7	1.4216135948379e-23	-0.103872	0.09	0.115	5.20324791846618e-19	Replicate 1	4h	Col I	24630	66378
SPCS1	2.22835868008072e-23	-0.0624178	0.054	0.074	8.15601560496343e-19	Replicate 1	4h	Col I	24630	66378
ARPC2	2.23371696624506e-23	0.000738507	0.081	0.106	8.17562746815355e-19	Replicate 1	4h	Col I	24630	66378
TMEM50A	2.53666803116503e-23	0.0423812	0.041	0.06	9.28445866086714e-19	Replicate 1	4h	Col I	24630	66378
CST3	2.91980946981041e-23	-0.0772726	0.075	0.098	1.06867946404531e-18	Replicate 1	4h	Col I	24630	66378
RPL31	3.09811934428378e-23	-0.0952821	0.062	0.084	1.13394266120131e-18	Replicate 1	4h	Col I	24630	66378
SEC61B	3.42081597683754e-23	-0.0537765	0.055	0.076	1.25205285568231e-18	Replicate 1	4h	Col I	24630	66378
PHPT1	3.59993139165852e-23	-0.00725674	0.043	0.061	1.31761088866094e-18	Replicate 1	4h	Col I	24630	66378
RPL36A	3.89074553906262e-23	-0.0334357	0.044	0.063	1.42405177475231e-18	Replicate 1	4h	Col I	24630	66378
TMED10	4.02225866150007e-23	0.102048	0.037	0.054	1.47218689269564e-18	Replicate 1	4h	Col I	24630	66378
RPL38	6.21422966619047e-23	-0.111953	0.081	0.105	2.27447020012237e-18	Replicate 1	4h	Col I	24630	66378
NDUFV2	6.43682022986715e-23	0.0238456	0.047	0.066	2.35594057233368e-18	Replicate 1	4h	Col I	24630	66378
PSMA2	7.46577890647846e-23	0.0338378	0.036	0.053	2.73254973756018e-18	Replicate 1	4h	Col I	24630	66378
CAMK2N1	9.54749495285665e-23	-0.0739578	0.086	0.111	3.49447862769506e-18	Replicate 1	4h	Col I	24630	66378
KDELR2	1.26081392825055e-22	0.0741808	0.035	0.052	4.61470505878985e-18	Replicate 1	4h	Col I	24630	66378
PRELID1	1.32739416441993e-22	-0.0635048	0.052	0.072	4.85839538119339e-18	Replicate 1	4h	Col I	24630	66378
SUMO2	1.44357252044963e-22	-0.0719139	0.082	0.106	5.28361978209768e-18	Replicate 1	4h	Col I	24630	66378
HIGD1A	1.72154061538054e-22	-0.0563301	0.052	0.071	6.30101080635432e-18	Replicate 1	4h	Col I	24630	66378
MPC2	1.76520348773707e-22	-0.060873	0.042	0.06	6.46082128546646e-18	Replicate 1	4h	Col I	24630	66378
SRSF3	1.81970618265872e-22	-0.0113448	0.051	0.071	6.66030659914918e-18	Replicate 1	4h	Col I	24630	66378
TPM4	3.6064575156937e-22	-0.0411438	0.092	0.117	1.31999951531905e-17	Replicate 1	4h	Col I	24630	66378
COX8A	4.08501562658309e-22	-0.0654392	0.057	0.077	1.49515656948568e-17	Replicate 1	4h	Col I	24630	66378
HSPA8	4.16504609350355e-22	0.103047	0.045	0.064	1.52444852068323e-17	Replicate 1	4h	Col I	24630	66378
TIMP1	4.56255332300852e-22	0.0351427	0.038	0.056	1.66994014175435e-17	Replicate 1	4h	Col I	24630	66378
AURKAIP1	4.7121571001486e-22	0.0789915	0.034	0.051	1.72469662022539e-17	Replicate 1	4h	Col I	24630	66378
LAMTOR5	5.34878380945133e-22	-0.0230114	0.05	0.07	1.95770836209728e-17	Replicate 1	4h	Col I	24630	66378
ZNF706	6.30229605053716e-22	-0.0270926	0.058	0.078	2.30670337745711e-17	Replicate 1	4h	Col I	24630	66378
MAP1LC3B	8.53527003175565e-22	-0.0233304	0.046	0.065	3.12399418432289e-17	Replicate 1	4h	Col I	24630	66378
CDC42	9.68836152179679e-22	0.00556652	0.071	0.094	3.54603720059284e-17	Replicate 1	4h	Col I	24630	66378
CALM3	1.23181569364387e-21	-0.0490446	0.044	0.062	4.50856862030594e-17	Replicate 1	4h	Col I	24630	66378
ANAPC11	1.54861937658372e-21	-0.0304396	0.038	0.055	5.66810178023406e-17	Replicate 1	4h	Col I	24630	66378
PRR13	1.79290573736174e-21	-0.093553	0.085	0.108	6.5622142893177e-17	Replicate 1	4h	Col I	24630	66378
ATP5F1D	1.92667083715141e-21	0.00900694	0.041	0.059	7.05180793105789e-17	Replicate 1	4h	Col I	24630	66378
PFDN5	2.28087971637056e-21	-0.0555367	0.049	0.068	8.3482478498879e-17	Replicate 1	4h	Col I	24630	66378
COX5B	2.86760484646123e-21	-0.0362334	0.084	0.107	1.04957204985328e-16	Replicate 1	4h	Col I	24630	66378
LINC01133	3.23534524821028e-21	0.0121062	0.035	0.051	1.18416871429744e-16	Replicate 1	4h	Col I	24630	66378
TAGLN2	3.57580918942723e-21	0.0306181	0.051	0.07	1.30878192142226e-16	Replicate 1	4h	Col I	24630	66378
TUBA1C	3.71355432232288e-21	0.0925671	0.038	0.055	1.3591980175134e-16	Replicate 1	4h	Col I	24630	66378
ARPC1B	4.79088248519025e-21	0.0440285	0.056	0.076	1.75351089840448e-16	Replicate 1	4h	Col I	24630	66378
NDUFA11	5.29033844436993e-21	0.0138882	0.035	0.051	1.93631677402384e-16	Replicate 1	4h	Col I	24630	66378
PSMD8	9.51495336355468e-21	0.0299424	0.036	0.052	3.48256808059465e-16	Replicate 1	4h	Col I	24630	66378
RNF7	1.01432498883936e-20	-0.0223618	0.046	0.064	3.71253089165094e-16	Replicate 1	4h	Col I	24630	66378
NDUFB10	1.18602212594693e-20	-0.072681	0.038	0.054	4.34095958317834e-16	Replicate 1	4h	Col I	24630	66378
CD9	1.47830530517659e-20	-0.0329822	0.076	0.098	5.41074524747685e-16	Replicate 1	4h	Col I	24630	66378
ERO1A	1.51964969083673e-20	-0.00841196	0.1	0.125	5.56206983343153e-16	Replicate 1	4h	Col I	24630	66378
SCP2	1.57575069722417e-20	-0.00702248	0.057	0.077	5.76740512691019e-16	Replicate 1	4h	Col I	24630	66378
OCIAD2	1.94258183315581e-20	0.0134453	0.056	0.076	7.11004376753359e-16	Replicate 1	4h	Col I	24630	66378
RBM8A	2.08539420957666e-20	0.0217038	0.038	0.055	7.63275134647152e-16	Replicate 1	4h	Col I	24630	66378
CD55	2.09050657727264e-20	-0.0452104	0.077	0.099	7.65146312347559e-16	Replicate 1	4h	Col I	24630	66378
HIGD2A	2.28085716316261e-20	-0.0191012	0.035	0.051	8.34816530289148e-16	Replicate 1	4h	Col I	24630	66378
LSM3	2.49432523149446e-20	-0.0330641	0.036	0.051	9.12947977979286e-16	Replicate 1	4h	Col I	24630	66378
NPC2	2.62746688068729e-20	-0.0835577	0.05	0.069	9.61679153000357e-16	Replicate 1	4h	Col I	24630	66378
CFDP1	2.85366648326548e-20	-0.00938436	0.069	0.09	1.04447046954e-15	Replicate 1	4h	Col I	24630	66378
SF3B6	3.39257987365249e-20	-0.0116961	0.048	0.065	1.24171815955555e-15	Replicate 1	4h	Col I	24630	66378
TUBB4B	3.40747713500865e-20	0.00335191	0.069	0.091	1.24717070618452e-15	Replicate 1	4h	Col I	24630	66378
TFF2	3.42529566860231e-20	0.0819788	0.881	0.841	1.25369246766513e-15	Replicate 1	4h	Col I	24630	66378
TM4SF1	4.0660233103871e-20	-0.0230086	0.065	0.085	1.48820519183478e-15	Replicate 1	4h	Col I	24630	66378
ATP1B1	4.74480205903981e-20	-0.0423629	0.103	0.128	1.73664500162916e-15	Replicate 1	4h	Col I	24630	66378
LYZ	4.74627574425679e-20	-0.0479994	0.08	0.103	1.73718438515543e-15	Replicate 1	4h	Col I	24630	66378
PKIB	4.78193542603587e-20	-0.0241776	0.082	0.105	1.75023618528339e-15	Replicate 1	4h	Col I	24630	66378
C4orf48	5.65028506768375e-20	-0.0349523	0.057	0.076	2.06806083762293e-15	Replicate 1	4h	Col I	24630	66378
NDUFC1	6.31644328492929e-20	-0.0407076	0.048	0.066	2.31188140671697e-15	Replicate 1	4h	Col I	24630	66378
EEF1A1	8.49566574155812e-20	-0.0910884	0.15	0.179	3.10949861806769e-15	Replicate 1	4h	Col I	24630	66378
COX6A1	8.97103256505426e-20	-0.0292829	0.077	0.099	3.28348762913551e-15	Replicate 1	4h	Col I	24630	66378
DYNLRB1	9.11409884714762e-20	-0.0643136	0.053	0.071	3.3358513190445e-15	Replicate 1	4h	Col I	24630	66378
GNAS	9.86658994977215e-20	-0.0355048	0.101	0.126	3.6112705875161e-15	Replicate 1	4h	Col I	24630	66378
RPL27	1.06084547761619e-19	-0.0648148	0.088	0.111	3.88280053262302e-15	Replicate 1	4h	Col I	24630	66378
MZT2B	1.10564503325503e-19	-0.0168535	0.043	0.059	4.04677138621675e-15	Replicate 1	4h	Col I	24630	66378
ATP5MF	1.46666073207893e-19	-0.047844	0.055	0.074	5.36812494548209e-15	Replicate 1	4h	Col I	24630	66378
HSP90AA1	1.59072631574829e-19	-0.0406558	0.118	0.145	5.8222173882703e-15	Replicate 1	4h	Col I	24630	66378
NDUFA1	2.10986425363662e-19	-0.0423252	0.068	0.089	7.7223141547354e-15	Replicate 1	4h	Col I	24630	66378
COX7B	2.25170688096269e-19	-0.0889332	0.093	0.116	8.24147235501152e-15	Replicate 1	4h	Col I	24630	66378
SMIM22	2.4534843063937e-19	-0.0522964	0.066	0.086	8.9799979098316e-15	Replicate 1	4h	Col I	24630	66378
ATP5MD	2.6793257827708e-19	-0.0619322	0.093	0.116	9.80660029751941e-15	Replicate 1	4h	Col I	24630	66378
RPL36AL	3.00020982407666e-19	-0.0875607	0.127	0.153	1.0981067977103e-14	Replicate 1	4h	Col I	24630	66378
GTF3C6	3.47609586781776e-19	0.0197013	0.045	0.062	1.27228584857998e-14	Replicate 1	4h	Col I	24630	66378
MALL	3.53657651117149e-19	-0.0476159	0.067	0.087	1.29442236885388e-14	Replicate 1	4h	Col I	24630	66378
CALML4	4.00056617344021e-19	-0.100366	0.142	0.169	1.46424722514085e-14	Replicate 1	4h	Col I	24630	66378
ITM2C	4.87322653703261e-19	-0.0157859	0.085	0.107	1.78364964481931e-14	Replicate 1	4h	Col I	24630	66378
RPS9	6.39735355522474e-19	0.0201804	0.058	0.077	2.34149537474781e-14	Replicate 1	4h	Col I	24630	66378
COX17	8.92308666185593e-19	-0.0327915	0.047	0.064	3.26593894910589e-14	Replicate 1	4h	Col I	24630	66378
RPS29	1.04053322135277e-18	-0.0797524	0.101	0.124	3.80845564347326e-14	Replicate 1	4h	Col I	24630	66378
CYBA	1.1090309392804e-18	0.0719318	0.044	0.06	4.0591641408602e-14	Replicate 1	4h	Col I	24630	66378
RPLP2	1.38346473632874e-18	-0.0436493	0.089	0.112	5.06361928143681e-14	Replicate 1	4h	Col I	24630	66378
COX7A2	1.40829230448954e-18	-0.0733923	0.112	0.136	5.15449066366217e-14	Replicate 1	4h	Col I	24630	66378
PHLDA2	1.45424885126003e-18	-0.0454454	0.08	0.101	5.32269622049685e-14	Replicate 1	4h	Col I	24630	66378
CMAS	2.00722763070857e-18	-0.0119364	0.067	0.087	7.34665385115643e-14	Replicate 1	4h	Col I	24630	66378
ATP5ME	2.10379802645576e-18	0.012328	0.049	0.066	7.70011115663073e-14	Replicate 1	4h	Col I	24630	66378
S100A4	2.15891609284445e-18	0.276396	0.269	0.237	7.90184879141998e-14	Replicate 1	4h	Col I	24630	66378
CEACAM6	2.23260091055609e-18	-0.0667101	0.081	0.102	8.17154259272633e-14	Replicate 1	4h	Col I	24630	66378
F3	2.62214047221759e-18	0.0417236	0.071	0.092	9.59729634236359e-14	Replicate 1	4h	Col I	24630	66378
TAX1BP3	2.94062482803267e-18	0.0800755	0.035	0.05	1.07629809330824e-13	Replicate 1	4h	Col I	24630	66378
NDUFB4	3.28228193130115e-18	-0.0327959	0.068	0.087	1.20134800967553e-13	Replicate 1	4h	Col I	24630	66378
ATP5MG	3.36233410746714e-18	-0.0501813	0.071	0.091	1.23064790667405e-13	Replicate 1	4h	Col I	24630	66378
RNASE1	4.23822298343462e-18	-0.0356371	0.068	0.087	1.55123199416691e-13	Replicate 1	4h	Col I	24630	66378
TMEM54	5.6018530195333e-18	-0.0349427	0.068	0.088	2.05033422367938e-13	Replicate 1	4h	Col I	24630	66378
SOD1	5.73480713429623e-18	-0.0691575	0.09	0.112	2.09899675922376e-13	Replicate 1	4h	Col I	24630	66378
ATP5MPL	6.85564034659827e-18	-0.0282741	0.055	0.073	2.50923292325843e-13	Replicate 1	4h	Col I	24630	66378
PLAC8	8.66607003684206e-18	-0.0753928	0.201	0.229	3.17186829418456e-13	Replicate 1	4h	Col I	24630	66378
ATP6V1G1	9.67295303139843e-18	0.0839418	0.05	0.068	3.54039753902214e-13	Replicate 1	4h	Col I	24630	66378
PERP	1.12901761352255e-17	-0.0146195	0.097	0.119	4.13231736725388e-13	Replicate 1	4h	Col I	24630	66378
RACK1	1.42633660782187e-17	0.0769766	0.053	0.071	5.22053461828883e-13	Replicate 1	4h	Col I	24630	66378
H2AFZ	1.56854151988807e-17	0.0464315	0.036	0.051	5.74101881694232e-13	Replicate 1	4h	Col I	24630	66378
SUB1	2.38203781164156e-17	0.0163325	0.067	0.086	8.71849659438926e-13	Replicate 1	4h	Col I	24630	66378
C4BPB	2.58573096912586e-17	0.763506	0.086	0.069	9.46403392009757e-13	Replicate 1	4h	Col I	24630	66378
MICOS10	2.73516930954178e-17	0.0186704	0.062	0.081	1.00109931898539e-12	Replicate 1	4h	Col I	24630	66378
MYDGF	2.84823919169488e-17	0.126324	0.047	0.063	1.04248402655224e-12	Replicate 1	4h	Col I	24630	66378
DSTN	3.08887741255809e-17	-0.0361332	0.11	0.133	1.13056002177038e-12	Replicate 1	4h	Col I	24630	66378
POLR2L	3.17409421334287e-17	-0.00938768	0.053	0.07	1.16175022302562e-12	Replicate 1	4h	Col I	24630	66378
UQCRQ	3.8846193031101e-17	-0.0455469	0.07	0.089	1.42180951113133e-12	Replicate 1	4h	Col I	24630	66378
RPS5	4.89899399632049e-17	0.111434	0.044	0.06	1.79308079259326e-12	Replicate 1	4h	Col I	24630	66378
UBL5	5.88419907300065e-17	-0.0538041	0.098	0.12	2.15367570270897e-12	Replicate 1	4h	Col I	24630	66378
S100A16	9.11435435551343e-17	-0.0124471	0.06	0.078	3.33594483766147e-12	Replicate 1	4h	Col I	24630	66378
CLIC1	1.29874652304352e-16	-0.0527585	0.107	0.129	4.75354214899159e-12	Replicate 1	4h	Col I	24630	66378
HSBP1	1.3306409664663e-16	0.00819059	0.059	0.076	4.87027900136332e-12	Replicate 1	4h	Col I	24630	66378
ELOB	1.38435934119506e-16	-0.00960524	0.078	0.097	5.06689362470804e-12	Replicate 1	4h	Col I	24630	66378
TFF1	1.44826408497376e-16	0.0755611	0.856	0.814	5.30079137741248e-12	Replicate 1	4h	Col I	24630	66378
HSP90B1	1.63781575181708e-16	-0.0391741	0.119	0.143	5.99456943322571e-12	Replicate 1	4h	Col I	24630	66378
UQCRB	2.24152940852085e-16	-0.0667116	0.106	0.128	8.20422178812717e-12	Replicate 1	4h	Col I	24630	66378
RPL35	2.30193396478191e-16	-0.052518	0.106	0.128	8.42530850449826e-12	Replicate 1	4h	Col I	24630	66378
NPM1	2.31293374509869e-16	0.2197	0.038	0.052	8.4655688004357e-12	Replicate 1	4h	Col I	24630	66378
GUK1	2.4187788806176e-16	-0.0201824	0.087	0.108	8.8529725809485e-12	Replicate 1	4h	Col I	24630	66378
COX7C	2.91603096128546e-16	-0.0503734	0.112	0.134	1.06729649214009e-11	Replicate 1	4h	Col I	24630	66378
OAZ1	8.00622219284836e-16	-0.0446996	0.092	0.113	2.93035738480443e-11	Replicate 1	4h	Col I	24630	66378
DBI	8.14250566640487e-16	-0.0547186	0.096	0.117	2.98023849896085e-11	Replicate 1	4h	Col I	24630	66378
BLOC1S1	1.08110000386199e-15	-0.0219202	0.061	0.078	3.95693412413527e-11	Replicate 1	4h	Col I	24630	66378
ROMO1	1.29385447661175e-15	0.0246078	0.047	0.062	4.73563676984666e-11	Replicate 1	4h	Col I	24630	66378
GPX4	1.55102895742075e-15	-0.0383717	0.1	0.121	5.67692108705571e-11	Replicate 1	4h	Col I	24630	66378
JPT1	2.02773910819337e-15	-0.0303246	0.113	0.135	7.42172790989857e-11	Replicate 1	4h	Col I	24630	66378
FAM162A	2.4063187139705e-15	0.0343007	0.049	0.064	8.80736712500341e-11	Replicate 1	4h	Col I	24630	66378
NDUFC2	2.85039099383784e-15	0.0504363	0.058	0.074	1.04327160765459e-10	Replicate 1	4h	Col I	24630	66378
ATP5IF1	2.96342013491507e-15	-0.0543501	0.136	0.159	1.08464140358026e-10	Replicate 1	4h	Col I	24630	66378
NDUFS5	4.11548314301379e-15	0.0234091	0.064	0.081	1.50630798517448e-10	Replicate 1	4h	Col I	24630	66378
ATP6V0E1	4.24241278646222e-15	0.0244206	0.068	0.085	1.55276550397304e-10	Replicate 1	4h	Col I	24630	66378
BLVRB	4.65658264692338e-15	0.0238994	0.037	0.05	1.70435581460043e-10	Replicate 1	4h	Col I	24630	66378
NACA	4.82977674583431e-15	-0.0402807	0.125	0.148	1.76774658674282e-10	Replicate 1	4h	Col I	24630	66378
PGRMC1	6.06330345464334e-15	0.0808489	0.04	0.054	2.21922969743401e-10	Replicate 1	4h	Col I	24630	66378
CHCHD2	7.83724821953048e-15	-0.0316567	0.099	0.119	2.86851122083035e-10	Replicate 1	4h	Col I	24630	66378
ITM2B	9.21706849220172e-15	-0.0464093	0.143	0.167	3.37353923883075e-10	Replicate 1	4h	Col I	24630	66378
GABARAPL2	9.65524367440326e-15	0.0779786	0.052	0.068	3.53391573726834e-10	Replicate 1	4h	Col I	24630	66378
TMEM256	9.88545262787697e-15	-0.029553	0.045	0.059	3.61817451632925e-10	Replicate 1	4h	Col I	24630	66378
ARPC3	1.19032346532097e-14	-0.0328082	0.152	0.176	4.35670291542127e-10	Replicate 1	4h	Col I	24630	66378
CDA	1.75542609706656e-14	-0.0243575	0.068	0.085	6.42503505787332e-10	Replicate 1	4h	Col I	24630	66378
H3F3B	2.10419741955971e-14	-0.0383821	0.173	0.197	7.70157297533051e-10	Replicate 1	4h	Col I	24630	66378
POMP	2.59739930186537e-14	-0.0106844	0.083	0.102	9.50674118475743e-10	Replicate 1	4h	Col I	24630	66378
GLRX	2.9178953095649e-14	0.0657577	0.042	0.056	1.06797886225385e-09	Replicate 1	4h	Col I	24630	66378
COX6B1	3.10690918251298e-14	0.00888463	0.088	0.107	1.13715982989158e-09	Replicate 1	4h	Col I	24630	66378
OST4	3.60848986682039e-14	-0.0136061	0.082	0.1	1.32074337615493e-09	Replicate 1	4h	Col I	24630	66378
UBC	3.66497613487123e-14	-0.0302083	0.166	0.191	1.34141791512422e-09	Replicate 1	4h	Col I	24630	66378
FAU	3.89478109457786e-14	-0.0492442	0.131	0.153	1.42552882842644e-09	Replicate 1	4h	Col I	24630	66378
PPIA	4.53515196421082e-14	-0.0160646	0.126	0.148	1.6599109704208e-09	Replicate 1	4h	Col I	24630	66378
AL133453.1	4.62804279398377e-14	-0.0902348	0.041	0.054	1.693909943026e-09	Replicate 1	4h	Col I	24630	66378
BZW1	5.77532837819521e-14	0.0758821	0.074	0.092	2.11382793970323e-09	Replicate 1	4h	Col I	24630	66378
TXNDC17	7.32308803523808e-14	-0.05241	0.128	0.15	2.68032345177749e-09	Replicate 1	4h	Col I	24630	66378
VDAC1	1.02542128698083e-13	-0.0129508	0.124	0.146	3.75314445247853e-09	Replicate 1	4h	Col I	24630	66378
EDF1	1.03724108252173e-13	-0.0062077	0.133	0.155	3.79640608613777e-09	Replicate 1	4h	Col I	24630	66378
UQCR11	1.13334755091472e-13	0.0844774	0.062	0.078	4.14816537110297e-09	Replicate 1	4h	Col I	24630	66378
SKP1	1.21005223515641e-13	0.0082942	0.102	0.122	4.42891218589598e-09	Replicate 1	4h	Col I	24630	66378
RPL24	1.53066797049804e-13	-0.0497091	0.152	0.174	5.60239783881989e-09	Replicate 1	4h	Col I	24630	66378
ATP5PF	1.73038093028636e-13	-0.0298373	0.101	0.12	6.3333672429411e-09	Replicate 1	4h	Col I	24630	66378
AGR2	2.08077533659112e-13	0.134105	0.522	0.481	7.61584580945717e-09	Replicate 1	4h	Col I	24630	66378
RPS26	2.94887785802906e-13	-0.014422	0.108	0.128	1.07931878481722e-08	Replicate 1	4h	Col I	24630	66378
SRP14	3.28212627115551e-13	-0.0331803	0.135	0.156	1.20129103650563e-08	Replicate 1	4h	Col I	24630	66378
C12orf75	5.31425015635529e-13	-0.0413313	0.147	0.168	1.9450686997276e-08	Replicate 1	4h	Col I	24630	66378
UCA1	5.60183498788428e-13	0.207265	0.04	0.053	2.05032762391553e-08	Replicate 1	4h	Col I	24630	66378
C19orf33	5.63507469748683e-13	-0.0226869	0.109	0.129	2.06249369002715e-08	Replicate 1	4h	Col I	24630	66378
TPI1	5.72329975290909e-13	0.00899359	0.11	0.131	2.09478494256226e-08	Replicate 1	4h	Col I	24630	66378
CALM2	6.70811927231411e-13	-0.0161582	0.186	0.211	2.45523873485969e-08	Replicate 1	4h	Col I	24630	66378
NDUFA13	7.00090839009397e-13	0.0145252	0.092	0.11	2.5624024798583e-08	Replicate 1	4h	Col I	24630	66378
SELENOW	7.41742193089686e-13	0.0285258	0.096	0.115	2.71485060092756e-08	Replicate 1	4h	Col I	24630	66378
VAMP8	8.19076523907553e-13	-0.00597544	0.105	0.124	2.99790198515403e-08	Replicate 1	4h	Col I	24630	66378
UQCR10	9.45462983448358e-13	-0.00315648	0.093	0.112	3.46048906571934e-08	Replicate 1	4h	Col I	24630	66378
ATP5PO	1.14618529868448e-12	0.0600516	0.049	0.063	4.19515281171507e-08	Replicate 1	4h	Col I	24630	66378
RPLP0	1.36561316091298e-12	-0.00468532	0.124	0.144	4.99828073025758e-08	Replicate 1	4h	Col I	24630	66378
TMEM59	1.53915340465509e-12	-0.0205883	0.148	0.169	5.63345537637811e-08	Replicate 1	4h	Col I	24630	66378
GNG5	1.58020490364669e-12	-0.0235796	0.133	0.154	5.78370796783726e-08	Replicate 1	4h	Col I	24630	66378
RPS25	1.68314558174301e-12	-0.0165566	0.095	0.113	6.16048114373759e-08	Replicate 1	4h	Col I	24630	66378
PPP1R14D	1.90738721068459e-12	0.118719	0.042	0.055	6.98122792982666e-08	Replicate 1	4h	Col I	24630	66378
TMA7	1.94604962553577e-12	0.0290438	0.085	0.102	7.12273623442348e-08	Replicate 1	4h	Col I	24630	66378
CIB1	2.04765167938779e-12	-0.0273536	0.154	0.175	7.49460991172726e-08	Replicate 1	4h	Col I	24630	66378
DYNLT1	2.54650262229586e-12	-0.000162484	0.121	0.142	9.32045424786509e-08	Replicate 1	4h	Col I	24630	66378
CALM1	3.73158184464359e-12	-0.0296784	0.225	0.249	1.365796270958e-07	Replicate 1	4h	Col I	24630	66378
HINT1	3.74101432711523e-12	-0.045377	0.195	0.217	1.36924865386745e-07	Replicate 1	4h	Col I	24630	66378
IGFBP3	1.31951232661051e-11	0.243939	0.258	0.234	4.82954706662711e-07	Replicate 1	4h	Col I	24630	66378
RPL13A	1.90329667552307e-11	-0.032913	0.179	0.2	6.96625616208198e-07	Replicate 1	4h	Col I	24630	66378
UBA52	1.9229766557669e-11	-0.000833173	0.116	0.134	7.03828685777244e-07	Replicate 1	4h	Col I	24630	66378
NDUFB3	1.92500492764791e-11	0.0221115	0.07	0.085	7.04571053568413e-07	Replicate 1	4h	Col I	24630	66378
TSTD1	2.34959785845187e-11	-0.0142472	0.098	0.115	8.59976312171968e-07	Replicate 1	4h	Col I	24630	66378
MMP7	3.88194850080617e-11	-0.0429751	0.066	0.08	1.42083197078007e-06	Replicate 1	4h	Col I	24630	66378
PPDPF	4.29064743974975e-11	0.00809936	0.11	0.128	1.57041986942281e-06	Replicate 1	4h	Col I	24630	66378
PCCA	4.82646880121749e-11	0.597746	0.101	0.087	1.76653584593361e-06	Replicate 1	4h	Col I	24630	66378
COX4I1	6.00715026172131e-11	0.00619189	0.131	0.15	2.19867706729262e-06	Replicate 1	4h	Col I	24630	66378
ACTB	6.05331005781735e-11	-0.0490137	0.326	0.347	2.21557201426173e-06	Replicate 1	4h	Col I	24630	66378
CFL1	6.07201286559394e-11	0.00448249	0.146	0.166	2.22241742893604e-06	Replicate 1	4h	Col I	24630	66378
SERF2	6.13375131586487e-11	-0.0224189	0.171	0.192	2.2450143191197e-06	Replicate 1	4h	Col I	24630	66378
MYL6	7.98223548967434e-11	-0.0378932	0.491	0.507	2.92157801157571e-06	Replicate 1	4h	Col I	24630	66378
COX6C	9.80676699059981e-11	-0.0110072	0.12	0.138	3.58937478622944e-06	Replicate 1	4h	Col I	24630	66378
RPS2	1.20869618695723e-10	0.0633813	0.09	0.107	4.42394891388216e-06	Replicate 1	4h	Col I	24630	66378
GAPDH	1.44663824345512e-10	-0.0477781	0.356	0.376	5.29484063487007e-06	Replicate 1	4h	Col I	24630	66378
SERPINB1	1.88427420703078e-10	0.191297	0.073	0.088	6.89663202515337e-06	Replicate 1	4h	Col I	24630	66378
TXN	2.35522614832188e-10	-0.0143967	0.159	0.179	8.6203632254729e-06	Replicate 1	4h	Col I	24630	66378
CD59	2.7875774127124e-10	-0.00857152	0.163	0.182	1.02028120882686e-05	Replicate 1	4h	Col I	24630	66378
SSR4	3.52637807134615e-10	0.22356	0.048	0.06	1.2906896378934e-05	Replicate 1	4h	Col I	24630	66378
RPL36	3.83034081574548e-10	0.0177021	0.106	0.123	1.401943041971e-05	Replicate 1	4h	Col I	24630	66378
S100A14	5.12681217320926e-10	0.038349	0.085	0.1	1.87646452351632e-05	Replicate 1	4h	Col I	24630	66378
PRDX1	5.15613084540145e-10	0.00560068	0.144	0.163	1.88719545072538e-05	Replicate 1	4h	Col I	24630	66378
RPSA	7.06457124227219e-10	0.29269	0.043	0.054	2.58570372038404e-05	Replicate 1	4h	Col I	24630	66378
SLC25A3	1.26504833319369e-09	0.0955856	0.094	0.11	4.63020340432221e-05	Replicate 1	4h	Col I	24630	66378
RPL34	1.50339165742628e-09	-0.0166088	0.137	0.154	5.50256380534594e-05	Replicate 1	4h	Col I	24630	66378
RPL10A	1.6581939532045e-09	0.196949	0.051	0.064	6.0691556881238e-05	Replicate 1	4h	Col I	24630	66378
TM4SF4	1.68407863289301e-09	0.0351299	0.087	0.102	6.16389620425171e-05	Replicate 1	4h	Col I	24630	66378
TSPAN1	1.70629840138427e-09	-0.0264234	0.211	0.231	6.24522277890658e-05	Replicate 1	4h	Col I	24630	66378
C15orf48	1.96345112675362e-09	-0.018142	0.217	0.237	7.18642746903094e-05	Replicate 1	4h	Col I	24630	66378
PSME2	2.02429221791871e-09	0.277748	0.043	0.054	7.40911194680426e-05	Replicate 1	4h	Col I	24630	66378
HLA-G	2.29936740493035e-09	0.154244	0.056	0.069	8.41591463878557e-05	Replicate 1	4h	Col I	24630	66378
RPL41	2.36574028068641e-09	-0.0350478	0.305	0.324	8.65884600134033e-05	Replicate 1	4h	Col I	24630	66378
RPS15	2.87972688733419e-09	0.0334212	0.128	0.146	0.000105401	Replicate 1	4h	Col I	24630	66378
SNHG29	4.07834083838971e-09	0.297631	0.045	0.056	0.000149271	Replicate 1	4h	Col I	24630	66378
GSTP1	4.27606974952472e-09	0.234378	0.271	0.251	0.000156508	Replicate 1	4h	Col I	24630	66378
UBB	6.1129511155705e-09	0.00762842	0.139	0.156	0.00022374	Replicate 1	4h	Col I	24630	66378
CEACAM5	7.57050799365794e-09	-0.0365612	0.176	0.194	0.000277088	Replicate 1	4h	Col I	24630	66378
KLK10	9.26878956345714e-09	0.249411	0.06	0.072	0.000339247	Replicate 1	4h	Col I	24630	66378
EPCAM	1.24301756007802e-08	-0.0235887	0.426	0.441	0.000454957	Replicate 1	4h	Col I	24630	66378
RPL12	1.72301880318711e-08	0.0583461	0.097	0.112	0.000630642	Replicate 1	4h	Col I	24630	66378
RPL3	1.80434509173203e-08	0.0967892	0.094	0.11	0.000660408	Replicate 1	4h	Col I	24630	66378
ATP5MC3	2.78155256245846e-08	0.476884	0.118	0.106	0.00101808	Replicate 1	4h	Col I	24630	66378
MYL12A	2.93063314833421e-08	0.0101945	0.205	0.224	0.00107264	Replicate 1	4h	Col I	24630	66378
ACTG1	3.61061515667516e-08	-0.0108261	0.285	0.304	0.00132152	Replicate 1	4h	Col I	24630	66378
ATP5F1E	3.83225581831092e-08	-0.00158814	0.189	0.208	0.00140264	Replicate 1	4h	Col I	24630	66378
ISG20	4.7675017056357e-08	0.258981	0.051	0.062	0.00174495	Replicate 1	4h	Col I	24630	66378
PTMA	5.30390285400231e-08	-0.0207061	0.258	0.276	0.00194128	Replicate 1	4h	Col I	24630	66378
RPL30	5.64189869460532e-08	0.31137	0.182	0.167	0.00206499	Replicate 1	4h	Col I	24630	66378
FXYD3	5.75648677667697e-08	-0.0219098	0.503	0.514	0.00210693	Replicate 1	4h	Col I	24630	66378
RPS18	7.43703955457132e-08	0.0110765	0.14	0.156	0.00272203	Replicate 1	4h	Col I	24630	66378
MYL12B	1.29846770662235e-07	-0.00935562	0.397	0.412	0.00475252	Replicate 1	4h	Col I	24630	66378
RPL8	1.84825999677452e-07	0.0521146	0.121	0.137	0.00676482	Replicate 1	4h	Col I	24630	66378
TSPAN8	2.15848985075974e-07	-0.0291959	0.755	0.76	0.00790029	Replicate 1	4h	Col I	24630	66378
RPL18	2.53993490300086e-07	0.0262659	0.15	0.167	0.00929642	Replicate 1	4h	Col I	24630	66378
SPINT2	2.68271562463553e-07	0.00124658	0.219	0.237	0.00981901	Replicate 1	4h	Col I	24630	66378
LDHA	4.57393566995917e-07	0.0148595	0.232	0.248	0.0167411	Replicate 1	4h	Col I	24630	66378
MIF	4.69541546587609e-07	-0.0118573	0.31	0.326	0.0171857	Replicate 1	4h	Col I	24630	66378
HLA-C	4.95077535996204e-07	0.0408478	0.15	0.167	0.0181203	Replicate 1	4h	Col I	24630	66378
KLK6	7.56593421381193e-07	0.413277	0.041	0.05	0.0276921	Replicate 1	4h	Col I	24630	66378
RPL17	1.165224016566e-06	0.329994	0.168	0.156	0.0426484	Replicate 1	4h	Col I	24630	66378
FCGRT	1.31446408525697e-06	0.398544	0.042	0.051	0.0481107	Replicate 1	4h	Col I	24630	66378
H3F3A	1.4105058682622e-06	-0.0156591	0.31	0.325	0.0516259	Replicate 1	4h	Col I	24630	66378
RPL29	1.43061588317448e-06	0.104853	0.1	0.113	0.052362	Replicate 1	4h	Col I	24630	66378
YBX1	1.913331263101e-06	0.310793	0.06	0.071	0.0700298	Replicate 1	4h	Col I	24630	66378
CD63	1.93715108269721e-06	0.000371788	0.245	0.26	0.0709017	Replicate 1	4h	Col I	24630	66378
RPLP1	2.92344734432727e-06	0.014931	0.171	0.187	0.107001	Replicate 1	4h	Col I	24630	66378
HLA-A	4.14916117371844e-06	-0.0283595	0.263	0.278	0.151863	Replicate 1	4h	Col I	24630	66378
RPS3	6.10511467061739e-06	0.163932	0.086	0.098	0.223453	Replicate 1	4h	Col I	24630	66378
SLC25A5	1.11627254807398e-05	0.247374	0.065	0.075	0.408567	Replicate 1	4h	Col I	24630	66378
CYSTM1	1.51816853082081e-05	0.00431084	0.37	0.381	0.555665	Replicate 1	4h	Col I	24630	66378
SEC61G	1.56000792412662e-05	0.0692481	0.12	0.132	0.570979	Replicate 1	4h	Col I	24630	66378
KRT20	2.6079578262417e-05	0.00479748	0.233	0.246	0.954539	Replicate 1	4h	Col I	24630	66378
RPS20	2.61123563930507e-05	0.108221	0.102	0.113	0.955738	Replicate 1	4h	Col I	24630	66378
TMBIM6	2.89092513017588e-05	0.0570534	0.153	0.166	1	Replicate 1	4h	Col I	24630	66378
RPS11	3.26458783392921e-05	0.0913504	0.12	0.133	1	Replicate 1	4h	Col I	24630	66378
RPL27A	3.89538319234298e-05	0.0674237	0.125	0.137	1	Replicate 1	4h	Col I	24630	66378
NME2	8.27178176395013e-05	0.300347	0.057	0.065	1	Replicate 1	4h	Col I	24630	66378
TMSB10	0.000139111	-0.0197232	0.813	0.814	1	Replicate 1	4h	Col I	24630	66378
HIST1H1C	0.00014856	0.0888431	0.107	0.117	1	Replicate 1	4h	Col I	24630	66378
RPL6	0.000240169	0.407404	0.12	0.112	1	Replicate 1	4h	Col I	24630	66378
RPL28	0.000285981	0.077929	0.141	0.153	1	Replicate 1	4h	Col I	24630	66378
RPS24	0.000287383	0.105912	0.135	0.147	1	Replicate 1	4h	Col I	24630	66378
RPL35A	0.000308033	0.0928804	0.125	0.136	1	Replicate 1	4h	Col I	24630	66378
TPT1	0.000408856	-0.000434403	0.626	0.628	1	Replicate 1	4h	Col I	24630	66378
RPL19	0.000552001	0.143116	0.108	0.119	1	Replicate 1	4h	Col I	24630	66378
UQCRH	0.000744307	0.529417	0.09	0.084	1	Replicate 1	4h	Col I	24630	66378
ADIRF	0.000813834	0.300303	0.13	0.122	1	Replicate 1	4h	Col I	24630	66378
RARRES1	0.000830835	0.244651	0.068	0.076	1	Replicate 1	4h	Col I	24630	66378
RPS8	0.000835359	0.135433	0.118	0.129	1	Replicate 1	4h	Col I	24630	66378
IFI6	0.000992334	0.174755	0.072	0.08	1	Replicate 1	4h	Col I	24630	66378
RPL5	0.00184157	0.230054	0.083	0.091	1	Replicate 1	4h	Col I	24630	66378
RPS7	0.00184715	0.322592	0.145	0.138	1	Replicate 1	4h	Col I	24630	66378
HLA-B	0.00185668	0.0343283	0.188	0.199	1	Replicate 1	4h	Col I	24630	66378
RPS27	0.00309616	0.106669	0.15	0.16	1	Replicate 1	4h	Col I	24630	66378
RPL11	0.0031253	0.223109	0.197	0.189	1	Replicate 1	4h	Col I	24630	66378
MGST3	0.00349407	0.323759	0.146	0.139	1	Replicate 1	4h	Col I	24630	66378
S100A6	0.00544217	-0.0204623	0.979	0.979	1	Replicate 1	4h	Col I	24630	66378
PFN1	0.00706052	0.457823	0.056	0.062	1	Replicate 1	4h	Col I	24630	66378
ANXA2	0.00797327	0.0670091	0.203	0.213	1	Replicate 1	4h	Col I	24630	66378
TPM1	0.00826435	0.304183	0.151	0.146	1	Replicate 1	4h	Col I	24630	66378
B2M	0.00855074	-0.019863	0.936	0.934	1	Replicate 1	4h	Col I	24630	66378
RPS19	0.00983867	0.188705	0.219	0.212	1	Replicate 1	4h	Col I	24630	66378
RPL23	0.0169929	0.240705	0.083	0.089	1	Replicate 1	4h	Col I	24630	66378
RPS4X	0.0175419	0.158598	0.12	0.127	1	Replicate 1	4h	Col I	24630	66378
RPS27A	0.0195311	0.23624	0.164	0.159	1	Replicate 1	4h	Col I	24630	66378
RPL22	0.0195992	0.235068	0.088	0.095	1	Replicate 1	4h	Col I	24630	66378
ISG15	0.0199093	0.121429	0.121	0.128	1	Replicate 1	4h	Col I	24630	66378
RPL23A	0.020259	0.15733	0.125	0.132	1	Replicate 1	4h	Col I	24630	66378
RPL21	0.0213422	0.286895	0.151	0.146	1	Replicate 1	4h	Col I	24630	66378
TMSB4X	0.0219676	-0.0129962	0.881	0.884	1	Replicate 1	4h	Col I	24630	66378
RPS16	0.026179	0.174699	0.115	0.122	1	Replicate 1	4h	Col I	24630	66378
NDUFA4	0.0288387	0.424931	0.095	0.091	1	Replicate 1	4h	Col I	24630	66378
RPL37A	0.0342538	0.185882	0.111	0.118	1	Replicate 1	4h	Col I	24630	66378
RPL32	0.0357028	0.153101	0.115	0.122	1	Replicate 1	4h	Col I	24630	66378
SH3BGRL3	0.0580983	0.12689	0.148	0.155	1	Replicate 1	4h	Col I	24630	66378
RPL37	0.0639204	0.248288	0.139	0.135	1	Replicate 1	4h	Col I	24630	66378
RPL18A	0.0709039	0.181561	0.116	0.122	1	Replicate 1	4h	Col I	24630	66378
PRDX5	0.0723265	0.349175	0.08	0.086	1	Replicate 1	4h	Col I	24630	66378
RPS12	0.0731503	0.0982087	0.167	0.173	1	Replicate 1	4h	Col I	24630	66378
TMEM141	0.0888947	0.574769	0.069	0.067	1	Replicate 1	4h	Col I	24630	66378
EEF1B2	0.0895711	0.630948	0.064	0.062	1	Replicate 1	4h	Col I	24630	66378
ANXA3	0.0957485	0.483006	0.099	0.097	1	Replicate 1	4h	Col I	24630	66378
TFF3	0.104537	-0.0115187	0.98	0.977	1	Replicate 1	4h	Col I	24630	66378
GABARAP	0.113947	0.490618	0.083	0.081	1	Replicate 1	4h	Col I	24630	66378
LGALS4	0.135809	0.170313	0.225	0.222	1	Replicate 1	4h	Col I	24630	66378
RPL7	0.143424	0.276895	0.088	0.093	1	Replicate 1	4h	Col I	24630	66378
FABP1	0.297943	-0.00850923	0.98	0.98	1	Replicate 1	4h	Col I	24630	66378
RPL13	0.311017	0.136424	0.169	0.174	1	Replicate 1	4h	Col I	24630	66378
RPL15	0.313769	0.187493	0.17	0.169	1	Replicate 1	4h	Col I	24630	66378
RPL39	0.364175	0.150129	0.147	0.151	1	Replicate 1	4h	Col I	24630	66378
RPL7A	0.376312	0.234397	0.149	0.149	1	Replicate 1	4h	Col I	24630	66378
CLDN3	0.408986	0.489554	0.065	0.068	1	Replicate 1	4h	Col I	24630	66378
RPS15A	0.414709	0.183275	0.133	0.137	1	Replicate 1	4h	Col I	24630	66378
TSPO	0.440654	0.284501	0.122	0.122	1	Replicate 1	4h	Col I	24630	66378
RPS17	0.527076	0.373391	0.075	0.078	1	Replicate 1	4h	Col I	24630	66378
ALDOB	0.5338	0.212766	0.117	0.116	1	Replicate 1	4h	Col I	24630	66378
RPL10	0.552641	0.153169	0.214	0.213	1	Replicate 1	4h	Col I	24630	66378
RPS3A	0.565518	0.17873	0.133	0.136	1	Replicate 1	4h	Col I	24630	66378
RPL9	0.577419	0.189061	0.144	0.148	1	Replicate 1	4h	Col I	24630	66378
RPS23	0.589537	0.236391	0.115	0.118	1	Replicate 1	4h	Col I	24630	66378
LCN2	0.591946	0.1205	0.187	0.189	1	Replicate 1	4h	Col I	24630	66378
RPL14	0.620264	0.300389	0.101	0.104	1	Replicate 1	4h	Col I	24630	66378
RPS13	0.671274	0.243797	0.124	0.126	1	Replicate 1	4h	Col I	24630	66378
CYB5A	0.75555	0.378074	0.086	0.086	1	Replicate 1	4h	Col I	24630	66378
RPL26	0.783593	0.178943	0.149	0.151	1	Replicate 1	4h	Col I	24630	66378
HSD17B2	0.818684	0.532782	0.057	0.058	1	Replicate 1	4h	Col I	24630	66378
RPS28	0.828067	0.190693	0.151	0.153	1	Replicate 1	4h	Col I	24630	66378
RPS14	0.840093	0.159093	0.189	0.19	1	Replicate 1	4h	Col I	24630	66378
RPS6	0.863012	0.133468	0.212	0.215	1	Replicate 1	4h	Col I	24630	66378
PRDX6	0.904198	0.417724	0.079	0.08	1	Replicate 1	4h	Col I	24630	66378
PEBP1	0.945315	0.515443	0.057	0.058	1	Replicate 1	4h	Col I	24630	66378
MT-CYB	7.65539455618074e-201	-2.24486	0.015	0.066	2.80195096150771e-196	Replicate 1	4h	Col I	24630	66378
MT-ND3	1.13872670348861e-193	-2.16433	0.009	0.054	4.16785360743867e-189	Replicate 1	4h	Col I	24630	66378
MT-ATP6	3.43763139431637e-181	-1.92587	0.022	0.075	1.25820746663374e-176	Replicate 1	4h	Col I	24630	66378
DYNLL1	3.20455759170716e-128	0.482763	0.407	0.312	1.17290012414074e-123	Replicate 1	4h	Col I	24630	66378
MT-ND4	6.69562968835882e-111	-1.32609	0.025	0.065	2.45066742223621e-106	Replicate 1	4h	Col I	24630	66378
GUCA2A	5.20651087928599e-101	0.74249	0.176	0.117	1.90563504692747e-96	Replicate 1	4h	Col I	24630	66378
MT-CO3	1.37182262120445e-97	-1.44907	0.041	0.082	5.0210079758704e-93	Replicate 1	4h	Col I	24630	66378
MT-CO2	1.13886136599517e-94	-1.39156	0.055	0.099	4.16834648567893e-90	Replicate 1	4h	Col I	24630	66378
MT-CO1	4.19380927866845e-93	-1.45685	0.055	0.098	1.53497613408544e-88	Replicate 1	4h	Col I	24630	66378
SHROOM3	4.39484241890461e-92	-0.395802	0.02	0.053	1.60855627374328e-87	Replicate 1	4h	Col I	24630	66378
GMDS	9.57145146608633e-89	-0.336147	0.019	0.05	3.50324695110226e-84	Replicate 1	4h	Col I	24630	66378
AREG	6.65126696665741e-88	-0.561263	0.037	0.076	2.43443022246628e-83	Replicate 1	4h	Col I	24630	66378
DST	3.19623270952177e-87	-0.306392	0.02	0.051	1.16985313401206e-82	Replicate 1	4h	Col I	24630	66378
HSPB1	3.98652752471167e-84	-0.559875	0.041	0.081	1.45910893931972e-79	Replicate 1	4h	Col I	24630	66378
MACC1	8.81169497486649e-84	-0.329899	0.019	0.05	3.22516847775088e-79	Replicate 1	4h	Col I	24630	66378
RPS27L	3.64385125693822e-79	0.5001	0.295	0.229	1.33368599855196e-74	Replicate 1	4h	Col I	24630	66378
LRRFIP1	5.85575293279946e-76	-0.151094	0.022	0.052	2.14326413093393e-71	Replicate 1	4h	Col I	24630	66378
PPARG	1.51818656865409e-73	-0.295124	0.022	0.051	5.55671465993085e-69	Replicate 1	4h	Col I	24630	66378
FABP2	3.64503192366907e-73	0.88646	0.118	0.077	1.33411813438212e-68	Replicate 1	4h	Col I	24630	66378
GDF15	9.61257613273744e-73	-0.51724	0.034	0.068	3.51829899034323e-68	Replicate 1	4h	Col I	24630	66378
SPTBN1	1.69758529378629e-72	-0.204117	0.026	0.057	6.21333193378718e-68	Replicate 1	4h	Col I	24630	66378
ST14	3.17716028350155e-70	-0.110615	0.022	0.05	1.1628724353644e-65	Replicate 1	4h	Col I	24630	66378
FLNB	2.58282350693685e-68	-0.160024	0.026	0.056	9.45339231773955e-64	Replicate 1	4h	Col I	24630	66378
BIRC3	4.16136499432088e-68	-0.408542	0.036	0.069	1.52310120157138e-63	Replicate 1	4h	Col I	24630	66378
RAB11FIP1	4.2544535491071e-68	-0.22094	0.025	0.054	1.55717254350869e-63	Replicate 1	4h	Col I	24630	66378
CSNK1A1	1.98460970567386e-67	-0.179658	0.026	0.055	7.26386998373688e-63	Replicate 1	4h	Col I	24630	66378
IFI27	3.48383023234108e-67	0.203367	0.757	0.674	1.27511670333916e-62	Replicate 1	4h	Col I	24630	66378
DSP	2.26150126534093e-65	-0.121643	0.023	0.05	8.27732078127433e-61	Replicate 1	4h	Col I	24630	66378
ERBIN	3.91195620207336e-65	-0.153938	0.03	0.061	1.43181508952087e-60	Replicate 1	4h	Col I	24630	66378
EPS8	2.69517108703754e-64	-0.151284	0.029	0.059	9.86459569566609e-60	Replicate 1	4h	Col I	24630	66378
KLF5	9.50633538043066e-63	-0.146221	0.03	0.06	3.47941381259143e-58	Replicate 1	4h	Col I	24630	66378
PHGR1	1.72876225572572e-61	0.173626	0.812	0.737	6.32744273218172e-57	Replicate 1	4h	Col I	24630	66378
S100A10	2.35786764272636e-61	0.196145	0.726	0.644	8.63003135914274e-57	Replicate 1	4h	Col I	24630	66378
GNB1	5.33455026392656e-61	-0.130437	0.024	0.051	1.95249874209976e-56	Replicate 1	4h	Col I	24630	66378
CD2AP	7.34475362509425e-61	-0.133978	0.032	0.062	2.68825327432075e-56	Replicate 1	4h	Col I	24630	66378
TOP1	2.51806389048699e-60	-0.108215	0.023	0.05	9.21636564557144e-56	Replicate 1	4h	Col I	24630	66378
GSN	2.99441962573412e-60	-0.176199	0.035	0.065	1.09598752721494e-55	Replicate 1	4h	Col I	24630	66378
PTPRR	3.62050252275588e-60	-0.146643	0.024	0.051	1.32514012835388e-55	Replicate 1	4h	Col I	24630	66378
MGLL	2.3001896519602e-59	-0.0731951	0.029	0.057	8.41892414513953e-55	Replicate 1	4h	Col I	24630	66378
APP	2.35701416672854e-59	-0.102493	0.031	0.06	8.62690755164313e-55	Replicate 1	4h	Col I	24630	66378
SAT1	2.00143781815773e-58	-0.261464	0.161	0.214	7.32546255823912e-54	Replicate 1	4h	Col I	24630	66378
MUC1	2.68219187865232e-58	-0.323867	0.039	0.07	9.81709049505537e-54	Replicate 1	4h	Col I	24630	66378
TMEM45B	4.95357646758121e-57	-0.14931	0.029	0.057	1.8130585228994e-52	Replicate 1	4h	Col I	24630	66378
KRT18	5.03629369263267e-57	0.315766	0.403	0.336	1.84333385444048e-52	Replicate 1	4h	Col I	24630	66378
AKR1C3	9.86507174086489e-57	0.805508	0.136	0.098	3.61071490787396e-52	Replicate 1	4h	Col I	24630	66378
HSP90AB1	2.03408379523339e-56	-0.247905	0.041	0.073	7.44495009893374e-52	Replicate 1	4h	Col I	24630	66378
PSAP	1.99002128357953e-55	-0.127629	0.027	0.053	7.28367690002944e-51	Replicate 1	4h	Col I	24630	66378
QSOX1	1.8309455118441e-53	-0.091097	0.034	0.062	6.70144366790057e-49	Replicate 1	4h	Col I	24630	66378
P4HA1	3.98208459779398e-53	-0.117716	0.032	0.059	1.45748278363857e-48	Replicate 1	4h	Col I	24630	66378
MSMO1	8.02148624293196e-53	-0.331519	0.037	0.066	2.93594417977553e-48	Replicate 1	4h	Col I	24630	66378
CDH1	1.18719728212961e-52	-0.0666798	0.034	0.062	4.34526077232258e-48	Replicate 1	4h	Col I	24630	66378
RTN4	2.98218397696462e-52	-0.160798	0.038	0.067	1.09150915740882e-47	Replicate 1	4h	Col I	24630	66378
LGALS3	3.36865057942657e-52	0.176978	0.763	0.691	1.23295979857592e-47	Replicate 1	4h	Col I	24630	66378
CTNNA1	4.11526765922745e-52	-0.0795721	0.038	0.067	1.50622911595384e-47	Replicate 1	4h	Col I	24630	66378
UBE2D3	4.84239177480677e-52	-0.0979457	0.032	0.058	1.77236381349703e-47	Replicate 1	4h	Col I	24630	66378
RAP1B	5.9358265595094e-52	-0.108684	0.026	0.052	2.17257187904604e-47	Replicate 1	4h	Col I	24630	66378
KRT19	6.57989508122073e-52	0.248334	0.5	0.428	2.4083073986776e-47	Replicate 1	4h	Col I	24630	66378
TINAGL1	1.16440606818432e-51	-0.167733	0.03	0.056	4.26184265016143e-47	Replicate 1	4h	Col I	24630	66378
SQSTM1	2.39391663607094e-51	-0.141529	0.032	0.058	8.76197427968326e-47	Replicate 1	4h	Col I	24630	66378
ACTN4	3.37720792378898e-51	-0.0895319	0.04	0.07	1.236091872186e-46	Replicate 1	4h	Col I	24630	66378
LSR	7.80475742361443e-51	-0.0896388	0.032	0.059	2.85661926461712e-46	Replicate 1	4h	Col I	24630	66378
TRAM1	9.9737587614199e-51	-0.171465	0.029	0.055	3.6504954442673e-46	Replicate 1	4h	Col I	24630	66378
EIF4G2	1.17371838613757e-49	-0.187425	0.05	0.081	4.29592666510211e-45	Replicate 1	4h	Col I	24630	66378
KLF6	1.4306550021597e-49	-0.0514942	0.028	0.053	5.23634037340472e-45	Replicate 1	4h	Col I	24630	66378
FHL2	1.75046885972623e-49	-0.099873	0.043	0.072	6.40689107348396e-45	Replicate 1	4h	Col I	24630	66378
CANX	3.06074104181098e-49	-0.097142	0.027	0.052	1.12026182871324e-44	Replicate 1	4h	Col I	24630	66378
RAB2A	4.07934648285893e-49	-0.092313	0.034	0.061	1.4930816061912e-44	Replicate 1	4h	Col I	24630	66378
ADAM9	9.72204587791465e-48	-0.0631096	0.036	0.063	3.55836601177554e-43	Replicate 1	4h	Col I	24630	66378
ANXA11	1.56303041302659e-47	-0.0542903	0.037	0.064	5.72084761471863e-43	Replicate 1	4h	Col I	24630	66378
TAX1BP1	2.46853917583385e-47	-0.0575153	0.036	0.063	9.03510023746949e-43	Replicate 1	4h	Col I	24630	66378
S100A11	2.88042566123486e-47	0.299472	0.414	0.354	1.05426459626857e-42	Replicate 1	4h	Col I	24630	66378
CD46	3.60048073236159e-47	-0.0899336	0.034	0.06	1.31781195285167e-42	Replicate 1	4h	Col I	24630	66378
KRT8	5.01615025793978e-47	0.256597	0.465	0.398	1.83596115590854e-42	Replicate 1	4h	Col I	24630	66378
SPATS2L	1.82843541882244e-46	-0.0521127	0.042	0.071	6.692256476432e-42	Replicate 1	4h	Col I	24630	66378
REEP3	1.96508540178518e-46	-0.0183459	0.026	0.05	7.19240907907395e-42	Replicate 1	4h	Col I	24630	66378
CAPN2	2.13243688923033e-46	-0.0750211	0.042	0.07	7.80493225827195e-42	Replicate 1	4h	Col I	24630	66378
MGAT4A	3.40992285375996e-46	-0.145194	0.032	0.057	1.24806586370468e-41	Replicate 1	4h	Col I	24630	66378
LGALS3BP	4.12533040292046e-46	-0.150175	0.042	0.07	1.50991218077292e-41	Replicate 1	4h	Col I	24630	66378
DDX5	1.4327181130013e-45	-0.0212492	0.032	0.057	5.24389156539607e-41	Replicate 1	4h	Col I	24630	66378
FTH1	2.90983670016032e-45	0.107019	0.93	0.882	1.06502933062568e-40	Replicate 1	4h	Col I	24630	66378
PABPC1	3.14557924654318e-45	-0.0696781	0.028	0.051	1.15131346002727e-40	Replicate 1	4h	Col I	24630	66378
HSPA5	5.86175334324386e-45	-0.201678	0.059	0.09	2.14546034116068e-40	Replicate 1	4h	Col I	24630	66378
TMPRSS2	7.18774269423659e-45	-0.0455794	0.027	0.05	2.63078570351754e-40	Replicate 1	4h	Col I	24630	66378
LIMA1	8.47593117118843e-45	-0.0652384	0.05	0.079	3.10227556796668e-40	Replicate 1	4h	Col I	24630	66378
ACTR2	8.64738416371825e-45	0.0115007	0.03	0.054	3.16502907776252e-40	Replicate 1	4h	Col I	24630	66378
EIF4A2	9.14809445564196e-45	-0.0330672	0.031	0.056	3.34829405170951e-40	Replicate 1	4h	Col I	24630	66378
RIOK3	1.16851822550207e-44	0.0236983	0.027	0.05	4.27689355716012e-40	Replicate 1	4h	Col I	24630	66378
LMO7	1.49383500862205e-44	-0.0259099	0.042	0.069	5.46758551505756e-40	Replicate 1	4h	Col I	24630	66378
RAB10	1.8853310725496e-44	0.0943469	0.028	0.051	6.90050025863878e-40	Replicate 1	4h	Col I	24630	66378
TPD52	2.29326179626479e-44	-0.0146432	0.028	0.052	8.39356750050876e-40	Replicate 1	4h	Col I	24630	66378
DSG2	3.93635864625131e-44	-0.146824	0.052	0.081	1.44074662811444e-39	Replicate 1	4h	Col I	24630	66378
YWHAE	4.34810854977794e-44	-0.0868584	0.034	0.059	1.59145121030422e-39	Replicate 1	4h	Col I	24630	66378
DSC2	4.60165328694854e-44	-0.120506	0.035	0.061	1.68425111955603e-39	Replicate 1	4h	Col I	24630	66378
C4orf3	4.75705204762581e-44	0.488586	0.231	0.187	1.74112861995152e-39	Replicate 1	4h	Col I	24630	66378
ATP1A1	1.15182912099532e-43	-0.0152978	0.033	0.058	4.21580976575496e-39	Replicate 1	4h	Col I	24630	66378
PDLIM1	1.63954979084639e-43	-0.0901327	0.037	0.062	6.00091618947687e-39	Replicate 1	4h	Col I	24630	66378
EIF1	3.221199984401e-43	0.405372	0.284	0.238	1.17899140629061e-38	Replicate 1	4h	Col I	24630	66378
ACTR3	1.14491658924227e-42	-0.00666294	0.034	0.058	4.19050920828565e-38	Replicate 1	4h	Col I	24630	66378
TSC22D1	2.97113698330332e-42	-0.0805805	0.034	0.058	1.08746584725885e-37	Replicate 1	4h	Col I	24630	66378
CYP51A1	3.95287121773592e-42	-0.161104	0.036	0.061	1.44679039440352e-37	Replicate 1	4h	Col I	24630	66378
SARAF	4.33932596003372e-42	-0.118849	0.028	0.05	1.58823669463194e-37	Replicate 1	4h	Col I	24630	66378
CTSS	4.43365864908018e-42	-0.116707	0.03	0.053	1.62276340214984e-37	Replicate 1	4h	Col I	24630	66378
PIGR	4.76253948266114e-42	-0.209947	0.091	0.127	1.7431370760488e-37	Replicate 1	4h	Col I	24630	66378
SLC44A4	6.16014246002582e-42	-0.00423262	0.032	0.056	2.25467374179405e-37	Replicate 1	4h	Col I	24630	66378
HNRNPA2B1	6.93260229457331e-42	-0.0313284	0.041	0.067	2.53740176583678e-37	Replicate 1	4h	Col I	24630	66378
RALA	1.99302463582152e-41	-0.0679052	0.029	0.051	7.29466946957033e-37	Replicate 1	4h	Col I	24630	66378
PDIA6	2.10798098794216e-41	-0.102341	0.041	0.067	7.7154212139671e-37	Replicate 1	4h	Col I	24630	66378
GNG12	2.22859717463873e-41	-0.0163851	0.031	0.054	8.15688851889523e-37	Replicate 1	4h	Col I	24630	66378
PDIA3	2.98984150896154e-41	-0.0745859	0.045	0.073	1.09431189069501e-36	Replicate 1	4h	Col I	24630	66378
SNX6	3.63753377568148e-41	-0.0926437	0.034	0.058	1.33137373723718e-36	Replicate 1	4h	Col I	24630	66378
CLDN1	4.01210548783931e-41	0.0350617	0.029	0.052	1.46847072960407e-36	Replicate 1	4h	Col I	24630	66378
FDFT1	6.44568964851965e-41	-0.0390927	0.034	0.057	2.35918686825468e-36	Replicate 1	4h	Col I	24630	66378
HLA-F	2.02653369050242e-40	-0.0735803	0.034	0.057	7.4173159606079e-36	Replicate 1	4h	Col I	24630	66378
ARF4	2.09551775914855e-40	-0.107427	0.04	0.066	7.6698045502596e-36	Replicate 1	4h	Col I	24630	66378
CLDN4	5.42341214547911e-39	-0.0562324	0.044	0.069	1.98502307936681e-34	Replicate 1	4h	Col I	24630	66378
APLP2	5.81070920587257e-39	-0.0732657	0.048	0.075	2.12677767644142e-34	Replicate 1	4h	Col I	24630	66378
COL17A1	7.17041839499656e-39	-0.0577026	0.038	0.062	2.62444483675269e-34	Replicate 1	4h	Col I	24630	66378
ANAPC16	1.25218249481496e-38	-0.154872	0.031	0.053	4.58311314927223e-34	Replicate 1	4h	Col I	24630	66378
ARL6IP1	2.15938790081339e-38	-0.11486	0.028	0.05	7.9035756557671e-34	Replicate 1	4h	Col I	24630	66378
PTGES3	2.35698338345369e-38	-0.0776207	0.039	0.064	8.62679488177883e-34	Replicate 1	4h	Col I	24630	66378
SERINC2	3.53292137121603e-38	-0.0206647	0.036	0.06	1.29308455107878e-33	Replicate 1	4h	Col I	24630	66378
RAB11A	4.45855614559313e-38	-0.111575	0.044	0.07	1.63187613484854e-33	Replicate 1	4h	Col I	24630	66378
ARPC1A	5.2515930717186e-38	-0.0673473	0.031	0.053	1.92213558017972e-33	Replicate 1	4h	Col I	24630	66378
HLA-E	5.95695560026264e-38	-0.0282907	0.035	0.058	2.18030531925213e-33	Replicate 1	4h	Col I	24630	66378
GALNT1	6.15712417156821e-38	0.0397179	0.033	0.056	2.25356901803568e-33	Replicate 1	4h	Col I	24630	66378
PLS1	6.44891570896461e-38	-0.0814859	0.06	0.089	2.36036763863814e-33	Replicate 1	4h	Col I	24630	66378
AHNAK	9.48351312734236e-38	-0.0176044	0.045	0.071	3.47106063973858e-33	Replicate 1	4h	Col I	24630	66378
GPRC5A	1.52960826733728e-37	-0.0661885	0.055	0.083	5.59851921928118e-33	Replicate 1	4h	Col I	24630	66378
ALDH2	1.58220122700981e-37	-0.0196874	0.033	0.055	5.79101471097861e-33	Replicate 1	4h	Col I	24630	66378
PKM	1.70108349492934e-37	-0.0515331	0.052	0.079	6.22613569979089e-33	Replicate 1	4h	Col I	24630	66378
LMO4	2.10550702290149e-37	-0.0901589	0.04	0.064	7.70636625452174e-33	Replicate 1	4h	Col I	24630	66378
FAM177A1	2.13446745316689e-37	-0.120036	0.032	0.055	7.81236432533615e-33	Replicate 1	4h	Col I	24630	66378
OPTN	2.16010163926806e-37	-0.0102978	0.03	0.051	7.90618800988504e-33	Replicate 1	4h	Col I	24630	66378
EZR	3.3849239976917e-37	-0.0878654	0.074	0.105	1.23891603239514e-32	Replicate 1	4h	Col I	24630	66378
LAPTM4A	4.36757849098547e-37	-0.0427441	0.029	0.05	1.59857740348559e-32	Replicate 1	4h	Col I	24630	66378
IDI1	4.73825181291601e-37	-0.160976	0.036	0.059	1.73424754604539e-32	Replicate 1	4h	Col I	24630	66378
VAPA	7.54319164472021e-37	0.0407845	0.038	0.062	2.76088357388404e-32	Replicate 1	4h	Col I	24630	66378
PDIA4	8.9753734337618e-37	-0.0678471	0.033	0.055	3.28507643049116e-32	Replicate 1	4h	Col I	24630	66378
EGLN3	1.10533870886231e-36	0.0703462	0.035	0.057	4.04565020830693e-32	Replicate 1	4h	Col I	24630	66378
CMPK1	2.23909736100206e-36	-0.11924	0.051	0.078	8.19532025100365e-32	Replicate 1	4h	Col I	24630	66378
P4HB	4.45123966869776e-36	-0.0435957	0.048	0.074	1.62919823114007e-31	Replicate 1	4h	Col I	24630	66378
CAP1	9.72417846353006e-36	-0.000443045	0.037	0.06	3.55914655943664e-31	Replicate 1	4h	Col I	24630	66378
CD24	2.97583463813642e-35	-0.184349	0.061	0.088	1.08918523590431e-30	Replicate 1	4h	Col I	24630	66378
RPN2	3.77655133394211e-35	0.00184282	0.037	0.06	1.38225555373615e-30	Replicate 1	4h	Col I	24630	66378
SNX3	3.84006693436281e-35	-0.151049	0.036	0.059	1.40550289864613e-30	Replicate 1	4h	Col I	24630	66378
DEK	6.07325385013441e-35	-0.0689862	0.037	0.06	2.2228716416877e-30	Replicate 1	4h	Col I	24630	66378
CHMP3	6.95772418514231e-35	-0.0632694	0.035	0.057	2.54659662900394e-30	Replicate 1	4h	Col I	24630	66378
GBP3	1.43904640113042e-34	-0.0202264	0.031	0.052	5.26705373277743e-30	Replicate 1	4h	Col I	24630	66378
UBE2L3	2.29112704922464e-34	-0.121552	0.04	0.063	8.38575411286709e-30	Replicate 1	4h	Col I	24630	66378
ANXA4	4.08868034594086e-34	-0.126555	0.082	0.112	1.49649789341781e-29	Replicate 1	4h	Col I	24630	66378
TXNIP	5.47580930462103e-34	-0.0454928	0.041	0.064	2.00420096358434e-29	Replicate 1	4h	Col I	24630	66378
SH3GLB1	7.28963108819226e-34	0.0309353	0.033	0.054	2.66807787458925e-29	Replicate 1	4h	Col I	24630	66378
PSME1	7.93425418876323e-34	-0.141969	0.032	0.052	2.90401637562923e-29	Replicate 1	4h	Col I	24630	66378
MALAT1	8.22538836363214e-34	-1.03868	0.131	0.161	3.010574394973e-29	Replicate 1	4h	Col I	24630	66378
HADHB	1.17669755212903e-33	-0.0178001	0.03	0.05	4.30683071054746e-29	Replicate 1	4h	Col I	24630	66378
CLTA	1.95147752909089e-33	-0.0358759	0.046	0.07	7.14260290422558e-29	Replicate 1	4h	Col I	24630	66378
SDCBP	2.00860292359155e-33	-0.0372016	0.031	0.051	7.35168756063743e-29	Replicate 1	4h	Col I	24630	66378
CAPZA2	2.03028845090261e-33	-0.0442767	0.033	0.054	7.43105875914864e-29	Replicate 1	4h	Col I	24630	66378
TPM3	2.73220422788864e-33	-0.0456785	0.052	0.077	1.00001406944952e-28	Replicate 1	4h	Col I	24630	66378
KIF5B	4.52945465615727e-33	0.070704	0.04	0.062	1.65782569870012e-28	Replicate 1	4h	Col I	24630	66378
NDRG1	5.07943486500011e-33	-0.0517405	0.051	0.076	1.85912395493869e-28	Replicate 1	4h	Col I	24630	66378
CTSD	5.55101489537703e-33	-0.11718	0.073	0.101	2.03172696185695e-28	Replicate 1	4h	Col I	24630	66378
HEBP2	6.31070608573682e-33	-0.163787	0.06	0.086	2.30978153444053e-28	Replicate 1	4h	Col I	24630	66378
FAM3B	7.09602230542092e-33	-0.110305	0.055	0.08	2.59721512400711e-28	Replicate 1	4h	Col I	24630	66378
TUBA1B	1.28460187494224e-32	-0.124984	0.031	0.051	4.70177132247608e-28	Replicate 1	4h	Col I	24630	66378
SCD	1.34908852715691e-32	-0.165439	0.062	0.089	4.937798918247e-28	Replicate 1	4h	Col I	24630	66378
CHMP2B	1.82221508647705e-32	-0.034856	0.031	0.051	6.66948943801466e-28	Replicate 1	4h	Col I	24630	66378
CCNI	1.85942291325729e-32	-0.00819582	0.047	0.071	6.80567380481301e-28	Replicate 1	4h	Col I	24630	66378
MISP	2.74664167893101e-32	-0.0334502	0.048	0.072	1.00529832090554e-27	Replicate 1	4h	Col I	24630	66378
VIL1	2.93336674322925e-32	-0.0316317	0.051	0.075	1.07364156168934e-27	Replicate 1	4h	Col I	24630	66378
EIF4A1	5.75502648042797e-32	-0.0269296	0.039	0.061	2.10639724210144e-27	Replicate 1	4h	Col I	24630	66378
MARCKS	8.80444309854358e-32	0.00205039	0.044	0.066	3.22251421849794e-27	Replicate 1	4h	Col I	24630	66378
TM9SF3	9.28229522518496e-32	-0.029318	0.06	0.086	3.39741287536995e-27	Replicate 1	4h	Col I	24630	66378
PPIB	9.32348179688962e-32	-0.0921814	0.039	0.06	3.41248757247957e-27	Replicate 1	4h	Col I	24630	66378
YWHAB	1.08682902393377e-31	-0.0951511	0.05	0.074	3.9779029105e-27	Replicate 1	4h	Col I	24630	66378
SEM1	1.17068027022931e-31	-0.0760637	0.042	0.064	4.2848068570663e-27	Replicate 1	4h	Col I	24630	66378
ATP5F1B	1.5332295679199e-31	-0.0307062	0.043	0.066	5.61177354154362e-27	Replicate 1	4h	Col I	24630	66378
CAST	1.85397172686338e-31	0.0239228	0.053	0.078	6.78572191749267e-27	Replicate 1	4h	Col I	24630	66378
TIMP2	1.86749162229466e-31	0.0162682	0.038	0.06	6.83520608676068e-27	Replicate 1	4h	Col I	24630	66378
HMGN1	2.43526093638902e-31	-0.0523546	0.035	0.056	8.91329855327744e-27	Replicate 1	4h	Col I	24630	66378
DNAJC15	2.6436523194423e-31	-0.0459476	0.031	0.05	9.67603185439076e-27	Replicate 1	4h	Col I	24630	66378
SRP9	2.75747309133118e-31	-0.0820268	0.033	0.054	1.00926272615812e-26	Replicate 1	4h	Col I	24630	66378
IL32	3.69329142392082e-31	-0.102118	0.066	0.093	1.35178159406926e-26	Replicate 1	4h	Col I	24630	66378
BNIP3L	6.43068453364322e-31	-0.0487042	0.038	0.059	2.35369484615875e-26	Replicate 1	4h	Col I	24630	66378
MRPL20	8.87933962159681e-31	-0.121026	0.031	0.05	3.24992709490065e-26	Replicate 1	4h	Col I	24630	66378
CSTB	3.02519632475122e-30	0.292779	0.35	0.307	1.10725210682219e-25	Replicate 1	4h	Col I	24630	66378
YWHAH	4.4409215681558e-30	-0.111844	0.036	0.056	1.62542170316071e-25	Replicate 1	4h	Col I	24630	66378
SERP1	4.99421463966091e-30	-0.0589761	0.043	0.064	1.82793250026229e-25	Replicate 1	4h	Col I	24630	66378
EIF1AX	5.19248598777323e-30	0.00356354	0.031	0.05	1.90050179638488e-25	Replicate 1	4h	Col I	24630	66378
HSD17B11	5.34361843012223e-30	0.00976299	0.032	0.051	1.95581778160904e-25	Replicate 1	4h	Col I	24630	66378
ITGB1	9.20195297558471e-30	-0.071151	0.076	0.104	3.36800680859376e-25	Replicate 1	4h	Col I	24630	66378
YWHAZ	1.25228307402956e-29	-0.087755	0.104	0.136	4.58348127925558e-25	Replicate 1	4h	Col I	24630	66378
CD164	1.90499508134559e-29	-0.093691	0.073	0.1	6.972472497233e-25	Replicate 1	4h	Col I	24630	66378
RHOA	2.23696957134379e-29	-0.0979577	0.083	0.111	8.18753232807541e-25	Replicate 1	4h	Col I	24630	66378
SRSF7	2.49793710325734e-29	-0.0625244	0.034	0.053	9.14269959163219e-25	Replicate 1	4h	Col I	24630	66378
FAM3C	2.60770095488918e-29	0.0672592	0.036	0.056	9.5444462649899e-25	Replicate 1	4h	Col I	24630	66378
TALDO1	2.71470975689631e-29	-0.0284497	0.035	0.055	9.93610918121619e-25	Replicate 1	4h	Col I	24630	66378
BTF3	3.5150336531064e-29	-0.0659358	0.048	0.071	1.28653746737347e-24	Replicate 1	4h	Col I	24630	66378
GCNT3	3.60116127518488e-29	-0.0709722	0.076	0.104	1.31806103833042e-24	Replicate 1	4h	Col I	24630	66378
PGK1	8.14803655486667e-29	-0.0913949	0.085	0.113	2.98226285944675e-24	Replicate 1	4h	Col I	24630	66378
CLTB	9.68473674677711e-29	-0.0118868	0.05	0.073	3.54471049668789e-24	Replicate 1	4h	Col I	24630	66378
ARF1	1.00822050642241e-28	0.0478014	0.04	0.061	3.69018787555665e-24	Replicate 1	4h	Col I	24630	66378
SSBP1	1.1424418504284e-28	-0.051488	0.032	0.051	4.18145141675299e-24	Replicate 1	4h	Col I	24630	66378
RNASEK	2.05316266796084e-28	-0.0713997	0.05	0.073	7.51478068100345e-24	Replicate 1	4h	Col I	24630	66378
BTG1	2.7179777664165e-28	-0.0722804	0.051	0.074	9.94807042286103e-24	Replicate 1	4h	Col I	24630	66378
CALR	3.11878713853587e-28	-0.0600959	0.07	0.096	1.14150728057551e-23	Replicate 1	4h	Col I	24630	66378
ARPC5	3.61497071468899e-28	-0.053613	0.066	0.091	1.32311543128332e-23	Replicate 1	4h	Col I	24630	66378
MDK	3.88820946225123e-28	0.153891	0.032	0.051	1.42312354527857e-23	Replicate 1	4h	Col I	24630	66378
MORF4L1	4.38795126640854e-28	0.0669582	0.036	0.055	1.60603404301819e-23	Replicate 1	4h	Col I	24630	66378
SRI	5.74586920587481e-28	0.45664	0.215	0.183	2.10304558804224e-23	Replicate 1	4h	Col I	24630	66378
CTSZ	6.09668971391058e-28	-0.0220427	0.035	0.054	2.23144940218841e-23	Replicate 1	4h	Col I	24630	66378
ARL6IP5	6.14661367318303e-28	0.00073562	0.043	0.063	2.24972207052172e-23	Replicate 1	4h	Col I	24630	66378
CHMP2A	6.1667708845514e-28	-0.0995299	0.046	0.068	2.25709981145466e-23	Replicate 1	4h	Col I	24630	66378
PRSS23	6.86369209400201e-28	-0.0955956	0.039	0.058	2.51217994332568e-23	Replicate 1	4h	Col I	24630	66378
ELF3	9.25409059759613e-28	-0.00445949	0.076	0.103	3.38708969962616e-23	Replicate 1	4h	Col I	24630	66378
NOL7	9.59609527651179e-28	-0.0467856	0.033	0.052	3.51226683215608e-23	Replicate 1	4h	Col I	24630	66378
MGAT4B	2.31468552066283e-27	0.0260067	0.038	0.058	8.47198047417801e-23	Replicate 1	4h	Col I	24630	66378
COMMD6	2.61860116924815e-27	-0.0693023	0.036	0.055	9.58434213956516e-23	Replicate 1	4h	Col I	24630	66378
SLPI	2.98302682687325e-27	-0.0892668	0.044	0.064	1.09181764890388e-22	Replicate 1	4h	Col I	24630	66378
TBCA	3.34066569426927e-27	-0.000933683	0.043	0.064	1.2227170507595e-22	Replicate 1	4h	Col I	24630	66378
SERPINB6	4.49291392810119e-27	-0.0438484	0.072	0.098	1.64445142682432e-22	Replicate 1	4h	Col I	24630	66378
NOP10	4.60956010389156e-27	-0.104239	0.043	0.064	1.68714509362535e-22	Replicate 1	4h	Col I	24630	66378
ATP5PD	5.86532583016791e-27	-0.102973	0.044	0.064	2.14676790709976e-22	Replicate 1	4h	Col I	24630	66378
SUMO1	6.8207231878016e-27	-0.0654313	0.039	0.059	2.49645289396726e-22	Replicate 1	4h	Col I	24630	66378
NEDD8	7.31580545961247e-27	-0.0276564	0.035	0.053	2.67765795627276e-22	Replicate 1	4h	Col I	24630	66378
NDUFB2	9.58654412537283e-27	-0.0550797	0.036	0.054	3.50877101532771e-22	Replicate 1	4h	Col I	24630	66378
VDAC2	1.0528046330189e-26	-0.0316496	0.049	0.07	3.85337023731247e-22	Replicate 1	4h	Col I	24630	66378
DNAJA1	1.09088081088954e-26	0.040854	0.032	0.051	3.99273285593681e-22	Replicate 1	4h	Col I	24630	66378
RHOC	4.36229208079956e-26	-0.0330446	0.047	0.068	1.59664252449345e-21	Replicate 1	4h	Col I	24630	66378
UBE2B	5.21611654706792e-26	0.0481379	0.041	0.06	1.90915081739233e-21	Replicate 1	4h	Col I	24630	66378
POLD4	6.65535274466118e-26	-0.0771012	0.047	0.068	2.43592565807344e-21	Replicate 1	4h	Col I	24630	66378
FTL	7.02289899208096e-26	0.315267	0.272	0.234	2.57045126009155e-21	Replicate 1	4h	Col I	24630	66378
RPS21	7.83762018857993e-26	-0.04281	0.06	0.084	2.86864736522214e-21	Replicate 1	4h	Col I	24630	66378
SRSF9	9.10918321256741e-26	0.00449731	0.04	0.059	3.3340521476318e-21	Replicate 1	4h	Col I	24630	66378
PSMB1	9.44337786892962e-26	-0.0648363	0.045	0.066	3.45637073380693e-21	Replicate 1	4h	Col I	24630	66378
PTTG1IP	9.55397008079019e-26	-0.0860592	0.106	0.135	3.49684858927002e-21	Replicate 1	4h	Col I	24630	66378
SDCBP2	1.01239998870673e-25	-0.0161563	0.056	0.078	3.70548519866551e-21	Replicate 1	4h	Col I	24630	66378
RBX1	1.06950871561395e-25	-0.0919477	0.045	0.066	3.91450885001863e-21	Replicate 1	4h	Col I	24630	66378
AGR3	1.24169552001948e-25	-0.0355003	0.05	0.071	4.54472977282329e-21	Replicate 1	4h	Col I	24630	66378
CCNG2	1.37338429421687e-25	-0.0515802	0.035	0.053	5.02672385526317e-21	Replicate 1	4h	Col I	24630	66378
COX5A	1.73506750352139e-25	-0.0670608	0.056	0.078	6.35052056963865e-21	Replicate 1	4h	Col I	24630	66378
MAL2	1.75753896968201e-25	-0.0549737	0.078	0.103	6.43276838293313e-21	Replicate 1	4h	Col I	24630	66378
GSTO1	2.06402837511953e-25	-0.0813433	0.039	0.058	7.55455025577499e-21	Replicate 1	4h	Col I	24630	66378
PPA1	2.47977580900807e-25	-0.0250876	0.062	0.085	9.07622743855043e-21	Replicate 1	4h	Col I	24630	66378
HMGB1	3.15607469464309e-25	-0.047186	0.07	0.094	1.15515489898632e-20	Replicate 1	4h	Col I	24630	66378
CTSE	3.39699842184723e-25	0.00591604	0.054	0.076	1.24333539238031e-20	Replicate 1	4h	Col I	24630	66378
ENO1	3.87533234881618e-25	-0.0106766	0.053	0.074	1.41841039299021e-20	Replicate 1	4h	Col I	24630	66378
ATP5F1C	4.2711800724418e-25	-0.00324357	0.039	0.058	1.56329461831442e-20	Replicate 1	4h	Col I	24630	66378
PRSS3	4.79405948123188e-25	-0.06701	0.067	0.091	1.75467371072568e-20	Replicate 1	4h	Col I	24630	66378
REG4	4.95866893070996e-25	0.216731	0.41	0.362	1.81492241532915e-20	Replicate 1	4h	Col I	24630	66378
TSPAN3	5.21614376920344e-25	-0.04595	0.088	0.115	1.90916078096615e-20	Replicate 1	4h	Col I	24630	66378
FAM3D	5.27420734363756e-25	-0.0481197	0.044	0.063	1.93041262984478e-20	Replicate 1	4h	Col I	24630	66378
RAB5IF	5.63602841999179e-25	-0.0830699	0.045	0.065	2.0628427620012e-20	Replicate 1	4h	Col I	24630	66378
NQO1	8.21464395589844e-25	-0.105577	0.047	0.067	3.00664183429839e-20	Replicate 1	4h	Col I	24630	66378
H2AFJ	8.31606348740653e-25	-0.0179319	0.033	0.051	3.04376239702566e-20	Replicate 1	4h	Col I	24630	66378
CDH17	9.31609838356899e-25	-0.0238951	0.062	0.085	3.40978516937009e-20	Replicate 1	4h	Col I	24630	66378
EIF2S2	1.00839736739103e-24	-0.0179997	0.049	0.07	3.69083520438792e-20	Replicate 1	4h	Col I	24630	66378
EEF1G	1.15260653125839e-24	-0.023807	0.054	0.075	4.21865516505885e-20	Replicate 1	4h	Col I	24630	66378
RHEB	1.75811664235054e-24	0.138572	0.034	0.051	6.43488272266721e-20	Replicate 1	4h	Col I	24630	66378
BRI3	2.80536569241749e-24	0.0156167	0.041	0.06	1.02679189708172e-19	Replicate 1	4h	Col I	24630	66378
RAC1	3.13666584201337e-24	-0.0552052	0.094	0.121	1.14805106483531e-19	Replicate 1	4h	Col I	24630	66378
SAP18	3.37228001611846e-24	-0.0963762	0.073	0.097	1.23428820869952e-19	Replicate 1	4h	Col I	24630	66378
ABRACL	3.59770057044893e-24	-0.0164561	0.039	0.058	1.31679438579001e-19	Replicate 1	4h	Col I	24630	66378
SBDS	3.86007886711293e-24	-0.0126797	0.043	0.062	1.412827466152e-19	Replicate 1	4h	Col I	24630	66378
EFHD2	4.19684807296547e-24	-0.0594058	0.068	0.092	1.53608836318609e-19	Replicate 1	4h	Col I	24630	66378
CHMP5	5.47147328488646e-24	-0.0469277	0.062	0.084	2.00261393700129e-19	Replicate 1	4h	Col I	24630	66378
CLDN7	6.00919207061467e-24	-0.0778982	0.1	0.127	2.19942438976568e-19	Replicate 1	4h	Col I	24630	66378
ZFAS1	6.49666656485143e-24	0.013172	0.064	0.087	2.37784492940127e-19	Replicate 1	4h	Col I	24630	66378
FDPS	6.63508204233288e-24	0.061011	0.047	0.067	2.42850637831426e-19	Replicate 1	4h	Col I	24630	66378
DAD1	7.25263391834061e-24	-0.0994905	0.058	0.079	2.65453654045185e-19	Replicate 1	4h	Col I	24630	66378
ANXA1	7.58485537902224e-24	-0.0690556	0.089	0.115	2.77613291727593e-19	Replicate 1	4h	Col I	24630	66378
MUC13	1.24567467215426e-23	-0.0733315	0.094	0.121	4.5592938675518e-19	Replicate 1	4h	Col I	24630	66378
PSMA7	1.4216135948379e-23	-0.103872	0.09	0.115	5.20324791846618e-19	Replicate 1	4h	Col I	24630	66378
SPCS1	2.22835868008072e-23	-0.0624178	0.054	0.074	8.15601560496343e-19	Replicate 1	4h	Col I	24630	66378
ARPC2	2.23371696624506e-23	0.000738507	0.081	0.106	8.17562746815355e-19	Replicate 1	4h	Col I	24630	66378
TMEM50A	2.53666803116503e-23	0.0423812	0.041	0.06	9.28445866086714e-19	Replicate 1	4h	Col I	24630	66378
CST3	2.91980946981041e-23	-0.0772726	0.075	0.098	1.06867946404531e-18	Replicate 1	4h	Col I	24630	66378
RPL31	3.09811934428378e-23	-0.0952821	0.062	0.084	1.13394266120131e-18	Replicate 1	4h	Col I	24630	66378
SEC61B	3.42081597683754e-23	-0.0537765	0.055	0.076	1.25205285568231e-18	Replicate 1	4h	Col I	24630	66378
PHPT1	3.59993139165852e-23	-0.00725674	0.043	0.061	1.31761088866094e-18	Replicate 1	4h	Col I	24630	66378
RPL36A	3.89074553906262e-23	-0.0334357	0.044	0.063	1.42405177475231e-18	Replicate 1	4h	Col I	24630	66378
TMED10	4.02225866150007e-23	0.102048	0.037	0.054	1.47218689269564e-18	Replicate 1	4h	Col I	24630	66378
RPL38	6.21422966619047e-23	-0.111953	0.081	0.105	2.27447020012237e-18	Replicate 1	4h	Col I	24630	66378
NDUFV2	6.43682022986715e-23	0.0238456	0.047	0.066	2.35594057233368e-18	Replicate 1	4h	Col I	24630	66378
PSMA2	7.46577890647846e-23	0.0338378	0.036	0.053	2.73254973756018e-18	Replicate 1	4h	Col I	24630	66378
CAMK2N1	9.54749495285665e-23	-0.0739578	0.086	0.111	3.49447862769506e-18	Replicate 1	4h	Col I	24630	66378
KDELR2	1.26081392825055e-22	0.0741808	0.035	0.052	4.61470505878985e-18	Replicate 1	4h	Col I	24630	66378
PRELID1	1.32739416441993e-22	-0.0635048	0.052	0.072	4.85839538119339e-18	Replicate 1	4h	Col I	24630	66378
SUMO2	1.44357252044963e-22	-0.0719139	0.082	0.106	5.28361978209768e-18	Replicate 1	4h	Col I	24630	66378
HIGD1A	1.72154061538054e-22	-0.0563301	0.052	0.071	6.30101080635432e-18	Replicate 1	4h	Col I	24630	66378
MPC2	1.76520348773707e-22	-0.060873	0.042	0.06	6.46082128546646e-18	Replicate 1	4h	Col I	24630	66378
SRSF3	1.81970618265872e-22	-0.0113448	0.051	0.071	6.66030659914918e-18	Replicate 1	4h	Col I	24630	66378
TPM4	3.6064575156937e-22	-0.0411438	0.092	0.117	1.31999951531905e-17	Replicate 1	4h	Col I	24630	66378
COX8A	4.08501562658309e-22	-0.0654392	0.057	0.077	1.49515656948568e-17	Replicate 1	4h	Col I	24630	66378
HSPA8	4.16504609350355e-22	0.103047	0.045	0.064	1.52444852068323e-17	Replicate 1	4h	Col I	24630	66378
TIMP1	4.56255332300852e-22	0.0351427	0.038	0.056	1.66994014175435e-17	Replicate 1	4h	Col I	24630	66378
AURKAIP1	4.7121571001486e-22	0.0789915	0.034	0.051	1.72469662022539e-17	Replicate 1	4h	Col I	24630	66378
LAMTOR5	5.34878380945133e-22	-0.0230114	0.05	0.07	1.95770836209728e-17	Replicate 1	4h	Col I	24630	66378
ZNF706	6.30229605053716e-22	-0.0270926	0.058	0.078	2.30670337745711e-17	Replicate 1	4h	Col I	24630	66378
MAP1LC3B	8.53527003175565e-22	-0.0233304	0.046	0.065	3.12399418432289e-17	Replicate 1	4h	Col I	24630	66378
CDC42	9.68836152179679e-22	0.00556652	0.071	0.094	3.54603720059284e-17	Replicate 1	4h	Col I	24630	66378
CALM3	1.23181569364387e-21	-0.0490446	0.044	0.062	4.50856862030594e-17	Replicate 1	4h	Col I	24630	66378
ANAPC11	1.54861937658372e-21	-0.0304396	0.038	0.055	5.66810178023406e-17	Replicate 1	4h	Col I	24630	66378
PRR13	1.79290573736174e-21	-0.093553	0.085	0.108	6.5622142893177e-17	Replicate 1	4h	Col I	24630	66378
ATP5F1D	1.92667083715141e-21	0.00900694	0.041	0.059	7.05180793105789e-17	Replicate 1	4h	Col I	24630	66378
PFDN5	2.28087971637056e-21	-0.0555367	0.049	0.068	8.3482478498879e-17	Replicate 1	4h	Col I	24630	66378
COX5B	2.86760484646123e-21	-0.0362334	0.084	0.107	1.04957204985328e-16	Replicate 1	4h	Col I	24630	66378
LINC01133	3.23534524821028e-21	0.0121062	0.035	0.051	1.18416871429744e-16	Replicate 1	4h	Col I	24630	66378
TAGLN2	3.57580918942723e-21	0.0306181	0.051	0.07	1.30878192142226e-16	Replicate 1	4h	Col I	24630	66378
TUBA1C	3.71355432232288e-21	0.0925671	0.038	0.055	1.3591980175134e-16	Replicate 1	4h	Col I	24630	66378
ARPC1B	4.79088248519025e-21	0.0440285	0.056	0.076	1.75351089840448e-16	Replicate 1	4h	Col I	24630	66378
NDUFA11	5.29033844436993e-21	0.0138882	0.035	0.051	1.93631677402384e-16	Replicate 1	4h	Col I	24630	66378
PSMD8	9.51495336355468e-21	0.0299424	0.036	0.052	3.48256808059465e-16	Replicate 1	4h	Col I	24630	66378
RNF7	1.01432498883936e-20	-0.0223618	0.046	0.064	3.71253089165094e-16	Replicate 1	4h	Col I	24630	66378
NDUFB10	1.18602212594693e-20	-0.072681	0.038	0.054	4.34095958317834e-16	Replicate 1	4h	Col I	24630	66378
CD9	1.47830530517659e-20	-0.0329822	0.076	0.098	5.41074524747685e-16	Replicate 1	4h	Col I	24630	66378
ERO1A	1.51964969083673e-20	-0.00841196	0.1	0.125	5.56206983343153e-16	Replicate 1	4h	Col I	24630	66378
SCP2	1.57575069722417e-20	-0.00702248	0.057	0.077	5.76740512691019e-16	Replicate 1	4h	Col I	24630	66378
OCIAD2	1.94258183315581e-20	0.0134453	0.056	0.076	7.11004376753359e-16	Replicate 1	4h	Col I	24630	66378
RBM8A	2.08539420957666e-20	0.0217038	0.038	0.055	7.63275134647152e-16	Replicate 1	4h	Col I	24630	66378
CD55	2.09050657727264e-20	-0.0452104	0.077	0.099	7.65146312347559e-16	Replicate 1	4h	Col I	24630	66378
HIGD2A	2.28085716316261e-20	-0.0191012	0.035	0.051	8.34816530289148e-16	Replicate 1	4h	Col I	24630	66378
LSM3	2.49432523149446e-20	-0.0330641	0.036	0.051	9.12947977979286e-16	Replicate 1	4h	Col I	24630	66378
NPC2	2.62746688068729e-20	-0.0835577	0.05	0.069	9.61679153000357e-16	Replicate 1	4h	Col I	24630	66378
CFDP1	2.85366648326548e-20	-0.00938436	0.069	0.09	1.04447046954e-15	Replicate 1	4h	Col I	24630	66378
SF3B6	3.39257987365249e-20	-0.0116961	0.048	0.065	1.24171815955555e-15	Replicate 1	4h	Col I	24630	66378
TUBB4B	3.40747713500865e-20	0.00335191	0.069	0.091	1.24717070618452e-15	Replicate 1	4h	Col I	24630	66378
TFF2	3.42529566860231e-20	0.0819788	0.881	0.841	1.25369246766513e-15	Replicate 1	4h	Col I	24630	66378
TM4SF1	4.0660233103871e-20	-0.0230086	0.065	0.085	1.48820519183478e-15	Replicate 1	4h	Col I	24630	66378
ATP1B1	4.74480205903981e-20	-0.0423629	0.103	0.128	1.73664500162916e-15	Replicate 1	4h	Col I	24630	66378
LYZ	4.74627574425679e-20	-0.0479994	0.08	0.103	1.73718438515543e-15	Replicate 1	4h	Col I	24630	66378
PKIB	4.78193542603587e-20	-0.0241776	0.082	0.105	1.75023618528339e-15	Replicate 1	4h	Col I	24630	66378
C4orf48	5.65028506768375e-20	-0.0349523	0.057	0.076	2.06806083762293e-15	Replicate 1	4h	Col I	24630	66378
NDUFC1	6.31644328492929e-20	-0.0407076	0.048	0.066	2.31188140671697e-15	Replicate 1	4h	Col I	24630	66378
EEF1A1	8.49566574155812e-20	-0.0910884	0.15	0.179	3.10949861806769e-15	Replicate 1	4h	Col I	24630	66378
COX6A1	8.97103256505426e-20	-0.0292829	0.077	0.099	3.28348762913551e-15	Replicate 1	4h	Col I	24630	66378
DYNLRB1	9.11409884714762e-20	-0.0643136	0.053	0.071	3.3358513190445e-15	Replicate 1	4h	Col I	24630	66378
GNAS	9.86658994977215e-20	-0.0355048	0.101	0.126	3.6112705875161e-15	Replicate 1	4h	Col I	24630	66378
RPL27	1.06084547761619e-19	-0.0648148	0.088	0.111	3.88280053262302e-15	Replicate 1	4h	Col I	24630	66378
MZT2B	1.10564503325503e-19	-0.0168535	0.043	0.059	4.04677138621675e-15	Replicate 1	4h	Col I	24630	66378
ATP5MF	1.46666073207893e-19	-0.047844	0.055	0.074	5.36812494548209e-15	Replicate 1	4h	Col I	24630	66378
HSP90AA1	1.59072631574829e-19	-0.0406558	0.118	0.145	5.8222173882703e-15	Replicate 1	4h	Col I	24630	66378
NDUFA1	2.10986425363662e-19	-0.0423252	0.068	0.089	7.7223141547354e-15	Replicate 1	4h	Col I	24630	66378
COX7B	2.25170688096269e-19	-0.0889332	0.093	0.116	8.24147235501152e-15	Replicate 1	4h	Col I	24630	66378
SMIM22	2.4534843063937e-19	-0.0522964	0.066	0.086	8.9799979098316e-15	Replicate 1	4h	Col I	24630	66378
ATP5MD	2.6793257827708e-19	-0.0619322	0.093	0.116	9.80660029751941e-15	Replicate 1	4h	Col I	24630	66378
RPL36AL	3.00020982407666e-19	-0.0875607	0.127	0.153	1.0981067977103e-14	Replicate 1	4h	Col I	24630	66378
GTF3C6	3.47609586781776e-19	0.0197013	0.045	0.062	1.27228584857998e-14	Replicate 1	4h	Col I	24630	66378
MALL	3.53657651117149e-19	-0.0476159	0.067	0.087	1.29442236885388e-14	Replicate 1	4h	Col I	24630	66378
CALML4	4.00056617344021e-19	-0.100366	0.142	0.169	1.46424722514085e-14	Replicate 1	4h	Col I	24630	66378
ITM2C	4.87322653703261e-19	-0.0157859	0.085	0.107	1.78364964481931e-14	Replicate 1	4h	Col I	24630	66378
RPS9	6.39735355522474e-19	0.0201804	0.058	0.077	2.34149537474781e-14	Replicate 1	4h	Col I	24630	66378
COX17	8.92308666185593e-19	-0.0327915	0.047	0.064	3.26593894910589e-14	Replicate 1	4h	Col I	24630	66378
RPS29	1.04053322135277e-18	-0.0797524	0.101	0.124	3.80845564347326e-14	Replicate 1	4h	Col I	24630	66378
CYBA	1.1090309392804e-18	0.0719318	0.044	0.06	4.0591641408602e-14	Replicate 1	4h	Col I	24630	66378
RPLP2	1.38346473632874e-18	-0.0436493	0.089	0.112	5.06361928143681e-14	Replicate 1	4h	Col I	24630	66378
COX7A2	1.40829230448954e-18	-0.0733923	0.112	0.136	5.15449066366217e-14	Replicate 1	4h	Col I	24630	66378
PHLDA2	1.45424885126003e-18	-0.0454454	0.08	0.101	5.32269622049685e-14	Replicate 1	4h	Col I	24630	66378
CMAS	2.00722763070857e-18	-0.0119364	0.067	0.087	7.34665385115643e-14	Replicate 1	4h	Col I	24630	66378
ATP5ME	2.10379802645576e-18	0.012328	0.049	0.066	7.70011115663073e-14	Replicate 1	4h	Col I	24630	66378
S100A4	2.15891609284445e-18	0.276396	0.269	0.237	7.90184879141998e-14	Replicate 1	4h	Col I	24630	66378
CEACAM6	2.23260091055609e-18	-0.0667101	0.081	0.102	8.17154259272633e-14	Replicate 1	4h	Col I	24630	66378
F3	2.62214047221759e-18	0.0417236	0.071	0.092	9.59729634236359e-14	Replicate 1	4h	Col I	24630	66378
TAX1BP3	2.94062482803267e-18	0.0800755	0.035	0.05	1.07629809330824e-13	Replicate 1	4h	Col I	24630	66378
NDUFB4	3.28228193130115e-18	-0.0327959	0.068	0.087	1.20134800967553e-13	Replicate 1	4h	Col I	24630	66378
ATP5MG	3.36233410746714e-18	-0.0501813	0.071	0.091	1.23064790667405e-13	Replicate 1	4h	Col I	24630	66378
RNASE1	4.23822298343462e-18	-0.0356371	0.068	0.087	1.55123199416691e-13	Replicate 1	4h	Col I	24630	66378
TMEM54	5.6018530195333e-18	-0.0349427	0.068	0.088	2.05033422367938e-13	Replicate 1	4h	Col I	24630	66378
SOD1	5.73480713429623e-18	-0.0691575	0.09	0.112	2.09899675922376e-13	Replicate 1	4h	Col I	24630	66378
ATP5MPL	6.85564034659827e-18	-0.0282741	0.055	0.073	2.50923292325843e-13	Replicate 1	4h	Col I	24630	66378
PLAC8	8.66607003684206e-18	-0.0753928	0.201	0.229	3.17186829418456e-13	Replicate 1	4h	Col I	24630	66378
ATP6V1G1	9.67295303139843e-18	0.0839418	0.05	0.068	3.54039753902214e-13	Replicate 1	4h	Col I	24630	66378
PERP	1.12901761352255e-17	-0.0146195	0.097	0.119	4.13231736725388e-13	Replicate 1	4h	Col I	24630	66378
RACK1	1.42633660782187e-17	0.0769766	0.053	0.071	5.22053461828883e-13	Replicate 1	4h	Col I	24630	66378
H2AFZ	1.56854151988807e-17	0.0464315	0.036	0.051	5.74101881694232e-13	Replicate 1	4h	Col I	24630	66378
SUB1	2.38203781164156e-17	0.0163325	0.067	0.086	8.71849659438926e-13	Replicate 1	4h	Col I	24630	66378
C4BPB	2.58573096912586e-17	0.763506	0.086	0.069	9.46403392009757e-13	Replicate 1	4h	Col I	24630	66378
MICOS10	2.73516930954178e-17	0.0186704	0.062	0.081	1.00109931898539e-12	Replicate 1	4h	Col I	24630	66378
MYDGF	2.84823919169488e-17	0.126324	0.047	0.063	1.04248402655224e-12	Replicate 1	4h	Col I	24630	66378
DSTN	3.08887741255809e-17	-0.0361332	0.11	0.133	1.13056002177038e-12	Replicate 1	4h	Col I	24630	66378
POLR2L	3.17409421334287e-17	-0.00938768	0.053	0.07	1.16175022302562e-12	Replicate 1	4h	Col I	24630	66378
UQCRQ	3.8846193031101e-17	-0.0455469	0.07	0.089	1.42180951113133e-12	Replicate 1	4h	Col I	24630	66378
RPS5	4.89899399632049e-17	0.111434	0.044	0.06	1.79308079259326e-12	Replicate 1	4h	Col I	24630	66378
UBL5	5.88419907300065e-17	-0.0538041	0.098	0.12	2.15367570270897e-12	Replicate 1	4h	Col I	24630	66378
S100A16	9.11435435551343e-17	-0.0124471	0.06	0.078	3.33594483766147e-12	Replicate 1	4h	Col I	24630	66378
CLIC1	1.29874652304352e-16	-0.0527585	0.107	0.129	4.75354214899159e-12	Replicate 1	4h	Col I	24630	66378
HSBP1	1.3306409664663e-16	0.00819059	0.059	0.076	4.87027900136332e-12	Replicate 1	4h	Col I	24630	66378
ELOB	1.38435934119506e-16	-0.00960524	0.078	0.097	5.06689362470804e-12	Replicate 1	4h	Col I	24630	66378
TFF1	1.44826408497376e-16	0.0755611	0.856	0.814	5.30079137741248e-12	Replicate 1	4h	Col I	24630	66378
HSP90B1	1.63781575181708e-16	-0.0391741	0.119	0.143	5.99456943322571e-12	Replicate 1	4h	Col I	24630	66378
UQCRB	2.24152940852085e-16	-0.0667116	0.106	0.128	8.20422178812717e-12	Replicate 1	4h	Col I	24630	66378
RPL35	2.30193396478191e-16	-0.052518	0.106	0.128	8.42530850449826e-12	Replicate 1	4h	Col I	24630	66378
NPM1	2.31293374509869e-16	0.2197	0.038	0.052	8.4655688004357e-12	Replicate 1	4h	Col I	24630	66378
GUK1	2.4187788806176e-16	-0.0201824	0.087	0.108	8.8529725809485e-12	Replicate 1	4h	Col I	24630	66378
COX7C	2.91603096128546e-16	-0.0503734	0.112	0.134	1.06729649214009e-11	Replicate 1	4h	Col I	24630	66378
OAZ1	8.00622219284836e-16	-0.0446996	0.092	0.113	2.93035738480443e-11	Replicate 1	4h	Col I	24630	66378
DBI	8.14250566640487e-16	-0.0547186	0.096	0.117	2.98023849896085e-11	Replicate 1	4h	Col I	24630	66378
BLOC1S1	1.08110000386199e-15	-0.0219202	0.061	0.078	3.95693412413527e-11	Replicate 1	4h	Col I	24630	66378
ROMO1	1.29385447661175e-15	0.0246078	0.047	0.062	4.73563676984666e-11	Replicate 1	4h	Col I	24630	66378
GPX4	1.55102895742075e-15	-0.0383717	0.1	0.121	5.67692108705571e-11	Replicate 1	4h	Col I	24630	66378
JPT1	2.02773910819337e-15	-0.0303246	0.113	0.135	7.42172790989857e-11	Replicate 1	4h	Col I	24630	66378
FAM162A	2.4063187139705e-15	0.0343007	0.049	0.064	8.80736712500341e-11	Replicate 1	4h	Col I	24630	66378
NDUFC2	2.85039099383784e-15	0.0504363	0.058	0.074	1.04327160765459e-10	Replicate 1	4h	Col I	24630	66378
ATP5IF1	2.96342013491507e-15	-0.0543501	0.136	0.159	1.08464140358026e-10	Replicate 1	4h	Col I	24630	66378
NDUFS5	4.11548314301379e-15	0.0234091	0.064	0.081	1.50630798517448e-10	Replicate 1	4h	Col I	24630	66378
ATP6V0E1	4.24241278646222e-15	0.0244206	0.068	0.085	1.55276550397304e-10	Replicate 1	4h	Col I	24630	66378
BLVRB	4.65658264692338e-15	0.0238994	0.037	0.05	1.70435581460043e-10	Replicate 1	4h	Col I	24630	66378
NACA	4.82977674583431e-15	-0.0402807	0.125	0.148	1.76774658674282e-10	Replicate 1	4h	Col I	24630	66378
PGRMC1	6.06330345464334e-15	0.0808489	0.04	0.054	2.21922969743401e-10	Replicate 1	4h	Col I	24630	66378
CHCHD2	7.83724821953048e-15	-0.0316567	0.099	0.119	2.86851122083035e-10	Replicate 1	4h	Col I	24630	66378
ITM2B	9.21706849220172e-15	-0.0464093	0.143	0.167	3.37353923883075e-10	Replicate 1	4h	Col I	24630	66378
GABARAPL2	9.65524367440326e-15	0.0779786	0.052	0.068	3.53391573726834e-10	Replicate 1	4h	Col I	24630	66378
TMEM256	9.88545262787697e-15	-0.029553	0.045	0.059	3.61817451632925e-10	Replicate 1	4h	Col I	24630	66378
ARPC3	1.19032346532097e-14	-0.0328082	0.152	0.176	4.35670291542127e-10	Replicate 1	4h	Col I	24630	66378
CDA	1.75542609706656e-14	-0.0243575	0.068	0.085	6.42503505787332e-10	Replicate 1	4h	Col I	24630	66378
H3F3B	2.10419741955971e-14	-0.0383821	0.173	0.197	7.70157297533051e-10	Replicate 1	4h	Col I	24630	66378
POMP	2.59739930186537e-14	-0.0106844	0.083	0.102	9.50674118475743e-10	Replicate 1	4h	Col I	24630	66378
GLRX	2.9178953095649e-14	0.0657577	0.042	0.056	1.06797886225385e-09	Replicate 1	4h	Col I	24630	66378
COX6B1	3.10690918251298e-14	0.00888463	0.088	0.107	1.13715982989158e-09	Replicate 1	4h	Col I	24630	66378
OST4	3.60848986682039e-14	-0.0136061	0.082	0.1	1.32074337615493e-09	Replicate 1	4h	Col I	24630	66378
UBC	3.66497613487123e-14	-0.0302083	0.166	0.191	1.34141791512422e-09	Replicate 1	4h	Col I	24630	66378
FAU	3.89478109457786e-14	-0.0492442	0.131	0.153	1.42552882842644e-09	Replicate 1	4h	Col I	24630	66378
PPIA	4.53515196421082e-14	-0.0160646	0.126	0.148	1.6599109704208e-09	Replicate 1	4h	Col I	24630	66378
AL133453.1	4.62804279398377e-14	-0.0902348	0.041	0.054	1.693909943026e-09	Replicate 1	4h	Col I	24630	66378
BZW1	5.77532837819521e-14	0.0758821	0.074	0.092	2.11382793970323e-09	Replicate 1	4h	Col I	24630	66378
TXNDC17	7.32308803523808e-14	-0.05241	0.128	0.15	2.68032345177749e-09	Replicate 1	4h	Col I	24630	66378
VDAC1	1.02542128698083e-13	-0.0129508	0.124	0.146	3.75314445247853e-09	Replicate 1	4h	Col I	24630	66378
EDF1	1.03724108252173e-13	-0.0062077	0.133	0.155	3.79640608613777e-09	Replicate 1	4h	Col I	24630	66378
UQCR11	1.13334755091472e-13	0.0844774	0.062	0.078	4.14816537110297e-09	Replicate 1	4h	Col I	24630	66378
SKP1	1.21005223515641e-13	0.0082942	0.102	0.122	4.42891218589598e-09	Replicate 1	4h	Col I	24630	66378
RPL24	1.53066797049804e-13	-0.0497091	0.152	0.174	5.60239783881989e-09	Replicate 1	4h	Col I	24630	66378
ATP5PF	1.73038093028636e-13	-0.0298373	0.101	0.12	6.3333672429411e-09	Replicate 1	4h	Col I	24630	66378
AGR2	2.08077533659112e-13	0.134105	0.522	0.481	7.61584580945717e-09	Replicate 1	4h	Col I	24630	66378
RPS26	2.94887785802906e-13	-0.014422	0.108	0.128	1.07931878481722e-08	Replicate 1	4h	Col I	24630	66378
SRP14	3.28212627115551e-13	-0.0331803	0.135	0.156	1.20129103650563e-08	Replicate 1	4h	Col I	24630	66378
C12orf75	5.31425015635529e-13	-0.0413313	0.147	0.168	1.9450686997276e-08	Replicate 1	4h	Col I	24630	66378
UCA1	5.60183498788428e-13	0.207265	0.04	0.053	2.05032762391553e-08	Replicate 1	4h	Col I	24630	66378
C19orf33	5.63507469748683e-13	-0.0226869	0.109	0.129	2.06249369002715e-08	Replicate 1	4h	Col I	24630	66378
TPI1	5.72329975290909e-13	0.00899359	0.11	0.131	2.09478494256226e-08	Replicate 1	4h	Col I	24630	66378
CALM2	6.70811927231411e-13	-0.0161582	0.186	0.211	2.45523873485969e-08	Replicate 1	4h	Col I	24630	66378
NDUFA13	7.00090839009397e-13	0.0145252	0.092	0.11	2.5624024798583e-08	Replicate 1	4h	Col I	24630	66378
SELENOW	7.41742193089686e-13	0.0285258	0.096	0.115	2.71485060092756e-08	Replicate 1	4h	Col I	24630	66378
VAMP8	8.19076523907553e-13	-0.00597544	0.105	0.124	2.99790198515403e-08	Replicate 1	4h	Col I	24630	66378
UQCR10	9.45462983448358e-13	-0.00315648	0.093	0.112	3.46048906571934e-08	Replicate 1	4h	Col I	24630	66378
ATP5PO	1.14618529868448e-12	0.0600516	0.049	0.063	4.19515281171507e-08	Replicate 1	4h	Col I	24630	66378
RPLP0	1.36561316091298e-12	-0.00468532	0.124	0.144	4.99828073025758e-08	Replicate 1	4h	Col I	24630	66378
TMEM59	1.53915340465509e-12	-0.0205883	0.148	0.169	5.63345537637811e-08	Replicate 1	4h	Col I	24630	66378
GNG5	1.58020490364669e-12	-0.0235796	0.133	0.154	5.78370796783726e-08	Replicate 1	4h	Col I	24630	66378
RPS25	1.68314558174301e-12	-0.0165566	0.095	0.113	6.16048114373759e-08	Replicate 1	4h	Col I	24630	66378
PPP1R14D	1.90738721068459e-12	0.118719	0.042	0.055	6.98122792982666e-08	Replicate 1	4h	Col I	24630	66378
TMA7	1.94604962553577e-12	0.0290438	0.085	0.102	7.12273623442348e-08	Replicate 1	4h	Col I	24630	66378
CIB1	2.04765167938779e-12	-0.0273536	0.154	0.175	7.49460991172726e-08	Replicate 1	4h	Col I	24630	66378
DYNLT1	2.54650262229586e-12	-0.000162484	0.121	0.142	9.32045424786509e-08	Replicate 1	4h	Col I	24630	66378
CALM1	3.73158184464359e-12	-0.0296784	0.225	0.249	1.365796270958e-07	Replicate 1	4h	Col I	24630	66378
HINT1	3.74101432711523e-12	-0.045377	0.195	0.217	1.36924865386745e-07	Replicate 1	4h	Col I	24630	66378
IGFBP3	1.31951232661051e-11	0.243939	0.258	0.234	4.82954706662711e-07	Replicate 1	4h	Col I	24630	66378
RPL13A	1.90329667552307e-11	-0.032913	0.179	0.2	6.96625616208198e-07	Replicate 1	4h	Col I	24630	66378
UBA52	1.9229766557669e-11	-0.000833173	0.116	0.134	7.03828685777244e-07	Replicate 1	4h	Col I	24630	66378
NDUFB3	1.92500492764791e-11	0.0221115	0.07	0.085	7.04571053568413e-07	Replicate 1	4h	Col I	24630	66378
TSTD1	2.34959785845187e-11	-0.0142472	0.098	0.115	8.59976312171968e-07	Replicate 1	4h	Col I	24630	66378
MMP7	3.88194850080617e-11	-0.0429751	0.066	0.08	1.42083197078007e-06	Replicate 1	4h	Col I	24630	66378
PPDPF	4.29064743974975e-11	0.00809936	0.11	0.128	1.57041986942281e-06	Replicate 1	4h	Col I	24630	66378
PCCA	4.82646880121749e-11	0.597746	0.101	0.087	1.76653584593361e-06	Replicate 1	4h	Col I	24630	66378
COX4I1	6.00715026172131e-11	0.00619189	0.131	0.15	2.19867706729262e-06	Replicate 1	4h	Col I	24630	66378
ACTB	6.05331005781735e-11	-0.0490137	0.326	0.347	2.21557201426173e-06	Replicate 1	4h	Col I	24630	66378
CFL1	6.07201286559394e-11	0.00448249	0.146	0.166	2.22241742893604e-06	Replicate 1	4h	Col I	24630	66378
SERF2	6.13375131586487e-11	-0.0224189	0.171	0.192	2.2450143191197e-06	Replicate 1	4h	Col I	24630	66378
MYL6	7.98223548967434e-11	-0.0378932	0.491	0.507	2.92157801157571e-06	Replicate 1	4h	Col I	24630	66378
COX6C	9.80676699059981e-11	-0.0110072	0.12	0.138	3.58937478622944e-06	Replicate 1	4h	Col I	24630	66378
RPS2	1.20869618695723e-10	0.0633813	0.09	0.107	4.42394891388216e-06	Replicate 1	4h	Col I	24630	66378
GAPDH	1.44663824345512e-10	-0.0477781	0.356	0.376	5.29484063487007e-06	Replicate 1	4h	Col I	24630	66378
SERPINB1	1.88427420703078e-10	0.191297	0.073	0.088	6.89663202515337e-06	Replicate 1	4h	Col I	24630	66378
TXN	2.35522614832188e-10	-0.0143967	0.159	0.179	8.6203632254729e-06	Replicate 1	4h	Col I	24630	66378
CD59	2.7875774127124e-10	-0.00857152	0.163	0.182	1.02028120882686e-05	Replicate 1	4h	Col I	24630	66378
SSR4	3.52637807134615e-10	0.22356	0.048	0.06	1.2906896378934e-05	Replicate 1	4h	Col I	24630	66378
RPL36	3.83034081574548e-10	0.0177021	0.106	0.123	1.401943041971e-05	Replicate 1	4h	Col I	24630	66378
S100A14	5.12681217320926e-10	0.038349	0.085	0.1	1.87646452351632e-05	Replicate 1	4h	Col I	24630	66378
PRDX1	5.15613084540145e-10	0.00560068	0.144	0.163	1.88719545072538e-05	Replicate 1	4h	Col I	24630	66378
RPSA	7.06457124227219e-10	0.29269	0.043	0.054	2.58570372038404e-05	Replicate 1	4h	Col I	24630	66378
SLC25A3	1.26504833319369e-09	0.0955856	0.094	0.11	4.63020340432221e-05	Replicate 1	4h	Col I	24630	66378
RPL34	1.50339165742628e-09	-0.0166088	0.137	0.154	5.50256380534594e-05	Replicate 1	4h	Col I	24630	66378
RPL10A	1.6581939532045e-09	0.196949	0.051	0.064	6.0691556881238e-05	Replicate 1	4h	Col I	24630	66378
TM4SF4	1.68407863289301e-09	0.0351299	0.087	0.102	6.16389620425171e-05	Replicate 1	4h	Col I	24630	66378
TSPAN1	1.70629840138427e-09	-0.0264234	0.211	0.231	6.24522277890658e-05	Replicate 1	4h	Col I	24630	66378
C15orf48	1.96345112675362e-09	-0.018142	0.217	0.237	7.18642746903094e-05	Replicate 1	4h	Col I	24630	66378
PSME2	2.02429221791871e-09	0.277748	0.043	0.054	7.40911194680426e-05	Replicate 1	4h	Col I	24630	66378
HLA-G	2.29936740493035e-09	0.154244	0.056	0.069	8.41591463878557e-05	Replicate 1	4h	Col I	24630	66378
RPL41	2.36574028068641e-09	-0.0350478	0.305	0.324	8.65884600134033e-05	Replicate 1	4h	Col I	24630	66378
RPS15	2.87972688733419e-09	0.0334212	0.128	0.146	0.000105401	Replicate 1	4h	Col I	24630	66378
SNHG29	4.07834083838971e-09	0.297631	0.045	0.056	0.000149271	Replicate 1	4h	Col I	24630	66378
GSTP1	4.27606974952472e-09	0.234378	0.271	0.251	0.000156508	Replicate 1	4h	Col I	24630	66378
UBB	6.1129511155705e-09	0.00762842	0.139	0.156	0.00022374	Replicate 1	4h	Col I	24630	66378
CEACAM5	7.57050799365794e-09	-0.0365612	0.176	0.194	0.000277088	Replicate 1	4h	Col I	24630	66378
KLK10	9.26878956345714e-09	0.249411	0.06	0.072	0.000339247	Replicate 1	4h	Col I	24630	66378
EPCAM	1.24301756007802e-08	-0.0235887	0.426	0.441	0.000454957	Replicate 1	4h	Col I	24630	66378
RPL12	1.72301880318711e-08	0.0583461	0.097	0.112	0.000630642	Replicate 1	4h	Col I	24630	66378
RPL3	1.80434509173203e-08	0.0967892	0.094	0.11	0.000660408	Replicate 1	4h	Col I	24630	66378
ATP5MC3	2.78155256245846e-08	0.476884	0.118	0.106	0.00101808	Replicate 1	4h	Col I	24630	66378
MYL12A	2.93063314833421e-08	0.0101945	0.205	0.224	0.00107264	Replicate 1	4h	Col I	24630	66378
ACTG1	3.61061515667516e-08	-0.0108261	0.285	0.304	0.00132152	Replicate 1	4h	Col I	24630	66378
ATP5F1E	3.83225581831092e-08	-0.00158814	0.189	0.208	0.00140264	Replicate 1	4h	Col I	24630	66378
ISG20	4.7675017056357e-08	0.258981	0.051	0.062	0.00174495	Replicate 1	4h	Col I	24630	66378
PTMA	5.30390285400231e-08	-0.0207061	0.258	0.276	0.00194128	Replicate 1	4h	Col I	24630	66378
RPL30	5.64189869460532e-08	0.31137	0.182	0.167	0.00206499	Replicate 1	4h	Col I	24630	66378
FXYD3	5.75648677667697e-08	-0.0219098	0.503	0.514	0.00210693	Replicate 1	4h	Col I	24630	66378
RPS18	7.43703955457132e-08	0.0110765	0.14	0.156	0.00272203	Replicate 1	4h	Col I	24630	66378
MYL12B	1.29846770662235e-07	-0.00935562	0.397	0.412	0.00475252	Replicate 1	4h	Col I	24630	66378
RPL8	1.84825999677452e-07	0.0521146	0.121	0.137	0.00676482	Replicate 1	4h	Col I	24630	66378
TSPAN8	2.15848985075974e-07	-0.0291959	0.755	0.76	0.00790029	Replicate 1	4h	Col I	24630	66378
RPL18	2.53993490300086e-07	0.0262659	0.15	0.167	0.00929642	Replicate 1	4h	Col I	24630	66378
SPINT2	2.68271562463553e-07	0.00124658	0.219	0.237	0.00981901	Replicate 1	4h	Col I	24630	66378
LDHA	4.57393566995917e-07	0.0148595	0.232	0.248	0.0167411	Replicate 1	4h	Col I	24630	66378
MIF	4.69541546587609e-07	-0.0118573	0.31	0.326	0.0171857	Replicate 1	4h	Col I	24630	66378
HLA-C	4.95077535996204e-07	0.0408478	0.15	0.167	0.0181203	Replicate 1	4h	Col I	24630	66378
KLK6	7.56593421381193e-07	0.413277	0.041	0.05	0.0276921	Replicate 1	4h	Col I	24630	66378
RPL17	1.165224016566e-06	0.329994	0.168	0.156	0.0426484	Replicate 1	4h	Col I	24630	66378
FCGRT	1.31446408525697e-06	0.398544	0.042	0.051	0.0481107	Replicate 1	4h	Col I	24630	66378
H3F3A	1.4105058682622e-06	-0.0156591	0.31	0.325	0.0516259	Replicate 1	4h	Col I	24630	66378
RPL29	1.43061588317448e-06	0.104853	0.1	0.113	0.052362	Replicate 1	4h	Col I	24630	66378
YBX1	1.913331263101e-06	0.310793	0.06	0.071	0.0700298	Replicate 1	4h	Col I	24630	66378
CD63	1.93715108269721e-06	0.000371788	0.245	0.26	0.0709017	Replicate 1	4h	Col I	24630	66378
RPLP1	2.92344734432727e-06	0.014931	0.171	0.187	0.107001	Replicate 1	4h	Col I	24630	66378
HLA-A	4.14916117371844e-06	-0.0283595	0.263	0.278	0.151863	Replicate 1	4h	Col I	24630	66378
RPS3	6.10511467061739e-06	0.163932	0.086	0.098	0.223453	Replicate 1	4h	Col I	24630	66378
SLC25A5	1.11627254807398e-05	0.247374	0.065	0.075	0.408567	Replicate 1	4h	Col I	24630	66378
CYSTM1	1.51816853082081e-05	0.00431084	0.37	0.381	0.555665	Replicate 1	4h	Col I	24630	66378
SEC61G	1.56000792412662e-05	0.0692481	0.12	0.132	0.570979	Replicate 1	4h	Col I	24630	66378
KRT20	2.6079578262417e-05	0.00479748	0.233	0.246	0.954539	Replicate 1	4h	Col I	24630	66378
RPS20	2.61123563930507e-05	0.108221	0.102	0.113	0.955738	Replicate 1	4h	Col I	24630	66378
TMBIM6	2.89092513017588e-05	0.0570534	0.153	0.166	1	Replicate 1	4h	Col I	24630	66378
RPS11	3.26458783392921e-05	0.0913504	0.12	0.133	1	Replicate 1	4h	Col I	24630	66378
RPL27A	3.89538319234298e-05	0.0674237	0.125	0.137	1	Replicate 1	4h	Col I	24630	66378
NME2	8.27178176395013e-05	0.300347	0.057	0.065	1	Replicate 1	4h	Col I	24630	66378
TMSB10	0.000139111	-0.0197232	0.813	0.814	1	Replicate 1	4h	Col I	24630	66378
HIST1H1C	0.00014856	0.0888431	0.107	0.117	1	Replicate 1	4h	Col I	24630	66378
RPL6	0.000240169	0.407404	0.12	0.112	1	Replicate 1	4h	Col I	24630	66378
RPL28	0.000285981	0.077929	0.141	0.153	1	Replicate 1	4h	Col I	24630	66378
RPS24	0.000287383	0.105912	0.135	0.147	1	Replicate 1	4h	Col I	24630	66378
RPL35A	0.000308033	0.0928804	0.125	0.136	1	Replicate 1	4h	Col I	24630	66378
TPT1	0.000408856	-0.000434403	0.626	0.628	1	Replicate 1	4h	Col I	24630	66378
RPL19	0.000552001	0.143116	0.108	0.119	1	Replicate 1	4h	Col I	24630	66378
UQCRH	0.000744307	0.529417	0.09	0.084	1	Replicate 1	4h	Col I	24630	66378
ADIRF	0.000813834	0.300303	0.13	0.122	1	Replicate 1	4h	Col I	24630	66378
RARRES1	0.000830835	0.244651	0.068	0.076	1	Replicate 1	4h	Col I	24630	66378
RPS8	0.000835359	0.135433	0.118	0.129	1	Replicate 1	4h	Col I	24630	66378
IFI6	0.000992334	0.174755	0.072	0.08	1	Replicate 1	4h	Col I	24630	66378
RPL5	0.00184157	0.230054	0.083	0.091	1	Replicate 1	4h	Col I	24630	66378
RPS7	0.00184715	0.322592	0.145	0.138	1	Replicate 1	4h	Col I	24630	66378
HLA-B	0.00185668	0.0343283	0.188	0.199	1	Replicate 1	4h	Col I	24630	66378
RPS27	0.00309616	0.106669	0.15	0.16	1	Replicate 1	4h	Col I	24630	66378
RPL11	0.0031253	0.223109	0.197	0.189	1	Replicate 1	4h	Col I	24630	66378
MGST3	0.00349407	0.323759	0.146	0.139	1	Replicate 1	4h	Col I	24630	66378
S100A6	0.00544217	-0.0204623	0.979	0.979	1	Replicate 1	4h	Col I	24630	66378
PFN1	0.00706052	0.457823	0.056	0.062	1	Replicate 1	4h	Col I	24630	66378
ANXA2	0.00797327	0.0670091	0.203	0.213	1	Replicate 1	4h	Col I	24630	66378
TPM1	0.00826435	0.304183	0.151	0.146	1	Replicate 1	4h	Col I	24630	66378
B2M	0.00855074	-0.019863	0.936	0.934	1	Replicate 1	4h	Col I	24630	66378
RPS19	0.00983867	0.188705	0.219	0.212	1	Replicate 1	4h	Col I	24630	66378
RPL23	0.0169929	0.240705	0.083	0.089	1	Replicate 1	4h	Col I	24630	66378
RPS4X	0.0175419	0.158598	0.12	0.127	1	Replicate 1	4h	Col I	24630	66378
RPS27A	0.0195311	0.23624	0.164	0.159	1	Replicate 1	4h	Col I	24630	66378
RPL22	0.0195992	0.235068	0.088	0.095	1	Replicate 1	4h	Col I	24630	66378
ISG15	0.0199093	0.121429	0.121	0.128	1	Replicate 1	4h	Col I	24630	66378
RPL23A	0.020259	0.15733	0.125	0.132	1	Replicate 1	4h	Col I	24630	66378
RPL21	0.0213422	0.286895	0.151	0.146	1	Replicate 1	4h	Col I	24630	66378
TMSB4X	0.0219676	-0.0129962	0.881	0.884	1	Replicate 1	4h	Col I	24630	66378
RPS16	0.026179	0.174699	0.115	0.122	1	Replicate 1	4h	Col I	24630	66378
NDUFA4	0.0288387	0.424931	0.095	0.091	1	Replicate 1	4h	Col I	24630	66378
RPL37A	0.0342538	0.185882	0.111	0.118	1	Replicate 1	4h	Col I	24630	66378
RPL32	0.0357028	0.153101	0.115	0.122	1	Replicate 1	4h	Col I	24630	66378
SH3BGRL3	0.0580983	0.12689	0.148	0.155	1	Replicate 1	4h	Col I	24630	66378
RPL37	0.0639204	0.248288	0.139	0.135	1	Replicate 1	4h	Col I	24630	66378
RPL18A	0.0709039	0.181561	0.116	0.122	1	Replicate 1	4h	Col I	24630	66378
PRDX5	0.0723265	0.349175	0.08	0.086	1	Replicate 1	4h	Col I	24630	66378
RPS12	0.0731503	0.0982087	0.167	0.173	1	Replicate 1	4h	Col I	24630	66378
TMEM141	0.0888947	0.574769	0.069	0.067	1	Replicate 1	4h	Col I	24630	66378
EEF1B2	0.0895711	0.630948	0.064	0.062	1	Replicate 1	4h	Col I	24630	66378
ANXA3	0.0957485	0.483006	0.099	0.097	1	Replicate 1	4h	Col I	24630	66378
TFF3	0.104537	-0.0115187	0.98	0.977	1	Replicate 1	4h	Col I	24630	66378
GABARAP	0.113947	0.490618	0.083	0.081	1	Replicate 1	4h	Col I	24630	66378
LGALS4	0.135809	0.170313	0.225	0.222	1	Replicate 1	4h	Col I	24630	66378
RPL7	0.143424	0.276895	0.088	0.093	1	Replicate 1	4h	Col I	24630	66378
FABP1	0.297943	-0.00850923	0.98	0.98	1	Replicate 1	4h	Col I	24630	66378
RPL13	0.311017	0.136424	0.169	0.174	1	Replicate 1	4h	Col I	24630	66378
RPL15	0.313769	0.187493	0.17	0.169	1	Replicate 1	4h	Col I	24630	66378
RPL39	0.364175	0.150129	0.147	0.151	1	Replicate 1	4h	Col I	24630	66378
RPL7A	0.376312	0.234397	0.149	0.149	1	Replicate 1	4h	Col I	24630	66378
CLDN3	0.408986	0.489554	0.065	0.068	1	Replicate 1	4h	Col I	24630	66378
RPS15A	0.414709	0.183275	0.133	0.137	1	Replicate 1	4h	Col I	24630	66378
TSPO	0.440654	0.284501	0.122	0.122	1	Replicate 1	4h	Col I	24630	66378
RPS17	0.527076	0.373391	0.075	0.078	1	Replicate 1	4h	Col I	24630	66378
ALDOB	0.5338	0.212766	0.117	0.116	1	Replicate 1	4h	Col I	24630	66378
RPL10	0.552641	0.153169	0.214	0.213	1	Replicate 1	4h	Col I	24630	66378
RPS3A	0.565518	0.17873	0.133	0.136	1	Replicate 1	4h	Col I	24630	66378
RPL9	0.577419	0.189061	0.144	0.148	1	Replicate 1	4h	Col I	24630	66378
RPS23	0.589537	0.236391	0.115	0.118	1	Replicate 1	4h	Col I	24630	66378
LCN2	0.591946	0.1205	0.187	0.189	1	Replicate 1	4h	Col I	24630	66378
RPL14	0.620264	0.300389	0.101	0.104	1	Replicate 1	4h	Col I	24630	66378
RPS13	0.671274	0.243797	0.124	0.126	1	Replicate 1	4h	Col I	24630	66378
CYB5A	0.75555	0.378074	0.086	0.086	1	Replicate 1	4h	Col I	24630	66378
RPL26	0.783593	0.178943	0.149	0.151	1	Replicate 1	4h	Col I	24630	66378
HSD17B2	0.818684	0.532782	0.057	0.058	1	Replicate 1	4h	Col I	24630	66378
RPS28	0.828067	0.190693	0.151	0.153	1	Replicate 1	4h	Col I	24630	66378
RPS14	0.840093	0.159093	0.189	0.19	1	Replicate 1	4h	Col I	24630	66378
RPS6	0.863012	0.133468	0.212	0.215	1	Replicate 1	4h	Col I	24630	66378
PRDX6	0.904198	0.417724	0.079	0.08	1	Replicate 1	4h	Col I	24630	66378
PEBP1	0.945315	0.515443	0.057	0.058	1	Replicate 1	4h	Col I	24630	66378
EXOC6B	1.19219091000706e-33	-3.05365	0.011	0.524	4.36353794971683e-29	Replicate 2	4h	Col I	179	1949
MT-ND2	2.73326976840952e-33	-2.36001	0.078	0.632	1.00040406793557e-28	Replicate 2	4h	Col I	179	1949
MALAT1	1.10430686905058e-32	-2.26147	0.525	0.811	4.04187357141203e-28	Replicate 2	4h	Col I	179	1949
RIN2	5.44114055885448e-32	-4.92845	0.006	0.495	1.99151185594633e-27	Replicate 2	4h	Col I	179	1949
TCF7L2	6.650512657183e-32	-2.61234	0.034	0.546	2.43415413765555e-27	Replicate 2	4h	Col I	179	1949
MYO1E	1.15207656442498e-31	-4.70752	0.006	0.492	4.21671543345187e-27	Replicate 2	4h	Col I	179	1949
NEAT1	4.95459987020485e-31	-2.52525	0.056	0.572	1.81343309849368e-26	Replicate 2	4h	Col I	179	1949
ZSWIM6	1.46054661624753e-30	-4.23861	0.006	0.48	5.3457466701276e-26	Replicate 2	4h	Col I	179	1949
C1orf21	1.50276011759245e-30	-2.48216	0.006	0.48	5.50025230640014e-26	Replicate 2	4h	Col I	179	1949
MT-ND3	2.09087214558964e-30	-1.81356	0.095	0.633	7.65280114007263e-26	Replicate 2	4h	Col I	179	1949
JMJD1C	3.00984130899808e-30	-2.14495	0.017	0.498	1.10163201750639e-25	Replicate 2	4h	Col I	179	1949
PPARG	6.13547067979768e-30	-2.00456	0.039	0.537	2.24564362351275e-25	Replicate 2	4h	Col I	179	1949
CAST	6.21135514418709e-30	-1.55264	0.039	0.538	2.27341809632392e-25	Replicate 2	4h	Col I	179	1949
CD2AP	6.47805754880529e-30	-1.58725	0.034	0.528	2.37103384343822e-25	Replicate 2	4h	Col I	179	1949
PDLIM5	9.21628007541856e-30	-1.80906	0.017	0.493	3.37325067040395e-25	Replicate 2	4h	Col I	179	1949
ELF1	1.42134472481232e-29	-8.43604	0	0.458	5.20226382728557e-25	Replicate 2	4h	Col I	179	1949
DDX17	1.42134481728855e-29	-8.3604	0	0.458	5.20226416575781e-25	Replicate 2	4h	Col I	179	1949
PKN2	1.62649552737439e-29	-1.84334	0.028	0.512	5.953136279743e-25	Replicate 2	4h	Col I	179	1949
ZNF292	1.74174962694317e-29	-4.15921	0.006	0.468	6.37497780957469e-25	Replicate 2	4h	Col I	179	1949
LRRFIP2	1.7664348298967e-29	-3.20066	0.006	0.468	6.46532812090491e-25	Replicate 2	4h	Col I	179	1949
ANKRD11	1.79372090312998e-29	-8.29323	0	0.456	6.56519787754604e-25	Replicate 2	4h	Col I	179	1949
SLC44A4	1.87100432344722e-29	-2.58022	0.017	0.489	6.84806292424917e-25	Replicate 2	4h	Col I	179	1949
FGD4	2.01244009485533e-29	-2.01867	0.006	0.467	7.36573199118e-25	Replicate 2	4h	Col I	179	1949
FTX	2.01468684460574e-29	-8.60314	0	0.456	7.37395531994145e-25	Replicate 2	4h	Col I	179	1949
AGAP1	2.45533649683888e-29	-4.07015	0.006	0.466	8.98677711207997e-25	Replicate 2	4h	Col I	179	1949
PICALM	2.46830602106237e-29	-3.35282	0.006	0.466	9.03424686769039e-25	Replicate 2	4h	Col I	179	1949
ERBIN	2.66795686650274e-29	-1.766	0.028	0.51	9.76498892708668e-25	Replicate 2	4h	Col I	179	1949
FLNB	2.80680155463827e-29	-1.87924	0.045	0.541	1.02731743701315e-24	Replicate 2	4h	Col I	179	1949
MCU	3.3447801580872e-29	-1.6054	0.017	0.487	1.2242229856615e-24	Replicate 2	4h	Col I	179	1949
CDC42BPA	3.92268517319359e-29	-3.57231	0.006	0.464	1.43574200024059e-24	Replicate 2	4h	Col I	179	1949
PTK2	3.95027412498465e-29	-3.96418	0.006	0.464	1.44583983248563e-24	Replicate 2	4h	Col I	179	1949
SMCHD1	4.3953608889882e-29	-4.26071	0.006	0.463	1.60874603897857e-24	Replicate 2	4h	Col I	179	1949
LRRFIP1	4.41369382960033e-29	-1.87118	0.028	0.507	1.61545607857202e-24	Replicate 2	4h	Col I	179	1949
MYO1D	4.42828800983738e-29	-1.52327	0.034	0.519	1.62079769448058e-24	Replicate 2	4h	Col I	179	1949
ABCC3	4.52875818169569e-29	-8.43971	0	0.452	1.65757078208244e-24	Replicate 2	4h	Col I	179	1949
MYO7B	4.52875847300475e-29	-8.34828	0	0.452	1.65757088870447e-24	Replicate 2	4h	Col I	179	1949
CDH1	4.67552046857141e-29	-1.42056	0.039	0.529	1.71128724670182e-24	Replicate 2	4h	Col I	179	1949
LPP	4.9442128973621e-29	-2.01241	0.045	0.538	1.8096313625635e-24	Replicate 2	4h	Col I	179	1949
HIVEP3	5.2444401875616e-29	-2.7821	0.011	0.473	1.91951755304942e-24	Replicate 2	4h	Col I	179	1949
DST	5.4443003746303e-29	-1.64328	0.039	0.528	1.99266838011844e-24	Replicate 2	4h	Col I	179	1949
HSPG2	5.54437478820085e-29	-1.86424	0.011	0.473	2.02929661622939e-24	Replicate 2	4h	Col I	179	1949
ATP8B1	6.03517263572873e-29	-1.6086	0.017	0.484	2.20893353640307e-24	Replicate 2	4h	Col I	179	1949
NFAT5	6.39724009467083e-29	-8.4154	0	0.45	2.34145384705047e-24	Replicate 2	4h	Col I	179	1949
MECOM	7.26596383848941e-29	-2.34578	0.017	0.483	2.65941542452551e-24	Replicate 2	4h	Col I	179	1949
BCKDHB	7.46131006822235e-29	-2.97101	0.011	0.472	2.73091409807006e-24	Replicate 2	4h	Col I	179	1949
GMDS	7.79873629320517e-29	-1.21839	0.045	0.538	2.85441547067602e-24	Replicate 2	4h	Col I	179	1949
PRELID2	8.12352333319175e-29	-1.78206	0.028	0.505	2.97329077518151e-24	Replicate 2	4h	Col I	179	1949
LDLR	8.27624099019145e-29	-1.30003	0.022	0.494	3.02918696481997e-24	Replicate 2	4h	Col I	179	1949
TRIO	8.831069045776e-29	-3.04395	0.006	0.46	3.23225958144447e-24	Replicate 2	4h	Col I	179	1949
XIST	8.84649312540684e-29	-3.29911	0.006	0.46	3.23790494883016e-24	Replicate 2	4h	Col I	179	1949
LARGE1	9.02735389497509e-29	-8.54871	0	0.449	3.30410179909983e-24	Replicate 2	4h	Col I	179	1949
MYH14	9.3251188401918e-29	-1.99089	0.028	0.503	3.4130867466986e-24	Replicate 2	4h	Col I	179	1949
NIPBL	1.13507736210265e-28	-8.38084	0	0.447	4.1544966530319e-24	Replicate 2	4h	Col I	179	1949
ARHGAP26	1.49941363305349e-28	-1.87866	0.028	0.502	5.48800383833908e-24	Replicate 2	4h	Col I	179	1949
KANSL1	1.56653116652472e-28	-1.54633	0.011	0.468	5.73366072259714e-24	Replicate 2	4h	Col I	179	1949
IGF2BP2	1.60819557608233e-28	-2.56791	0.017	0.479	5.88615662801892e-24	Replicate 2	4h	Col I	179	1949
LRBA	1.7700440683559e-28	-3.2477	0.006	0.456	6.47853829458944e-24	Replicate 2	4h	Col I	179	1949
MAGI3	1.90168090904218e-28	-2.44722	0.011	0.467	6.96034229518529e-24	Replicate 2	4h	Col I	179	1949
ADAM10	1.94628471282384e-28	-3.85233	0.006	0.456	7.12359667740654e-24	Replicate 2	4h	Col I	179	1949
CHD9	1.97010687297818e-28	-3.21955	0.006	0.456	7.21078816578744e-24	Replicate 2	4h	Col I	179	1949
NR3C2	2.02959586853686e-28	-2.03043	0.017	0.478	7.42852383843177e-24	Replicate 2	4h	Col I	179	1949
SSH2	2.12031891983191e-28	-1.63665	0.017	0.478	7.76057927847677e-24	Replicate 2	4h	Col I	179	1949
MAML2	2.15732383951829e-28	-2.3464	0.011	0.467	7.89602098502089e-24	Replicate 2	4h	Col I	179	1949
FRYL	2.21214001848482e-28	-1.61025	0.022	0.489	8.09665368165627e-24	Replicate 2	4h	Col I	179	1949
PDE4D	2.31563000302874e-28	-2.72474	0.011	0.466	8.47543737408548e-24	Replicate 2	4h	Col I	179	1949
BTBD9	2.44701576995534e-28	-2.25714	0.011	0.466	8.95632241961353e-24	Replicate 2	4h	Col I	179	1949
KMT2C	2.48257449147479e-28	-3.781	0.006	0.455	9.0864708962469e-24	Replicate 2	4h	Col I	179	1949
ETV6	2.66280940787634e-28	-2.69429	0.011	0.466	9.74614871376821e-24	Replicate 2	4h	Col I	179	1949
MT-ND1	2.87715540600663e-28	-1.68558	0.117	0.647	1.05306765015248e-23	Replicate 2	4h	Col I	179	1949
PHACTR2	3.10529665634719e-28	-3.4132	0.006	0.454	1.13656962918964e-23	Replicate 2	4h	Col I	179	1949
CDCP1	3.14169522458411e-28	-1.44911	0.011	0.465	1.14989186915003e-23	Replicate 2	4h	Col I	179	1949
PCSK5	3.2564422067021e-28	-1.04193	0.045	0.529	1.19189041207504e-23	Replicate 2	4h	Col I	179	1949
SPAG9	3.44245537329546e-28	-4.08131	0.006	0.453	1.25997309117987e-23	Replicate 2	4h	Col I	179	1949
SQLE	4.21428070611579e-28	-2.66415	0.022	0.485	1.54246888124544e-23	Replicate 2	4h	Col I	179	1949
TBL1XR1	4.37069245054965e-28	-3.67646	0.006	0.452	1.59971714382568e-23	Replicate 2	4h	Col I	179	1949
PLEKHA7	4.43162767263381e-28	-2.31316	0.006	0.452	1.6220200444607e-23	Replicate 2	4h	Col I	179	1949
TMOD3	4.51784485564129e-28	-1.73027	0.017	0.474	1.65357639561327e-23	Replicate 2	4h	Col I	179	1949
SON	4.75336118779006e-28	-1.8474	0.011	0.463	1.73977772834304e-23	Replicate 2	4h	Col I	179	1949
ROCK2	5.34353602196768e-28	-1.10943	0.017	0.473	1.95578761940039e-23	Replicate 2	4h	Col I	179	1949
SVIL	5.53698444538825e-28	-2.42964	0.006	0.451	2.02659167685655e-23	Replicate 2	4h	Col I	179	1949
PFKP	6.0230166044621e-28	-1.15017	0.028	0.495	2.20448430739917e-23	Replicate 2	4h	Col I	179	1949
NPEPPS	6.03175870257443e-28	-1.94689	0.011	0.462	2.20768400272927e-23	Replicate 2	4h	Col I	179	1949
HERC4	6.11369958354338e-28	-3.44805	0.006	0.45	2.23767518457271e-23	Replicate 2	4h	Col I	179	1949
FNDC3B	7.16591983484231e-28	-1.44043	0.028	0.494	2.62279831875063e-23	Replicate 2	4h	Col I	179	1949
VEGFA	7.29135292985858e-28	-0.683768	0.034	0.505	2.66870808585754e-23	Replicate 2	4h	Col I	179	1949
MGAT5	8.36702382209203e-28	-2.34234	0.011	0.46	3.0624143891239e-23	Replicate 2	4h	Col I	179	1949
MBNL1	8.51888260426983e-28	-2.09342	0.011	0.46	3.1179962219888e-23	Replicate 2	4h	Col I	179	1949
BMPR2	9.77603954137221e-28	-8.15561	0	0.437	3.57812823253764e-23	Replicate 2	4h	Col I	179	1949
PAG1	9.96484247869657e-28	-1.56086	0.028	0.492	3.64723199562773e-23	Replicate 2	4h	Col I	179	1949
PTPRK	1.08742332751584e-27	-0.812264	0.028	0.492	3.98007812104074e-23	Replicate 2	4h	Col I	179	1949
PPARA	1.21964623174572e-27	-2.25756	0.006	0.447	4.4640271728125e-23	Replicate 2	4h	Col I	179	1949
PKP4	1.22342294678036e-27	-8.00397	0	0.436	4.4778503275108e-23	Replicate 2	4h	Col I	179	1949
TOP1	1.28765198267926e-27	-1.56495	0.022	0.48	4.71293502180435e-23	Replicate 2	4h	Col I	179	1949
ATP2A2	1.2906232143422e-27	-2.5914	0.011	0.458	4.72381002681388e-23	Replicate 2	4h	Col I	179	1949
PARD3	1.33778570323654e-27	-2.08012	0.011	0.458	4.89642945241604e-23	Replicate 2	4h	Col I	179	1949
ADIPOR2	1.34007350626891e-27	-1.23619	0.011	0.458	4.90480304029483e-23	Replicate 2	4h	Col I	179	1949
ST8SIA6	1.36670293995725e-27	-2.59093	0.006	0.446	5.00226943053754e-23	Replicate 2	4h	Col I	179	1949
ARID1B	1.3683933584478e-27	-8.32632	0	0.435	5.00845653125479e-23	Replicate 2	4h	Col I	179	1949
SKAP2	1.44312411163221e-27	-1.48903	0.017	0.468	5.28197856098504e-23	Replicate 2	4h	Col I	179	1949
SOS1	1.52082000453742e-27	-2.40619	0.006	0.446	5.56635329860741e-23	Replicate 2	4h	Col I	179	1949
CTNND1	1.55928379480271e-27	-0.841996	0.028	0.49	5.70713461735741e-23	Replicate 2	4h	Col I	179	1949
NCOR1	1.60740621229482e-27	-0.824495	0.022	0.479	5.88326747762027e-23	Replicate 2	4h	Col I	179	1949
APP	1.74840305190374e-27	-1.45637	0.039	0.511	6.39933001027287e-23	Replicate 2	4h	Col I	179	1949
FAT1	1.79725462424375e-27	-1.52911	0.028	0.489	6.57813165019457e-23	Replicate 2	4h	Col I	179	1949
USP53	1.82075647470277e-27	-1.68354	0.022	0.478	6.6641507730596e-23	Replicate 2	4h	Col I	179	1949
STK39	1.87297168399623e-27	-1.67139	0.039	0.511	6.85526366059459e-23	Replicate 2	4h	Col I	179	1949
RERE	1.91348223963398e-27	-8.01125	0	0.433	7.00353634528435e-23	Replicate 2	4h	Col I	179	1949
APPL2	2.0713254199902e-27	-1.21717	0.017	0.467	7.58125816970614e-23	Replicate 2	4h	Col I	179	1949
SBF2	2.10313373180197e-27	-0.952224	0.017	0.467	7.69767977176837e-23	Replicate 2	4h	Col I	179	1949
PDCD6IP	2.21650500187905e-27	-1.76426	0.017	0.466	8.11262995737751e-23	Replicate 2	4h	Col I	179	1949
KLF5	2.37703901818137e-27	-1.12225	0.039	0.51	8.70020051044564e-23	Replicate 2	4h	Col I	179	1949
RBM47	2.39525058723314e-27	-1.33126	0.028	0.488	8.766856674332e-23	Replicate 2	4h	Col I	179	1949
NCOA2	2.64848612355879e-27	-1.74022	0.011	0.454	9.69372406083753e-23	Replicate 2	4h	Col I	179	1949
TJP2	2.8037922281833e-27	-2.79402	0.011	0.454	1.02621599343737e-22	Replicate 2	4h	Col I	179	1949
GNAQ	2.8228719274779e-27	-1.68929	0.017	0.465	1.03319935417618e-22	Replicate 2	4h	Col I	179	1949
VMP1	2.98746104363574e-27	-7.93907	0	0.431	1.09344061658112e-22	Replicate 2	4h	Col I	179	1949
MGAT4A	3.20963057590378e-27	-2.26139	0.011	0.453	1.17475688708654e-22	Replicate 2	4h	Col I	179	1949
PTPRJ	3.29814457324569e-27	-3.07602	0.006	0.442	1.20715389525366e-22	Replicate 2	4h	Col I	179	1949
ZBTB20	3.33850300030974e-27	-8.56309	0	0.431	1.22192548314337e-22	Replicate 2	4h	Col I	179	1949
ASPH	3.49756784590081e-27	-0.6694	0.017	0.464	1.28014480727816e-22	Replicate 2	4h	Col I	179	1949
TAOK1	3.73038230539877e-27	-8.0124	0	0.43	1.365357227599e-22	Replicate 2	4h	Col I	179	1949
PIAS1	4.02277340928817e-27	-1.47506	0.017	0.463	1.47237529553356e-22	Replicate 2	4h	Col I	179	1949
MED13	4.16780263647767e-27	-7.73618	0	0.429	1.52545744297719e-22	Replicate 2	4h	Col I	179	1949
MYO6	4.34098432178447e-27	-0.670936	0.034	0.496	1.58884367161633e-22	Replicate 2	4h	Col I	179	1949
STK24	4.40536402124877e-27	-1.90116	0.017	0.463	1.61240728541726e-22	Replicate 2	4h	Col I	179	1949
PRRC2C	4.41990683618549e-27	-1.98114	0.022	0.473	1.61773010111225e-22	Replicate 2	4h	Col I	179	1949
RAB6A	4.65600127999442e-27	-7.76664	0	0.429	1.70414302849076e-22	Replicate 2	4h	Col I	179	1949
HIF1A-AS3	4.65600185170033e-27	-8.45274	0	0.429	1.70414323774084e-22	Replicate 2	4h	Col I	179	1949
CTNNB1	4.67756719276331e-27	-1.58001	0.028	0.484	1.7120363682233e-22	Replicate 2	4h	Col I	179	1949
MYO15B	4.7980702612292e-27	-0.977391	0.022	0.473	1.7561416963125e-22	Replicate 2	4h	Col I	179	1949
ATXN1	4.96413811536127e-27	-1.38237	0.017	0.462	1.81692419160338e-22	Replicate 2	4h	Col I	179	1949
INPP4B	4.99134993544723e-27	-1.34075	0.028	0.484	1.82688398987304e-22	Replicate 2	4h	Col I	179	1949
MIR31HG	5.04775743883682e-27	-2.39232	0.011	0.451	1.84752970018866e-22	Replicate 2	4h	Col I	179	1949
GOLGA4	5.17858412343253e-27	-1.01633	0.034	0.495	1.89541357501754e-22	Replicate 2	4h	Col I	179	1949
PPP1R12A	5.21153670289395e-27	-1.8354	0.006	0.44	1.90747454862621e-22	Replicate 2	4h	Col I	179	1949
ANKRD12	5.24684367435109e-27	-0.681794	0.028	0.484	1.92039725324924e-22	Replicate 2	4h	Col I	179	1949
SLC44A1	5.46275564631724e-27	-1.73791	0.017	0.462	1.99942319410857e-22	Replicate 2	4h	Col I	179	1949
LLGL2	5.53050505349395e-27	-1.0945	0.028	0.484	2.02422015462932e-22	Replicate 2	4h	Col I	179	1949
KIF13B	5.75359257258837e-27	-1.34494	0.022	0.472	2.10587241749307e-22	Replicate 2	4h	Col I	179	1949
DOCK1	5.77197236368996e-27	-2.97372	0.006	0.439	2.11259960483416e-22	Replicate 2	4h	Col I	179	1949
MT-ND4L	6.04625300024428e-27	-1.69296	0.034	0.492	2.21298906061941e-22	Replicate 2	4h	Col I	179	1949
HECTD1	6.45782887378485e-27	-2.05407	0.006	0.438	2.36362994609399e-22	Replicate 2	4h	Col I	179	1949
UGCG	7.09552875194942e-27	-1.94137	0.011	0.449	2.59703447850101e-22	Replicate 2	4h	Col I	179	1949
ITGB4	7.18014513855818e-27	-1.12513	0.011	0.449	2.62800492216368e-22	Replicate 2	4h	Col I	179	1949
CCDC186	7.21205891917325e-27	-2.15829	0.006	0.438	2.6396856850066e-22	Replicate 2	4h	Col I	179	1949
MGAM2	7.2436857419314e-27	-8.3418	0	0.427	2.65126141840431e-22	Replicate 2	4h	Col I	179	1949
GFPT1	7.63451952779466e-27	-2.41359	0.011	0.449	2.79431049236812e-22	Replicate 2	4h	Col I	179	1949
KDM4C	8.0810017968744e-27	-2.68271	0.006	0.437	2.957727467674e-22	Replicate 2	4h	Col I	179	1949
ZMYND8	8.18291710424233e-27	-0.829633	0.028	0.482	2.99502948932373e-22	Replicate 2	4h	Col I	179	1949
ARHGAP21	8.70027782756033e-27	-2.07274	0.011	0.448	3.18438868766536e-22	Replicate 2	4h	Col I	179	1949
SEMA4B	8.71967723222681e-27	-1.10426	0.017	0.459	3.19148906376733e-22	Replicate 2	4h	Col I	179	1949
SH3D19	8.7538392807229e-27	-1.18914	0.034	0.492	3.20399271513739e-22	Replicate 2	4h	Col I	179	1949
AKAP13	8.94286841159062e-27	-1.08798	0.039	0.503	3.27317926732628e-22	Replicate 2	4h	Col I	179	1949
NF1	8.97680865421059e-27	-3.2386	0.006	0.437	3.28560173552762e-22	Replicate 2	4h	Col I	179	1949
SHROOM3	9.07041874239152e-27	-1.06003	0.045	0.513	3.31986396390272e-22	Replicate 2	4h	Col I	179	1949
TAX1BP1	9.58778125156668e-27	-1.362	0.045	0.513	3.50922381588592e-22	Replicate 2	4h	Col I	179	1949
NBEAL1	9.87998153103024e-27	-1.63529	0.011	0.447	3.61617204017238e-22	Replicate 2	4h	Col I	179	1949
AKAP9	9.95391633582859e-27	-2.61735	0.006	0.436	3.64323291807662e-22	Replicate 2	4h	Col I	179	1949
KIAA0232	1.00561396473191e-26	-2.03724	0.006	0.436	3.68064767231525e-22	Replicate 2	4h	Col I	179	1949
DSP	1.07768994048441e-26	-1.58977	0.028	0.48	3.94445295116699e-22	Replicate 2	4h	Col I	179	1949
CLMN	1.08892896215269e-26	-1.29059	0.017	0.458	3.98558889437506e-22	Replicate 2	4h	Col I	179	1949
RABGAP1L	1.11258535152567e-26	-1.89089	0.022	0.469	4.07217364511911e-22	Replicate 2	4h	Col I	179	1949
MACF1	1.12940243697887e-26	-1.24325	0.022	0.469	4.13372585958635e-22	Replicate 2	4h	Col I	179	1949
PAFAH1B1	1.15794489324589e-26	-1.6651	0.017	0.458	4.23819410376927e-22	Replicate 2	4h	Col I	179	1949
RRBP1	1.25288087409857e-26	-1.11502	0.05	0.523	4.58566928728819e-22	Replicate 2	4h	Col I	179	1949
PNN	1.25939942998651e-26	-1.36698	0.006	0.435	4.60952785369363e-22	Replicate 2	4h	Col I	179	1949
FOXO3	1.27560149945246e-26	-1.22495	0.022	0.468	4.66882904814594e-22	Replicate 2	4h	Col I	179	1949
FHL2	1.29378119327889e-26	-0.736658	0.056	0.534	4.73536854552006e-22	Replicate 2	4h	Col I	179	1949
ERBB3	1.38893286010628e-26	-2.00545	0.006	0.434	5.08363316127501e-22	Replicate 2	4h	Col I	179	1949
DOCK5	1.38920594489478e-26	-0.846012	0.017	0.457	5.08463267890939e-22	Replicate 2	4h	Col I	179	1949
ZMYM2	1.40104950312023e-26	-7.93009	0	0.423	5.12798128637034e-22	Replicate 2	4h	Col I	179	1949
ITFG1	1.47695779235142e-26	-1.30579	0.022	0.468	5.40581321578541e-22	Replicate 2	4h	Col I	179	1949
PTEN	1.52097180032947e-26	-1.64306	0.011	0.445	5.56690888638588e-22	Replicate 2	4h	Col I	179	1949
WSB1	1.52477209862651e-26	-1.21165	0.017	0.456	5.58081835818288e-22	Replicate 2	4h	Col I	179	1949
KLF6	1.66894323302245e-26	-1.38108	0.028	0.478	6.10849912718548e-22	Replicate 2	4h	Col I	179	1949
ASAP2	1.72035347822754e-26	-1.53041	0.011	0.445	6.29666576566064e-22	Replicate 2	4h	Col I	179	1949
SAMD12	1.74410445617935e-26	-8.35668	0	0.422	6.38359672006205e-22	Replicate 2	4h	Col I	179	1949
MAGI1	1.86415238967171e-26	-1.06561	0.022	0.467	6.82298416143742e-22	Replicate 2	4h	Col I	179	1949
EIF4G3	1.90522530672483e-26	-0.965927	0.017	0.455	6.97331514514354e-22	Replicate 2	4h	Col I	179	1949
CARMIL1	1.92930725117846e-26	-1.42518	0.011	0.444	7.06145747003829e-22	Replicate 2	4h	Col I	179	1949
USH1C	2.04387641120787e-26	-1.12479	0.017	0.455	7.48079205266192e-22	Replicate 2	4h	Col I	179	1949
RNF19A	2.10456385460263e-26	-1.26467	0.017	0.455	7.70291416423107e-22	Replicate 2	4h	Col I	179	1949
CYP3A5	2.10666243612814e-26	-1.01912	0.056	0.532	7.71059518247262e-22	Replicate 2	4h	Col I	179	1949
PTPRN2	2.17021427313125e-26	-8.08686	0	0.421	7.94320126108768e-22	Replicate 2	4h	Col I	179	1949
MICU1	2.41336039926676e-26	-2.65673	0.006	0.432	8.83314039735628e-22	Replicate 2	4h	Col I	179	1949
HNRNPD	2.42045509871482e-26	-7.70072	0	0.42	8.85910770680613e-22	Replicate 2	4h	Col I	179	1949
TENT5A	2.5509369960053e-26	-2.69592	0.011	0.442	9.336684499079e-22	Replicate 2	4h	Col I	179	1949
DLG1	2.64336529853366e-26	-0.788834	0.017	0.454	9.67498132916304e-22	Replicate 2	4h	Col I	179	1949
ARHGAP32	2.68562441651239e-26	-1.11303	0.017	0.454	9.829653926877e-22	Replicate 2	4h	Col I	179	1949
ANKRD17	2.68713716866547e-26	-2.49699	0.006	0.431	9.8351907510325e-22	Replicate 2	4h	Col I	179	1949
TOX3	2.69625662897519e-26	-2.47879	0.006	0.431	9.8685688877121e-22	Replicate 2	4h	Col I	179	1949
RAB7A	2.88855757687172e-26	-2.05056	0.011	0.442	1.05724095871082e-21	Replicate 2	4h	Col I	179	1949
MED13L	2.93123511995431e-26	-0.859446	0.017	0.453	1.07286136625448e-21	Replicate 2	4h	Col I	179	1949
RREB1	2.97227883353267e-26	-1.53097	0.011	0.442	1.08788377586129e-21	Replicate 2	4h	Col I	179	1949
NRIP1	3.00984850931475e-26	-7.88081	0	0.419	1.10163465289429e-21	Replicate 2	4h	Col I	179	1949
MBD5	3.22137258492592e-26	-2.40538	0.011	0.441	1.17905457980874e-21	Replicate 2	4h	Col I	179	1949
KMT2E	3.25283269973114e-26	-1.17716	0.017	0.453	1.1905692964286e-21	Replicate 2	4h	Col I	179	1949
TLK1	3.35581409658784e-26	-7.62259	0	0.419	1.22826151749212e-21	Replicate 2	4h	Col I	179	1949
USP8	3.35581450033379e-26	-7.82009	0	0.419	1.22826166526717e-21	Replicate 2	4h	Col I	179	1949
BAZ1A	3.35581490407986e-26	-7.62479	0	0.419	1.22826181304227e-21	Replicate 2	4h	Col I	179	1949
ACSL3	3.59214283969092e-26	-1.68842	0.011	0.441	1.31476020075527e-21	Replicate 2	4h	Col I	179	1949
RNF149	3.62242180988887e-26	-2.11492	0.011	0.441	1.32584260663742e-21	Replicate 2	4h	Col I	179	1949
DIP2B	3.74114331639971e-26	-7.90945	0	0.418	1.36929586523546e-21	Replicate 2	4h	Col I	179	1949
SEC31A	4.13268223054396e-26	-2.4253	0.006	0.429	1.5126030232014e-21	Replicate 2	4h	Col I	179	1949
PDE8A	4.17026618200843e-26	-7.9706	0	0.418	1.5263591252769e-21	Replicate 2	4h	Col I	179	1949
AHR	4.44989167249928e-26	-1.30781	0.017	0.451	1.62870485105146e-21	Replicate 2	4h	Col I	179	1949
PTPRF	4.5242336533227e-26	-0.599751	0.034	0.484	1.65591475945264e-21	Replicate 2	4h	Col I	179	1949
HNF4A	4.56131835019126e-26	-0.708368	0.034	0.484	1.6694881293535e-21	Replicate 2	4h	Col I	179	1949
GMDS-DT	4.62241507815395e-26	-3.12264	0.006	0.428	1.69185014275513e-21	Replicate 2	4h	Col I	179	1949
RASGEF1B	4.64811018084942e-26	-8.53761	0	0.417	1.7012548072927e-21	Replicate 2	4h	Col I	179	1949
AFF1	4.68530009843443e-26	-1.37701	0.006	0.428	1.71486668902798e-21	Replicate 2	4h	Col I	179	1949
PARP4	5.30166102985471e-26	-0.226114	0.028	0.472	1.94046095353712e-21	Replicate 2	4h	Col I	179	1949
MVP	5.31036988213787e-26	-0.440948	0.028	0.472	1.94364848056128e-21	Replicate 2	4h	Col I	179	1949
RBM39	5.39346861509657e-26	-2.20468	0.017	0.45	1.9740634478115e-21	Replicate 2	4h	Col I	179	1949
WASF2	5.5063313904863e-26	-0.101999	0.045	0.506	2.01537235223189e-21	Replicate 2	4h	Col I	179	1949
ARHGEF12	5.74203791030551e-26	-2.59685	0.006	0.427	2.10164329555092e-21	Replicate 2	4h	Col I	179	1949
TET2	5.77246572451254e-26	-8.11509	0	0.416	2.11278017982883e-21	Replicate 2	4h	Col I	179	1949
KIF1B	5.7724660698056e-26	-7.57831	0	0.416	2.11278030620955e-21	Replicate 2	4h	Col I	179	1949
PAM	6.1735487408796e-26	-0.798937	0.039	0.494	2.25958057464934e-21	Replicate 2	4h	Col I	179	1949
MACC1	6.20998568507861e-26	-1.10874	0.034	0.482	2.27291686059562e-21	Replicate 2	4h	Col I	179	1949
MEF2A	6.29778854421926e-26	-0.730436	0.017	0.449	2.30505358506969e-21	Replicate 2	4h	Col I	179	1949
PATJ	6.38198941712683e-26	-0.755032	0.039	0.494	2.33587194656259e-21	Replicate 2	4h	Col I	179	1949
ANXA11	6.73650671042543e-26	-0.397095	0.039	0.493	2.46562882108281e-21	Replicate 2	4h	Col I	179	1949
JAK1	7.02244011875851e-26	-3.82113	0.006	0.426	2.5702833078668e-21	Replicate 2	4h	Col I	179	1949
TRAPPC9	7.06994638728928e-26	-3.75547	0.006	0.426	2.58767107721175e-21	Replicate 2	4h	Col I	179	1949
GDA	7.14491940648317e-26	-1.54417	0.022	0.459	2.6151119519669e-21	Replicate 2	4h	Col I	179	1949
ACTN4	7.29900438181891e-26	-0.744302	0.056	0.525	2.67150859378954e-21	Replicate 2	4h	Col I	179	1949
UGP2	7.43334787550695e-26	-1.1007	0.022	0.459	2.7206796559143e-21	Replicate 2	4h	Col I	179	1949
UACA	7.532032620818e-26	-1.02769	0.022	0.459	2.75679925954559e-21	Replicate 2	4h	Col I	179	1949
SH3RF1	7.80699739127225e-26	-2.19289	0.011	0.437	2.85743911517956e-21	Replicate 2	4h	Col I	179	1949
ARID4B	7.93010622584554e-26	-2.25191	0.006	0.425	2.90249817972173e-21	Replicate 2	4h	Col I	179	1949
CDC42SE2	7.96056428886829e-26	-1.04405	0.028	0.47	2.91364613536868e-21	Replicate 2	4h	Col I	179	1949
NCOA6	7.98249247203354e-26	-7.37256	0	0.414	2.92167206968899e-21	Replicate 2	4h	Col I	179	1949
MYO5B	8.28951769259956e-26	-1.16497	0.022	0.459	3.03404637066836e-21	Replicate 2	4h	Col I	179	1949
SLC2A13	8.59888208950626e-26	-1.84547	0.017	0.447	3.14727683358019e-21	Replicate 2	4h	Col I	179	1949
RTN3	8.61118172804232e-26	-1.67162	0.011	0.436	3.15177862428077e-21	Replicate 2	4h	Col I	179	1949
PSD3	8.70136322155036e-26	-3.92588	0.006	0.425	3.18478595271965e-21	Replicate 2	4h	Col I	179	1949
ZZEF1	8.89141821634835e-26	-7.4683	0	0.414	3.25434798136566e-21	Replicate 2	4h	Col I	179	1949
EPS8	9.1659831283996e-26	-0.901615	0.05	0.513	3.35484148482554e-21	Replicate 2	4h	Col I	179	1949
CNOT2	9.90676227442961e-26	-1.95684	0.006	0.424	3.62597406006398e-21	Replicate 2	4h	Col I	179	1949
WDR60	9.92344042123542e-26	-1.49126	0.006	0.424	3.63207842857638e-21	Replicate 2	4h	Col I	179	1949
CASK	9.92344158263149e-26	-3.04296	0.006	0.424	3.63207885365895e-21	Replicate 2	4h	Col I	179	1949
DENND1B	1.09598442064327e-25	-3.10858	0.006	0.424	4.01141257799642e-21	Replicate 2	4h	Col I	179	1949
TSC22D1	1.10610561279561e-25	-0.737559	0.028	0.468	4.0484571533932e-21	Replicate 2	4h	Col I	179	1949
COL17A1	1.14405654712001e-25	-0.253652	0.061	0.534	4.18736136811396e-21	Replicate 2	4h	Col I	179	1949
FNBP1L	1.1970981766948e-25	-0.406544	0.022	0.457	4.38149903652064e-21	Replicate 2	4h	Col I	179	1949
PTPRB	1.20508728046423e-25	-2.25364	0.011	0.434	4.41073995522714e-21	Replicate 2	4h	Col I	179	1949
RAB1A	1.20709932438932e-25	-0.623851	0.028	0.468	4.41810423719734e-21	Replicate 2	4h	Col I	179	1949
FTH1	1.22402460398109e-25	1.06527	0.927	0.836	4.48005245303119e-21	Replicate 2	4h	Col I	179	1949
TBC1D8	1.22797510502823e-25	-7.73564	0	0.412	4.49451168191382e-21	Replicate 2	4h	Col I	179	1949
PAN3	1.22797517790419e-25	-7.83712	0	0.412	4.49451194864712e-21	Replicate 2	4h	Col I	179	1949
GSN	1.28169066465283e-25	-0.860821	0.05	0.511	4.69111600169584e-21	Replicate 2	4h	Col I	179	1949
BTNL8	1.29489604992961e-25	-0.875423	0.028	0.468	4.73944903234735e-21	Replicate 2	4h	Col I	179	1949
PIP5K1B	1.29776852682004e-25	-1.6985	0.017	0.445	4.74996258501403e-21	Replicate 2	4h	Col I	179	1949
NR5A2	1.31046166606745e-25	-1.03648	0.022	0.456	4.79642074397346e-21	Replicate 2	4h	Col I	179	1949
TMEM165	1.32978679183775e-25	-2.51046	0.011	0.434	4.86715263680535e-21	Replicate 2	4h	Col I	179	1949
PAK1	1.35911112722531e-25	-3.46193	0.006	0.423	4.97448263675737e-21	Replicate 2	4h	Col I	179	1949
PLD1	1.36827197032135e-25	-2.30251	0.006	0.423	5.00801223857317e-21	Replicate 2	4h	Col I	179	1949
ROCK1	1.36827212990147e-25	-1.53925	0.006	0.423	5.00801282265237e-21	Replicate 2	4h	Col I	179	1949
ARGLU1	1.37287523410202e-25	-1.6212	0.006	0.423	5.0248606443368e-21	Replicate 2	4h	Col I	179	1949
CERS6	1.49065110214858e-25	-2.21035	0.011	0.433	5.45593209897402e-21	Replicate 2	4h	Col I	179	1949
PLEC	1.49627303938472e-25	-0.701996	0.017	0.445	5.47650895145201e-21	Replicate 2	4h	Col I	179	1949
CCNY	1.501865917585e-25	-1.74758	0.011	0.433	5.49697944495287e-21	Replicate 2	4h	Col I	179	1949
SLC41A2	1.52600248992682e-25	-1.5929	0.006	0.422	5.58532171338116e-21	Replicate 2	4h	Col I	179	1949
ADGRG6	1.69035055575558e-25	-3.01953	0.006	0.421	6.18685206912099e-21	Replicate 2	4h	Col I	179	1949
BRWD1	1.69318787090834e-25	-3.29853	0.006	0.421	6.19723692631163e-21	Replicate 2	4h	Col I	179	1949
ZBTB38	1.69430146036079e-25	-7.8941	0	0.41	6.20131277506651e-21	Replicate 2	4h	Col I	179	1949
SMURF1	1.69430146036079e-25	-7.9597	0	0.41	6.20131277506651e-21	Replicate 2	4h	Col I	179	1949
DYRK1A	1.69430166078291e-25	-7.85611	0	0.41	6.20131350863154e-21	Replicate 2	4h	Col I	179	1949
FBXO34	1.7016542250003e-25	-1.65393	0.011	0.433	6.22822462892358e-21	Replicate 2	4h	Col I	179	1949
ACAP2	1.78720833412504e-25	-0.502895	0.022	0.455	6.54136122373107e-21	Replicate 2	4h	Col I	179	1949
KIAA1671	1.79758926706891e-25	-1.96783	0.017	0.444	6.57935647639893e-21	Replicate 2	4h	Col I	179	1949
TRIP12	1.85346877741313e-25	-3.08799	0.006	0.421	6.78388107220978e-21	Replicate 2	4h	Col I	179	1949
SLTM	1.8858120586594e-25	-7.71432	0	0.41	6.90226071589928e-21	Replicate 2	4h	Col I	179	1949
FBXO11	1.88581217007186e-25	-7.60207	0	0.41	6.90226112368e-21	Replicate 2	4h	Col I	179	1949
UBE2R2	1.88581250430922e-25	-7.33886	0	0.41	6.90226234702218e-21	Replicate 2	4h	Col I	179	1949
ST14	1.93239821032359e-25	-0.333959	0.034	0.477	7.07277068960538e-21	Replicate 2	4h	Col I	179	1949
TAOK3	1.96391779409307e-25	-0.738803	0.034	0.477	7.18813551816003e-21	Replicate 2	4h	Col I	179	1949
RHPN2	1.98316463193654e-25	-1.35759	0.022	0.454	7.25858086935094e-21	Replicate 2	4h	Col I	179	1949
CAMK2D	2.13898457502694e-25	-0.784793	0.056	0.52	7.8288974430561e-21	Replicate 2	4h	Col I	179	1949
CORO2A	2.16462304496145e-25	-1.16917	0.022	0.454	7.92273680686341e-21	Replicate 2	4h	Col I	179	1949
HNRNPA3	2.2741457877941e-25	-1.44936	0.011	0.431	8.3236009979052e-21	Replicate 2	4h	Col I	179	1949
IL10RB	2.33480561411095e-25	-2.2074	0.006	0.42	8.54562202820748e-21	Replicate 2	4h	Col I	179	1949
VTI1A	2.33547605332444e-25	-7.87545	0	0.408	8.5480759027728e-21	Replicate 2	4h	Col I	179	1949
ARID2	2.33547605332444e-25	-7.63334	0	0.408	8.5480759027728e-21	Replicate 2	4h	Col I	179	1949
LMO7	2.47387744101368e-25	-1.03694	0.056	0.519	9.05463882185416e-21	Replicate 2	4h	Col I	179	1949
CAPN8	2.52954584410793e-25	-4.22177	0.006	0.419	9.25839074401942e-21	Replicate 2	4h	Col I	179	1949
PSMD1	2.55206905371086e-25	-1.79757	0.011	0.431	9.34082794348711e-21	Replicate 2	4h	Col I	179	1949
HNF4G	2.5722439335965e-25	-3.866	0.006	0.419	9.41467002135653e-21	Replicate 2	4h	Col I	179	1949
UBR2	2.5895219585966e-25	-3.44691	0.006	0.419	9.47790932065943e-21	Replicate 2	4h	Col I	179	1949
ZFAND3	2.59887667934679e-25	-0.93135	0.045	0.497	9.51214853407719e-21	Replicate 2	4h	Col I	179	1949
FOXP1	2.65699285832161e-25	-1.27517	0.028	0.464	9.72485956074294e-21	Replicate 2	4h	Col I	179	1949
KIAA1522	2.7301864693624e-25	-0.472418	0.022	0.453	9.99275549651332e-21	Replicate 2	4h	Col I	179	1949
ATP10B	2.82585178407249e-25	-2.40694	0.011	0.43	1.03429001148837e-20	Replicate 2	4h	Col I	179	1949
INSIG1	2.87159241462674e-25	-0.97345	0.028	0.463	1.05103153967753e-20	Replicate 2	4h	Col I	179	1949
TRIM31	2.87791409034649e-25	-0.964086	0.011	0.43	1.05334533620772e-20	Replicate 2	4h	Col I	179	1949
MAST2	2.88135580172754e-25	-2.4394	0.006	0.419	1.0546050369903e-20	Replicate 2	4h	Col I	179	1949
ABCD3	2.89113179924809e-25	-7.80729	0	0.407	1.05818314984279e-20	Replicate 2	4h	Col I	179	1949
SGPP2	2.90555400861413e-25	-2.38397	0.006	0.419	1.06346182269286e-20	Replicate 2	4h	Col I	179	1949
GNA11	2.98555845617481e-25	-2.25789	0.017	0.441	1.09274425054454e-20	Replicate 2	4h	Col I	179	1949
MARCH3	3.08232251459198e-25	-2.90374	0.011	0.429	1.12816086356581e-20	Replicate 2	4h	Col I	179	1949
EXT1	3.09036847614638e-25	-1.29838	0.045	0.495	1.13110576595434e-20	Replicate 2	4h	Col I	179	1949
GCC2	3.10332353819083e-25	-0.977608	0.034	0.474	1.13584744821323e-20	Replicate 2	4h	Col I	179	1949
EPS8L2	3.11832615348944e-25	-1.91805	0.011	0.429	1.14133855543867e-20	Replicate 2	4h	Col I	179	1949
MAP3K13	3.13916380402384e-25	-0.362409	0.022	0.452	1.14896534391077e-20	Replicate 2	4h	Col I	179	1949
N4BP2L2	3.17048359623429e-25	-1.4232	0.011	0.429	1.16042870105771e-20	Replicate 2	4h	Col I	179	1949
HEPH	3.20052511148184e-25	-1.28329	0.028	0.463	1.17142419605347e-20	Replicate 2	4h	Col I	179	1949
AGFG1	3.20573681947165e-25	-3.16728	0.006	0.418	1.17333173329482e-20	Replicate 2	4h	Col I	179	1949
NFIB	3.21621506435142e-25	-7.64485	0	0.407	1.17716687570326e-20	Replicate 2	4h	Col I	179	1949
ANKHD1	3.22724520398881e-25	-1.97822	0.006	0.418	1.18120401711194e-20	Replicate 2	4h	Col I	179	1949
SMAD3	3.24763512623644e-25	-1.15306	0.028	0.463	1.1886669325538e-20	Replicate 2	4h	Col I	179	1949
KIF5B	3.29089548292068e-25	-0.440026	0.039	0.485	1.2045006557038e-20	Replicate 2	4h	Col I	179	1949
ATP1A1	3.36720252185233e-25	-1.17079	0.05	0.506	1.23242979502317e-20	Replicate 2	4h	Col I	179	1949
IBTK	3.43625506900146e-25	-0.791939	0.022	0.451	1.25770371780522e-20	Replicate 2	4h	Col I	179	1949
SH3PXD2A	3.52153106032537e-25	-1.67744	0.011	0.429	1.28891558338969e-20	Replicate 2	4h	Col I	179	1949
TMEM181	3.580389760358e-25	-1.62499	0.011	0.429	1.31045845618863e-20	Replicate 2	4h	Col I	179	1949
LGR4	3.69035601481885e-25	-1.01881	0.028	0.462	1.35070720498385e-20	Replicate 2	4h	Col I	179	1949
CASC4	3.97888578058505e-25	-7.70508	0	0.406	1.45631198455193e-20	Replicate 2	4h	Col I	179	1949
SREBF2	4.26978534140745e-25	-1.45818	0.017	0.439	1.56278413280854e-20	Replicate 2	4h	Col I	179	1949
KDM2A	4.28776124905107e-25	-0.97675	0.022	0.45	1.56936349476518e-20	Replicate 2	4h	Col I	179	1949
SPPL2A	4.3865370679161e-25	-0.74533	0.011	0.428	1.60551643222797e-20	Replicate 2	4h	Col I	179	1949
KDM6A	4.39739026924542e-25	-2.66057	0.006	0.416	1.60948881244652e-20	Replicate 2	4h	Col I	179	1949
IQGAP2	4.40676410651038e-25	-0.706726	0.028	0.461	1.61291973062386e-20	Replicate 2	4h	Col I	179	1949
AL136456.1	4.76078382786457e-25	-2.78425	0.011	0.427	1.74249448883671e-20	Replicate 2	4h	Col I	179	1949
PUM2	4.92033106989999e-25	-7.68891	0	0.405	1.80089037489409e-20	Replicate 2	4h	Col I	179	1949
DYNC1H1	4.93956488509927e-25	-2.53514	0.006	0.416	1.80793014359518e-20	Replicate 2	4h	Col I	179	1949
NEK7	4.95606834110213e-25	-2.26416	0.006	0.416	1.81397057352679e-20	Replicate 2	4h	Col I	179	1949
TMEM123	4.97776332638511e-25	-1.23609	0.022	0.449	1.82191115509021e-20	Replicate 2	4h	Col I	179	1949
TJP1	5.29266103694993e-25	-2.11529	0.011	0.427	1.93716686613404e-20	Replicate 2	4h	Col I	179	1949
RAPGEF2	5.42250395259528e-25	-0.815996	0.017	0.438	1.9846906716894e-20	Replicate 2	4h	Col I	179	1949
ZNF638	5.47068778777103e-25	-7.58389	0	0.404	2.00232643720207e-20	Replicate 2	4h	Col I	179	1949
EML4	5.50188684287337e-25	-2.16446	0.006	0.415	2.01374560336008e-20	Replicate 2	4h	Col I	179	1949
ESYT2	5.91039495010546e-25	-0.727597	0.028	0.46	2.1632636556881e-20	Replicate 2	4h	Col I	179	1949
PPP6R3	6.02633172631005e-25	-3.4446	0.006	0.415	2.20569767514674e-20	Replicate 2	4h	Col I	179	1949
RASSF6	6.03502280613784e-25	-0.32235	0.022	0.449	2.20887869727451e-20	Replicate 2	4h	Col I	179	1949
PDIA4	6.46408238816033e-25	-1.09543	0.022	0.448	2.36591879489056e-20	Replicate 2	4h	Col I	179	1949
TMPRSS2	6.55093459579466e-25	-0.362052	0.028	0.459	2.3977075714068e-20	Replicate 2	4h	Col I	179	1949
ASH1L	6.55946704339859e-25	-0.391107	0.022	0.448	2.40083053255432e-20	Replicate 2	4h	Col I	179	1949
CLTC	6.62382880353587e-25	-0.198133	0.022	0.448	2.42438758038216e-20	Replicate 2	4h	Col I	179	1949
RPS6KA3	6.6417987883443e-25	-1.72479	0.011	0.425	2.4309647745219e-20	Replicate 2	4h	Col I	179	1949
VPS13A	6.80840290416643e-25	-1.11526	0.011	0.425	2.49194354695396e-20	Replicate 2	4h	Col I	179	1949
EVI5	6.82366615010443e-25	-1.33937	0.006	0.414	2.49753004759972e-20	Replicate 2	4h	Col I	179	1949
PRKCA	7.13882207109096e-25	-0.223792	0.034	0.47	2.61288026624e-20	Replicate 2	4h	Col I	179	1949
APLP2	7.27526743325979e-25	-0.83045	0.061	0.524	2.66282063324742e-20	Replicate 2	4h	Col I	179	1949
LIMA1	7.47659586080628e-25	-0.742201	0.084	0.567	2.73650885101371e-20	Replicate 2	4h	Col I	179	1949
SPPL3	7.51468148067279e-25	-7.48473	0	0.402	2.75044856874105e-20	Replicate 2	4h	Col I	179	1949
STK3	7.51468235569019e-25	-7.75669	0	0.402	2.75044888900617e-20	Replicate 2	4h	Col I	179	1949
MKLN1	7.5441404344122e-25	-1.16008	0.011	0.425	2.76123084039921e-20	Replicate 2	4h	Col I	179	1949
DNM2	7.54843041012263e-25	-0.598611	0.045	0.492	2.76280101440899e-20	Replicate 2	4h	Col I	179	1949
SH3KBP1	7.79767132046974e-25	-0.876631	0.022	0.447	2.85402568000513e-20	Replicate 2	4h	Col I	179	1949
RBFOX2	8.1676911278893e-25	-1.88764	0.011	0.424	2.98945662971876e-20	Replicate 2	4h	Col I	179	1949
EGFR	8.20597357663797e-25	-0.997042	0.017	0.436	3.00346838878527e-20	Replicate 2	4h	Col I	179	1949
KIF16B	8.24894435658232e-25	-1.67514	0.011	0.424	3.0191961239527e-20	Replicate 2	4h	Col I	179	1949
TANC1	8.35171185585059e-25	-7.70785	0	0.402	3.05681005635988e-20	Replicate 2	4h	Col I	179	1949
HHLA2	8.39999901008111e-25	-0.751486	0.011	0.424	3.07448363767979e-20	Replicate 2	4h	Col I	179	1949
PARD3B	8.5562001567564e-25	-1.18069	0.022	0.446	3.13165481937441e-20	Replicate 2	4h	Col I	179	1949
POF1B	8.9553331481485e-25	-0.908258	0.045	0.49	3.27774148555383e-20	Replicate 2	4h	Col I	179	1949
AFDN	9.07633663204691e-25	-0.569224	0.039	0.48	3.32202997069549e-20	Replicate 2	4h	Col I	179	1949
RALGPS2	9.22156419340804e-25	-0.778936	0.045	0.49	3.37518471042928e-20	Replicate 2	4h	Col I	179	1949
HMGCS1	9.23135467701851e-25	-2.7989	0.006	0.412	3.37876812533554e-20	Replicate 2	4h	Col I	179	1949
ZNF148	9.30580696463403e-25	0.100906	0.011	0.424	3.4060184071257e-20	Replicate 2	4h	Col I	179	1949
NT5C2	9.3238760657226e-25	-1.51929	0.006	0.412	3.41263187881513e-20	Replicate 2	4h	Col I	179	1949
BIRC6	9.65606908889249e-25	-0.703615	0.028	0.457	3.53421784722554e-20	Replicate 2	4h	Col I	179	1949
LRRC1	9.80227707397992e-25	-0.312996	0.039	0.479	3.58773143184739e-20	Replicate 2	4h	Col I	179	1949
BAIAP2L1	9.82438181705644e-25	-1.07709	0.022	0.446	3.59582198886083e-20	Replicate 2	4h	Col I	179	1949
TBC1D22A	9.90446121986414e-25	-0.944454	0.022	0.446	3.62513185108247e-20	Replicate 2	4h	Col I	179	1949
HDAC9	1.01064181469809e-24	-2.19499	0.011	0.423	3.69905010597648e-20	Replicate 2	4h	Col I	179	1949
SLC22A23	1.0312608860758e-24	-7.68028	0	0.401	3.77451796912605e-20	Replicate 2	4h	Col I	179	1949
ABHD3	1.03252438873795e-24	-1.54211	0.011	0.423	3.77914251521977e-20	Replicate 2	4h	Col I	179	1949
ITCH	1.09580947109666e-24	-0.905625	0.017	0.434	4.01077224516087e-20	Replicate 2	4h	Col I	179	1949
TMC5	1.119085250164e-24	-0.120058	0.028	0.456	4.09596392412527e-20	Replicate 2	4h	Col I	179	1949
GDI2	1.11934180936153e-24	-0.819747	0.017	0.434	4.09690295644414e-20	Replicate 2	4h	Col I	179	1949
ACSS2	1.13683776584797e-24	-0.83913	0.045	0.489	4.16093990678017e-20	Replicate 2	4h	Col I	179	1949
CFLAR	1.2153244306665e-24	-0.772481	0.022	0.445	4.44820894868247e-20	Replicate 2	4h	Col I	179	1949
TMEM30A	1.21951342153957e-24	-2.54501	0.011	0.422	4.46354107417698e-20	Replicate 2	4h	Col I	179	1949
TJP3	1.23519078451651e-24	-0.22493	0.022	0.445	4.52092179040889e-20	Replicate 2	4h	Col I	179	1949
FAM114A1	1.25412267902764e-24	-1.30821	0.011	0.422	4.59021441750906e-20	Replicate 2	4h	Col I	179	1949
SP100	1.26651275335123e-24	-2.23774	0.006	0.411	4.63556332854084e-20	Replicate 2	4h	Col I	179	1949
TNIK	1.27074441577316e-24	-1.43404	0.011	0.422	4.65105163617135e-20	Replicate 2	4h	Col I	179	1949
ACTR3	1.27228146983493e-24	-0.94991	0.045	0.488	4.65667740774283e-20	Replicate 2	4h	Col I	179	1949
CDK13	1.27918446827743e-24	-1.98439	0.006	0.411	4.68194307234223e-20	Replicate 2	4h	Col I	179	1949
GPA33	1.28116132856812e-24	-0.77602	0.039	0.477	4.68917857869216e-20	Replicate 2	4h	Col I	179	1949
FRMD3	1.28130858618029e-24	-2.01398	0.006	0.411	4.68971755627849e-20	Replicate 2	4h	Col I	179	1949
DIAPH2	1.33377534484766e-24	-0.332663	0.034	0.467	4.88175113967692e-20	Replicate 2	4h	Col I	179	1949
PPP2R2A	1.38819616907661e-24	-0.451201	0.039	0.477	5.08093679843732e-20	Replicate 2	4h	Col I	179	1949
COP1	1.39335550182475e-24	-1.58886	0.017	0.433	5.09982047222876e-20	Replicate 2	4h	Col I	179	1949
CDK19	1.4001948152176e-24	-0.540477	0.017	0.433	5.12485304317793e-20	Replicate 2	4h	Col I	179	1949
MSI2	1.41389511820869e-24	-7.74	0	0.399	5.17499752215564e-20	Replicate 2	4h	Col I	179	1949
SIPA1L3	1.42108782325387e-24	-2.95446	0.006	0.41	5.2013235418915e-20	Replicate 2	4h	Col I	179	1949
PLEKHA1	1.43065938200149e-24	-0.209808	0.034	0.466	5.23635640406365e-20	Replicate 2	4h	Col I	179	1949
TXNRD1	1.5201931744715e-24	-2.27279	0.011	0.421	5.56405903788313e-20	Replicate 2	4h	Col I	179	1949
RBM25	1.54539340956899e-24	-1.59825	0.011	0.421	5.65629441836345e-20	Replicate 2	4h	Col I	179	1949
MICAL2	1.54546863171261e-24	-1.03385	0.017	0.432	5.65656973893132e-20	Replicate 2	4h	Col I	179	1949
DENND5B	1.56036002459563e-24	-3.11657	0.006	0.41	5.71107372602246e-20	Replicate 2	4h	Col I	179	1949
CLOCK	1.57039630531903e-24	-7.8216	0	0.398	5.74780751709819e-20	Replicate 2	4h	Col I	179	1949
STXBP5	1.57334438083497e-24	-3.37018	0.006	0.41	5.75859776829409e-20	Replicate 2	4h	Col I	179	1949
MAP3K2	1.57595376411907e-24	-2.30088	0.006	0.41	5.76814837205219e-20	Replicate 2	4h	Col I	179	1949
CRIM1	1.74403820420214e-24	-7.32177	0	0.398	6.38335423120026e-20	Replicate 2	4h	Col I	179	1949
SF3B1	1.74403840546131e-24	-7.35347	0	0.398	6.38335496782895e-20	Replicate 2	4h	Col I	179	1949
HOOK2	1.74751692910599e-24	-2.88701	0.006	0.409	6.39608671222085e-20	Replicate 2	4h	Col I	179	1949
CTTNBP2NL	1.74786746531809e-24	-0.37845	0.017	0.432	6.39736970981074e-20	Replicate 2	4h	Col I	179	1949
CANX	1.753784839682e-24	-0.590968	0.028	0.454	6.41902789172008e-20	Replicate 2	4h	Col I	179	1949
CTNNA1	1.84676342599439e-24	-0.729572	0.067	0.529	6.75933881548208e-20	Replicate 2	4h	Col I	179	1949
DHRS3	1.89994889450489e-24	0.008948	0.022	0.442	6.95400294877735e-20	Replicate 2	4h	Col I	179	1949
FBXW7	1.9366781497804e-24	-7.60996	0	0.397	7.08843569601124e-20	Replicate 2	4h	Col I	179	1949
MIA2	2.04803428160091e-24	-1.15487	0.022	0.442	7.4960102740875e-20	Replicate 2	4h	Col I	179	1949
LUZP1	2.06632320869175e-24	-0.569898	0.022	0.442	7.56294957613268e-20	Replicate 2	4h	Col I	179	1949
NEDD4L	2.11979936520526e-24	-3.00371	0.006	0.408	7.75867765658778e-20	Replicate 2	4h	Col I	179	1949
ANTXR2	2.12481450658993e-24	-1.8469	0.017	0.431	7.77703357556981e-20	Replicate 2	4h	Col I	179	1949
PHIP	2.12682639657192e-24	-3.46908	0.006	0.408	7.78439729409289e-20	Replicate 2	4h	Col I	179	1949
MARK3	2.14094891300599e-24	-2.94873	0.006	0.408	7.83608711649322e-20	Replicate 2	4h	Col I	179	1949
SNTB1	2.15037280991148e-24	-7.84053	0	0.397	7.870579521557e-20	Replicate 2	4h	Col I	179	1949
MPRIP	2.15516505353917e-24	-2.38062	0.006	0.408	7.88811961245871e-20	Replicate 2	4h	Col I	179	1949
SNX9	2.15830506541212e-24	-0.337907	0.045	0.486	7.89961236991491e-20	Replicate 2	4h	Col I	179	1949
TMPRSS4	2.34366334698187e-24	-1.55262	0.011	0.419	8.57804221628833e-20	Replicate 2	4h	Col I	179	1949
ATP11B	2.37072395544934e-24	-1.34065	0.011	0.419	8.67708674934011e-20	Replicate 2	4h	Col I	179	1949
CAMKMT	2.3873980537037e-24	-8.02997	0	0.396	8.7381156163609e-20	Replicate 2	4h	Col I	179	1949
RALGAPA2	2.38904311562686e-24	-2.3414	0.006	0.407	8.74413670750586e-20	Replicate 2	4h	Col I	179	1949
PDIA3	2.49491259935256e-24	-0.623685	0.067	0.528	9.1316296048903e-20	Replicate 2	4h	Col I	179	1949
GALNT7	2.59873408286858e-24	0.261701	0.028	0.452	9.5116266167073e-20	Replicate 2	4h	Col I	179	1949
SPTLC2	2.65027352864692e-24	-7.39701	0	0.395	9.70026614220059e-20	Replicate 2	4h	Col I	179	1949
PPP2CB	2.6658304996867e-24	-0.230782	0.034	0.463	9.7572062119033e-20	Replicate 2	4h	Col I	179	1949
KIAA1211	2.67141363554162e-24	-1.19093	0.011	0.418	9.7776410474459e-20	Replicate 2	4h	Col I	179	1949
UBE2K	2.72370349004822e-24	-0.284679	0.028	0.451	9.96902714392547e-20	Replicate 2	4h	Col I	179	1949
SLK	2.84362630004643e-24	-1.22184	0.017	0.429	1.04079566208e-19	Replicate 2	4h	Col I	179	1949
ZBTB7A	2.87998900409635e-24	-0.497316	0.022	0.44	1.05410477538931e-19	Replicate 2	4h	Col I	179	1949
SCAF11	2.91739174196326e-24	0.0240186	0.022	0.44	1.06779455147597e-19	Replicate 2	4h	Col I	179	1949
GSK3B	2.93627299246745e-24	-0.0622033	0.022	0.44	1.07470527797301e-19	Replicate 2	4h	Col I	179	1949
TANK	2.94937126314732e-24	-2.40302	0.006	0.406	1.07949937602455e-19	Replicate 2	4h	Col I	179	1949
FAM120A	2.96402036144304e-24	-2.01804	0.006	0.406	1.08486109249177e-19	Replicate 2	4h	Col I	179	1949
B3GALT5	3.09287592823998e-24	-0.837172	0.034	0.462	1.13202351849512e-19	Replicate 2	4h	Col I	179	1949
PDK1	3.26503142896651e-24	-7.61788	0	0.394	1.19503415331603e-19	Replicate 2	4h	Col I	179	1949
STAG1	3.26503161609095e-24	-7.73543	0	0.394	1.19503422180545e-19	Replicate 2	4h	Col I	179	1949
CDH17	3.35150800884269e-24	-0.847436	0.078	0.549	1.22668544631651e-19	Replicate 2	4h	Col I	179	1949
USP34	3.42747928509418e-24	-0.385098	0.028	0.45	1.25449169313732e-19	Replicate 2	4h	Col I	179	1949
GLG1	3.47042215379905e-24	-1.59416	0.017	0.428	1.27020921251199e-19	Replicate 2	4h	Col I	179	1949
CMIP	3.5791307223595e-24	-1.22643	0.017	0.428	1.3099976356908e-19	Replicate 2	4h	Col I	179	1949
VILL	3.62332436173117e-24	-0.586254	0.028	0.45	1.32617294963723e-19	Replicate 2	4h	Col I	179	1949
EHMT1	3.6234158858708e-24	-7.61308	0	0.394	1.32620644838757e-19	Replicate 2	4h	Col I	179	1949
NCOA1	3.64250256463137e-24	-1.05585	0.011	0.416	1.33319236368073e-19	Replicate 2	4h	Col I	179	1949
SEMA3B	3.97712464082247e-24	-1.72739	0.011	0.416	1.45566738978743e-19	Replicate 2	4h	Col I	179	1949
PROM1	4.01257730576243e-24	-2.75087	0.006	0.405	1.46864341968211e-19	Replicate 2	4h	Col I	179	1949
GAB1	4.02072196413545e-24	-7.60329	0	0.393	1.47162444609322e-19	Replicate 2	4h	Col I	179	1949
LAMB3	4.03755200564825e-24	-1.02314	0.017	0.427	1.47778440958732e-19	Replicate 2	4h	Col I	179	1949
ETNK1	4.06920952645221e-24	-1.16401	0.011	0.416	1.48937137877677e-19	Replicate 2	4h	Col I	179	1949
ACTR2	4.12708024097255e-24	-0.467503	0.056	0.504	1.51055263899836e-19	Replicate 2	4h	Col I	179	1949
MYOF	4.25092976142691e-24	-0.38963	0.022	0.438	1.55588280197986e-19	Replicate 2	4h	Col I	179	1949
MAN1A2	4.43796580970543e-24	-2.89611	0.006	0.404	1.62433986601028e-19	Replicate 2	4h	Col I	179	1949
HPCAL1	4.86089053390635e-24	-0.812652	0.017	0.426	1.77913454431506e-19	Replicate 2	4h	Col I	179	1949
LHFPL2	4.90960315093798e-24	-1.893	0.011	0.415	1.79696384927481e-19	Replicate 2	4h	Col I	179	1949
HDHD3	4.94040005697779e-24	-2.09523	0.006	0.403	1.80823582485444e-19	Replicate 2	4h	Col I	179	1949
FUS	4.94926729078599e-24	-7.52615	0	0.392	1.81148132110058e-19	Replicate 2	4h	Col I	179	1949
FARP2	4.9492678555471e-24	-7.51001	0	0.392	1.81148152780879e-19	Replicate 2	4h	Col I	179	1949
CLIP1	4.94926813792768e-24	-7.70799	0	0.392	1.81148163116291e-19	Replicate 2	4h	Col I	179	1949
SOS2	4.94926813792768e-24	-7.38961	0	0.392	1.81148163116291e-19	Replicate 2	4h	Col I	179	1949
TRIM2	4.98636361955401e-24	-0.496109	0.011	0.415	1.82505894839296e-19	Replicate 2	4h	Col I	179	1949
SETD5	5.01903862269647e-24	-0.524854	0.011	0.415	1.83701832629314e-19	Replicate 2	4h	Col I	179	1949
CAPZB	5.07582994893234e-24	-0.462126	0.045	0.481	1.85780451960873e-19	Replicate 2	4h	Col I	179	1949
PSAP	5.24329019265677e-24	-0.226129	0.039	0.47	1.91909664341431e-19	Replicate 2	4h	Col I	179	1949
BAZ2B	5.3399524411088e-24	-0.0763221	0.034	0.459	1.95447599297023e-19	Replicate 2	4h	Col I	179	1949
NR6A1	5.46069536390253e-24	-1.30081	0.011	0.414	1.99866911014197e-19	Replicate 2	4h	Col I	179	1949
SMG1	5.46961489507965e-24	-0.791151	0.011	0.414	2.0019337477481e-19	Replicate 2	4h	Col I	179	1949
MAP7	5.49646167497027e-24	-1.50725	0.011	0.414	2.01175993765587e-19	Replicate 2	4h	Col I	179	1949
LARP4B	5.55054526032213e-24	-0.357588	0.011	0.414	2.0315550707305e-19	Replicate 2	4h	Col I	179	1949
GGNBP2	5.5596104480913e-24	-0.316272	0.011	0.414	2.0348730201059e-19	Replicate 2	4h	Col I	179	1949
TRAM1	5.6197675744453e-24	-1.25557	0.022	0.436	2.05689112992273e-19	Replicate 2	4h	Col I	179	1949
LCOR	5.78076985770944e-24	0.259436	0.039	0.47	2.11581957562023e-19	Replicate 2	4h	Col I	179	1949
GNB1	5.78578025773761e-24	-0.337561	0.05	0.492	2.11765343213454e-19	Replicate 2	4h	Col I	179	1949
GRB2	5.86367738736702e-24	-2.43029	0.011	0.414	2.1461645605502e-19	Replicate 2	4h	Col I	179	1949
CXADR	5.99256278299658e-24	-0.896598	0.039	0.469	2.19333790420458e-19	Replicate 2	4h	Col I	179	1949
CBLB	6.07795234656668e-24	-1.47802	0.011	0.414	2.22459133836687e-19	Replicate 2	4h	Col I	179	1949
FBXL17	6.08973814285269e-24	-7.63911	0	0.391	2.22890505766551e-19	Replicate 2	4h	Col I	179	1949
ANK3	6.08973848952432e-24	-7.85021	0	0.391	2.2289051845508e-19	Replicate 2	4h	Col I	179	1949
CEP350	6.11032266406399e-24	-2.21454	0.006	0.402	2.23643919827406e-19	Replicate 2	4h	Col I	179	1949
ITGA6	6.14595962847511e-24	-0.479776	0.056	0.502	2.24948268361817e-19	Replicate 2	4h	Col I	179	1949
CLSTN1	6.1751753279516e-24	0.0109604	0.039	0.469	2.26017592178357e-19	Replicate 2	4h	Col I	179	1949
SHOC2	6.50046136246097e-24	-0.608967	0.022	0.436	2.37923386327434e-19	Replicate 2	4h	Col I	179	1949
MLLT3	6.63751892431731e-24	-0.390786	0.022	0.436	2.42939830148938e-19	Replicate 2	4h	Col I	179	1949
VCL	6.66955158700332e-24	-0.302056	0.022	0.436	2.44112257635908e-19	Replicate 2	4h	Col I	179	1949
ADGRF1	6.83352517922819e-24	-1.52403	0.006	0.402	2.50113855084931e-19	Replicate 2	4h	Col I	179	1949
HNRNPC	6.86596376832556e-24	-0.49883	0.028	0.446	2.51301139884484e-19	Replicate 2	4h	Col I	179	1949
SLC1A1	7.09489127835541e-24	-1.67248	0.017	0.424	2.59680115679086e-19	Replicate 2	4h	Col I	179	1949
ITSN1	7.24560812887343e-24	-0.519569	0.022	0.435	2.65196503124897e-19	Replicate 2	4h	Col I	179	1949
RPS29	7.28481389014643e-24	-1.0803	0.045	0.477	2.6663147319325e-19	Replicate 2	4h	Col I	179	1949
KIAA1217	7.45402117076522e-24	-1.22326	0.011	0.412	2.72824628871178e-19	Replicate 2	4h	Col I	179	1949
KDM5B	7.48992339959578e-24	-7.4547	0	0.39	2.74138686348605e-19	Replicate 2	4h	Col I	179	1949
ARHGAP12	8.14087782204145e-24	-1.4684	0.017	0.423	2.97964269164539e-19	Replicate 2	4h	Col I	179	1949
GAL3ST1	8.2528847675824e-24	-0.849464	0.039	0.467	3.02063835378284e-19	Replicate 2	4h	Col I	179	1949
OSBPL8	8.26008440704962e-24	-0.99973	0.017	0.423	3.02327349382423e-19	Replicate 2	4h	Col I	179	1949
CA12	8.35836127058621e-24	-0.669952	0.034	0.456	3.05924380864726e-19	Replicate 2	4h	Col I	179	1949
MYH9	8.56656733232458e-24	-0.131474	0.056	0.501	3.13544930930412e-19	Replicate 2	4h	Col I	179	1949
SYTL2	8.95576884671893e-24	-1.1562	0.017	0.423	3.2779009555876e-19	Replicate 2	4h	Col I	179	1949
CPD	9.1383175447817e-24	-0.82911	0.017	0.423	3.34471560456555e-19	Replicate 2	4h	Col I	179	1949
GOLGB1	9.17422309017752e-24	-0.33055	0.034	0.456	3.35785739323587e-19	Replicate 2	4h	Col I	179	1949
HIF1A	1.01160238835208e-23	-1.156	0.011	0.411	3.70256590160745e-19	Replicate 2	4h	Col I	179	1949
FRK	1.03153763417312e-23	-0.437904	0.011	0.411	3.77553089483705e-19	Replicate 2	4h	Col I	179	1949
SLC35A3	1.03623796954869e-23	-0.082054	0.045	0.478	3.79273459234515e-19	Replicate 2	4h	Col I	179	1949
LINC00511	1.05692865990805e-23	-0.854646	0.028	0.444	3.86846458812947e-19	Replicate 2	4h	Col I	179	1949
WAC	1.08025332760403e-23	-0.877901	0.022	0.433	3.95383520436351e-19	Replicate 2	4h	Col I	179	1949
HSPA5	1.08617546885712e-23	-0.607766	0.061	0.509	3.97551083356394e-19	Replicate 2	4h	Col I	179	1949
H2AFY	1.10292715230446e-23	-1.19185	0.017	0.421	4.03682367014955e-19	Replicate 2	4h	Col I	179	1949
TAPBP	1.10324335127449e-23	-0.707094	0.028	0.444	4.03798098999976e-19	Replicate 2	4h	Col I	179	1949
SCARB2	1.11987176292324e-23	-0.815024	0.034	0.455	4.09884263947535e-19	Replicate 2	4h	Col I	179	1949
AHNAK	1.12442582175043e-23	-0.681261	0.084	0.552	4.11551095018874e-19	Replicate 2	4h	Col I	179	1949
PEAK1	1.14090627829309e-23	-0.467949	0.017	0.421	4.17583106918054e-19	Replicate 2	4h	Col I	179	1949
SLC37A1	1.14367964888111e-23	-1.19878	0.011	0.41	4.18598188286974e-19	Replicate 2	4h	Col I	179	1949
NPTN	1.18435250684426e-23	-0.755018	0.022	0.432	4.33484861030068e-19	Replicate 2	4h	Col I	179	1949
PCLO	1.20344568077001e-23	-1.37594	0.022	0.432	4.40473153618632e-19	Replicate 2	4h	Col I	179	1949
PLXNB2	1.24064861117992e-23	-0.751051	0.017	0.421	4.54089798177964e-19	Replicate 2	4h	Col I	179	1949
USP47	1.25427713798629e-23	-7.30723	0	0.387	4.59077975274361e-19	Replicate 2	4h	Col I	179	1949
CLIC5	1.31395112624518e-23	0.0492111	0.034	0.454	4.80919251716997e-19	Replicate 2	4h	Col I	179	1949
CHD1	1.38055466111318e-23	-1.67739	0.011	0.409	5.05296811514033e-19	Replicate 2	4h	Col I	179	1949
BTBD7	1.39009131184507e-23	-7.37869	0	0.386	5.08787321048413e-19	Replicate 2	4h	Col I	179	1949
TEAD1	1.3983279819226e-23	-1.5609	0.006	0.398	5.11802024663491e-19	Replicate 2	4h	Col I	179	1949
EIF4G2	1.51141071023342e-23	0.00539129	0.045	0.476	5.53191434052533e-19	Replicate 2	4h	Col I	179	1949
MAML3	1.51228246490573e-23	-0.617634	0.022	0.431	5.53510504980147e-19	Replicate 2	4h	Col I	179	1949
ATP2B1	1.52445455801532e-23	-0.804221	0.017	0.42	5.57965612779188e-19	Replicate 2	4h	Col I	179	1949
UBA6	1.54045394259988e-23	-7.23968	0	0.386	5.63821547530983e-19	Replicate 2	4h	Col I	179	1949
PSEN1	1.54721747558372e-23	-1.8846	0.006	0.397	5.66297068238398e-19	Replicate 2	4h	Col I	179	1949
GBP3	1.56554950264839e-23	-0.535244	0.039	0.464	5.73006773464336e-19	Replicate 2	4h	Col I	179	1949
AFF4	1.66262767188371e-23	-1.36367	0.017	0.419	6.08538354186158e-19	Replicate 2	4h	Col I	179	1949
ABLIM1	1.69495686528668e-23	-1.02056	0.022	0.431	6.20371162263579e-19	Replicate 2	4h	Col I	179	1949
CGN	1.70048839865767e-23	-1.12757	0.017	0.419	6.22395758792695e-19	Replicate 2	4h	Col I	179	1949
PTPRH	1.70596601378797e-23	-0.371594	0.017	0.419	6.24400620706535e-19	Replicate 2	4h	Col I	179	1949
RSRP1	1.70690663554437e-23	-7.10183	0	0.385	6.24744897675595e-19	Replicate 2	4h	Col I	179	1949
GRAMD2B	1.71739660077029e-23	-2.46707	0.006	0.397	6.28584329847932e-19	Replicate 2	4h	Col I	179	1949
PLEKHA5	1.72637144243977e-23	-0.758999	0.011	0.408	6.3186921164738e-19	Replicate 2	4h	Col I	179	1949
CDHR5	1.78649214882742e-23	-0.230882	0.045	0.475	6.53873991392323e-19	Replicate 2	4h	Col I	179	1949
EFNA1	1.85506101083754e-23	-1.11221	0.011	0.407	6.78970880576648e-19	Replicate 2	4h	Col I	179	1949
GPBP1	1.85901918797243e-23	-0.338441	0.022	0.43	6.80419612989789e-19	Replicate 2	4h	Col I	179	1949
TSPAN15	1.88536974714803e-23	-1.91093	0.011	0.407	6.9006418115365e-19	Replicate 2	4h	Col I	179	1949
VPS13D	1.89115225341884e-23	-7.26389	0	0.385	6.92180636273828e-19	Replicate 2	4h	Col I	179	1949
GPATCH8	1.89115235975833e-23	-7.43254	0	0.385	6.92180675195146e-19	Replicate 2	4h	Col I	179	1949
PPP4R3A	1.89677070984265e-23	-1.82701	0.006	0.396	6.94237047509509e-19	Replicate 2	4h	Col I	179	1949
DSC2	1.91360031102223e-23	-0.546396	0.056	0.495	7.00396849837246e-19	Replicate 2	4h	Col I	179	1949
PTPN12	1.91616897954866e-23	-0.99147	0.011	0.407	7.01337008204606e-19	Replicate 2	4h	Col I	179	1949
PAK2	1.96983235561406e-23	-0.101488	0.034	0.452	7.20978340478301e-19	Replicate 2	4h	Col I	179	1949
RCOR1	2.08810074082633e-23	0.273901	0.022	0.429	7.64265752149845e-19	Replicate 2	4h	Col I	179	1949
PRAG1	2.09467359961647e-23	-2.75562	0.006	0.395	7.66671484195624e-19	Replicate 2	4h	Col I	179	1949
AAK1	2.09584074108696e-23	-2.2067	0.011	0.407	7.6709866964524e-19	Replicate 2	4h	Col I	179	1949
COBL	2.10840670652399e-23	-2.55111	0.006	0.395	7.71697938654845e-19	Replicate 2	4h	Col I	179	1949
LPIN2	2.11288046706029e-23	-0.958302	0.011	0.407	7.73335379748737e-19	Replicate 2	4h	Col I	179	1949
SLC15A1	2.1401204236666e-23	-0.331416	0.034	0.451	7.83305476266214e-19	Replicate 2	4h	Col I	179	1949
MXI1	2.15472833593993e-23	-0.670856	0.039	0.462	7.88652118237374e-19	Replicate 2	4h	Col I	179	1949
C1GALT1	2.23037477189923e-23	-0.873914	0.022	0.429	8.16339470262837e-19	Replicate 2	4h	Col I	179	1949
IQGAP1	2.24509896461434e-23	0.0714942	0.034	0.451	8.21728672038495e-19	Replicate 2	4h	Col I	179	1949
DDX3X	2.27000128010311e-23	-1.9477	0.011	0.406	8.30843168530538e-19	Replicate 2	4h	Col I	179	1949
KHDRBS1	2.29587048595302e-23	-1.1554	0.011	0.406	8.40311556563665e-19	Replicate 2	4h	Col I	179	1949
MINDY2	2.31299675162774e-23	-3.26948	0.006	0.395	8.46579941063268e-19	Replicate 2	4h	Col I	179	1949
SEPTIN2	2.31299687902771e-23	-3.32234	0.006	0.395	8.46579987692931e-19	Replicate 2	4h	Col I	179	1949
COBLL1	2.32074426587236e-23	-7.48317	0	0.384	8.49415608751942e-19	Replicate 2	4h	Col I	179	1949
PACSIN2	2.32074439607605e-23	-7.12007	0	0.384	8.49415656407797e-19	Replicate 2	4h	Col I	179	1949
SPTAN1	2.32815337681962e-23	-1.79245	0.006	0.395	8.5212741744975e-19	Replicate 2	4h	Col I	179	1949
RAB11FIP1	2.33591449330951e-23	-0.361181	0.034	0.451	8.54968063696215e-19	Replicate 2	4h	Col I	179	1949
UBXN4	2.34142043168029e-23	0.036491	0.034	0.451	8.56983292199304e-19	Replicate 2	4h	Col I	179	1949
CAB39	2.35062548728714e-23	-0.595474	0.034	0.451	8.60352434601967e-19	Replicate 2	4h	Col I	179	1949
TMEM135	2.35107192725683e-23	-1.46349	0.006	0.395	8.60515836095272e-19	Replicate 2	4h	Col I	179	1949
USP33	2.35229092043309e-23	-1.07047	0.011	0.406	8.60961999787714e-19	Replicate 2	4h	Col I	179	1949
AK4	2.42918717243916e-23	-0.791818	0.028	0.44	8.89106796984458e-19	Replicate 2	4h	Col I	179	1949
NUMB	2.45620878954448e-23	-0.47604	0.034	0.451	8.98996979061174e-19	Replicate 2	4h	Col I	179	1949
TMEM131	2.53051047819483e-23	-1.70057	0.017	0.417	9.26192140124088e-19	Replicate 2	4h	Col I	179	1949
MARCKS	2.55425675764533e-23	-0.362227	0.061	0.505	9.34883515865766e-19	Replicate 2	4h	Col I	179	1949
TMEM87B	2.56319637770834e-23	-0.732225	0.017	0.417	9.38155506205029e-19	Replicate 2	4h	Col I	179	1949
NCOA3	2.5704630454862e-23	-7.20687	0	0.383	9.40815179278405e-19	Replicate 2	4h	Col I	179	1949
UBR5	2.57046333359179e-23	-7.37304	0	0.383	9.40815284727933e-19	Replicate 2	4h	Col I	179	1949
THOC2	2.5704634776446e-23	-7.23742	0	0.383	9.40815337452701e-19	Replicate 2	4h	Col I	179	1949
SEC23A	2.57237013773918e-23	-1.70896	0.011	0.406	9.41513194113919e-19	Replicate 2	4h	Col I	179	1949
VPS4B	2.57556112402019e-23	-0.386132	0.017	0.417	9.42681127002629e-19	Replicate 2	4h	Col I	179	1949
TSPAN5	2.57895286302337e-23	-3.37589	0.006	0.394	9.43922537395183e-19	Replicate 2	4h	Col I	179	1949
NHSL1	2.59160859536364e-23	-1.8075	0.006	0.394	9.48554661989047e-19	Replicate 2	4h	Col I	179	1949
ARHGAP35	2.59325832111523e-23	-1.64557	0.011	0.406	9.49158478111386e-19	Replicate 2	4h	Col I	179	1949
CEMIP2	2.61854641832373e-23	-0.754183	0.011	0.406	9.58414174570668e-19	Replicate 2	4h	Col I	179	1949
LINC01578	2.66857322076088e-23	-0.87919	0.022	0.428	9.76724484530689e-19	Replicate 2	4h	Col I	179	1949
PPP2R5C	2.83939362315313e-23	0.0239665	0.022	0.428	1.03924646001028e-18	Replicate 2	4h	Col I	179	1949
ATRX	2.84020783873539e-23	-1.29135	0.011	0.405	1.03954447105554e-18	Replicate 2	4h	Col I	179	1949
N4BP1	3.1457735753494e-23	-1.58005	0.011	0.405	1.15138458631363e-18	Replicate 2	4h	Col I	179	1949
LMTK2	3.15244413261505e-23	-7.44007	0	0.382	1.15382607697843e-18	Replicate 2	4h	Col I	179	1949
OGDH	3.17496067472152e-23	0.154817	0.028	0.438	1.16206735655482e-18	Replicate 2	4h	Col I	179	1949
PTK6	3.18424048338253e-23	-1.35918	0.006	0.393	1.16546385932284e-18	Replicate 2	4h	Col I	179	1949
P4HB	3.2484999016473e-23	-0.0375468	0.067	0.515	1.18898344900193e-18	Replicate 2	4h	Col I	179	1949
GIPC1	3.4393882744978e-23	-0.4969	0.034	0.449	1.25885050234894e-18	Replicate 2	4h	Col I	179	1949
C11orf49	3.44924185503012e-23	-0.234656	0.034	0.449	1.26245701135958e-18	Replicate 2	4h	Col I	179	1949
KCMF1	3.46341485792323e-23	0.111675	0.045	0.471	1.26764447214848e-18	Replicate 2	4h	Col I	179	1949
PBRM1	3.49059327644832e-23	-7.77883	0	0.381	1.27759204511285e-18	Replicate 2	4h	Col I	179	1949
TCF12	3.51077416908096e-23	-0.00885495	0.028	0.438	1.28497845362532e-18	Replicate 2	4h	Col I	179	1949
KDM7A	3.5234578523366e-23	-0.641607	0.011	0.404	1.28962080853372e-18	Replicate 2	4h	Col I	179	1949
YY1	3.59139389283327e-23	-1.18787	0.022	0.426	1.31448607871591e-18	Replicate 2	4h	Col I	179	1949
HDLBP	3.6605056534295e-23	-0.686389	0.022	0.426	1.33978167421173e-18	Replicate 2	4h	Col I	179	1949
EXOC4	3.80839550726005e-23	-1.39213	0.011	0.403	1.39391083961225e-18	Replicate 2	4h	Col I	179	1949
HSD17B11	3.85050341023849e-23	-0.257383	0.034	0.448	1.40932275318139e-18	Replicate 2	4h	Col I	179	1949
RB1CC1	3.85166409766194e-23	-1.85041	0.011	0.403	1.40974757638525e-18	Replicate 2	4h	Col I	179	1949
LYST	3.86462341553582e-23	-7.27001	0	0.381	1.41449081632027e-18	Replicate 2	4h	Col I	179	1949
BPTF	3.88286779282601e-23	-1.0801	0.011	0.403	1.42116844085225e-18	Replicate 2	4h	Col I	179	1949
KTN1	3.90313859655415e-23	-0.423255	0.056	0.492	1.42858775772478e-18	Replicate 2	4h	Col I	179	1949
GLCE	3.9143213384416e-23	-1.38486	0.011	0.403	1.43268075308301e-18	Replicate 2	4h	Col I	179	1949
RAP1A	4.18179173800006e-23	0.0931382	0.039	0.459	1.5305775940254e-18	Replicate 2	4h	Col I	179	1949
GALE	4.28543205470959e-23	-1.16389	0.011	0.403	1.56851098634426e-18	Replicate 2	4h	Col I	179	1949
AOC1	4.31707751261227e-23	-0.827842	0.039	0.458	1.58009354039122e-18	Replicate 2	4h	Col I	179	1949
ERP44	4.32374291545659e-23	-0.400447	0.034	0.447	1.58253314448627e-18	Replicate 2	4h	Col I	179	1949
CDK8	4.35510089082116e-23	0.134189	0.011	0.403	1.59401047704945e-18	Replicate 2	4h	Col I	179	1949
GPBP1L1	4.37131584852331e-23	-0.262785	0.034	0.447	1.59994531371802e-18	Replicate 2	4h	Col I	179	1949
ARHGAP5	4.49096896606549e-23	0.0817414	0.05	0.481	1.64373955126963e-18	Replicate 2	4h	Col I	179	1949
TOR1AIP2	4.51090412521123e-23	-0.362027	0.028	0.436	1.65103601886856e-18	Replicate 2	4h	Col I	179	1949
AP1G1	4.73577634152104e-23	-7.29896	0	0.38	1.73334149876012e-18	Replicate 2	4h	Col I	179	1949
TNRC6B	4.77000905559875e-23	-2.16163	0.006	0.391	1.7458710144397e-18	Replicate 2	4h	Col I	179	1949
ZNF518A	4.82814169628828e-23	0.0880485	0.017	0.414	1.76714814225847e-18	Replicate 2	4h	Col I	179	1949
SEPTIN7	4.91174502685215e-23	0.090742	0.034	0.447	1.79774779727815e-18	Replicate 2	4h	Col I	179	1949
CLINT1	4.99116139207417e-23	-0.244043	0.039	0.458	1.82681498111307e-18	Replicate 2	4h	Col I	179	1949
SQSTM1	5.06246335154909e-23	-1.24373	0.017	0.413	1.85291221130048e-18	Replicate 2	4h	Col I	179	1949
BTNL3	5.0908523325829e-23	-1.74076	0.017	0.413	1.86330286224867e-18	Replicate 2	4h	Col I	179	1949
SRRM2	5.12183908714978e-23	0.233992	0.045	0.469	1.87464432428769e-18	Replicate 2	4h	Col I	179	1949
B4GALT5	5.15221714551165e-23	-1.63867	0.017	0.413	1.88576299742872e-18	Replicate 2	4h	Col I	179	1949
TRAK1	5.21016374846996e-23	-1.50618	0.011	0.402	1.90697203357749e-18	Replicate 2	4h	Col I	179	1949
ARHGAP27	5.26076616487619e-23	-1.13946	0.011	0.402	1.92549302400633e-18	Replicate 2	4h	Col I	179	1949
RSBN1L	5.27151595486282e-23	-2.25545	0.006	0.39	1.92942755463934e-18	Replicate 2	4h	Col I	179	1949
MAP4K3	5.27151624247477e-23	-1.80611	0.006	0.39	1.92942765990819e-18	Replicate 2	4h	Col I	179	1949
MUC1	5.27848632739455e-23	-1.84357	0.028	0.434	1.93197878068968e-18	Replicate 2	4h	Col I	179	1949
VAPA	5.31791256350738e-23	-0.479971	0.061	0.501	1.94640917736934e-18	Replicate 2	4h	Col I	179	1949
CAPN2	5.52504745253538e-23	-0.173508	0.061	0.502	2.02222261810247e-18	Replicate 2	4h	Col I	179	1949
ABHD2	5.52672718142125e-23	-0.895948	0.022	0.424	2.02283741567199e-18	Replicate 2	4h	Col I	179	1949
HK2	5.76741557223446e-23	-0.832433	0.017	0.412	2.11093177359354e-18	Replicate 2	4h	Col I	179	1949
ATXN2	5.80095783984795e-23	-7.25367	0	0.379	2.12320857896275e-18	Replicate 2	4h	Col I	179	1949
TBC1D1	5.80436012510885e-23	-0.471153	0.017	0.412	2.12445384939109e-18	Replicate 2	4h	Col I	179	1949
RLF	5.80445521919496e-23	-1.02571	0.011	0.401	2.12448865477755e-18	Replicate 2	4h	Col I	179	1949
EEA1	5.84412474819251e-23	-2.5894	0.006	0.39	2.13900809908594e-18	Replicate 2	4h	Col I	179	1949
SMG7	5.85136465614579e-23	-1.2867	0.011	0.401	2.14165797779592e-18	Replicate 2	4h	Col I	179	1949
SSBP3	5.87969077317571e-23	-0.963341	0.011	0.401	2.15202561989004e-18	Replicate 2	4h	Col I	179	1949
TMEM87A	5.88916315743665e-23	-0.680839	0.011	0.401	2.15549260725339e-18	Replicate 2	4h	Col I	179	1949
MOB3B	5.90815232497312e-23	-0.764007	0.011	0.401	2.16244283246341e-18	Replicate 2	4h	Col I	179	1949
ITPRID2	6.29262530158216e-23	-0.929325	0.017	0.412	2.30316378663208e-18	Replicate 2	4h	Col I	179	1949
DARS	6.41931045586229e-23	-7.25024	0	0.378	2.34953181995016e-18	Replicate 2	4h	Col I	179	1949
FBXL20	6.41931152430539e-23	-7.4382	0	0.378	2.34953221101102e-18	Replicate 2	4h	Col I	179	1949
SARAF	6.42531545807476e-23	-0.721418	0.028	0.434	2.35172971080994e-18	Replicate 2	4h	Col I	179	1949
SP3	6.441562186038e-23	-2.30058	0.006	0.389	2.35767617571177e-18	Replicate 2	4h	Col I	179	1949
ELOVL6	6.46775929070309e-23	-2.11337	0.006	0.389	2.36726457799024e-18	Replicate 2	4h	Col I	179	1949
HNRNPU	6.6749158292248e-23	-0.965186	0.022	0.423	2.44308594265457e-18	Replicate 2	4h	Col I	179	1949
TMF1	6.83522217157023e-23	-0.993406	0.022	0.423	2.50175966701642e-18	Replicate 2	4h	Col I	179	1949
C4orf19	7.10286075013461e-23	-7.22998	0	0.377	2.59971806315677e-18	Replicate 2	4h	Col I	179	1949
TMCC1	7.10520576742502e-23	-1.41693	0.028	0.433	2.60057636293523e-18	Replicate 2	4h	Col I	179	1949
EIF3A	7.11017125935473e-23	-0.448884	0.017	0.411	2.60239378263642e-18	Replicate 2	4h	Col I	179	1949
AOPEP	7.11091861550271e-23	-3.14058	0.006	0.389	2.60266732246015e-18	Replicate 2	4h	Col I	179	1949
SRPK2	7.19213858297216e-23	-1.60633	0.006	0.389	2.63239464275364e-18	Replicate 2	4h	Col I	179	1949
KAT6A	7.20381744619804e-23	-1.79042	0.006	0.389	2.63666922348294e-18	Replicate 2	4h	Col I	179	1949
SORL1	7.73953279765847e-23	-0.298189	0.028	0.433	2.83274639927098e-18	Replicate 2	4h	Col I	179	1949
TFPI	7.85569630634825e-23	-0.410379	0.017	0.411	2.87526340508652e-18	Replicate 2	4h	Col I	179	1949
JUP	7.86232413603471e-23	-0.473487	0.034	0.444	2.87768925703006e-18	Replicate 2	4h	Col I	179	1949
LRCH1	7.8809435473258e-23	-2.12308	0.006	0.388	2.88450414775672e-18	Replicate 2	4h	Col I	179	1949
MYRFL	7.94509891222664e-23	-1.38537	0.006	0.388	2.90798565286407e-18	Replicate 2	4h	Col I	179	1949
SMAP1	7.95664923324716e-23	-0.0781505	0.022	0.422	2.91221318586079e-18	Replicate 2	4h	Col I	179	1949
APBB2	7.96920743520044e-23	-0.646936	0.011	0.399	2.91680961335771e-18	Replicate 2	4h	Col I	179	1949
VPS13B	8.62342475818172e-23	-0.390262	0.017	0.41	3.15625969574209e-18	Replicate 2	4h	Col I	179	1949
USP9X	8.62446530560322e-23	0.286902	0.028	0.433	3.15664054650384e-18	Replicate 2	4h	Col I	179	1949
FAM135A	8.69344811489695e-23	-7.14261	0	0.376	3.18188894453343e-18	Replicate 2	4h	Col I	179	1949
KIF13A	8.6934490763082e-23	-7.40107	0	0.376	3.18188929641957e-18	Replicate 2	4h	Col I	179	1949
MAPK14	8.74761912061555e-23	-2.37882	0.006	0.388	3.2017160743365e-18	Replicate 2	4h	Col I	179	1949
SETX	8.76108108099993e-23	-0.848943	0.011	0.399	3.20664328645678e-18	Replicate 2	4h	Col I	179	1949
ZNF654	8.78926497822644e-23	-1.76962	0.011	0.399	3.21695887468066e-18	Replicate 2	4h	Col I	179	1949
SLC25A24	9.35194654213463e-23	0.014926	0.056	0.488	3.4229059538867e-18	Replicate 2	4h	Col I	179	1949
SCIN	9.40832431831577e-23	-0.343385	0.022	0.421	3.44354078374675e-18	Replicate 2	4h	Col I	179	1949
STAT3	9.61625721436612e-23	-7.51057	0	0.376	3.51964630303014e-18	Replicate 2	4h	Col I	179	1949
FAM160A1	9.61625774550548e-23	-7.31542	0	0.376	3.51964649743246e-18	Replicate 2	4h	Col I	179	1949
PPP3CA	9.67722141198622e-23	-1.32487	0.011	0.398	3.54195980900108e-18	Replicate 2	4h	Col I	179	1949
CUX1	9.73954850449701e-23	-0.344469	0.011	0.398	3.56477214813095e-18	Replicate 2	4h	Col I	179	1949
DENND4C	9.74009101525832e-23	-1.16539	0.006	0.387	3.5649707124947e-18	Replicate 2	4h	Col I	179	1949
F11R	1.04822874171603e-22	-0.113352	0.045	0.465	3.83662201755484e-18	Replicate 2	4h	Col I	179	1949
FUT8	1.05047444322083e-22	-1.15103	0.017	0.409	3.84484150963255e-18	Replicate 2	4h	Col I	179	1949
SNX13	1.07914637021655e-22	-0.785921	0.011	0.398	3.94978362962959e-18	Replicate 2	4h	Col I	179	1949
FAM107B	1.10286125766767e-22	-0.315978	0.028	0.431	4.03658248918943e-18	Replicate 2	4h	Col I	179	1949
SLC6A8	1.14440520471805e-22	-4.15976	0.006	0.386	4.18863748978852e-18	Replicate 2	4h	Col I	179	1949
CSNK1A1	1.16958548631913e-22	-0.0352254	0.061	0.497	4.28079983847667e-18	Replicate 2	4h	Col I	179	1949
UBAC2	1.17632372889015e-22	-2.67106	0.006	0.386	4.30546248011083e-18	Replicate 2	4h	Col I	179	1949
SNRK	1.18250482301364e-22	-0.133869	0.017	0.408	4.32808590271221e-18	Replicate 2	4h	Col I	179	1949
DNAJC1	1.19383437465428e-22	-0.71931	0.017	0.408	4.36955319467214e-18	Replicate 2	4h	Col I	179	1949
TMCO1	1.23205844583931e-22	-0.935539	0.022	0.419	4.50945711761648e-18	Replicate 2	4h	Col I	179	1949
SPTBN1	1.24305899345817e-22	-0.124079	0.061	0.497	4.54972022195626e-18	Replicate 2	4h	Col I	179	1949
AFTPH	1.30072931514395e-22	-7.34093	0	0.374	4.76079936635838e-18	Replicate 2	4h	Col I	179	1949
KIAA2026	1.30547190759717e-22	-2.00264	0.011	0.397	4.77815772899639e-18	Replicate 2	4h	Col I	179	1949
ASAP1	1.31787646949501e-22	-1.42938	0.006	0.385	4.8235596659987e-18	Replicate 2	4h	Col I	179	1949
B3GNT5	1.31833979057066e-22	0.0285417	0.017	0.408	4.82525546746765e-18	Replicate 2	4h	Col I	179	1949
CRYBG1	1.33081209773245e-22	-0.206225	0.011	0.397	4.87090535891054e-18	Replicate 2	4h	Col I	179	1949
DUOX2	1.35231263266249e-22	-0.388023	0.028	0.43	4.94959946680797e-18	Replicate 2	4h	Col I	179	1949
MARVELD3	1.41692717460107e-22	-0.842619	0.017	0.407	5.18609515175736e-18	Replicate 2	4h	Col I	179	1949
AHCYL2	1.45028311525291e-22	-2.34378	0.006	0.385	5.30818123013717e-18	Replicate 2	4h	Col I	179	1949
EP300	1.45497773711195e-22	-1.14897	0.006	0.385	5.32536401560343e-18	Replicate 2	4h	Col I	179	1949
ZNF207	1.45532709267616e-22	-1.1374	0.011	0.396	5.32664269190403e-18	Replicate 2	4h	Col I	179	1949
RSF1	1.46702413288053e-22	-0.187956	0.011	0.396	5.36945502875603e-18	Replicate 2	4h	Col I	179	1949
FRY	1.54854013155583e-22	-0.850894	0.034	0.44	5.66781173550748e-18	Replicate 2	4h	Col I	179	1949
TNIP1	1.58188610383638e-22	-0.3619	0.017	0.407	5.78986132865154e-18	Replicate 2	4h	Col I	179	1949
RBM6	1.59009702784835e-22	-7.25482	0	0.373	5.81991413162774e-18	Replicate 2	4h	Col I	179	1949
FRMD5	1.59009702784835e-22	-7.74584	0	0.373	5.81991413162774e-18	Replicate 2	4h	Col I	179	1949
DCAF6	1.60359197342905e-22	-2.19937	0.006	0.384	5.86930698194766e-18	Replicate 2	4h	Col I	179	1949
GALNT3	1.60972050783556e-22	0.104656	0.039	0.451	5.89173803072894e-18	Replicate 2	4h	Col I	179	1949
ZDHHC20	1.6144361785873e-22	-1.11272	0.011	0.395	5.90899785724738e-18	Replicate 2	4h	Col I	179	1949
SPRED1	1.61961125580209e-22	-0.45269	0.011	0.395	5.92793915736125e-18	Replicate 2	4h	Col I	179	1949
PDCD4	1.69760424436448e-22	-0.472176	0.034	0.44	6.21340129479842e-18	Replicate 2	4h	Col I	179	1949
SRGAP1	1.73807263526033e-22	-1.42159	0.017	0.406	6.36151965231634e-18	Replicate 2	4h	Col I	179	1949
RYBP	1.74636004998771e-22	-0.707327	0.017	0.406	6.39185241896003e-18	Replicate 2	4h	Col I	179	1949
TM9SF2	1.75238019860116e-22	-0.235415	0.034	0.44	6.4138867649001e-18	Replicate 2	4h	Col I	179	1949
PRKCE	1.75783022983504e-22	-7.67124	0	0.372	6.43383442421921e-18	Replicate 2	4h	Col I	179	1949
AC007364.1	1.75783032627854e-22	-7.96962	0	0.372	6.4338347772121e-18	Replicate 2	4h	Col I	179	1949
TUT7	1.7643650027071e-22	-1.94161	0.006	0.384	6.45775234640825e-18	Replicate 2	4h	Col I	179	1949
LSM14A	1.77292947458369e-22	-1.23834	0.006	0.384	6.48909916992378e-18	Replicate 2	4h	Col I	179	1949
MAP4	1.78503547464506e-22	-1.29697	0.011	0.395	6.53340834074838e-18	Replicate 2	4h	Col I	179	1949
PPP4R1	1.7907537100592e-22	-0.98994	0.011	0.395	6.55433765418768e-18	Replicate 2	4h	Col I	179	1949
UBE3A	1.79361971789059e-22	-0.398816	0.011	0.395	6.56482752945133e-18	Replicate 2	4h	Col I	179	1949
CCDC68	1.80164121002595e-22	0.167848	0.039	0.451	6.59418699281598e-18	Replicate 2	4h	Col I	179	1949
MTUS1	1.88992373060313e-22	0.326706	0.045	0.462	6.91730984638052e-18	Replicate 2	4h	Col I	179	1949
RASSF7	1.92537272722182e-22	0.0831673	0.039	0.45	7.04705671890458e-18	Replicate 2	4h	Col I	179	1949
MCL1	1.93794387444453e-22	-2.81962	0.006	0.383	7.09306837485441e-18	Replicate 2	4h	Col I	179	1949
JOSD1	1.94615909525108e-22	-0.591	0.017	0.406	7.12313690452848e-18	Replicate 2	4h	Col I	179	1949
PPIB	1.94930914278269e-22	-0.671481	0.034	0.439	7.13466639349894e-18	Replicate 2	4h	Col I	179	1949
ITGA2	1.95543165444106e-22	-0.344819	0.017	0.406	7.15707539841971e-18	Replicate 2	4h	Col I	179	1949
PELI1	1.95995271250367e-22	-2.95095	0.006	0.383	7.17362292303467e-18	Replicate 2	4h	Col I	179	1949
ATG5	1.97264068440571e-22	-0.854507	0.006	0.383	7.22006216899334e-18	Replicate 2	4h	Col I	179	1949
LASP1	1.97449615383354e-22	-0.267559	0.045	0.461	7.22685337264613e-18	Replicate 2	4h	Col I	179	1949
MUC17	1.98224276579692e-22	-0.813738	0.028	0.428	7.2552067470933e-18	Replicate 2	4h	Col I	179	1949
RBCK1	2.03247659813517e-22	-0.253672	0.034	0.439	7.43906759683455e-18	Replicate 2	4h	Col I	179	1949
DSG2	2.07737650775924e-22	-0.632347	0.078	0.525	7.60340575604961e-18	Replicate 2	4h	Col I	179	1949
DENND1A	2.11800091904103e-22	-0.257283	0.028	0.428	7.75209516378208e-18	Replicate 2	4h	Col I	179	1949
LRP10	2.12491440865153e-22	-0.132242	0.039	0.45	7.77739922710547e-18	Replicate 2	4h	Col I	179	1949
EIF3H	2.12991071117006e-22	-1.73561	0.011	0.394	7.79568619395353e-18	Replicate 2	4h	Col I	179	1949
PPFIA1	2.1333164055699e-22	-1.64042	0.011	0.394	7.80815137602641e-18	Replicate 2	4h	Col I	179	1949
PPP4R2	2.16998446490702e-22	-2.28237	0.006	0.382	7.94236014000619e-18	Replicate 2	4h	Col I	179	1949
RAB3GAP1	2.18402333631594e-22	0.0616918	0.006	0.382	7.99374381324997e-18	Replicate 2	4h	Col I	179	1949
MBP	2.19204281862072e-22	-0.212817	0.011	0.394	8.02309592043371e-18	Replicate 2	4h	Col I	179	1949
MGLL	2.19651091724609e-22	-0.17677	0.061	0.494	8.0394496082124e-18	Replicate 2	4h	Col I	179	1949
CTSE	2.25665199180139e-22	-0.306019	0.045	0.46	8.25957195519226e-18	Replicate 2	4h	Col I	179	1949
ARFIP1	2.33800037318395e-22	-0.2304	0.022	0.416	8.55731516589058e-18	Replicate 2	4h	Col I	179	1949
RALA	2.37127829244819e-22	0.360242	0.045	0.46	8.67911567818962e-18	Replicate 2	4h	Col I	179	1949
TPR	2.37343487836062e-22	-7.25005	0	0.371	8.68700899828771e-18	Replicate 2	4h	Col I	179	1949
ALG13	2.37343500814475e-22	-6.92524	0	0.371	8.68700947331059e-18	Replicate 2	4h	Col I	179	1949
FAM49B	2.38076641253153e-22	-1.28663	0.011	0.393	8.71384314650666e-18	Replicate 2	4h	Col I	179	1949
SPRED2	2.39455011199366e-22	-2.19418	0.006	0.382	8.764292864908e-18	Replicate 2	4h	Col I	179	1949
SH3RF2	2.40227892017364e-22	-1.68981	0.006	0.382	8.79258107572752e-18	Replicate 2	4h	Col I	179	1949
RC3H1	2.41003293442518e-22	-0.910987	0.006	0.382	8.82096154328961e-18	Replicate 2	4h	Col I	179	1949
PJA2	2.6062371106925e-22	-0.980452	0.011	0.393	9.53908844884563e-18	Replicate 2	4h	Col I	179	1949
PHKB	2.61613631577911e-22	-0.741489	0.017	0.404	9.57532052938312e-18	Replicate 2	4h	Col I	179	1949
WDFY3	2.62275471828362e-22	-7.28027	0	0.37	9.59954454438989e-18	Replicate 2	4h	Col I	179	1949
TPCN1	2.65489137814278e-22	-1.49015	0.006	0.381	9.71716793314038e-18	Replicate 2	4h	Col I	179	1949
ARF6	2.85945281853236e-22	-0.742511	0.017	0.403	1.04658832611103e-17	Replicate 2	4h	Col I	179	1949
RAB22A	2.86192107492748e-22	-1.72274	0.011	0.392	1.04749173263421e-17	Replicate 2	4h	Col I	179	1949
ECE1	2.86495416373519e-22	-0.449503	0.022	0.415	1.04860187346872e-17	Replicate 2	4h	Col I	179	1949
EFNB2	2.89126932320982e-22	-0.597749	0.017	0.403	1.05823348498803e-17	Replicate 2	4h	Col I	179	1949
ZKSCAN1	2.89126977066697e-22	-0.960982	0.017	0.403	1.05823364876182e-17	Replicate 2	4h	Col I	179	1949
ICA1	2.89797799643148e-22	-7.35648	0	0.369	1.06068892647388e-17	Replicate 2	4h	Col I	179	1949
PHLPP1	2.89797799643148e-22	-7.45741	0	0.369	1.06068892647388e-17	Replicate 2	4h	Col I	179	1949
ADD1	2.93770746031043e-22	0.453581	0.022	0.415	1.07523030754822e-17	Replicate 2	4h	Col I	179	1949
MARK2	2.96883242830226e-22	-0.113338	0.011	0.392	1.08662235708291e-17	Replicate 2	4h	Col I	179	1949
DNAJC3	3.07298969575695e-22	-0.573148	0.028	0.425	1.124744958544e-17	Replicate 2	4h	Col I	179	1949
BCAS1	3.12740525647968e-22	-2.9206	0.011	0.392	1.14466159792413e-17	Replicate 2	4h	Col I	179	1949
ALDH18A1	3.13111898714665e-22	-0.303085	0.045	0.459	1.14602086048555e-17	Replicate 2	4h	Col I	179	1949
SPCS2	3.13144056269119e-22	-0.465103	0.022	0.414	1.1461385603506e-17	Replicate 2	4h	Col I	179	1949
YWHAE	3.15761856068253e-22	-0.125687	0.05	0.469	1.15571996939541e-17	Replicate 2	4h	Col I	179	1949
LINC02086	3.24163233529834e-22	-1.42697	0.006	0.38	1.18646985104254e-17	Replicate 2	4h	Col I	179	1949
FAM13A	3.28145045354119e-22	-0.553797	0.078	0.523	1.20104368050061e-17	Replicate 2	4h	Col I	179	1949
XIAP	3.4117129452776e-22	-0.483301	0.022	0.414	1.24872105510105e-17	Replicate 2	4h	Col I	179	1949
PTP4A2	3.42117743425288e-22	-0.116332	0.039	0.447	1.2521851527109e-17	Replicate 2	4h	Col I	179	1949
MIER1	3.45860034437919e-22	-1.11802	0.017	0.402	1.26588231204623e-17	Replicate 2	4h	Col I	179	1949
GBE1	3.53347321068606e-22	-1.65857	0.011	0.391	1.29328652984321e-17	Replicate 2	4h	Col I	179	1949
KDM3A	3.56420736193218e-22	-2.95503	0.006	0.38	1.3045355365408e-17	Replicate 2	4h	Col I	179	1949
ABR	3.57308793189931e-22	-0.702551	0.011	0.391	1.30778591395447e-17	Replicate 2	4h	Col I	179	1949
ITGB5	3.57308905462851e-22	-1.01975	0.011	0.391	1.30778632488458e-17	Replicate 2	4h	Col I	179	1949
USP15	3.57568548144807e-22	-1.68776	0.006	0.38	1.30873664306481e-17	Replicate 2	4h	Col I	179	1949
VGLL4	3.58143825168894e-22	-1.94031	0.006	0.38	1.31084221450067e-17	Replicate 2	4h	Col I	179	1949
OXSR1	3.60165392486878e-22	-0.288946	0.011	0.391	1.31824135304122e-17	Replicate 2	4h	Col I	179	1949
GPD2	3.7807437655055e-22	-0.503965	0.028	0.424	1.38379002561267e-17	Replicate 2	4h	Col I	179	1949
GPCPD1	3.88200853530534e-22	-0.996888	0.017	0.402	1.42085394400711e-17	Replicate 2	4h	Col I	179	1949
CERT1	3.95011943148096e-22	-1.64712	0.006	0.379	1.44578321311635e-17	Replicate 2	4h	Col I	179	1949
DGKH	3.95012027362843e-22	-2.10682	0.006	0.379	1.44578352135074e-17	Replicate 2	4h	Col I	179	1949
FBXW11	3.95647118747683e-22	-2.49842	0.006	0.379	1.44810801932839e-17	Replicate 2	4h	Col I	179	1949
ARHGAP42	3.9564718200818e-22	-0.990975	0.006	0.379	1.44810825086814e-17	Replicate 2	4h	Col I	179	1949
INO80D	4.31533000317152e-22	-6.99786	0	0.367	1.57945393446081e-17	Replicate 2	4h	Col I	179	1949
SPIDR	4.33998376142158e-22	-1.00263	0.011	0.39	1.58847745651791e-17	Replicate 2	4h	Col I	179	1949
PPP1CB	4.63888197269562e-22	0.434211	0.05	0.468	1.69787719082632e-17	Replicate 2	4h	Col I	179	1949
SRSF11	4.67844806636847e-22	0.408273	0.028	0.423	1.71235877677152e-17	Replicate 2	4h	Col I	179	1949
CCSER1	4.73324384082928e-22	-1.92691	0.011	0.389	1.73241457818193e-17	Replicate 2	4h	Col I	179	1949
ARIH1	4.74986092069046e-22	0.164851	0.022	0.412	1.73849659558192e-17	Replicate 2	4h	Col I	179	1949
APOL6	4.76344336750663e-22	-1.30041	0.011	0.389	1.7434679069411e-17	Replicate 2	4h	Col I	179	1949
NKTR	4.7658050838531e-22	-7.04268	0	0.367	1.74433231874107e-17	Replicate 2	4h	Col I	179	1949
FER1L6	4.76580663533658e-22	-8.04039	0	0.367	1.74433288659954e-17	Replicate 2	4h	Col I	179	1949
CAMK2G	4.76580663533658e-22	-6.87346	0	0.367	1.74433288659954e-17	Replicate 2	4h	Col I	179	1949
SCNN1A	4.76718240189149e-22	-0.57817	0.017	0.401	1.74483643091631e-17	Replicate 2	4h	Col I	179	1949
IGF2R	4.82702998674984e-22	-0.940502	0.006	0.378	1.76674124545031e-17	Replicate 2	4h	Col I	179	1949
PLEKHA6	4.82703050008534e-22	-1.83378	0.006	0.378	1.76674143333623e-17	Replicate 2	4h	Col I	179	1949
[truncated: 29,885 more rows]
