# Supplementary material for: Colonic epithelial regeneration shapes susceptibility to Clostridioides difficile infection
Source: bioRxiv. 2026 May 27:2026.05.21.727036. Preprint. [Version 2] doi: 10.64898/2026.05.21.727036 (PMC13228475; doi:10.64898/2026.05.21.727036)
Supplement: Supplement 5 [file media-5.xlsx]

## Sheet: Table_S1e_mock_state_markers_by
Table S1E. Differentially expressed genes associated with cluster-, timepoint-, and replicate-specific transcriptional programs in Mock colonoid epithelial populations related to Figure S3E.
gene	p_val	avg_log2FC	pct.1	pct.2	p_val_adj	replicate	timepoint	cluster	n_state	n_total
KRT19	1.64808430179893e-132	-0.460042	0.341	0.479	6.03215335301425e-128	Replicate 1	4h	Col II	11634	66378
SAT1	1.41635614592546e-130	0.82151	0.268	0.179	5.18400512970179e-126	Replicate 1	4h	Col II	11634	66378
AKR1C3	7.29340219169128e-121	-1.13842	0.049	0.126	2.66945813618093e-116	Replicate 1	4h	Col II	11634	66378
DYNLL1	2.47219783369061e-116	-0.495765	0.246	0.369	9.04849129109102e-112	Replicate 1	4h	Col II	11634	66378
IGFBP3	1.24146790036981e-114	-0.606473	0.156	0.262	4.54389666214355e-110	Replicate 1	4h	Col II	11634	66378
RPS27L	3.92375217066605e-101	-0.534447	0.17	0.271	1.43613253198548e-96	Replicate 1	4h	Col II	11634	66378
FABP2	1.1672260299017e-84	-1.03451	0.044	0.102	4.27216399204323e-80	Replicate 1	4h	Col II	11634	66378
TPM1	3.91593390322739e-83	-0.624399	0.088	0.161	1.43327096792026e-78	Replicate 1	4h	Col II	11634	66378
KRT18	9.98707926532751e-83	-0.386063	0.274	0.38	3.65537088190252e-78	Replicate 1	4h	Col II	11634	66378
C4BPB	8.745902392054e-79	-0.994255	0.033	0.085	3.20108773451568e-74	Replicate 1	4h	Col II	11634	66378
ANXA3	4.96097306432068e-70	-0.693517	0.052	0.108	1.81576575127201e-65	Replicate 1	4h	Col II	11634	66378
GUCA2A	5.44684919706085e-62	-0.605808	0.089	0.15	1.99360127461624e-57	Replicate 1	4h	Col II	11634	66378
KRT8	1.5942176843917e-59	-0.296995	0.345	0.44	5.83499614664206e-55	Replicate 1	4h	Col II	11634	66378
MT-ATP6	1.17521983896658e-58	-1.3729	0.024	0.062	4.30142213260159e-54	Replicate 1	4h	Col II	11634	66378
HSPB1	8.29543477467837e-58	1.30046	0.098	0.059	3.03621208188003e-53	Replicate 1	4h	Col II	11634	66378
CLDN3	4.61979760533078e-56	-0.733281	0.033	0.074	1.69089212152712e-51	Replicate 1	4h	Col II	11634	66378
PCCA	5.82814672602932e-53	-0.598511	0.054	0.1	2.13315998319399e-48	Replicate 1	4h	Col II	11634	66378
HSD17B2	6.78451950623091e-51	-0.806328	0.028	0.064	2.48320198447558e-46	Replicate 1	4h	Col II	11634	66378
IFI6	6.95911126206504e-51	-0.649657	0.043	0.085	2.54710431302843e-46	Replicate 1	4h	Col II	11634	66378
MT-CYB	1.78448721658979e-50	-1.3554	0.02	0.053	6.53140166144028e-46	Replicate 1	4h	Col II	11634	66378
EIF1	8.09899906944189e-49	-0.312561	0.195	0.268	2.96431464940643e-44	Replicate 1	4h	Col II	11634	66378
RAN	1.66500483408409e-48	-0.86735	0.02	0.051	6.09408419323118e-44	Replicate 1	4h	Col II	11634	66378
EEF1B2	3.96503381438589e-48	-0.696295	0.032	0.069	1.45124202640338e-43	Replicate 1	4h	Col II	11634	66378
HIST1H2AC	2.00046482308299e-42	-0.691331	0.022	0.052	7.32190129896606e-38	Replicate 1	4h	Col II	11634	66378
SRI	2.52198565409828e-42	-0.302935	0.145	0.205	9.23071969256512e-38	Replicate 1	4h	Col II	11634	66378
RARRES1	1.37023890185927e-40	-0.563813	0.043	0.08	5.01521140469512e-36	Replicate 1	4h	Col II	11634	66378
TMEM141	6.97244603200256e-40	-0.556742	0.039	0.074	2.55198497217326e-35	Replicate 1	4h	Col II	11634	66378
MT-CO3	7.09514676473046e-39	-1.12778	0.04	0.073	2.596894667359e-34	Replicate 1	4h	Col II	11634	66378
PFN1	4.3370671383715e-38	-0.482599	0.033	0.065	1.58740994331535e-33	Replicate 1	4h	Col II	11634	66378
MT-ND4	6.55685195767634e-37	-0.943667	0.026	0.055	2.39987338502912e-32	Replicate 1	4h	Col II	11634	66378
LGALS1	6.96794756519523e-37	1.19584	0.057	0.033	2.55033848833711e-32	Replicate 1	4h	Col II	11634	66378
FLNB	7.97866883525002e-36	-0.297626	0.023	0.05	2.92027258038986e-31	Replicate 1	4h	Col II	11634	66378
IFI27	8.99597868335285e-36	-0.150273	0.636	0.719	3.29261815789398e-31	Replicate 1	4h	Col II	11634	66378
HIST1H1C	3.99927660966341e-34	0.68928	0.143	0.107	1.4637752319029e-29	Replicate 1	4h	Col II	11634	66378
PEBP1	9.23892227235991e-34	-0.516639	0.033	0.062	3.38153794090645e-29	Replicate 1	4h	Col II	11634	66378
APP	6.39626202203789e-31	-0.184767	0.028	0.054	2.34109586268609e-26	Replicate 1	4h	Col II	11634	66378
MT-CO1	2.50929030146473e-30	-1.06798	0.057	0.088	9.18425343239106e-26	Replicate 1	4h	Col II	11634	66378
RPL6	8.84469974682951e-30	-0.277791	0.083	0.122	3.23724855433707e-25	Replicate 1	4h	Col II	11634	66378
MT-CO2	6.19062124769266e-29	-0.977937	0.057	0.088	2.26582928286799e-24	Replicate 1	4h	Col II	11634	66378
FDPS	3.18848654103029e-28	-0.256862	0.037	0.064	1.1670179588825e-23	Replicate 1	4h	Col II	11634	66378
KLK6	1.06691056131842e-27	-0.403112	0.027	0.051	3.90499934548153e-23	Replicate 1	4h	Col II	11634	66378
MGLL	1.41428220046867e-27	-0.0938421	0.027	0.051	5.17641428193539e-23	Replicate 1	4h	Col II	11634	66378
NPM1	1.5056639098989e-27	-0.330948	0.027	0.051	5.51088047662095e-23	Replicate 1	4h	Col II	11634	66378
C4orf3	2.46773175481804e-27	-0.209985	0.162	0.212	9.03214499580951e-23	Replicate 1	4h	Col II	11634	66378
ERBIN	2.89541480262151e-27	-0.0877936	0.029	0.054	1.0597507719075e-22	Replicate 1	4h	Col II	11634	66378
KIF5B	7.34591113330869e-27	-0.174373	0.033	0.058	2.68867693390231e-22	Replicate 1	4h	Col II	11634	66378
VAPA	3.08001490535014e-26	-0.187507	0.033	0.058	1.12731625550721e-21	Replicate 1	4h	Col II	11634	66378
NDUFA4	4.51161216202472e-26	-0.292349	0.065	0.098	1.65129516742267e-21	Replicate 1	4h	Col II	11634	66378
UCA1	1.25531943687638e-25	-0.345022	0.029	0.052	4.59459467091124e-21	Replicate 1	4h	Col II	11634	66378
F3	1.45824333613898e-25	-0.244782	0.059	0.09	5.3373164346023e-21	Replicate 1	4h	Col II	11634	66378
FHL2	2.77732216521497e-25	-0.115426	0.04	0.066	1.01652768569033e-20	Replicate 1	4h	Col II	11634	66378
CDH1	2.80971139811647e-25	-0.086733	0.032	0.056	1.02838246882461e-20	Replicate 1	4h	Col II	11634	66378
S100A10	3.52019791646522e-25	-0.11677	0.616	0.687	1.28842763940543e-20	Replicate 1	4h	Col II	11634	66378
ANXA11	8.60917868782288e-25	-0.108014	0.034	0.058	3.15104549153005e-20	Replicate 1	4h	Col II	11634	66378
CAST	3.06159519665009e-24	-0.146822	0.046	0.074	1.1205744579259e-19	Replicate 1	4h	Col II	11634	66378
ATP1A1	4.46253605580601e-24	-0.109223	0.03	0.053	1.63333282178556e-19	Replicate 1	4h	Col II	11634	66378
CTNNA1	1.13599038855108e-23	-0.0542541	0.036	0.061	4.15783842113579e-19	Replicate 1	4h	Col II	11634	66378
CD2AP	1.35963196111122e-23	-0.0216821	0.032	0.055	4.97638894086317e-19	Replicate 1	4h	Col II	11634	66378
UBE2D3	2.4807056765259e-23	-0.0717646	0.03	0.052	9.07963084665244e-19	Replicate 1	4h	Col II	11634	66378
QSOX1	3.777254246081e-23	-0.0391254	0.032	0.056	1.38251282660811e-18	Replicate 1	4h	Col II	11634	66378
RPL18	4.23008160423556e-23	0.505192	0.187	0.155	1.54825216796626e-18	Replicate 1	4h	Col II	11634	66378
AREG	4.57372763247237e-23	1.08286	0.08	0.058	1.67403005076121e-18	Replicate 1	4h	Col II	11634	66378
EIF4A2	5.00816005929685e-23	-0.0702307	0.029	0.051	1.83303666330324e-18	Replicate 1	4h	Col II	11634	66378
NME2	7.61581952433516e-23	-0.257623	0.041	0.066	2.78746610410191e-18	Replicate 1	4h	Col II	11634	66378
EZR	7.82389649046326e-23	-0.140206	0.068	0.099	2.86362435447446e-18	Replicate 1	4h	Col II	11634	66378
CYBA	8.45935596183817e-23	-0.251114	0.035	0.058	3.09620887559239e-18	Replicate 1	4h	Col II	11634	66378
EGLN3	1.1707640704241e-22	-0.0715992	0.031	0.053	4.28511357415927e-18	Replicate 1	4h	Col II	11634	66378
LGALS3BP	1.2869562912162e-22	-0.153768	0.04	0.064	4.71038872148041e-18	Replicate 1	4h	Col II	11634	66378
EPS8	2.35243951885964e-22	0.0274577	0.029	0.051	8.61016388297817e-18	Replicate 1	4h	Col II	11634	66378
FDFT1	7.48550387670041e-22	-0.0967214	0.031	0.052	2.73976927391112e-17	Replicate 1	4h	Col II	11634	66378
TXNIP	1.42810502244442e-21	-0.150506	0.036	0.059	5.22700719264881e-17	Replicate 1	4h	Col II	11634	66378
ELF3	1.48864607140168e-21	-0.144226	0.068	0.098	5.4485934859373e-17	Replicate 1	4h	Col II	11634	66378
HSPA8	1.53821613842389e-21	-0.144937	0.038	0.061	5.63002488824527e-17	Replicate 1	4h	Col II	11634	66378
KLF5	1.82302074919435e-21	0.0250607	0.031	0.053	6.67243824412625e-17	Replicate 1	4h	Col II	11634	66378
P4HA1	2.92774986857345e-21	-0.0414383	0.031	0.052	1.07158572939657e-16	Replicate 1	4h	Col II	11634	66378
TMEM45B	5.04511373375606e-21	-0.0250228	0.029	0.05	1.84656207769206e-16	Replicate 1	4h	Col II	11634	66378
YWHAE	5.47065184960851e-21	-0.0983979	0.032	0.053	2.00231328347521e-16	Replicate 1	4h	Col II	11634	66378
ALDH2	9.56273119917361e-21	-0.0933208	0.03	0.051	3.50005524620953e-16	Replicate 1	4h	Col II	11634	66378
CAP1	1.04485814135124e-20	-0.0997152	0.033	0.055	3.82428528315968e-16	Replicate 1	4h	Col II	11634	66378
LMO7	1.67129157617251e-20	-0.0442924	0.04	0.063	6.11709429794899e-16	Replicate 1	4h	Col II	11634	66378
GALNT1	1.88064907014521e-20	-0.03386	0.03	0.051	6.88336366163849e-16	Replicate 1	4h	Col II	11634	66378
TINAGL1	2.66417254314518e-20	-0.0851871	0.03	0.05	9.75113792516566e-16	Replicate 1	4h	Col II	11634	66378
ADAM9	3.09360019238908e-20	-0.0179949	0.035	0.057	1.13228860641633e-15	Replicate 1	4h	Col II	11634	66378
HNRNPA2B1	3.41614253935141e-20	-0.061944	0.039	0.062	1.25034233082801e-15	Replicate 1	4h	Col II	11634	66378
PKM	3.72451721493014e-20	-0.0815099	0.048	0.073	1.36321054583658e-15	Replicate 1	4h	Col II	11634	66378
RAB2A	4.77847628882512e-20	-0.024117	0.033	0.054	1.74897010647288e-15	Replicate 1	4h	Col II	11634	66378
HLA-E	8.02369802574726e-20	-0.0787062	0.033	0.054	2.93675371440376e-15	Replicate 1	4h	Col II	11634	66378
CD46	1.20798852952796e-19	-0.0453639	0.033	0.054	4.4213588169253e-15	Replicate 1	4h	Col II	11634	66378
RTN4	1.24483729040034e-19	-0.00155404	0.038	0.06	4.5562289665943e-15	Replicate 1	4h	Col II	11634	66378
ATP5MC3	3.09474450297047e-19	-0.146461	0.085	0.116	1.13270743553222e-14	Replicate 1	4h	Col II	11634	66378
TAX1BP1	3.34870461195209e-19	-0.0108415	0.036	0.057	1.22565937502058e-14	Replicate 1	4h	Col II	11634	66378
CAPZA2	4.54996501969422e-19	-0.105911	0.03	0.05	1.66533269685828e-14	Replicate 1	4h	Col II	11634	66378
SH3GLB1	4.75337014154539e-19	-0.0499312	0.03	0.05	1.73978100550703e-14	Replicate 1	4h	Col II	11634	66378
DSC2	5.98934296357042e-19	-0.0629268	0.034	0.055	2.19215941809641e-14	Replicate 1	4h	Col II	11634	66378
SPATS2L	6.90346475615493e-19	0.0375264	0.042	0.064	2.52673713540026e-14	Replicate 1	4h	Col II	11634	66378
LSR	8.32471721257309e-19	0.0039175	0.032	0.053	3.04692974697388e-14	Replicate 1	4h	Col II	11634	66378
MGAT4B	8.99469039425791e-19	-0.145602	0.034	0.055	3.29214663120234e-14	Replicate 1	4h	Col II	11634	66378
RPN2	1.05542295338244e-18	-0.0357297	0.035	0.055	3.86295355167509e-14	Replicate 1	4h	Col II	11634	66378
TMED10	1.19481946982356e-18	-0.123952	0.031	0.051	4.37315874150122e-14	Replicate 1	4h	Col II	11634	66378
ACTN4	1.43256410795399e-18	0.0146422	0.041	0.063	5.2433278915224e-14	Replicate 1	4h	Col II	11634	66378
APLP2	1.74043432895382e-18	-0.0370285	0.046	0.069	6.37016368740388e-14	Replicate 1	4h	Col II	11634	66378
SLC44A4	3.27898319295342e-18	0.00911131	0.031	0.05	1.20014063845288e-13	Replicate 1	4h	Col II	11634	66378
ACTR3	4.78073376712298e-18	-0.00238359	0.033	0.053	1.74979636610468e-13	Replicate 1	4h	Col II	11634	66378
DDX5	5.88761345369883e-18	0.0443739	0.032	0.051	2.15492540018831e-13	Replicate 1	4h	Col II	11634	66378
LIMA1	6.6568023598197e-18	-0.0100163	0.049	0.073	2.43645623171761e-13	Replicate 1	4h	Col II	11634	66378
BRI3	8.28500499514491e-18	-0.0884448	0.036	0.057	3.03239467827299e-13	Replicate 1	4h	Col II	11634	66378
IL32	8.78347319606636e-18	0.787799	0.101	0.079	3.21483902449225e-13	Replicate 1	4h	Col II	11634	66378
AHNAK	1.44743845211102e-17	-0.0336062	0.044	0.066	5.29776947857156e-13	Replicate 1	4h	Col II	11634	66378
CLDN4	1.52344536524506e-17	-0.0448578	0.042	0.064	5.57596238133343e-13	Replicate 1	4h	Col II	11634	66378
PRDX5	2.0946989586645e-17	-0.1357	0.062	0.088	7.66680765860792e-13	Replicate 1	4h	Col II	11634	66378
SRSF3	2.51057365126263e-17	-0.103595	0.045	0.067	9.18895062098636e-13	Replicate 1	4h	Col II	11634	66378
RPS18	2.95951198035773e-17	0.481191	0.171	0.146	1.08321097993073e-12	Replicate 1	4h	Col II	11634	66378
PDIA3	4.56006895939123e-17	-0.0340805	0.045	0.066	1.66903083982678e-12	Replicate 1	4h	Col II	11634	66378
CHMP2A	4.87759900948948e-17	-0.109235	0.042	0.063	1.78525001346324e-12	Replicate 1	4h	Col II	11634	66378
BIRC3	5.85379164675167e-17	1.0793	0.072	0.054	2.14254628062758e-12	Replicate 1	4h	Col II	11634	66378
HLA-F	6.72191988601373e-17	-0.0513261	0.033	0.052	2.46028989747988e-12	Replicate 1	4h	Col II	11634	66378
BTF3	7.26796958548703e-17	-0.142664	0.045	0.066	2.66014954798411e-12	Replicate 1	4h	Col II	11634	66378
ARL6IP5	8.11881894396483e-17	-0.0843626	0.039	0.059	2.97156892168057e-12	Replicate 1	4h	Col II	11634	66378
TALDO1	1.18412973188741e-16	-0.0624048	0.032	0.051	4.3340332316811e-12	Replicate 1	4h	Col II	11634	66378
TIMP2	1.2732964664788e-16	-0.0350076	0.036	0.055	4.66039239695904e-12	Replicate 1	4h	Col II	11634	66378
PLS1	1.87055807491554e-16	-0.0316336	0.058	0.082	6.84642960999837e-12	Replicate 1	4h	Col II	11634	66378
MGAT4A	1.90157390635417e-16	0.00400429	0.033	0.051	6.95995065464691e-12	Replicate 1	4h	Col II	11634	66378
MARCKS	1.90324558660341e-16	-0.0205009	0.041	0.062	6.96606917152715e-12	Replicate 1	4h	Col II	11634	66378
CSTB	2.2946700164708e-16	-0.111547	0.282	0.332	8.39872172728477e-12	Replicate 1	4h	Col II	11634	66378
SBDS	2.61699584460297e-16	-0.120521	0.039	0.058	9.57846649083133e-12	Replicate 1	4h	Col II	11634	66378
LGALS3	2.97696771373382e-16	-0.0915057	0.671	0.727	1.08959995290372e-11	Replicate 1	4h	Col II	11634	66378
CCNI	4.02534162104072e-16	-0.014733	0.045	0.066	1.47331528671712e-11	Replicate 1	4h	Col II	11634	66378
OCIAD2	4.63373661240659e-16	-0.0982524	0.051	0.073	1.69599393750694e-11	Replicate 1	4h	Col II	11634	66378
ATP5F1D	4.67513335863557e-16	-0.142279	0.037	0.056	1.71114556059421e-11	Replicate 1	4h	Col II	11634	66378
CMPK1	4.89299691724359e-16	-0.024749	0.05	0.072	1.79088580168033e-11	Replicate 1	4h	Col II	11634	66378
FAM3C	5.10250581610922e-16	-0.0109603	0.033	0.051	1.86756815375414e-11	Replicate 1	4h	Col II	11634	66378
UQCR11	6.76513747021194e-16	-0.141674	0.054	0.076	2.47610796547227e-11	Replicate 1	4h	Col II	11634	66378
PHPT1	7.40930846319255e-16	-0.0981193	0.038	0.058	2.71188099061311e-11	Replicate 1	4h	Col II	11634	66378
S100A4	8.17857811505003e-16	-0.141742	0.214	0.256	2.99344137588946e-11	Replicate 1	4h	Col II	11634	66378
SRSF9	8.34177118753659e-16	-0.0742416	0.036	0.055	3.05317167235027e-11	Replicate 1	4h	Col II	11634	66378
SDCBP2	1.14275042581255e-15	-0.0691566	0.052	0.074	4.18258083351651e-11	Replicate 1	4h	Col II	11634	66378
CLTA	1.97959162422569e-15	-0.0146886	0.044	0.065	7.24550330382845e-11	Replicate 1	4h	Col II	11634	66378
UQCRH	2.17559854833781e-15	-0.0776291	0.066	0.09	7.9629082467712e-11	Replicate 1	4h	Col II	11634	66378
CYB5A	2.37013055960253e-15	-0.118551	0.066	0.09	8.67491486120122e-11	Replicate 1	4h	Col II	11634	66378
P4HB	2.46439823301239e-15	-0.0117238	0.047	0.068	9.01994397264866e-11	Replicate 1	4h	Col II	11634	66378
KLK10	2.93896534060869e-15	-0.0511758	0.05	0.071	1.07569070431619e-10	Replicate 1	4h	Col II	11634	66378
DSG2	4.31745314924338e-15	0.01146	0.052	0.074	1.58023102715457e-10	Replicate 1	4h	Col II	11634	66378
ARF1	4.32600775599738e-15	-0.0232456	0.038	0.056	1.5833620987726e-10	Replicate 1	4h	Col II	11634	66378
EIF4A1	4.92362076426992e-15	-0.0391115	0.038	0.056	1.80209443593043e-10	Replicate 1	4h	Col II	11634	66378
ABRACL	4.99176508222993e-15	-0.0994656	0.036	0.054	1.82703593774698e-10	Replicate 1	4h	Col II	11634	66378
SH3BGRL3	5.10209102643995e-15	0.46347	0.172	0.149	1.86741633658729e-10	Replicate 1	4h	Col II	11634	66378
ARF4	5.15520424002381e-15	0.000692545	0.04	0.06	1.88685630389111e-10	Replicate 1	4h	Col II	11634	66378
VDAC2	5.40043849091615e-15	-0.0342513	0.045	0.066	1.97661449206022e-10	Replicate 1	4h	Col II	11634	66378
S100A11	6.06924982970698e-15	-0.107552	0.332	0.385	2.22140613017105e-10	Replicate 1	4h	Col II	11634	66378
CAPN2	6.27060404436445e-15	0.0959575	0.043	0.063	2.29510378627783e-10	Replicate 1	4h	Col II	11634	66378
BTG1	6.60515255069534e-15	-0.0580147	0.048	0.069	2.41755188508e-10	Replicate 1	4h	Col II	11634	66378
SERPINB1	7.08413688210931e-15	-0.0277951	0.063	0.087	2.59286494022083e-10	Replicate 1	4h	Col II	11634	66378
SNX6	7.88393714612503e-15	0.0114309	0.034	0.052	2.88559983485322e-10	Replicate 1	4h	Col II	11634	66378
TM4SF4	1.00658834254718e-14	-0.12116	0.076	0.101	3.68421399255693e-10	Replicate 1	4h	Col II	11634	66378
PDLIM1	1.02173117853337e-14	0.0571463	0.037	0.056	3.73963828654998e-10	Replicate 1	4h	Col II	11634	66378
EIF2S2	1.04421274206408e-14	-0.046973	0.045	0.066	3.82192305722874e-10	Replicate 1	4h	Col II	11634	66378
PRDX1	1.08542152596923e-14	-0.106727	0.129	0.161	3.97275132719997e-10	Replicate 1	4h	Col II	11634	66378
JPT1	1.37079509386427e-14	-0.079357	0.103	0.132	5.01724712305262e-10	Replicate 1	4h	Col II	11634	66378
NDUFB2	1.62597857540921e-14	-0.0888968	0.033	0.05	5.95124418385526e-10	Replicate 1	4h	Col II	11634	66378
RHOC	1.65872749981676e-14	-0.0624249	0.045	0.064	6.07110852207932e-10	Replicate 1	4h	Col II	11634	66378
ENO1	2.15851954324411e-14	-0.034318	0.049	0.07	7.90039738022775e-10	Replicate 1	4h	Col II	11634	66378
NDUFV2	2.22274191157088e-14	-0.0509128	0.043	0.062	8.13545767054057e-10	Replicate 1	4h	Col II	11634	66378
YWHAZ	2.44536407711311e-14	-0.051882	0.101	0.129	8.95027705864171e-10	Replicate 1	4h	Col II	11634	66378
ZNF706	2.70494063595965e-14	-0.0648598	0.053	0.074	9.90035322167593e-10	Replicate 1	4h	Col II	11634	66378
TBCA	2.83851305583928e-14	0.00504674	0.041	0.059	1.03892416356774e-09	Replicate 1	4h	Col II	11634	66378
SLC25A3	2.95503006191471e-14	-0.0783552	0.083	0.109	1.0815705529614e-09	Replicate 1	4h	Col II	11634	66378
CDC42	3.00779530672614e-14	-0.0259598	0.066	0.09	1.10088316021484e-09	Replicate 1	4h	Col II	11634	66378
VIL1	3.18821948353294e-14	0.0153598	0.049	0.07	1.16692021316789e-09	Replicate 1	4h	Col II	11634	66378
SERP1	3.38641763916283e-14	-0.0417067	0.041	0.059	1.23946272010999e-09	Replicate 1	4h	Col II	11634	66378
RBM8A	3.52398498085087e-14	-0.0698639	0.034	0.052	1.28981374284123e-09	Replicate 1	4h	Col II	11634	66378
YWHAB	3.81925064917544e-14	-0.0316749	0.049	0.069	1.3978839301047e-09	Replicate 1	4h	Col II	11634	66378
PTGES3	4.11101479614632e-14	0.0373253	0.04	0.058	1.50467252553751e-09	Replicate 1	4h	Col II	11634	66378
RPS17	4.1946248822723e-14	-0.112616	0.059	0.081	1.53527465316049e-09	Replicate 1	4h	Col II	11634	66378
RPL30	6.49853612934847e-14	-0.0964625	0.145	0.179	2.37852920870283e-09	Replicate 1	4h	Col II	11634	66378
RAB11A	7.51538926726885e-14	0.0104306	0.044	0.064	2.75070762571307e-09	Replicate 1	4h	Col II	11634	66378
SERINC2	8.34862319124997e-14	0.0720036	0.037	0.054	3.0556795742294e-09	Replicate 1	4h	Col II	11634	66378
TMEM50A	9.20263764949898e-14	-0.00934551	0.038	0.056	3.36825740609312e-09	Replicate 1	4h	Col II	11634	66378
UBE2B	1.17875084902398e-13	0.0542154	0.038	0.056	4.31434598251265e-09	Replicate 1	4h	Col II	11634	66378
HMGN1	1.41935800015089e-13	0.00506668	0.035	0.051	5.19499221635228e-09	Replicate 1	4h	Col II	11634	66378
EFHD2	1.46940692269564e-13	-0.0625307	0.065	0.087	5.37817627775831e-09	Replicate 1	4h	Col II	11634	66378
GDF15	1.71067411738822e-13	0.931767	0.069	0.053	6.26123833705261e-09	Replicate 1	4h	Col II	11634	66378
ANXA4	1.71109976718799e-13	0.00613568	0.08	0.105	6.26279625788477e-09	Replicate 1	4h	Col II	11634	66378
RPL5	1.71920874886662e-13	-0.0586575	0.069	0.092	6.29247594172671e-09	Replicate 1	4h	Col II	11634	66378
CHMP3	2.02159476688143e-13	0.0487783	0.035	0.051	7.39923900626274e-09	Replicate 1	4h	Col II	11634	66378
MORF4L1	2.22639743963127e-13	0.0604159	0.034	0.051	8.14883726879441e-09	Replicate 1	4h	Col II	11634	66378
PPA1	2.89733751157211e-13	0.000444856	0.059	0.08	1.06045450261051e-08	Replicate 1	4h	Col II	11634	66378
RPL28	3.38185676025804e-13	0.455987	0.166	0.145	1.23779339282204e-08	Replicate 1	4h	Col II	11634	66378
TSPO	3.54443440062625e-13	-0.0888269	0.1	0.127	1.29729843497321e-08	Replicate 1	4h	Col II	11634	66378
HMGB1	3.70828772235135e-13	-0.0198618	0.067	0.089	1.35727038925782e-08	Replicate 1	4h	Col II	11634	66378
SERPINB6	4.17550240150992e-13	0.00817217	0.07	0.093	1.52827563397665e-08	Replicate 1	4h	Col II	11634	66378
LAMTOR5	4.22667712546709e-13	-0.0508849	0.047	0.066	1.54700609469221e-08	Replicate 1	4h	Col II	11634	66378
GABARAP	4.27305918276633e-13	-0.0545534	0.064	0.085	1.5639823914843e-08	Replicate 1	4h	Col II	11634	66378
EIF4G2	4.32807141646221e-13	0.0211537	0.053	0.073	1.58411741913933e-08	Replicate 1	4h	Col II	11634	66378
TPM4	4.57063726436127e-13	-0.0233731	0.087	0.112	1.67289894512887e-08	Replicate 1	4h	Col II	11634	66378
SUB1	6.21053604336255e-13	-0.0586521	0.061	0.082	2.27311829723113e-08	Replicate 1	4h	Col II	11634	66378
RPSA	6.66036881323594e-13	-0.0185323	0.036	0.053	2.43776158933249e-08	Replicate 1	4h	Col II	11634	66378
PPIB	7.80988948440436e-13	0.0338655	0.038	0.055	2.85849765018684e-08	Replicate 1	4h	Col II	11634	66378
ARPC2	1.20480012685196e-12	0.011775	0.077	0.101	4.40968894429086e-08	Replicate 1	4h	Col II	11634	66378
CMAS	1.51818773147022e-12	-0.0553951	0.062	0.083	5.55671891595416e-08	Replicate 1	4h	Col II	11634	66378
COL17A1	1.61154004103125e-12	0.10646	0.039	0.056	5.89839770417848e-08	Replicate 1	4h	Col II	11634	66378
RHOA	1.6830488015509e-12	-0.0353233	0.081	0.105	6.16012691855646e-08	Replicate 1	4h	Col II	11634	66378
SCP2	1.78110242116664e-12	0.00100249	0.053	0.073	6.51901297171202e-08	Replicate 1	4h	Col II	11634	66378
TUBA1C	1.83554424201456e-12	0.0149581	0.035	0.051	6.7182754801975e-08	Replicate 1	4h	Col II	11634	66378
LMO4	2.07119829060162e-12	0.0731828	0.041	0.058	7.58079286343098e-08	Replicate 1	4h	Col II	11634	66378
TSC22D1	2.45606807279341e-12	0.131268	0.035	0.052	8.98945475323118e-08	Replicate 1	4h	Col II	11634	66378
CFDP1	2.87836667297044e-12	-0.0161267	0.065	0.086	1.05351098597391e-07	Replicate 1	4h	Col II	11634	66378
NDUFC2	3.08176960621487e-12	-0.0474679	0.053	0.072	1.1279584935707e-07	Replicate 1	4h	Col II	11634	66378
SKP1	3.26048734009102e-12	-0.0634276	0.094	0.119	1.19337097134671e-07	Replicate 1	4h	Col II	11634	66378
LYZ	3.36304481833267e-12	-0.0397438	0.076	0.098	1.23090803395794e-07	Replicate 1	4h	Col II	11634	66378
BZW1	3.66846809458628e-12	0.0142263	0.068	0.089	1.34269600729952e-07	Replicate 1	4h	Col II	11634	66378
TM9SF3	3.84424762964024e-12	0.0415964	0.06	0.08	1.40703307492462e-07	Replicate 1	4h	Col II	11634	66378
CD9	4.2953251887841e-12	-0.0318235	0.072	0.094	1.57213197234687e-07	Replicate 1	4h	Col II	11634	66378
CTSZ	4.90174749873607e-12	0.0148908	0.034	0.05	1.79408860201239e-07	Replicate 1	4h	Col II	11634	66378
TPM3	5.23467413482639e-12	0.0824769	0.052	0.071	1.91594308008781e-07	Replicate 1	4h	Col II	11634	66378
PHGR1	5.23761755669956e-12	-0.0713752	0.724	0.773	1.9170204019276e-07	Replicate 1	4h	Col II	11634	66378
MAL2	5.33872450449632e-12	-0.000595136	0.075	0.098	1.9540265558907e-07	Replicate 1	4h	Col II	11634	66378
COX5A	6.69919946651465e-12	-0.00938396	0.054	0.073	2.45197399673903e-07	Replicate 1	4h	Col II	11634	66378
PRSS23	7.62631838113908e-12	-0.0220417	0.038	0.054	2.79130879068072e-07	Replicate 1	4h	Col II	11634	66378
ATP6V0E1	7.81491732784204e-12	-0.0356559	0.062	0.082	2.86033789116346e-07	Replicate 1	4h	Col II	11634	66378
COX6A1	8.54643252797725e-12	-0.0334662	0.073	0.095	3.12807976956495e-07	Replicate 1	4h	Col II	11634	66378
YWHAH	9.03143041549438e-12	-0.0227619	0.035	0.051	3.3055938463751e-07	Replicate 1	4h	Col II	11634	66378
FCGRT	9.06366694658337e-12	0.0132196	0.035	0.051	3.31739273911898e-07	Replicate 1	4h	Col II	11634	66378
CLIC1	9.90192045222543e-12	-0.0363782	0.1	0.126	3.62420190471903e-07	Replicate 1	4h	Col II	11634	66378
HSPA5	1.05073700372996e-11	0.786032	0.092	0.076	3.84580250735203e-07	Replicate 1	4h	Col II	11634	66378
ITM2C	1.09237795345933e-11	-0.0270709	0.08	0.103	3.99821254745648e-07	Replicate 1	4h	Col II	11634	66378
SRP14	1.30597047333848e-11	-0.0731945	0.125	0.153	4.77998252946616e-07	Replicate 1	4h	Col II	11634	66378
RAB5IF	1.35734573971388e-11	-0.0228936	0.044	0.06	4.96802114192676e-07	Replicate 1	4h	Col II	11634	66378
PDIA4	1.36250146974901e-11	0.100499	0.035	0.05	4.98689162942835e-07	Replicate 1	4h	Col II	11634	66378
EEF1A1	1.44764334466479e-11	0.368886	0.185	0.165	5.29851940580761e-07	Replicate 1	4h	Col II	11634	66378
MISP	1.72181286799569e-11	0.0550194	0.048	0.066	6.30200727815101e-07	Replicate 1	4h	Col II	11634	66378
FAM3D	1.78701207983636e-11	0.00938223	0.042	0.059	6.54064291340905e-07	Replicate 1	4h	Col II	11634	66378
ROMO1	1.90768198014885e-11	-0.0539007	0.043	0.059	6.98230681554282e-07	Replicate 1	4h	Col II	11634	66378
PPP1R14D	1.97391906335704e-11	-0.0674359	0.037	0.052	7.22474116379312e-07	Replicate 1	4h	Col II	11634	66378
PSMB1	2.25682035096057e-11	-0.000761473	0.044	0.061	8.26018816655078e-07	Replicate 1	4h	Col II	11634	66378
CLDN7	2.43104278847903e-11	-0.0393382	0.097	0.121	8.89785971011208e-07	Replicate 1	4h	Col II	11634	66378
CTSE	2.66398735173921e-11	0.0499325	0.053	0.071	9.75046010610069e-07	Replicate 1	4h	Col II	11634	66378
BNIP3L	2.70826136587995e-11	0.103465	0.038	0.054	9.91250742525722e-07	Replicate 1	4h	Col II	11634	66378
GTF3C6	3.06773360745632e-11	-0.012464	0.042	0.059	1.12282117766509e-06	Replicate 1	4h	Col II	11634	66378
RPS15	3.20977167896508e-11	0.452156	0.155	0.136	1.17480853221801e-06	Replicate 1	4h	Col II	11634	66378
YBX1	3.22621093392079e-11	0.0504971	0.052	0.07	1.18082546392435e-06	Replicate 1	4h	Col II	11634	66378
SF3B6	3.46206942355438e-11	-0.0416975	0.045	0.062	1.26715202971514e-06	Replicate 1	4h	Col II	11634	66378
NDUFS5	3.62428341199819e-11	-0.0260665	0.059	0.078	1.32652397162546e-06	Replicate 1	4h	Col II	11634	66378
RPL10A	3.73498879633269e-11	0.00844559	0.045	0.062	1.36704324934573e-06	Replicate 1	4h	Col II	11634	66378
UBE2L3	3.83129082135702e-11	0.0323684	0.041	0.057	1.40229075352488e-06	Replicate 1	4h	Col II	11634	66378
ATP1B1	4.23219128275658e-11	-0.0323428	0.098	0.123	1.54902433140173e-06	Replicate 1	4h	Col II	11634	66378
COX6B1	4.32743177527308e-11	-0.053445	0.082	0.104	1.5838833040677e-06	Replicate 1	4h	Col II	11634	66378
TFF3	4.77714901423624e-11	0.0497464	0.978	0.979	1.74848431070061e-06	Replicate 1	4h	Col II	11634	66378
DYNLRB1	5.0951371351871e-11	-0.0831189	0.05	0.067	1.86487114284983e-06	Replicate 1	4h	Col II	11634	66378
SUMO2	5.73339020405429e-11	-0.0187617	0.079	0.101	2.09847814858591e-06	Replicate 1	4h	Col II	11634	66378
MUC1	6.27985028195295e-11	0.101911	0.045	0.061	2.2984880016976e-06	Replicate 1	4h	Col II	11634	66378
PSME2	6.59749632998234e-11	0.060915	0.037	0.052	2.41474963173684e-06	Replicate 1	4h	Col II	11634	66378
ATP6V1G1	7.05885695821235e-11	0.023454	0.047	0.064	2.5836122352753e-06	Replicate 1	4h	Col II	11634	66378
GCNT3	7.2650570458107e-11	0.0131764	0.076	0.097	2.65908352933717e-06	Replicate 1	4h	Col II	11634	66378
TPI1	7.44438010346551e-11	-0.0397809	0.103	0.127	2.72471756166941e-06	Replicate 1	4h	Col II	11634	66378
MUC13	7.78977041268519e-11	-0.0219752	0.092	0.115	2.85113386874691e-06	Replicate 1	4h	Col II	11634	66378
ARPC1B	8.02773399124101e-11	0.0585785	0.054	0.072	2.93823091813412e-06	Replicate 1	4h	Col II	11634	66378
MPC2	9.08309760190688e-11	-0.0197104	0.041	0.056	3.32450455327394e-06	Replicate 1	4h	Col II	11634	66378
C4orf48	1.12977523608056e-10	-0.0139737	0.054	0.072	4.13509034157844e-06	Replicate 1	4h	Col II	11634	66378
SEC61B	1.15737302907404e-10	0.00551918	0.053	0.071	4.23610102371388e-06	Replicate 1	4h	Col II	11634	66378
CD164	1.22731263206515e-10	-0.000770999	0.073	0.094	4.49208696462166e-06	Replicate 1	4h	Col II	11634	66378
TMA7	1.50194952617883e-10	-0.0339245	0.079	0.1	5.49728546076712e-06	Replicate 1	4h	Col II	11634	66378
MAP1LC3B	1.53173648488593e-10	-0.0061579	0.045	0.061	5.60630870833101e-06	Replicate 1	4h	Col II	11634	66378
SELENOW	1.94601359159897e-10	-0.034326	0.089	0.112	7.1226043466114e-06	Replicate 1	4h	Col II	11634	66378
IDI1	1.96754440738291e-10	0.0689324	0.038	0.053	7.20140928546219e-06	Replicate 1	4h	Col II	11634	66378
CYP51A1	2.14392902002549e-10	0.107747	0.039	0.054	7.84699460619531e-06	Replicate 1	4h	Col II	11634	66378
PDIA6	2.21657366800758e-10	0.112377	0.045	0.061	8.11288128227453e-06	Replicate 1	4h	Col II	11634	66378
NDUFB10	2.42757629032628e-10	-0.0239658	0.036	0.05	8.8851719802232e-06	Replicate 1	4h	Col II	11634	66378
DEK	2.71640649500767e-10	0.141016	0.039	0.054	9.94231941237757e-06	Replicate 1	4h	Col II	11634	66378
FTL	2.86227471783646e-10	-0.0838501	0.219	0.254	1.04762116947532e-05	Replicate 1	4h	Col II	11634	66378
GABARAPL2	2.97233040591131e-10	-0.00837327	0.049	0.065	1.0879026518676e-05	Replicate 1	4h	Col II	11634	66378
CIB1	3.20431983839279e-10	-0.0287127	0.144	0.172	1.17281310405014e-05	Replicate 1	4h	Col II	11634	66378
ARPC5	3.53488897095917e-10	0.0339916	0.066	0.085	1.29380471226077e-05	Replicate 1	4h	Col II	11634	66378
SUMO1	3.70181959112587e-10	0.0344415	0.039	0.054	1.35490298854798e-05	Replicate 1	4h	Col II	11634	66378
PRELID1	4.13116111318533e-10	-0.0174803	0.051	0.068	1.51204627903696e-05	Replicate 1	4h	Col II	11634	66378
AGR3	4.69171218529721e-10	0.0669158	0.05	0.066	1.71721357694063e-05	Replicate 1	4h	Col II	11634	66378
CDA	6.40039271542913e-10	-0.0361462	0.064	0.082	2.34260773777422e-05	Replicate 1	4h	Col II	11634	66378
RPL31	7.18768858617062e-10	-0.0153871	0.061	0.079	2.63076589942431e-05	Replicate 1	4h	Col II	11634	66378
ITGB1	7.48698263675223e-10	0.0448058	0.077	0.097	2.74031051487768e-05	Replicate 1	4h	Col II	11634	66378
ATP5F1C	7.60329463178627e-10	0.0906495	0.039	0.053	2.78288186818009e-05	Replicate 1	4h	Col II	11634	66378
RPL35	8.55138062107209e-10	-0.0395235	0.101	0.124	3.12989082111859e-05	Replicate 1	4h	Col II	11634	66378
POLR2L	9.1299646791914e-10	0.0343865	0.05	0.067	3.34165837223085e-05	Replicate 1	4h	Col II	11634	66378
RPLP1	1.01930633486671e-09	0.360283	0.195	0.178	3.73076311624566e-05	Replicate 1	4h	Col II	11634	66378
GPRC5A	1.03870134258252e-09	0.122419	0.058	0.076	3.80175078398627e-05	Replicate 1	4h	Col II	11634	66378
NQO1	1.04743080539546e-09	0.0204141	0.047	0.062	3.83370149082793e-05	Replicate 1	4h	Col II	11634	66378
CALM3	1.09549310874722e-09	0.0258034	0.043	0.058	4.00961432732572e-05	Replicate 1	4h	Col II	11634	66378
ERO1A	1.10428225893269e-09	0.00558729	0.097	0.12	4.04178349591955e-05	Replicate 1	4h	Col II	11634	66378
RBX1	1.11109571684871e-09	0.0282919	0.046	0.061	4.06672143323798e-05	Replicate 1	4h	Col II	11634	66378
S100A16	1.24105557648284e-09	-0.00536493	0.058	0.075	4.54238751548484e-05	Replicate 1	4h	Col II	11634	66378
EEF1G	1.24339774399709e-09	0.0644582	0.053	0.07	4.55096008280374e-05	Replicate 1	4h	Col II	11634	66378
NDRG1	1.35858888918164e-09	0.10778	0.053	0.07	4.97257119329371e-05	Replicate 1	4h	Col II	11634	66378
EDF1	1.51786348666871e-09	-0.0300352	0.126	0.151	5.55553214755616e-05	Replicate 1	4h	Col II	11634	66378
RNASE1	1.58170059371379e-09	0.625438	0.092	0.077	5.78918234305183e-05	Replicate 1	4h	Col II	11634	66378
ATP5ME	1.81286786024877e-09	0.0114071	0.047	0.062	6.63527765529651e-05	Replicate 1	4h	Col II	11634	66378
RAC1	1.84354402531206e-09	0.0401927	0.092	0.114	6.74755548704468e-05	Replicate 1	4h	Col II	11634	66378
TUBB4B	2.13212041775198e-09	0.0495864	0.067	0.086	7.80377394101403e-05	Replicate 1	4h	Col II	11634	66378
CFL1	2.14454478686408e-09	-0.0312095	0.137	0.163	7.84924837440122e-05	Replicate 1	4h	Col II	11634	66378
HSBP1	2.21216113061201e-09	0.0356036	0.056	0.073	8.09673095415302e-05	Replicate 1	4h	Col II	11634	66378
OAZ1	2.2811081780912e-09	-0.0135745	0.088	0.109	8.3490840426316e-05	Replicate 1	4h	Col II	11634	66378
ATP5F1B	2.45855504771502e-09	0.126643	0.045	0.06	8.99855733014175e-05	Replicate 1	4h	Col II	11634	66378
GUK1	2.57252550184483e-09	-0.0293795	0.084	0.104	9.41570058930228e-05	Replicate 1	4h	Col II	11634	66378
GNAS	2.61357987337387e-09	0.0227557	0.099	0.121	9.56596369453571e-05	Replicate 1	4h	Col II	11634	66378
COX6C	2.64759429779418e-09	-0.0208922	0.112	0.135	9.69045988935646e-05	Replicate 1	4h	Col II	11634	66378
CLTB	2.71502884796085e-09	0.103725	0.051	0.067	9.93727708642149e-05	Replicate 1	4h	Col II	11634	66378
BLOC1S1	2.72037103424573e-09	0.0143829	0.058	0.075	9.95683002244278e-05	Replicate 1	4h	Col II	11634	66378
ELOB	3.0859382528837e-09	-0.0138396	0.074	0.093	0.000112948	Replicate 1	4h	Col II	11634	66378
CTSD	3.22877832860508e-09	0.0734753	0.075	0.094	0.000118177	Replicate 1	4h	Col II	11634	66378
FAM3B	3.34763660733239e-09	0.066728	0.057	0.074	0.000122527	Replicate 1	4h	Col II	11634	66378
TSPAN3	4.92772847985795e-09	0.0515963	0.087	0.108	0.00018036	Replicate 1	4h	Col II	11634	66378
ATP5MF	5.2917846247547e-09	0.0170381	0.054	0.069	0.000193685	Replicate 1	4h	Col II	11634	66378
SAP18	5.87403788108422e-09	-0.00998685	0.073	0.091	0.000214996	Replicate 1	4h	Col II	11634	66378
COMMD6	6.03691960024546e-09	0.0780162	0.037	0.051	0.000220957	Replicate 1	4h	Col II	11634	66378
RPLP0	6.07204406146862e-09	-0.0121035	0.117	0.141	0.000222243	Replicate 1	4h	Col II	11634	66378
ATP5MG	6.45883479424407e-09	0.0403524	0.069	0.087	0.0002364	Replicate 1	4h	Col II	11634	66378
RPS25	7.74995604020346e-09	-0.0206966	0.09	0.11	0.000283656	Replicate 1	4h	Col II	11634	66378
GSTO1	8.08186399905207e-09	0.0528028	0.04	0.053	0.000295804	Replicate 1	4h	Col II	11634	66378
NDUFB4	9.51962041450861e-09	0.0252069	0.066	0.083	0.000348428	Replicate 1	4h	Col II	11634	66378
CDH17	1.09199039456276e-08	0.0712013	0.063	0.08	0.000399679	Replicate 1	4h	Col II	11634	66378
RPL27A	1.10840556958819e-08	0.470167	0.145	0.13	0.000405688	Replicate 1	4h	Col II	11634	66378
MZT2B	1.67650897953203e-08	0.0569617	0.042	0.056	0.000613619	Replicate 1	4h	Col II	11634	66378
RPL13	1.68458158838542e-08	0.334075	0.185	0.169	0.000616574	Replicate 1	4h	Col II	11634	66378
RPL8	1.80923575150948e-08	0.444104	0.143	0.128	0.000662198	Replicate 1	4h	Col II	11634	66378
CHMP5	1.9475695327642e-08	0.0755844	0.062	0.079	0.00071283	Replicate 1	4h	Col II	11634	66378
PSMA7	2.2118385620619e-08	0.0493677	0.089	0.109	0.000809555	Replicate 1	4h	Col II	11634	66378
PPIA	2.29708479010991e-08	-0.0329515	0.121	0.144	0.000840756	Replicate 1	4h	Col II	11634	66378
RNASEK	2.38841334461547e-08	0.0745075	0.052	0.067	0.000874183	Replicate 1	4h	Col II	11634	66378
MALAT1	2.40840572128041e-08	-0.734879	0.134	0.153	0.000881501	Replicate 1	4h	Col II	11634	66378
ALDOB	2.43821621621528e-08	-0.0493948	0.1	0.12	0.000892412	Replicate 1	4h	Col II	11634	66378
NDUFB3	2.59088206036416e-08	0.00458212	0.066	0.082	0.000948289	Replicate 1	4h	Col II	11634	66378
DSTN	2.89594780051326e-08	0.035542	0.107	0.128	0.00105995	Replicate 1	4h	Col II	11634	66378
MICOS10	2.97645109716636e-08	0.0322344	0.061	0.077	0.00108941	Replicate 1	4h	Col II	11634	66378
RNF7	3.41906334713563e-08	0.0563095	0.046	0.06	0.00125141	Replicate 1	4h	Col II	11634	66378
ANAPC11	3.6579987792158e-08	0.0910792	0.038	0.051	0.00133886	Replicate 1	4h	Col II	11634	66378
ATP5PD	3.87921495848396e-08	0.0770838	0.045	0.059	0.00141983	Replicate 1	4h	Col II	11634	66378
ANXA1	4.19361735054163e-08	0.554823	0.116	0.103	0.00153491	Replicate 1	4h	Col II	11634	66378
MYDGF	4.31058813394402e-08	0.105372	0.046	0.059	0.00157772	Replicate 1	4h	Col II	11634	66378
COX17	4.65156852814826e-08	0.0459575	0.047	0.06	0.00170252	Replicate 1	4h	Col II	11634	66378
SEC61G	4.80215373896052e-08	-0.00394539	0.11	0.132	0.00175764	Replicate 1	4h	Col II	11634	66378
GLRX	5.05400526023619e-08	0.0386387	0.04	0.053	0.00184982	Replicate 1	4h	Col II	11634	66378
POLD4	5.72710182947106e-08	0.0778762	0.048	0.062	0.00209618	Replicate 1	4h	Col II	11634	66378
POMP	6.80324750630468e-08	0.0262026	0.08	0.098	0.00249006	Replicate 1	4h	Col II	11634	66378
PGRMC1	8.58873822229995e-08	0.0875704	0.039	0.051	0.00314356	Replicate 1	4h	Col II	11634	66378
GPX4	1.09161827936046e-07	0.0162651	0.097	0.116	0.00399543	Replicate 1	4h	Col II	11634	66378
DYNLT1	1.10051079663114e-07	0.00783623	0.116	0.138	0.00402798	Replicate 1	4h	Col II	11634	66378
OST4	1.30683570295028e-07	0.0171647	0.079	0.096	0.00478315	Replicate 1	4h	Col II	11634	66378
HIGD1A	1.42284615142049e-07	0.0453062	0.053	0.067	0.00520776	Replicate 1	4h	Col II	11634	66378
ATP5MPL	1.49845253914866e-07	0.0486308	0.055	0.069	0.00548449	Replicate 1	4h	Col II	11634	66378
PPDPF	1.50173264077323e-07	0.0050833	0.105	0.125	0.00549649	Replicate 1	4h	Col II	11634	66378
NDUFA13	1.683524596718e-07	0.0254857	0.088	0.107	0.00616187	Replicate 1	4h	Col II	11634	66378
TSTD1	1.8315080322767e-07	0.0307022	0.093	0.112	0.0067035	Replicate 1	4h	Col II	11634	66378
KRT20	1.83855305189186e-07	-0.0478754	0.217	0.247	0.00672929	Replicate 1	4h	Col II	11634	66378
SNX3	1.93108944727947e-07	0.131716	0.04	0.053	0.00706798	Replicate 1	4h	Col II	11634	66378
RPS26	2.28300233084843e-07	0.0173569	0.104	0.124	0.00835602	Replicate 1	4h	Col II	11634	66378
FAM162A	2.33389125454771e-07	0.0764181	0.048	0.061	0.00854228	Replicate 1	4h	Col II	11634	66378
TMBIM6	2.42651103114389e-07	-0.0089799	0.142	0.166	0.00888127	Replicate 1	4h	Col II	11634	66378
C12orf75	2.55531366006062e-07	0.00857364	0.141	0.165	0.0093527	Replicate 1	4h	Col II	11634	66378
SEM1	2.58716768392798e-07	0.167163	0.045	0.058	0.00946929	Replicate 1	4h	Col II	11634	66378
COX7C	2.83725063351491e-07	0.00620291	0.109	0.129	0.0103846	Replicate 1	4h	Col II	11634	66378
RPL27	2.84365161309238e-07	0.0318768	0.087	0.105	0.010408	Replicate 1	4h	Col II	11634	66378
ATP5PF	2.84652365350852e-07	-0.0187107	0.098	0.116	0.0104186	Replicate 1	4h	Col II	11634	66378
RPS23	2.91442189051746e-07	0.00545575	0.101	0.121	0.0106671	Replicate 1	4h	Col II	11634	66378
PFDN5	3.2133955471494e-07	0.100342	0.05	0.063	0.0117613	Replicate 1	4h	Col II	11634	66378
TIMP1	3.40837640866129e-07	0.150029	0.039	0.051	0.012475	Replicate 1	4h	Col II	11634	66378
NDUFA1	3.49896212337308e-07	0.0625169	0.069	0.084	0.0128066	Replicate 1	4h	Col II	11634	66378
S100A14	3.62598924366919e-07	0.0404485	0.08	0.097	0.0132715	Replicate 1	4h	Col II	11634	66378
RPS29	4.27112458644883e-07	0.0150161	0.1	0.118	0.0156327	Replicate 1	4h	Col II	11634	66378
ATP5PO	4.61949195087559e-07	0.0897498	0.048	0.06	0.0169078	Replicate 1	4h	Col II	11634	66378
TXNDC17	4.66256852485467e-07	0.000835973	0.124	0.146	0.0170655	Replicate 1	4h	Col II	11634	66378
DAD1	5.14158322040203e-07	0.0953526	0.059	0.074	0.0188187	Replicate 1	4h	Col II	11634	66378
SOD1	5.73064704697692e-07	0.0427778	0.089	0.107	0.0209747	Replicate 1	4h	Col II	11634	66378
RPL34	6.4560780043719e-07	-0.0041602	0.13	0.152	0.0236299	Replicate 1	4h	Col II	11634	66378
RPS7	6.48390409850655e-07	0.0174663	0.123	0.144	0.0237317	Replicate 1	4h	Col II	11634	66378
DBI	7.49887176865813e-07	0.0408363	0.094	0.112	0.0274466	Replicate 1	4h	Col II	11634	66378
PRR13	7.79663222052804e-07	0.0336676	0.086	0.103	0.0285365	Replicate 1	4h	Col II	11634	66378
PERP	7.8257274623898e-07	0.0761114	0.096	0.114	0.0286429	Replicate 1	4h	Col II	11634	66378
C19orf33	8.26168867750039e-07	0.0118958	0.106	0.125	0.0302386	Replicate 1	4h	Col II	11634	66378
CHCHD2	8.31609153399084e-07	0.0333004	0.097	0.115	0.0304377	Replicate 1	4h	Col II	11634	66378
NDUFC1	1.03366147426312e-06	0.0942195	0.049	0.061	0.037833	Replicate 1	4h	Col II	11634	66378
NOP10	1.68186689287929e-06	0.108188	0.046	0.058	0.061558	Replicate 1	4h	Col II	11634	66378
PRSS3	1.69661748942562e-06	0.0965419	0.07	0.085	0.0620979	Replicate 1	4h	Col II	11634	66378
RPL13A	1.81227180040496e-06	-0.0230119	0.173	0.197	0.066331	Replicate 1	4h	Col II	11634	66378
RPL21	1.8818997311389e-06	0.0111716	0.131	0.152	0.0688794	Replicate 1	4h	Col II	11634	66378
PLAC8	2.17590901688428e-06	0.00702381	0.196	0.223	0.0796404	Replicate 1	4h	Col II	11634	66378
SERF2	2.33690443615734e-06	0.000102125	0.165	0.189	0.085533	Replicate 1	4h	Col II	11634	66378
COX7A2	2.42898051218081e-06	0.0259926	0.112	0.131	0.0889031	Replicate 1	4h	Col II	11634	66378
TM4SF1	2.9840212486643e-06	0.0888336	0.066	0.08	0.109218	Replicate 1	4h	Col II	11634	66378
SPINT2	3.1197426989761e-06	-0.0188465	0.207	0.235	0.114186	Replicate 1	4h	Col II	11634	66378
PGK1	3.23029618539196e-06	0.108839	0.089	0.106	0.118232	Replicate 1	4h	Col II	11634	66378
RPL14	3.94629691895472e-06	0.0618681	0.089	0.106	0.144438	Replicate 1	4h	Col II	11634	66378
GNG5	4.36839902364878e-06	0.0310061	0.13	0.15	0.159888	Replicate 1	4h	Col II	11634	66378
PTTG1IP	4.70734444042748e-06	0.0645565	0.109	0.127	0.172294	Replicate 1	4h	Col II	11634	66378
RPLP2	4.7954090584459e-06	0.0547718	0.09	0.106	0.175517	Replicate 1	4h	Col II	11634	66378
RPL38	5.11891908550907e-06	0.0670591	0.083	0.099	0.187358	Replicate 1	4h	Col II	11634	66378
TXN	5.14224928021498e-06	0.0172174	0.153	0.176	0.188211	Replicate 1	4h	Col II	11634	66378
SPCS1	5.1921589932932e-06	0.115778	0.056	0.069	0.190038	Replicate 1	4h	Col II	11634	66378
UQCRQ	5.77623104733333e-06	0.0685731	0.07	0.084	0.211416	Replicate 1	4h	Col II	11634	66378
RPL23	5.8704109570439e-06	0.095225	0.075	0.09	0.214863	Replicate 1	4h	Col II	11634	66378
CALR	6.26098478997907e-06	0.128801	0.074	0.089	0.229158	Replicate 1	4h	Col II	11634	66378
COX7B	6.69809100109406e-06	0.0425158	0.094	0.11	0.245157	Replicate 1	4h	Col II	11634	66378
COX5B	6.81365605803141e-06	0.0694277	0.086	0.101	0.249387	Replicate 1	4h	Col II	11634	66378
RPL36AL	8.03830593585867e-06	0.0360181	0.128	0.147	0.29421	Replicate 1	4h	Col II	11634	66378
ATP5MD	8.45183704088234e-06	0.0569869	0.094	0.11	0.309346	Replicate 1	4h	Col II	11634	66378
UQCRB	9.04049237394087e-06	0.0504651	0.106	0.123	0.330891	Replicate 1	4h	Col II	11634	66378
TMEM59	9.53755460026399e-06	0.0314904	0.144	0.165	0.349084	Replicate 1	4h	Col II	11634	66378
ITM2B	9.66977496466141e-06	0.0105802	0.141	0.161	0.353923	Replicate 1	4h	Col II	11634	66378
SMIM22	9.7957596587379e-06	0.0932504	0.068	0.081	0.358535	Replicate 1	4h	Col II	11634	66378
NACA	1.02710739205764e-05	0.042866	0.124	0.143	0.375932	Replicate 1	4h	Col II	11634	66378
MMP7	1.40929756276391e-05	0.016895	0.064	0.077	0.515817	Replicate 1	4h	Col II	11634	66378
TMEM256	1.41837004202622e-05	0.102879	0.045	0.055	0.519138	Replicate 1	4h	Col II	11634	66378
B2M	1.44102908393372e-05	0.0381811	0.934	0.935	0.527431	Replicate 1	4h	Col II	11634	66378
COX4I1	1.63649080384521e-05	0.0368404	0.128	0.146	0.598972	Replicate 1	4h	Col II	11634	66378
CALML4	1.88680205485287e-05	0.0266212	0.143	0.162	0.690588	Replicate 1	4h	Col II	11634	66378
RPL35A	1.89854702031797e-05	0.380937	0.141	0.13	0.694887	Replicate 1	4h	Col II	11634	66378
H3F3B	1.91443331516013e-05	0.0304452	0.17	0.192	0.700702	Replicate 1	4h	Col II	11634	66378
PRDX6	2.27279446020249e-05	0.113849	0.069	0.082	0.831866	Replicate 1	4h	Col II	11634	66378
HEBP2	2.76112680689081e-05	0.150282	0.066	0.079	1	Replicate 1	4h	Col II	11634	66378
UBL5	2.81682632640392e-05	0.0537666	0.099	0.115	1	Replicate 1	4h	Col II	11634	66378
MGST3	3.45424234016714e-05	0.0695201	0.126	0.145	1	Replicate 1	4h	Col II	11634	66378
VAMP8	3.5077513190186e-05	0.0753965	0.104	0.12	1	Replicate 1	4h	Col II	11634	66378
RPL7	4.52295421563785e-05	0.102306	0.079	0.093	1	Replicate 1	4h	Col II	11634	66378
MALL	4.89825940206491e-05	0.113186	0.069	0.082	1	Replicate 1	4h	Col II	11634	66378
PKIB	4.94696843208677e-05	0.135988	0.085	0.099	1	Replicate 1	4h	Col II	11634	66378
CD55	4.98190566604262e-05	0.103194	0.079	0.093	1	Replicate 1	4h	Col II	11634	66378
HLA-A	4.99693648611774e-05	-0.0328989	0.251	0.277	1	Replicate 1	4h	Col II	11634	66378
TMEM54	5.00358406654796e-05	0.128055	0.07	0.083	1	Replicate 1	4h	Col II	11634	66378
NPC2	5.01785696793447e-05	0.11534	0.053	0.064	1	Replicate 1	4h	Col II	11634	66378
HSP90AA1	5.43552188357185e-05	0.402963	0.143	0.133	1	Replicate 1	4h	Col II	11634	66378
UBB	5.5441773064606e-05	0.0580342	0.134	0.153	1	Replicate 1	4h	Col II	11634	66378
CALM2	5.66138876874492e-05	0.0173666	0.183	0.206	1	Replicate 1	4h	Col II	11634	66378
MYL12A	5.73148782899381e-05	0.0187595	0.197	0.221	1	Replicate 1	4h	Col II	11634	66378
CST3	5.95831268529345e-05	0.137556	0.078	0.092	1	Replicate 1	4h	Col II	11634	66378
GSN	6.54146256613108e-05	0.419341	0.045	0.056	1	Replicate 1	4h	Col II	11634	66378
CEACAM5	6.79648003403613e-05	0.00440668	0.171	0.191	1	Replicate 1	4h	Col II	11634	66378
RPL17	7.87689188313592e-05	0.0489635	0.144	0.164	1	Replicate 1	4h	Col II	11634	66378
FAU	7.97303452983407e-05	0.0496259	0.13	0.148	1	Replicate 1	4h	Col II	11634	66378
ADIRF	9.12379022420601e-05	0.0741628	0.112	0.128	1	Replicate 1	4h	Col II	11634	66378
RPS5	9.27349488253116e-05	0.246172	0.046	0.056	1	Replicate 1	4h	Col II	11634	66378
ISG20	9.46065904427493e-05	0.195363	0.049	0.059	1	Replicate 1	4h	Col II	11634	66378
RACK1	0.000128507	0.224915	0.056	0.066	1	Replicate 1	4h	Col II	11634	66378
UQCR10	0.000140513	0.0837111	0.093	0.107	1	Replicate 1	4h	Col II	11634	66378
VDAC1	0.000144594	0.0910878	0.124	0.141	1	Replicate 1	4h	Col II	11634	66378
RPS27	0.000183167	0.307979	0.163	0.154	1	Replicate 1	4h	Col II	11634	66378
ATP5F1E	0.000210068	0.0259391	0.184	0.204	1	Replicate 1	4h	Col II	11634	66378
UBA52	0.000226476	0.059574	0.115	0.13	1	Replicate 1	4h	Col II	11634	66378
RPL37	0.000231999	0.065857	0.123	0.14	1	Replicate 1	4h	Col II	11634	66378
RPL24	0.000239904	0.0453551	0.151	0.169	1	Replicate 1	4h	Col II	11634	66378
MYL12B	0.000277028	-0.0170543	0.379	0.412	1	Replicate 1	4h	Col II	11634	66378
ARPC3	0.000306742	0.0495705	0.152	0.171	1	Replicate 1	4h	Col II	11634	66378
RPL36	0.000310443	0.066584	0.105	0.119	1	Replicate 1	4h	Col II	11634	66378
RPL37A	0.000343453	0.0698361	0.104	0.118	1	Replicate 1	4h	Col II	11634	66378
LDHA	0.000347371	0.0145051	0.223	0.246	1	Replicate 1	4h	Col II	11634	66378
RPL29	0.000366218	0.430884	0.115	0.107	1	Replicate 1	4h	Col II	11634	66378
SNHG29	0.000447769	0.272187	0.045	0.053	1	Replicate 1	4h	Col II	11634	66378
CD59	0.000468967	0.0334268	0.16	0.178	1	Replicate 1	4h	Col II	11634	66378
CD63	0.000513281	0.00542665	0.235	0.258	1	Replicate 1	4h	Col II	11634	66378
HSP90AB1	0.000530158	0.768007	0.067	0.06	1	Replicate 1	4h	Col II	11634	66378
AL133453.1	0.000542977	0.115296	0.043	0.051	1	Replicate 1	4h	Col II	11634	66378
CYSTM1	0.000573388	-0.00652902	0.352	0.383	1	Replicate 1	4h	Col II	11634	66378
RPS14	0.000635353	0.254072	0.196	0.189	1	Replicate 1	4h	Col II	11634	66378
RPL23A	0.000737822	0.353999	0.136	0.128	1	Replicate 1	4h	Col II	11634	66378
COX8A	0.000810972	0.172654	0.061	0.071	1	Replicate 1	4h	Col II	11634	66378
CD24	0.000828305	0.562378	0.084	0.077	1	Replicate 1	4h	Col II	11634	66378
TSPAN1	0.00084107	0.0431514	0.206	0.228	1	Replicate 1	4h	Col II	11634	66378
CALM1	0.000865928	0.0169728	0.223	0.244	1	Replicate 1	4h	Col II	11634	66378
RPS11	0.000912724	0.369423	0.134	0.127	1	Replicate 1	4h	Col II	11634	66378
CEACAM6	0.000968817	0.0822632	0.085	0.096	1	Replicate 1	4h	Col II	11634	66378
CAMK2N1	0.000972291	0.135107	0.091	0.104	1	Replicate 1	4h	Col II	11634	66378
LGALS4	0.00105235	0.0474343	0.205	0.227	1	Replicate 1	4h	Col II	11634	66378
HSP90B1	0.00109248	0.362918	0.14	0.133	1	Replicate 1	4h	Col II	11634	66378
GSTP1	0.00116609	0.00686627	0.24	0.262	1	Replicate 1	4h	Col II	11634	66378
UBC	0.00135489	0.0673611	0.166	0.185	1	Replicate 1	4h	Col II	11634	66378
C15orf48	0.0014392	0.0195382	0.213	0.233	1	Replicate 1	4h	Col II	11634	66378
FABP1	0.00144312	0.0257081	0.98	0.98	1	Replicate 1	4h	Col II	11634	66378
TFF1	0.00146204	0.0418254	0.827	0.83	1	Replicate 1	4h	Col II	11634	66378
ATP5IF1	0.00180733	0.0970498	0.138	0.153	1	Replicate 1	4h	Col II	11634	66378
TAGLN2	0.0020681	0.294972	0.056	0.065	1	Replicate 1	4h	Col II	11634	66378
HLA-B	0.00235259	0.0398843	0.179	0.198	1	Replicate 1	4h	Col II	11634	66378
RPL10	0.00270751	0.218991	0.217	0.212	1	Replicate 1	4h	Col II	11634	66378
ZFAS1	0.00422311	0.60825	0.083	0.078	1	Replicate 1	4h	Col II	11634	66378
RPS6	0.00603419	0.202613	0.217	0.213	1	Replicate 1	4h	Col II	11634	66378
PTMA	0.00763059	0.034767	0.253	0.273	1	Replicate 1	4h	Col II	11634	66378
PHLDA2	0.00824637	0.417403	0.098	0.092	1	Replicate 1	4h	Col II	11634	66378
SQSTM1	0.00852989	0.539201	0.043	0.05	1	Replicate 1	4h	Col II	11634	66378
TMSB4X	0.0109138	0.0253479	0.883	0.883	1	Replicate 1	4h	Col II	11634	66378
ACTG1	0.0120607	0.0314208	0.279	0.301	1	Replicate 1	4h	Col II	11634	66378
RPS27A	0.0121005	0.0752817	0.149	0.163	1	Replicate 1	4h	Col II	11634	66378
RPS15A	0.0124243	0.291645	0.14	0.135	1	Replicate 1	4h	Col II	11634	66378
RPS24	0.0139191	0.287579	0.147	0.142	1	Replicate 1	4h	Col II	11634	66378
H3F3A	0.0141204	0.0282299	0.301	0.323	1	Replicate 1	4h	Col II	11634	66378
MIF	0.017949	0.0257637	0.302	0.324	1	Replicate 1	4h	Col II	11634	66378
RPL9	0.0199157	0.281098	0.15	0.146	1	Replicate 1	4h	Col II	11634	66378
RPL36A	0.0254041	0.324236	0.051	0.057	1	Replicate 1	4h	Col II	11634	66378
RPS19	0.0271179	0.0570325	0.201	0.217	1	Replicate 1	4h	Col II	11634	66378
SCD	0.0290735	0.240952	0.073	0.08	1	Replicate 1	4h	Col II	11634	66378
FTH1	0.0359855	-0.0176104	0.88	0.904	1	Replicate 1	4h	Col II	11634	66378
ACTB	0.036855	0.0210761	0.322	0.343	1	Replicate 1	4h	Col II	11634	66378
RPL3	0.0417297	0.199847	0.096	0.106	1	Replicate 1	4h	Col II	11634	66378
MSMO1	0.0511872	0.626043	0.058	0.055	1	Replicate 1	4h	Col II	11634	66378
RPL22	0.0585328	0.210763	0.086	0.094	1	Replicate 1	4h	Col II	11634	66378
HINT1	0.0651551	0.0822131	0.198	0.211	1	Replicate 1	4h	Col II	11634	66378
GAPDH	0.0699052	0.0215931	0.35	0.373	1	Replicate 1	4h	Col II	11634	66378
RPS4X	0.0733001	0.158744	0.117	0.126	1	Replicate 1	4h	Col II	11634	66378
RPS8	0.078063	0.290066	0.127	0.124	1	Replicate 1	4h	Col II	11634	66378
RPL41	0.0864972	0.029008	0.302	0.32	1	Replicate 1	4h	Col II	11634	66378
RPS12	0.0995094	0.202313	0.172	0.171	1	Replicate 1	4h	Col II	11634	66378
RPS16	0.1471	0.321069	0.121	0.12	1	Replicate 1	4h	Col II	11634	66378
HLA-G	0.149197	0.322565	0.06	0.065	1	Replicate 1	4h	Col II	11634	66378
AGR2	0.163654	-0.00216044	0.478	0.5	1	Replicate 1	4h	Col II	11634	66378
ISG15	0.168817	0.254254	0.127	0.125	1	Replicate 1	4h	Col II	11634	66378
RPL26	0.170715	0.236136	0.151	0.15	1	Replicate 1	4h	Col II	11634	66378
MYL6	0.193116	0.0115187	0.484	0.505	1	Replicate 1	4h	Col II	11634	66378
TFF2	0.224322	0.0129442	0.85	0.858	1	Replicate 1	4h	Col II	11634	66378
RPS21	0.230738	0.454026	0.076	0.075	1	Replicate 1	4h	Col II	11634	66378
HLA-C	0.244007	0.116258	0.153	0.162	1	Replicate 1	4h	Col II	11634	66378
SSR4	0.246849	0.444773	0.052	0.056	1	Replicate 1	4h	Col II	11634	66378
TSPAN8	0.257185	0.0136522	0.753	0.76	1	Replicate 1	4h	Col II	11634	66378
REG4	0.267842	0.0190719	0.365	0.383	1	Replicate 1	4h	Col II	11634	66378
FXYD3	0.268092	0.0588389	0.498	0.513	1	Replicate 1	4h	Col II	11634	66378
RPS20	0.283117	0.29487	0.11	0.109	1	Replicate 1	4h	Col II	11634	66378
S100A6	0.327566	0.0102741	0.978	0.979	1	Replicate 1	4h	Col II	11634	66378
RPS28	0.350097	0.162668	0.146	0.154	1	Replicate 1	4h	Col II	11634	66378
RPS3A	0.362523	0.18982	0.129	0.136	1	Replicate 1	4h	Col II	11634	66378
LCN2	0.365795	0.10883	0.181	0.19	1	Replicate 1	4h	Col II	11634	66378
RPL39	0.410041	0.237616	0.149	0.15	1	Replicate 1	4h	Col II	11634	66378
RPL12	0.444463	0.286442	0.106	0.107	1	Replicate 1	4h	Col II	11634	66378
RPL18A	0.450953	0.269129	0.119	0.12	1	Replicate 1	4h	Col II	11634	66378
TMSB10	0.458725	0.01454	0.804	0.816	1	Replicate 1	4h	Col II	11634	66378
TPT1	0.463664	0.0310411	0.612	0.63	1	Replicate 1	4h	Col II	11634	66378
EPCAM	0.46941	0.056653	0.428	0.437	1	Replicate 1	4h	Col II	11634	66378
RPL11	0.48327	0.170995	0.189	0.193	1	Replicate 1	4h	Col II	11634	66378
RPS9	0.510443	0.428931	0.07	0.07	1	Replicate 1	4h	Col II	11634	66378
PIGR	0.544138	0.273236	0.113	0.114	1	Replicate 1	4h	Col II	11634	66378
SLC25A5	0.636455	0.418031	0.071	0.072	1	Replicate 1	4h	Col II	11634	66378
RPL15	0.69671	0.183038	0.164	0.17	1	Replicate 1	4h	Col II	11634	66378
RPS2	0.827545	0.301058	0.099	0.101	1	Replicate 1	4h	Col II	11634	66378
RPS13	0.848403	0.230305	0.123	0.126	1	Replicate 1	4h	Col II	11634	66378
RPL19	0.874271	0.244912	0.112	0.115	1	Replicate 1	4h	Col II	11634	66378
RPS3	0.881271	0.298247	0.092	0.094	1	Replicate 1	4h	Col II	11634	66378
RPL7A	0.89503	0.174612	0.145	0.15	1	Replicate 1	4h	Col II	11634	66378
SLPI	0.897086	0.483474	0.056	0.057	1	Replicate 1	4h	Col II	11634	66378
ANXA2	0.920967	0.128879	0.204	0.21	1	Replicate 1	4h	Col II	11634	66378
RPL32	0.997891	0.25906	0.117	0.12	1	Replicate 1	4h	Col II	11634	66378
VIL1	8.36255075045587e-17	-3.42336	0.012	0.523	3.06077720017435e-12	Replicate 2	4h	Col II	83	1949
MYO1D	1.66836021486057e-15	-3.28892	0.012	0.495	6.10636522241116e-11	Replicate 2	4h	Col II	83	1949
PTPRK	2.03787655598433e-15	-8.1937	0	0.469	7.45883198255826e-11	Replicate 2	4h	Col II	83	1949
RALGPS2	2.03787661941773e-15	-8.15713	0	0.469	7.45883221473083e-11	Replicate 2	4h	Col II	83	1949
RAB10	2.15334265892701e-15	-7.77704	0	0.469	7.88144946593875e-11	Replicate 2	4h	Col II	83	1949
LPP	2.38925101811373e-15	-2.9189	0.024	0.513	8.74489765139805e-11	Replicate 2	4h	Col II	83	1949
QSOX1	3.09433723461953e-15	-2.54808	0.024	0.511	1.13255837124309e-10	Replicate 2	4h	Col II	83	1949
APP	3.34650629897414e-15	-1.54751	0.012	0.488	1.22485477048752e-10	Replicate 2	4h	Col II	83	1949
FAM3D	4.00238650770985e-15	-2.78048	0.012	0.486	1.46491348568688e-10	Replicate 2	4h	Col II	83	1949
FAM13A	7.19007891062394e-15	-2.08609	0.024	0.503	2.63164078207747e-10	Replicate 2	4h	Col II	83	1949
TPD52	8.39433718055051e-15	-7.64774	0	0.456	3.07241135145329e-10	Replicate 2	4h	Col II	83	1949
TPM1	8.63304284453336e-15	-1.56231	0.036	0.524	3.15978001152766e-10	Replicate 2	4h	Col II	83	1949
APLP2	9.12601760344339e-15	-1.18837	0.024	0.502	3.34021370303631e-10	Replicate 2	4h	Col II	83	1949
ARHGAP26	9.14739988494219e-15	-3.23274	0.012	0.478	3.34803983188769e-10	Replicate 2	4h	Col II	83	1949
GCC2	1.09760166382032e-14	-7.75126	0	0.453	4.01733184974875e-10	Replicate 2	4h	Col II	83	1949
CAMK2D	1.42070969757703e-14	-0.547358	0.024	0.497	5.1999395641017e-10	Replicate 2	4h	Col II	83	1949
LCOR	1.51163878090629e-14	-7.58497	0	0.45	5.53274910199512e-10	Replicate 2	4h	Col II	83	1949
RAP1B	1.51163900649971e-14	-7.47386	0	0.45	5.53274992768957e-10	Replicate 2	4h	Col II	83	1949
PATJ	1.74216860884079e-14	-2.56043	0.012	0.472	6.37651132521819e-10	Replicate 2	4h	Col II	83	1949
RNF186	1.97090174398351e-14	-8.28114	0	0.447	7.21369747315405e-10	Replicate 2	4h	Col II	83	1949
TMEM45B	2.07845276362705e-14	-1.45482	0.024	0.493	7.60734496015137e-10	Replicate 2	4h	Col II	83	1949
MAGI1	2.43464293748702e-14	-7.91276	0	0.445	8.91103661549624e-10	Replicate 2	4h	Col II	83	1949
ARPC2	2.54741098317853e-14	-1.64455	0.048	0.535	9.32377893953172e-10	Replicate 2	4h	Col II	83	1949
SBF2	2.56638615167842e-14	-7.65936	0	0.444	9.39322995375819e-10	Replicate 2	4h	Col II	83	1949
FGD4	2.70511897263038e-14	-7.69371	0	0.444	9.90100595172445e-10	Replicate 2	4h	Col II	83	1949
MAML2	2.70511937134761e-14	-7.92796	0	0.444	9.90100741106938e-10	Replicate 2	4h	Col II	83	1949
GNAQ	3.00502746559779e-14	-7.63582	0	0.443	1.09987010268345e-09	Replicate 2	4h	Col II	83	1949
FRYL	3.2821154742525e-14	-2.22398	0.012	0.465	1.20128708473116e-09	Replicate 2	4h	Col II	83	1949
HEPH	3.33750207565364e-14	-7.83319	0	0.442	1.22155913470999e-09	Replicate 2	4h	Col II	83	1949
SNX9	3.39547623611928e-14	-2.72221	0.012	0.465	1.24277825718202e-09	Replicate 2	4h	Col II	83	1949
PKN2	3.50567431306874e-14	-1.61216	0.024	0.488	1.28311185532629e-09	Replicate 2	4h	Col II	83	1949
MCU	4.13070958432482e-14	-1.49931	0.012	0.463	1.51188101495873e-09	Replicate 2	4h	Col II	83	1949
UGP2	4.81093580818477e-14	-7.42252	0	0.438	1.76085061515371e-09	Replicate 2	4h	Col II	83	1949
SEMA4B	5.06790108073517e-14	-7.23234	0	0.437	1.85490247455988e-09	Replicate 2	4h	Col II	83	1949
PCSK5	5.26708731327625e-14	-1.81008	0.036	0.505	1.92780662753224e-09	Replicate 2	4h	Col II	83	1949
CAPZB	5.29987129315374e-14	-1.82814	0.012	0.46	1.9398058920072e-09	Replicate 2	4h	Col II	83	1949
MT-ND2	5.61256473320146e-14	-1.68585	0.096	0.602	2.05425481799907e-09	Replicate 2	4h	Col II	83	1949
TMC5	5.92231724046484e-14	-7.15473	0	0.436	2.16762733318253e-09	Replicate 2	4h	Col II	83	1949
ZMYND8	5.95047653515687e-14	-1.27023	0.012	0.459	2.17793391663277e-09	Replicate 2	4h	Col II	83	1949
NR5A2	6.23738001664697e-14	-7.62239	0	0.435	2.28294345989296e-09	Replicate 2	4h	Col II	83	1949
ADIPOR2	6.23738037781077e-14	-7.18102	0	0.435	2.28294359208252e-09	Replicate 2	4h	Col II	83	1949
DOCK5	6.23738110013847e-14	-7.39422	0	0.435	2.28294385646168e-09	Replicate 2	4h	Col II	83	1949
AFDN	6.48104075590946e-14	-2.16878	0.012	0.458	2.37212572707042e-09	Replicate 2	4h	Col II	83	1949
WSB1	6.56887361532723e-14	-7.41947	0	0.435	2.40427343194592e-09	Replicate 2	4h	Col II	83	1949
ITGA6	6.8181426512947e-14	-2.11131	0.024	0.481	2.49550839180037e-09	Replicate 2	4h	Col II	83	1949
CLIC5	6.91763438751602e-14	-7.34374	0	0.434	2.53192336217474e-09	Replicate 2	4h	Col II	83	1949
SLMAP	6.91763458734182e-14	-7.57928	0	0.434	2.53192343531298e-09	Replicate 2	4h	Col II	83	1949
RNF19A	7.67052944954757e-14	-7.32858	0	0.433	2.8074904838289e-09	Replicate 2	4h	Col II	83	1949
ADAM10	7.67053077600346e-14	-7.40906	0	0.433	2.80749096932503e-09	Replicate 2	4h	Col II	83	1949
PPP2R2A	7.93251414368253e-14	-2.31309	0.012	0.456	2.90337950172924e-09	Replicate 2	4h	Col II	83	1949
CORO2A	8.0765613592144e-14	-7.27064	0	0.432	2.95610222308606e-09	Replicate 2	4h	Col II	83	1949
NCOR1	8.17473240522933e-14	-0.895534	0.012	0.456	2.99203380763799e-09	Replicate 2	4h	Col II	83	1949
TAOK3	8.88389533141092e-14	-2.40092	0.012	0.455	3.25159453024971e-09	Replicate 2	4h	Col II	83	1949
GALNT7	8.95288947219898e-14	-7.14009	0	0.431	3.27684707571955e-09	Replicate 2	4h	Col II	83	1949
MED13L	8.95289050086274e-14	-7.31447	0	0.431	3.27684745222077e-09	Replicate 2	4h	Col II	83	1949
RIOK3	9.06699847249871e-14	-0.97821	0.024	0.478	3.31861211091925e-09	Replicate 2	4h	Col II	83	1949
REEP3	9.32266809543916e-14	-1.92423	0.012	0.454	3.41218974961169e-09	Replicate 2	4h	Col II	83	1949
PHACTR2	9.42538091898592e-14	-7.5171	0	0.431	3.44978367015804e-09	Replicate 2	4h	Col II	83	1949
C11orf49	1.09944988594409e-13	-7.45641	0	0.429	4.02409652754395e-09	Replicate 2	4h	Col II	83	1949
KDM2A	1.0994499488226e-13	-7.08605	0	0.429	4.02409675768561e-09	Replicate 2	4h	Col II	83	1949
FAM162A	1.23404492522543e-13	-0.295827	0.024	0.475	4.51672783081761e-09	Replicate 2	4h	Col II	83	1949
UGCG	1.34908813910382e-13	-6.94365	0	0.427	4.93779749793388e-09	Replicate 2	4h	Col II	83	1949
YWHAE	1.45006822908527e-13	-2.91525	0.012	0.45	5.30739472527499e-09	Replicate 2	4h	Col II	83	1949
COX6B1	1.45468142713985e-13	-1.99441	0.024	0.472	5.32427949147457e-09	Replicate 2	4h	Col II	83	1949
PTPRR	1.46748431089187e-13	-1.56102	0.048	0.519	5.37113932629535e-09	Replicate 2	4h	Col II	83	1949
SLC2A13	1.49397360559042e-13	-7.32981	0	0.426	5.46809279382151e-09	Replicate 2	4h	Col II	83	1949
PARD3B	1.57203378866516e-13	-7.82095	0	0.426	5.75380086989336e-09	Replicate 2	4h	Col II	83	1949
TSC22D2	1.57203387786693e-13	-7.45869	0	0.426	5.75380119638076e-09	Replicate 2	4h	Col II	83	1949
EXT1	1.57321389228651e-13	-1.17228	0.024	0.473	5.75812016715785e-09	Replicate 2	4h	Col II	83	1949
MYO6	1.60310239751719e-13	-0.357033	0.024	0.473	5.86751508515266e-09	Replicate 2	4h	Col II	83	1949
PRKCA	1.64905280498026e-13	-1.76011	0.012	0.449	6.03569817150827e-09	Replicate 2	4h	Col II	83	1949
CDC42SE2	1.71238914539245e-13	-2.30669	0.012	0.448	6.26751551105092e-09	Replicate 2	4h	Col II	83	1949
TAPBP	1.8310046143604e-13	-6.88787	0	0.424	6.70165998902049e-09	Replicate 2	4h	Col II	83	1949
PIP5K1B	1.8310046143604e-13	-7.52436	0	0.424	6.70165998902049e-09	Replicate 2	4h	Col II	83	1949
CFLAR	1.83100466613405e-13	-7.05018	0	0.424	6.70166017851724e-09	Replicate 2	4h	Col II	83	1949
FNDC3B	1.94364302475685e-13	-1.28816	0.024	0.47	7.11392783491254e-09	Replicate 2	4h	Col II	83	1949
RABGAP1L	1.99789561427771e-13	-2.53248	0.012	0.446	7.31249773781786e-09	Replicate 2	4h	Col II	83	1949
MACF1	2.01448475152067e-13	-1.76324	0.012	0.446	7.37321563904081e-09	Replicate 2	4h	Col II	83	1949
ASAP2	2.02643958917916e-13	-7.15996	0	0.423	7.41697154035464e-09	Replicate 2	4h	Col II	83	1949
LDLR	2.05667999369968e-13	-2.00439	0.024	0.469	7.52765444494019e-09	Replicate 2	4h	Col II	83	1949
SDCBP2	2.0663199290018e-13	-0.397751	0.024	0.47	7.56293757213949e-09	Replicate 2	4h	Col II	83	1949
CARMIL1	2.1316874378342e-13	-7.24609	0	0.422	7.80218919121696e-09	Replicate 2	4h	Col II	83	1949
BTNL8	2.14400717988418e-13	-1.6556	0.012	0.446	7.8472806790941e-09	Replicate 2	4h	Col II	83	1949
FOXO3	2.1475526406102e-13	-1.13386	0.012	0.446	7.86025741989739e-09	Replicate 2	4h	Col II	83	1949
RIN2	2.18505471915678e-13	-2.04606	0.024	0.469	7.99751877758574e-09	Replicate 2	4h	Col II	83	1949
SH3D19	2.20294063255815e-13	-1.44247	0.024	0.469	8.06298300922608e-09	Replicate 2	4h	Col II	83	1949
LSR	2.21443119144967e-13	-2.31638	0.024	0.468	8.10503960382493e-09	Replicate 2	4h	Col II	83	1949
DIAPH2	2.23693715796733e-13	-1.7947	0.012	0.445	8.18741369187623e-09	Replicate 2	4h	Col II	83	1949
ZFP36L2	2.48064540581138e-13	-7.4163	0	0.421	9.07941024981022e-09	Replicate 2	4h	Col II	83	1949
GCNT3	2.58477671365446e-13	-0.824975	0.06	0.536	9.46054124964667e-09	Replicate 2	4h	Col II	83	1949
RREB1	2.6089696715239e-13	-7.06182	0	0.42	9.54908989474462e-09	Replicate 2	4h	Col II	83	1949
ZNF292	2.63380967636542e-13	-1.48811	0.012	0.444	9.64000679646508e-09	Replicate 2	4h	Col II	83	1949
CTNND1	2.65824590388214e-13	-1.08966	0.024	0.467	9.72944583279902e-09	Replicate 2	4h	Col II	83	1949
HADHA	2.66057394934815e-13	-3.07455	0.012	0.443	9.73796671200918e-09	Replicate 2	4h	Col II	83	1949
ZBTB7A	2.7437967485035e-13	-6.95301	0	0.42	1.00425704791977e-08	Replicate 2	4h	Col II	83	1949
MBD5	2.74379690228551e-13	-7.38877	0	0.42	1.00425710420552e-08	Replicate 2	4h	Col II	83	1949
GSK3B	2.74379690228551e-13	-7.10537	0	0.42	1.00425710420552e-08	Replicate 2	4h	Col II	83	1949
SHROOM3	2.74465210365315e-13	-1.5178	0.036	0.489	1.00457011645809e-08	Replicate 2	4h	Col II	83	1949
MYO1E	2.97915246896353e-13	-1.40037	0.024	0.466	1.09039959516534e-08	Replicate 2	4h	Col II	83	1949
ETV6	2.99922278677705e-13	-2.6482	0.012	0.442	1.09774553218827e-08	Replicate 2	4h	Col II	83	1949
MTUS1	3.03397994816332e-13	-2.02927	0.012	0.442	1.11046700082726e-08	Replicate 2	4h	Col II	83	1949
OGDH	3.03426769252073e-13	-6.81471	0	0.419	1.11057231813951e-08	Replicate 2	4h	Col II	83	1949
CLDN3	3.03807095937842e-13	-2.14752	0.024	0.465	1.1119643518421e-08	Replicate 2	4h	Col II	83	1949
FAT1	3.05757669006222e-13	-0.618065	0.024	0.466	1.11910364432967e-08	Replicate 2	4h	Col II	83	1949
AGAP1	3.08432175389687e-13	-0.117235	0.012	0.442	1.12889260514379e-08	Replicate 2	4h	Col II	83	1949
PTTG1IP	3.2228007111343e-13	-0.719295	0.072	0.556	1.17957728828227e-08	Replicate 2	4h	Col II	83	1949
SMAD3	3.30322618484874e-13	-2.66515	0.012	0.441	1.20901381591649e-08	Replicate 2	4h	Col II	83	1949
RBM47	3.35430184434833e-13	-0.950362	0.024	0.465	1.22770801804993e-08	Replicate 2	4h	Col II	83	1949
PPP1R12A	3.35483101840115e-13	-6.74237	0	0.417	1.22790170104501e-08	Replicate 2	4h	Col II	83	1949
SLC44A4	3.37066150137761e-13	-0.505986	0.024	0.465	1.23369581611922e-08	Replicate 2	4h	Col II	83	1949
PIAS1	3.54556084256119e-13	-2.25009	0.012	0.441	1.29771072398582e-08	Replicate 2	4h	Col II	83	1949
RALA	3.55722904672401e-13	-0.844201	0.012	0.441	1.30198140339145e-08	Replicate 2	4h	Col II	83	1949
CFDP1	3.68763397151582e-13	-1.40142	0.036	0.486	1.34971090991451e-08	Replicate 2	4h	Col II	83	1949
STK39	3.76102077971851e-13	-1.06394	0.036	0.487	1.37657121558477e-08	Replicate 2	4h	Col II	83	1949
ATXN1	3.88776402953373e-13	-1.81217	0.012	0.439	1.42296051244964e-08	Replicate 2	4h	Col II	83	1949
ALDH18A1	4.0408463008957e-13	-2.64001	0.012	0.439	1.47899015459084e-08	Replicate 2	4h	Col II	83	1949
KDM4C	4.09873097284553e-13	-7.04476	0	0.415	1.50017652337119e-08	Replicate 2	4h	Col II	83	1949
KLF5	4.23149184419947e-13	-0.472696	0.036	0.486	1.54876832989545e-08	Replicate 2	4h	Col II	83	1949
BAZ2B	4.27623409572073e-13	-2.38639	0.012	0.438	1.56514444137474e-08	Replicate 2	4h	Col II	83	1949
ESYT2	4.34690653820061e-13	-1.51422	0.012	0.438	1.59101126204681e-08	Replicate 2	4h	Col II	83	1949
GDA	4.59603660005478e-13	-3.46227	0.012	0.437	1.68219535598605e-08	Replicate 2	4h	Col II	83	1949
CYP3A5	4.6156248698168e-13	-0.761456	0.048	0.508	1.68936485860165e-08	Replicate 2	4h	Col II	83	1949
KLK10	4.72989943580816e-13	-1.78441	0.024	0.46	1.73119049250014e-08	Replicate 2	4h	Col II	83	1949
UACA	4.74908265706852e-13	-2.49587	0.012	0.437	1.73821174331365e-08	Replicate 2	4h	Col II	83	1949
SORL1	4.76059413257589e-13	-7.01834	0	0.414	1.7424250584641e-08	Replicate 2	4h	Col II	83	1949
INPP4B	4.81128752604067e-13	-0.72186	0.024	0.461	1.76097934740615e-08	Replicate 2	4h	Col II	83	1949
AGR3	5.04485939698007e-13	-1.393	0.024	0.46	1.84646898788868e-08	Replicate 2	4h	Col II	83	1949
AKR1C3	5.14111333855866e-13	-2.36489	0.012	0.436	1.88169889304586e-08	Replicate 2	4h	Col II	83	1949
ATP1A1	5.17626240090798e-13	-0.753543	0.036	0.483	1.89456380135633e-08	Replicate 2	4h	Col II	83	1949
TRIO	5.17910038556273e-13	-2.90949	0.012	0.436	1.89560253211982e-08	Replicate 2	4h	Col II	83	1949
MACC1	5.24829004637721e-13	-0.883681	0.024	0.46	1.92092663987452e-08	Replicate 2	4h	Col II	83	1949
ERBB3	5.25892262065169e-13	-6.98442	0	0.413	1.92481826838473e-08	Replicate 2	4h	Col II	83	1949
WAC	5.25892334687862e-13	-6.85586	0	0.413	1.92481853419104e-08	Replicate 2	4h	Col II	83	1949
XIST	5.30772760842847e-13	-1.02973	0.012	0.436	1.9426813819609e-08	Replicate 2	4h	Col II	83	1949
CLMN	5.52432332866616e-13	-2.12673	0.012	0.436	2.0219575815251e-08	Replicate 2	4h	Col II	83	1949
MECOM	5.5245994997274e-13	-1.20726	0.024	0.459	2.02205866289523e-08	Replicate 2	4h	Col II	83	1949
COP1	5.52691779419246e-13	-6.98796	0	0.412	2.02290718185238e-08	Replicate 2	4h	Col II	83	1949
BIRC6	5.53335990655372e-13	-1.44809	0.012	0.436	2.02526505939773e-08	Replicate 2	4h	Col II	83	1949
DEK	5.7923274721427e-13	-1.35577	0.036	0.481	2.12004977807895e-08	Replicate 2	4h	Col II	83	1949
MICAL2	5.80828912569771e-13	-7.03324	0	0.412	2.12589190289662e-08	Replicate 2	4h	Col II	83	1949
FBXO34	5.80828976593811e-13	-6.86925	0	0.412	2.12589213723101e-08	Replicate 2	4h	Col II	83	1949
LPGAT1	5.87293155545402e-13	-0.910153	0.012	0.435	2.14955167861173e-08	Replicate 2	4h	Col II	83	1949
NEAT1	5.93467556207664e-13	-0.803209	0.072	0.545	2.17215060247567e-08	Replicate 2	4h	Col II	83	1949
ATP2A2	6.09213781161621e-13	-1.76063	0.012	0.435	2.22978336042965e-08	Replicate 2	4h	Col II	83	1949
MAML3	6.10368929573997e-13	-7.44578	0	0.411	2.23401131913379e-08	Replicate 2	4h	Col II	83	1949
CTTNBP2NL	6.10368946375266e-13	-6.94038	0	0.411	2.23401138062811e-08	Replicate 2	4h	Col II	83	1949
TGOLN2	6.29870080981868e-13	-2.42679	0.012	0.434	2.30538748340174e-08	Replicate 2	4h	Col II	83	1949
ABLIM1	6.41380293512852e-13	-6.93987	0	0.411	2.34751601228639e-08	Replicate 2	4h	Col II	83	1949
AKAP13	6.6698461122686e-13	-1.82453	0.036	0.48	2.44123037555143e-08	Replicate 2	4h	Col II	83	1949
WASL	6.71703407747082e-13	-1.5312	0.012	0.434	2.4585016426951e-08	Replicate 2	4h	Col II	83	1949
LRRC1	6.77416556962228e-13	-0.650616	0.024	0.457	2.47941234013745e-08	Replicate 2	4h	Col II	83	1949
SLC35A3	6.99393877854655e-13	-1.69681	0.024	0.457	2.55985153233582e-08	Replicate 2	4h	Col II	83	1949
PSMD1	7.08107175229139e-13	-6.90707	0	0.409	2.59174307205617e-08	Replicate 2	4h	Col II	83	1949
TOX3	7.08107194655594e-13	-6.9776	0	0.409	2.59174314315894e-08	Replicate 2	4h	Col II	83	1949
RCOR1	7.08107233508512e-13	-6.86065	0	0.409	2.5917432853645e-08	Replicate 2	4h	Col II	83	1949
LRBA	7.13934828975643e-13	-1.92345	0.012	0.433	2.61307286753375e-08	Replicate 2	4h	Col II	83	1949
EIF4G3	7.20948522141494e-13	-0.674795	0.012	0.433	2.63874368589008e-08	Replicate 2	4h	Col II	83	1949
PTBP3	7.25549539809464e-13	-1.38462	0.024	0.456	2.65558387065662e-08	Replicate 2	4h	Col II	83	1949
PRELID2	7.41837874952579e-13	-0.819012	0.036	0.48	2.71520080611394e-08	Replicate 2	4h	Col II	83	1949
C1GALT1	7.43976635982676e-13	-6.94339	0	0.409	2.72302888536019e-08	Replicate 2	4h	Col II	83	1949
MYH9	7.54209491047457e-13	-1.01317	0.036	0.479	2.7604821581828e-08	Replicate 2	4h	Col II	83	1949
MARCH3	7.81625457995449e-13	-7.48664	0	0.408	2.86082733880914e-08	Replicate 2	4h	Col II	83	1949
DENND1A	7.81625457995449e-13	-7.16751	0	0.408	2.86082733880914e-08	Replicate 2	4h	Col II	83	1949
KLF6	7.9210977967445e-13	-1.91727	0.024	0.455	2.89920100458645e-08	Replicate 2	4h	Col II	83	1949
FTX	7.95946784571292e-13	-0.583344	0.012	0.432	2.91324482620939e-08	Replicate 2	4h	Col II	83	1949
DLG1	8.20096710133529e-13	-2.35022	0.012	0.431	3.00163596875973e-08	Replicate 2	4h	Col II	83	1949
SH3PXD2A	8.21139941410176e-13	-6.92101	0	0.408	3.00545429955539e-08	Replicate 2	4h	Col II	83	1949
TMEM181	8.21139963862316e-13	-6.75325	0	0.408	3.00545438173246e-08	Replicate 2	4h	Col II	83	1949
IGF2BP2	8.23208335933928e-13	-0.868978	0.024	0.455	3.01302483035177e-08	Replicate 2	4h	Col II	83	1949
KMT2C	8.29488849714721e-13	-1.34152	0.012	0.431	3.03601213884085e-08	Replicate 2	4h	Col II	83	1949
ARHGAP32	8.36262068056821e-13	-0.660002	0.012	0.431	3.06080279529477e-08	Replicate 2	4h	Col II	83	1949
GLG1	8.62610683232162e-13	-7.03597	0	0.407	3.15724136169803e-08	Replicate 2	4h	Col II	83	1949
KIAA1522	8.65816211492251e-13	-1.1781	0.012	0.431	3.16897391568279e-08	Replicate 2	4h	Col II	83	1949
NR3C2	8.66712031349452e-13	-1.88911	0.024	0.454	3.17225270594213e-08	Replicate 2	4h	Col II	83	1949
SLC15A1	8.71464989015468e-13	-1.02862	0.012	0.431	3.18964900629551e-08	Replicate 2	4h	Col II	83	1949
NUMB	9.03697170979094e-13	-2.70181	0.012	0.43	3.30762201550058e-08	Replicate 2	4h	Col II	83	1949
HIF1A-AS3	9.06132298738421e-13	-7.26776	0	0.407	3.3165348266125e-08	Replicate 2	4h	Col II	83	1949
DNAJC3	9.51803991167811e-13	-6.75792	0	0.406	3.4836977880733e-08	Replicate 2	4h	Col II	83	1949
LIMA1	9.58896708460116e-13	-1.41209	0.072	0.542	3.50965784263487e-08	Replicate 2	4h	Col II	83	1949
IBTK	9.6959765412926e-13	0.753973	0.012	0.43	3.5488243738785e-08	Replicate 2	4h	Col II	83	1949
CSNK1A1	9.80737795154835e-13	-0.89123	0.036	0.476	3.58959840404621e-08	Replicate 2	4h	Col II	83	1949
PDIA6	9.88104413600084e-13	-2.20286	0.024	0.452	3.61656096421767e-08	Replicate 2	4h	Col II	83	1949
TJP1	9.9972978762185e-13	-7.0772	0	0.406	3.65911099567473e-08	Replicate 2	4h	Col II	83	1949
PLEKHA7	1.04582231650011e-12	-2.72356	0.012	0.429	3.82781426062204e-08	Replicate 2	4h	Col II	83	1949
MGAM2	1.10278402431734e-12	-7.15683	0	0.405	4.03629980740389e-08	Replicate 2	4h	Col II	83	1949
VPS13A	1.10278423398107e-12	-6.64469	0	0.405	4.0363005747941e-08	Replicate 2	4h	Col II	83	1949
MYO7B	1.11825467893068e-12	-1.04306	0.012	0.428	4.0929239503542e-08	Replicate 2	4h	Col II	83	1949
NDRG1	1.1194558897611e-12	-0.889298	0.084	0.564	4.0973205021146e-08	Replicate 2	4h	Col II	83	1949
ABCC3	1.12006859532854e-12	-0.693886	0.012	0.428	4.099563065762e-08	Replicate 2	4h	Col II	83	1949
ANXA3	1.12970076216942e-12	-2.16258	0.012	0.428	4.1348177596163e-08	Replicate 2	4h	Col II	83	1949
TMEM123	1.16691596029793e-12	-1.16074	0.012	0.428	4.27102910628647e-08	Replicate 2	4h	Col II	83	1949
KIF16B	1.21622911086828e-12	-6.95928	0	0.404	4.451520168689e-08	Replicate 2	4h	Col II	83	1949
MYO15B	1.22207476044932e-12	-1.65067	0.024	0.45	4.47291583072057e-08	Replicate 2	4h	Col II	83	1949
LGALS3BP	1.23186858073583e-12	-1.51414	0.024	0.45	4.50876219235123e-08	Replicate 2	4h	Col II	83	1949
ASH1L	1.27671015470286e-12	-1.73082	0.012	0.427	4.67288683722793e-08	Replicate 2	4h	Col II	83	1949
WDR60	1.27716432478746e-12	-6.95895	0	0.403	4.67454914515459e-08	Replicate 2	4h	Col II	83	1949
ARHGAP12	1.27716432478746e-12	-6.78626	0	0.403	4.67454914515459e-08	Replicate 2	4h	Col II	83	1949
CASK	1.27716439393233e-12	-6.63205	0	0.403	4.67454939823174e-08	Replicate 2	4h	Col II	83	1949
OSBPL8	1.27716442850476e-12	-6.69396	0	0.403	4.67454952477027e-08	Replicate 2	4h	Col II	83	1949
PDIA4	1.28500154135557e-12	-1.5508	0.012	0.427	4.70323414151551e-08	Replicate 2	4h	Col II	83	1949
ALDH2	1.28500154135557e-12	-1.21755	0.012	0.427	4.70323414151551e-08	Replicate 2	4h	Col II	83	1949
CHMP2B	1.29270417961174e-12	-1.44873	0.024	0.45	4.73142656779693e-08	Replicate 2	4h	Col II	83	1949
MGLL	1.3218173670388e-12	-1.24912	0.036	0.473	4.83798374509873e-08	Replicate 2	4h	Col II	83	1949
MVP	1.33566723238916e-12	-0.642818	0.024	0.45	4.88867563726756e-08	Replicate 2	4h	Col II	83	1949
SYTL2	1.34108857723284e-12	-7.11875	0	0.402	4.90851830152991e-08	Replicate 2	4h	Col II	83	1949
JMJD1C	1.37378460457048e-12	-0.663829	0.036	0.473	5.02818903118841e-08	Replicate 2	4h	Col II	83	1949
EXOC6B	1.3833801714623e-12	-0.808879	0.048	0.496	5.06330976556917e-08	Replicate 2	4h	Col II	83	1949
HSPG2	1.40600869977401e-12	-0.714525	0.024	0.449	5.14613244204286e-08	Replicate 2	4h	Col II	83	1949
NDUFA4	1.40814533335759e-12	-7.77885	0	0.402	5.15395273462211e-08	Replicate 2	4h	Col II	83	1949
ANXA4	1.45142471951407e-12	-0.196196	0.072	0.542	5.31235961589346e-08	Replicate 2	4h	Col II	83	1949
LARGE1	1.47840243751367e-12	-2.94972	0.012	0.425	5.4111007615438e-08	Replicate 2	4h	Col II	83	1949
PLD1	1.47848479179167e-12	-6.99173	0	0.401	5.41140218643668e-08	Replicate 2	4h	Col II	83	1949
H2AFY	1.47848479179167e-12	-6.93916	0	0.401	5.41140218643668e-08	Replicate 2	4h	Col II	83	1949
TNIK	1.47848487156896e-12	-6.98282	0	0.401	5.41140247842956e-08	Replicate 2	4h	Col II	83	1949
NBEAL1	1.49763263720652e-12	-0.657762	0.012	0.425	5.48148521543958e-08	Replicate 2	4h	Col II	83	1949
LMNA	1.54732697510344e-12	-1.80049	0.012	0.424	5.66337146157611e-08	Replicate 2	4h	Col II	83	1949
FLNB	1.55063481769912e-12	-1.6882	0.06	0.514	5.67547849626056e-08	Replicate 2	4h	Col II	83	1949
SLC41A2	1.55226406797482e-12	-6.79477	0	0.401	5.68144171519462e-08	Replicate 2	4h	Col II	83	1949
CLSTN1	1.55404696228082e-12	-0.536193	0.024	0.448	5.68796728664401e-08	Replicate 2	4h	Col II	83	1949
CXADR	1.55816732597275e-12	-1.61889	0.024	0.447	5.70304822979288e-08	Replicate 2	4h	Col II	83	1949
GOLGA4	1.62591881972371e-12	-0.0171824	0.036	0.471	5.95102547207076e-08	Replicate 2	4h	Col II	83	1949
SAMD12	1.62964783722335e-12	-7.1717	0	0.4	5.96467404902117e-08	Replicate 2	4h	Col II	83	1949
TJP3	1.68655877127448e-12	-2.70299	0.012	0.423	6.17297375874171e-08	Replicate 2	4h	Col II	83	1949
CTBP2	1.69747667164319e-12	-2.06523	0.012	0.423	6.21293436588125e-08	Replicate 2	4h	Col II	83	1949
CD46	1.74512914727111e-12	-0.836994	0.036	0.47	6.38734719192699e-08	Replicate 2	4h	Col II	83	1949
SOS1	1.79364336935385e-12	-2.69399	0.012	0.423	6.56491409617202e-08	Replicate 2	4h	Col II	83	1949
PTPRN2	1.79592533949265e-12	-6.90188	0	0.399	6.57326633507705e-08	Replicate 2	4h	Col II	83	1949
CGN	1.79592538773049e-12	-6.61953	0	0.399	6.57326651163236e-08	Replicate 2	4h	Col II	83	1949
PTEN	1.79653676474526e-12	-1.65472	0.012	0.423	6.57550421264413e-08	Replicate 2	4h	Col II	83	1949
PLEC	1.80815686080728e-12	-1.25852	0.012	0.423	6.61803492624074e-08	Replicate 2	4h	Col II	83	1949
GAL3ST1	1.82066118008576e-12	-1.40522	0.024	0.446	6.66380198523188e-08	Replicate 2	4h	Col II	83	1949
CCNI	1.88267027435232e-12	-0.383376	0.06	0.516	6.89076147115691e-08	Replicate 2	4h	Col II	83	1949
IL10RB	1.885188178129e-12	-6.59076	0	0.399	6.89997725076996e-08	Replicate 2	4h	Col II	83	1949
DAD1	1.8879793151125e-12	-3.44692	0.012	0.422	6.91019309124326e-08	Replicate 2	4h	Col II	83	1949
DNM2	1.920366275173e-12	-0.780143	0.036	0.469	7.02873260376069e-08	Replicate 2	4h	Col II	83	1949
RAB2A	1.94502869941623e-12	-0.714855	0.024	0.445	7.11899954273335e-08	Replicate 2	4h	Col II	83	1949
CAPZA1	1.95121138993377e-12	-0.826762	0.024	0.445	7.14162880829659e-08	Replicate 2	4h	Col II	83	1949
UBR2	1.97879412828881e-12	-6.41746	0	0.398	7.24258438894986e-08	Replicate 2	4h	Col II	83	1949
CAPN8	1.97879423435187e-12	-7.18711	0	0.398	7.24258477715128e-08	Replicate 2	4h	Col II	83	1949
HNF4G	1.97879428738342e-12	-7.01586	0	0.398	7.24258497125207e-08	Replicate 2	4h	Col II	83	1949
KIAA1671	2.01522680459507e-12	-1.00676	0.012	0.422	7.37593162749843e-08	Replicate 2	4h	Col II	83	1949
PFKL	2.07694998237565e-12	-6.67316	0	0.398	7.6018446304931e-08	Replicate 2	4h	Col II	83	1949
SGPP2	2.07695009357619e-12	-6.64696	0	0.398	7.60184503749822e-08	Replicate 2	4h	Col II	83	1949
PAG1	2.13439483414585e-12	-0.564355	0.036	0.468	7.81209853245722e-08	Replicate 2	4h	Col II	83	1949
PDLIM5	2.16634352509516e-12	-0.572266	0.036	0.468	7.92903393620079e-08	Replicate 2	4h	Col II	83	1949
AGFG1	2.17987181534818e-12	-6.20329	0	0.397	7.97854883135588e-08	Replicate 2	4h	Col II	83	1949
PLEKHA1	2.1809902296257e-12	-0.52778	0.024	0.444	7.98264233945301e-08	Replicate 2	4h	Col II	83	1949
KANSL1	2.20531221913962e-12	-0.509991	0.024	0.444	8.07166325327291e-08	Replicate 2	4h	Col II	83	1949
VDAC2	2.39258636462552e-12	-1.3169	0.048	0.487	8.75710535316588e-08	Replicate 2	4h	Col II	83	1949
APPL2	2.39521156571042e-12	-1.22001	0.024	0.443	8.76671385165671e-08	Replicate 2	4h	Col II	83	1949
MAGI3	2.40090401920862e-12	-0.709969	0.024	0.443	8.78754880070545e-08	Replicate 2	4h	Col II	83	1949
GNA11	2.5180824279571e-12	-2.13732	0.012	0.419	9.21643349456578e-08	Replicate 2	4h	Col II	83	1949
SEMA3B	2.51955040389386e-12	-6.75334	0	0.395	9.22180643329193e-08	Replicate 2	4h	Col II	83	1949
ECE1	2.51955073964208e-12	-6.83401	0	0.395	9.22180766216398e-08	Replicate 2	4h	Col II	83	1949
AK4	2.53430369154909e-12	-1.14209	0.012	0.419	9.27580494143883e-08	Replicate 2	4h	Col II	83	1949
PTPRJ	2.54653671952218e-12	-0.769925	0.012	0.419	9.32057904712313e-08	Replicate 2	4h	Col II	83	1949
BTBD9	2.59283620289718e-12	-1.93876	0.024	0.442	9.49003978622398e-08	Replicate 2	4h	Col II	83	1949
NEK7	2.64390768290855e-12	-6.43268	0	0.395	9.67696651021359e-08	Replicate 2	4h	Col II	83	1949
DYNC1H1	2.64390768290855e-12	-6.38121	0	0.395	9.67696651021359e-08	Replicate 2	4h	Col II	83	1949
RNF149	2.65111722832474e-12	-1.63314	0.012	0.419	9.70335416739137e-08	Replicate 2	4h	Col II	83	1949
UBE2D2	2.65111743307889e-12	-1.46465	0.012	0.419	9.70335491681203e-08	Replicate 2	4h	Col II	83	1949
GPX4	2.70704447595169e-12	-0.768259	0.048	0.487	9.9080534864308e-08	Replicate 2	4h	Col II	83	1949
KIF1B	2.77427251020211e-12	-6.39333	0	0.394	1.01541148145907e-07	Replicate 2	4h	Col II	83	1949
FOXP1	2.7819321534366e-12	-0.811576	0.024	0.442	1.01821498747933e-07	Replicate 2	4h	Col II	83	1949
PICALM	2.86214055993866e-12	0.289506	0.024	0.442	1.04757206634315e-07	Replicate 2	4h	Col II	83	1949
PPARG	2.87276559742334e-12	-0.881792	0.06	0.51	1.05146093631292e-07	Replicate 2	4h	Col II	83	1949
MYDGF	2.88222706964133e-12	-2.23263	0.012	0.417	1.05492392975942e-07	Replicate 2	4h	Col II	83	1949
NR6A1	2.91092868961982e-12	-7.13022	0	0.394	1.06542900968775e-07	Replicate 2	4h	Col II	83	1949
TCF12	2.91942065870231e-12	-2.04254	0.012	0.417	1.06853715529163e-07	Replicate 2	4h	Col II	83	1949
KRCC1	2.924102852171e-12	-1.03597	0.012	0.417	1.07025088492311e-07	Replicate 2	4h	Col II	83	1949
SREBF2	2.93348896482192e-12	-1.13872	0.012	0.417	1.07368629601447e-07	Replicate 2	4h	Col II	83	1949
CDCP1	2.95877597263218e-12	-0.673668	0.024	0.441	1.08294159374311e-07	Replicate 2	4h	Col II	83	1949
VOPP1	3.05417312335791e-12	-6.59804	0	0.393	1.11785790488023e-07	Replicate 2	4h	Col II	83	1949
B4GALT5	3.05417320439532e-12	-6.84763	0	0.393	1.11785793454073e-07	Replicate 2	4h	Col II	83	1949
CUL3	3.05417328543279e-12	-6.57817	0	0.393	1.11785796420125e-07	Replicate 2	4h	Col II	83	1949
SRSF4	3.05417336647023e-12	-6.57323	0	0.393	1.11785799386177e-07	Replicate 2	4h	Col II	83	1949
TBC1D1	3.20431699642934e-12	-6.60124	0	0.393	1.1728120638631e-07	Replicate 2	4h	Col II	83	1949
RAPGEF2	3.21942016766426e-12	-1.99002	0.012	0.416	1.1783399755668e-07	Replicate 2	4h	Col II	83	1949
LGR4	3.25264414835739e-12	-0.26917	0.024	0.44	1.19050028474029e-07	Replicate 2	4h	Col II	83	1949
PTK2	3.34624061689436e-12	-1.38775	0.024	0.439	1.22475752818951e-07	Replicate 2	4h	Col II	83	1949
CDC42BPA	3.41011067840254e-12	-0.362935	0.024	0.439	1.24813460940211e-07	Replicate 2	4h	Col II	83	1949
HECTD1	3.42682040814043e-12	-0.18101	0.012	0.416	1.25425053758348e-07	Replicate 2	4h	Col II	83	1949
NT5C2	3.52661625796525e-12	-6.91898	0	0.392	1.29077681657786e-07	Replicate 2	4h	Col II	83	1949
MLLT3	3.74177507309569e-12	-0.867477	0.012	0.415	1.36952709450375e-07	Replicate 2	4h	Col II	83	1949
VCL	3.74177507309569e-12	-1.05188	0.012	0.415	1.36952709450375e-07	Replicate 2	4h	Col II	83	1949
SH3RF1	3.74775766412146e-12	-0.984782	0.012	0.415	1.3717167826451e-07	Replicate 2	4h	Col II	83	1949
B4GALT1	3.87550718549863e-12	-1.80263	0.012	0.414	1.41847438496435e-07	Replicate 2	4h	Col II	83	1949
PAN3	3.88060883186086e-12	-6.65215	0	0.391	1.42034163854939e-07	Replicate 2	4h	Col II	83	1949
PRSS3	3.88588153964531e-12	-0.95214	0.06	0.506	1.42227150232558e-07	Replicate 2	4h	Col II	83	1949
NF1	3.931608097002e-12	-1.50739	0.012	0.414	1.4390078795837e-07	Replicate 2	4h	Col II	83	1949
EGFR	3.95048453871591e-12	-0.807862	0.012	0.414	1.44591684601541e-07	Replicate 2	4h	Col II	83	1949
HNF4A	3.98915671550654e-12	-0.575247	0.036	0.461	1.46007124944255e-07	Replicate 2	4h	Col II	83	1949
CDK13	4.07043088253964e-12	-6.55066	0	0.39	1.48981840731833e-07	Replicate 2	4h	Col II	83	1949
SLC37A1	4.07043120439729e-12	-6.41168	0	0.39	1.48981852512145e-07	Replicate 2	4h	Col II	83	1949
FUT3	4.08498110624098e-12	-1.57356	0.012	0.414	1.49514393469526e-07	Replicate 2	4h	Col II	83	1949
KIAA0232	4.11114212508185e-12	-1.90371	0.012	0.414	1.50471912920121e-07	Replicate 2	4h	Col II	83	1949
BMPR2	4.15069153383058e-12	-0.207502	0.012	0.414	1.51919460829733e-07	Replicate 2	4h	Col II	83	1949
SIPA1L3	4.26933939648967e-12	-6.39413	0	0.39	1.56262091250918e-07	Replicate 2	4h	Col II	83	1949
HNRNPK	4.34002067464526e-12	-0.555348	0.012	0.413	1.58849096712691e-07	Replicate 2	4h	Col II	83	1949
CTNNA1	4.44025173048735e-12	-0.364839	0.06	0.506	1.62517653587567e-07	Replicate 2	4h	Col II	83	1949
ITCH	4.46602427485333e-12	-1.47911	0.012	0.413	1.63460954483907e-07	Replicate 2	4h	Col II	83	1949
SNRK	4.47776010630852e-12	-6.66252	0	0.389	1.63890497650998e-07	Replicate 2	4h	Col II	83	1949
DNAJC1	4.47776010630852e-12	-6.34121	0	0.389	1.63890497650998e-07	Replicate 2	4h	Col II	83	1949
ARHGAP5	4.48445297293835e-12	-0.882321	0.036	0.459	1.64135463262517e-07	Replicate 2	4h	Col II	83	1949
PKP4	4.56681122792263e-12	-0.309987	0.012	0.413	1.67149857753196e-07	Replicate 2	4h	Col II	83	1949
PTPRB	4.57409476373011e-12	-1.06124	0.012	0.413	1.67416442447286e-07	Replicate 2	4h	Col II	83	1949
GNG12	4.59102550666393e-12	0.657901	0.036	0.46	1.68036124569407e-07	Replicate 2	4h	Col II	83	1949
MBNL1	4.61741176455343e-12	-0.0270954	0.024	0.436	1.6900188799442e-07	Replicate 2	4h	Col II	83	1949
CD55	4.67005757334982e-12	-0.885501	0.084	0.549	1.70928777242177e-07	Replicate 2	4h	Col II	83	1949
HOOK2	4.69613753456237e-12	-6.47802	0	0.389	1.71883329902517e-07	Replicate 2	4h	Col II	83	1949
ARID1B	4.77469262076363e-12	-0.866187	0.012	0.412	1.7475852461257e-07	Replicate 2	4h	Col II	83	1949
EIF4A2	4.85004045090396e-12	-1.18034	0.024	0.435	1.77516330543536e-07	Replicate 2	4h	Col II	83	1949
ATP8B1	4.85275454888848e-12	0.405364	0.036	0.459	1.77615669243867e-07	Replicate 2	4h	Col II	83	1949
CRYL1	4.92493659997205e-12	-6.55144	0	0.388	1.80257604495577e-07	Replicate 2	4h	Col II	83	1949
CAP1	4.93319790436914e-12	-0.487208	0.036	0.458	1.80559976497815e-07	Replicate 2	4h	Col II	83	1949
CCNY	4.96013113110064e-12	-1.9448	0.012	0.412	1.81545759529415e-07	Replicate 2	4h	Col II	83	1949
CERS6	5.0237091416891e-12	-0.168004	0.012	0.412	1.83872778294963e-07	Replicate 2	4h	Col II	83	1949
FNBP1L	5.11477229347667e-12	-1.31347	0.024	0.435	1.8720578071354e-07	Replicate 2	4h	Col II	83	1949
TNIP1	5.16464300645554e-12	-6.77654	0	0.387	1.89031098679279e-07	Replicate 2	4h	Col II	83	1949
MAP2K2	5.16464354795368e-12	-6.71607	0	0.387	1.89031118498653e-07	Replicate 2	4h	Col II	83	1949
ARID2	5.1646436833282e-12	-6.44836	0	0.387	1.89031123453495e-07	Replicate 2	4h	Col II	83	1949
PHIP	5.16464381870275e-12	-7.03945	0	0.387	1.89031128408339e-07	Replicate 2	4h	Col II	83	1949
MPRIP	5.16464381870275e-12	-6.64958	0	0.387	1.89031128408339e-07	Replicate 2	4h	Col II	83	1949
GOLGB1	5.21186548302223e-12	-0.12786	0.024	0.435	1.90759488544097e-07	Replicate 2	4h	Col II	83	1949
AAK1	5.41576678246209e-12	-6.37982	0	0.387	1.98222480004895e-07	Replicate 2	4h	Col II	83	1949
RYBP	5.41576720786171e-12	-6.76005	0	0.387	1.98222495574946e-07	Replicate 2	4h	Col II	83	1949
SRGAP1	5.41576734966163e-12	-6.79245	0	0.387	1.98222500764965e-07	Replicate 2	4h	Col II	83	1949
RALGAPA2	5.41576734966163e-12	-6.84974	0	0.387	1.98222500764965e-07	Replicate 2	4h	Col II	83	1949
PARD3	5.50889488511871e-12	-0.382833	0.024	0.434	2.0163106169023e-07	Replicate 2	4h	Col II	83	1949
RERE	5.51651008795844e-12	-0.440458	0.012	0.411	2.01909785729367e-07	Replicate 2	4h	Col II	83	1949
GALNT1	5.64612705866361e-12	-0.94279	0.036	0.457	2.06653896474147e-07	Replicate 2	4h	Col II	83	1949
GOLM1	5.70279186977692e-12	-1.6985	0.012	0.41	2.08727885225705e-07	Replicate 2	4h	Col II	83	1949
SCARB2	5.76360351669553e-12	-0.228002	0.024	0.434	2.10953652314573e-07	Replicate 2	4h	Col II	83	1949
CAPN2	5.93617556268324e-12	-0.49041	0.048	0.48	2.17269961769769e-07	Replicate 2	4h	Col II	83	1949
FAM120A	5.95441387352157e-12	-6.24806	0	0.386	2.17937502184763e-07	Replicate 2	4h	Col II	83	1949
NFIB	5.95441418463853e-12	-6.45987	0	0.386	2.17937513571955e-07	Replicate 2	4h	Col II	83	1949
SEC23A	5.95441418463853e-12	-6.2678	0	0.386	2.17937513571955e-07	Replicate 2	4h	Col II	83	1949
CDH1	5.98266879583854e-12	-0.448237	0.06	0.503	2.18971660596486e-07	Replicate 2	4h	Col II	83	1949
MICU1	6.03733879946397e-12	-0.915798	0.012	0.409	2.20972637399181e-07	Replicate 2	4h	Col II	83	1949
ELF1	6.07715296419211e-12	-0.0601573	0.024	0.433	2.22429875642395e-07	Replicate 2	4h	Col II	83	1949
DDX17	6.07715311268829e-12	-0.212752	0.024	0.433	2.22429881077504e-07	Replicate 2	4h	Col II	83	1949
ANTXR2	6.08547278756647e-12	0.038977	0.012	0.409	2.2273438949772e-07	Replicate 2	4h	Col II	83	1949
CEACAM1	6.1440240634668e-12	0.198627	0.024	0.433	2.24877424746948e-07	Replicate 2	4h	Col II	83	1949
TMBIM1	6.1956799086465e-12	-0.656304	0.024	0.432	2.26768080336371e-07	Replicate 2	4h	Col II	83	1949
TRIR	6.24307340482717e-12	-7.13466	0	0.385	2.28502729690079e-07	Replicate 2	4h	Col II	83	1949
TOP1	6.30471257700046e-12	-0.489759	0.036	0.456	2.30758785030794e-07	Replicate 2	4h	Col II	83	1949
RAB11A	6.52959517838242e-12	-0.698554	0.036	0.455	2.38989713123975e-07	Replicate 2	4h	Col II	83	1949
PHKB	6.54542634862745e-12	-6.53793	0	0.385	2.39569149786113e-07	Replicate 2	4h	Col II	83	1949
ANKRD11	6.5475130547442e-12	-0.983917	0.024	0.432	2.39645525316693e-07	Replicate 2	4h	Col II	83	1949
TRIM31	6.60618252959512e-12	-1.57817	0.012	0.408	2.41792886765711e-07	Replicate 2	4h	Col II	83	1949
VMP1	6.62717887890358e-12	-1.54457	0.012	0.408	2.4256137414675e-07	Replicate 2	4h	Col II	83	1949
MYH14	6.73329281141995e-12	-0.467492	0.048	0.478	2.46445250190782e-07	Replicate 2	4h	Col II	83	1949
TSTD1	6.75186366847696e-12	-0.865103	0.036	0.454	2.47124962129925e-07	Replicate 2	4h	Col II	83	1949
PROM1	6.86210474315138e-12	-6.71664	0	0.384	2.51159895704084e-07	Replicate 2	4h	Col II	83	1949
KDM7A	6.86210474315138e-12	-6.61985	0	0.384	2.51159895704084e-07	Replicate 2	4h	Col II	83	1949
SMIM14	6.86210510050716e-12	-6.5744	0	0.384	2.51159908783663e-07	Replicate 2	4h	Col II	83	1949
ZBTB20	6.88806367888758e-12	-1.84848	0.012	0.408	2.52110018710964e-07	Replicate 2	4h	Col II	83	1949
EIF4G2	7.15006100221286e-12	-0.741169	0.036	0.454	2.61699382741993e-07	Replicate 2	4h	Col II	83	1949
GLCE	7.19377480830337e-12	-6.32842	0	0.384	2.63299351758712e-07	Replicate 2	4h	Col II	83	1949
NCOA2	7.34528119124668e-12	-0.80959	0.024	0.431	2.6884463688082e-07	Replicate 2	4h	Col II	83	1949
ZNF638	7.54112859001570e-12	-6.39891	0	0.383	2.76012847523165e-07	Replicate 2	4h	Col II	83	1949
CDK8	7.54112917779032e-12	-6.61373	0	0.383	2.76012869036304e-07	Replicate 2	4h	Col II	83	1949
C1orf21	7.57462155207028e-12	-0.395442	0.036	0.454	2.77238723427324e-07	Replicate 2	4h	Col II	83	1949
TM9SF3	7.58681084269678e-12	-0.847327	0.084	0.544	2.77684863653545e-07	Replicate 2	4h	Col II	83	1949
USP53	7.63306415796061e-12	0.12008	0.036	0.454	2.79377781245516e-07	Replicate 2	4h	Col II	83	1949
MED13	7.64936148450162e-12	-0.624808	0.012	0.407	2.79974279694244e-07	Replicate 2	4h	Col II	83	1949
CTSS	7.6736289914206e-12	-0.657983	0.012	0.407	2.80862494714985e-07	Replicate 2	4h	Col II	83	1949
UBXN4	7.74046387147968e-12	-1.55032	0.024	0.43	2.83308718160028e-07	Replicate 2	4h	Col II	83	1949
DSTN	7.75349631194513e-12	-0.541039	0.06	0.499	2.83785718513504e-07	Replicate 2	4h	Col II	83	1949
MGAT4A	7.88661737130748e-12	-1.095	0.024	0.43	2.88658082407225e-07	Replicate 2	4h	Col II	83	1949
MGST2	7.90489162280278e-12	-6.73532	0	0.383	2.89326938286205e-07	Replicate 2	4h	Col II	83	1949
GPCPD1	7.90489162280278e-12	-6.61683	0	0.383	2.89326938286205e-07	Replicate 2	4h	Col II	83	1949
MAP3K13	8.02921545600839e-12	-0.453566	0.024	0.43	2.93877314905363e-07	Replicate 2	4h	Col II	83	1949
RAB6A	8.03171446938546e-12	-0.333315	0.012	0.406	2.93968781293977e-07	Replicate 2	4h	Col II	83	1949
LAMB3	8.0317146704588e-12	-1.29939	0.012	0.406	2.93968788653463e-07	Replicate 2	4h	Col II	83	1949
CDA	8.05092671731215e-12	-0.65621	0.06	0.498	2.94671968780342e-07	Replicate 2	4h	Col II	83	1949
KMT2E	8.12990162884299e-12	0.343439	0.024	0.43	2.97562529517282e-07	Replicate 2	4h	Col II	83	1949
RASSF7	8.17433900778214e-12	0.500036	0.024	0.43	2.99188982023834e-07	Replicate 2	4h	Col II	83	1949
SSH2	8.18846400844329e-12	0.291107	0.036	0.453	2.99705971173033e-07	Replicate 2	4h	Col II	83	1949
GPI	8.24803596368671e-12	-2.05869	0.012	0.406	3.01886364306897e-07	Replicate 2	4h	Col II	83	1949
SPATS2L	8.40775859661669e-12	-0.350583	0.06	0.499	3.07732372394767e-07	Replicate 2	4h	Col II	83	1949
UBE2H	8.52918338608896e-12	0.0237292	0.024	0.429	3.12176641114242e-07	Replicate 2	4h	Col II	83	1949
SPPL3	8.68471118172359e-12	-6.29975	0	0.382	3.17869113962265e-07	Replicate 2	4h	Col II	83	1949
SMG7	8.68471140661306e-12	-6.29678	0	0.382	3.17869122193445e-07	Replicate 2	4h	Col II	83	1949
STK3	8.68471163150254e-12	-6.57171	0	0.382	3.17869130424624e-07	Replicate 2	4h	Col II	83	1949
AL136456.1	8.79762450405995e-12	-1.75113	0.012	0.405	3.22001854473098e-07	Replicate 2	4h	Col II	83	1949
ARHGEF12	8.81154498664539e-12	-0.581568	0.012	0.405	3.22511358056208e-07	Replicate 2	4h	Col II	83	1949
TMED4	8.85343604771656e-12	-0.665661	0.012	0.405	3.24044612782474e-07	Replicate 2	4h	Col II	83	1949
TCF7L2	8.96789568000321e-12	-0.807988	0.072	0.518	3.28233949783797e-07	Replicate 2	4h	Col II	83	1949
RABL6	9.10238722449661e-12	-6.45206	0	0.381	3.331564748038e-07	Replicate 2	4h	Col II	83	1949
SLC11A2	9.17788345425196e-12	-1.17665	0.012	0.405	3.35919712309076e-07	Replicate 2	4h	Col II	83	1949
GPD2	9.25068494604512e-12	-0.76322	0.012	0.405	3.38584319710197e-07	Replicate 2	4h	Col II	83	1949
AP3B1	9.53971431619956e-12	-6.50199	0	0.38	3.4916308368722e-07	Replicate 2	4h	Col II	83	1949
TES	9.53971431619956e-12	-6.42484	0	0.38	3.4916308368722e-07	Replicate 2	4h	Col II	83	1949
ABI1	9.53971431619956e-12	-6.42636	0	0.38	3.4916308368722e-07	Replicate 2	4h	Col II	83	1949
JAK1	9.55907372307612e-12	-1.80956	0.012	0.404	3.49871657338309e-07	Replicate 2	4h	Col II	83	1949
HSBP1	9.58932074991131e-12	-1.47404	0.012	0.404	3.50978728767504e-07	Replicate 2	4h	Col II	83	1949
MIR31HG	9.86875998483957e-12	0.0118465	0.024	0.428	3.61206484205113e-07	Replicate 2	4h	Col II	83	1949
SRSF11	9.90865773663589e-12	-2.47889	0.012	0.404	3.6266678181861e-07	Replicate 2	4h	Col II	83	1949
FDFT1	9.91885647250361e-12	0.193033	0.06	0.497	3.63040065750105e-07	Replicate 2	4h	Col II	83	1949
HSD17B11	9.93404996243297e-12	-0.722653	0.024	0.427	3.63596162675009e-07	Replicate 2	4h	Col II	83	1949
SLC22A23	9.99759506489057e-12	-6.49531	0	0.38	3.6592197697006e-07	Replicate 2	4h	Col II	83	1949
APBB2	9.99759583898135e-12	-6.7272	0	0.38	3.65922005302557e-07	Replicate 2	4h	Col II	83	1949
IFNAR2	9.99759583898135e-12	-6.38111	0	0.38	3.65922005302557e-07	Replicate 2	4h	Col II	83	1949
STRN	9.99759609701169e-12	-6.31265	0	0.38	3.65922014746725e-07	Replicate 2	4h	Col II	83	1949
RBM39	1.01524740040756e-11	-0.0765653	0.024	0.427	3.71590701023171e-07	Replicate 2	4h	Col II	83	1949
PSD3	1.03031336613222e-11	-3.0867	0.012	0.403	3.77104995138053e-07	Replicate 2	4h	Col II	83	1949
ZNF654	1.04769767798417e-11	-6.0798	0	0.379	3.83467827118984e-07	Replicate 2	4h	Col II	83	1949
RALY	1.05249819021401e-11	-1.10817	0.012	0.403	3.85224862600228e-07	Replicate 2	4h	Col II	83	1949
GPBP1L1	1.05417788954393e-11	-0.511196	0.024	0.427	3.85839649351975e-07	Replicate 2	4h	Col II	83	1949
KDELR2	1.06167003917546e-11	-1.25317	0.012	0.403	3.88581851038612e-07	Replicate 2	4h	Col II	83	1949
SLC1A1	1.07007594902812e-11	-0.127399	0.012	0.403	3.91658498103783e-07	Replicate 2	4h	Col II	83	1949
CUX1	1.09788437752663e-11	-6.62885	0	0.379	4.01836661018522e-07	Replicate 2	4h	Col II	83	1949
HNRNPU	1.10911444017697e-11	-0.560157	0.012	0.402	4.05946976249174e-07	Replicate 2	4h	Col II	83	1949
ZNF148	1.11086437826188e-11	-0.882228	0.012	0.402	4.06587471087629e-07	Replicate 2	4h	Col II	83	1949
KCMF1	1.11290097354265e-11	0.152709	0.036	0.45	4.07332885326345e-07	Replicate 2	4h	Col II	83	1949
ROCK2	1.11824220697598e-11	-1.02166	0.036	0.449	4.0928783017528e-07	Replicate 2	4h	Col II	83	1949
TMF1	1.11965508081429e-11	-0.0697157	0.012	0.402	4.09804956128839e-07	Replicate 2	4h	Col II	83	1949
ITGB4	1.12033253879072e-11	0.126719	0.024	0.426	4.10052912522791e-07	Replicate 2	4h	Col II	83	1949
CTTN	1.12207157941254e-11	0.00137655	0.024	0.426	4.10689418780782e-07	Replicate 2	4h	Col II	83	1949
PDCD6	1.15042264868474e-11	-6.83026	0	0.378	4.21066193645103e-07	Replicate 2	4h	Col II	83	1949
CPD	1.15862994783072e-11	-1.63702	0.012	0.402	4.24070147205521e-07	Replicate 2	4h	Col II	83	1949
DENND1B	1.16412001960914e-11	-1.51705	0.012	0.402	4.26079568377141e-07	Replicate 2	4h	Col II	83	1949
GFPT1	1.16500080148867e-11	-0.244437	0.024	0.426	4.26401943352869e-07	Replicate 2	4h	Col II	83	1949
HSD17B2	1.21814437792422e-11	-1.33438	0.06	0.492	4.45853023764044e-07	Replicate 2	4h	Col II	83	1949
KIF13B	1.21838262953457e-11	0.0574695	0.036	0.449	4.45940226235949e-07	Replicate 2	4h	Col II	83	1949
PPP1R14B	1.26298983705306e-11	-7.24429	0	0.377	4.62266910259789e-07	Replicate 2	4h	Col II	83	1949
CDC42BPB	1.26298990188805e-11	-6.35395	0	0.377	4.62266933990045e-07	Replicate 2	4h	Col II	83	1949
SNX14	1.26298993430553e-11	-6.39253	0	0.377	4.62266945855167e-07	Replicate 2	4h	Col II	83	1949
CRYBG1	1.26298993430553e-11	-6.20115	0	0.377	4.62266945855167e-07	Replicate 2	4h	Col II	83	1949
PEAK1	1.27422001651241e-11	-1.55877	0.012	0.401	4.66377268243707e-07	Replicate 2	4h	Col II	83	1949
ARGLU1	1.27823717910529e-11	-1.51136	0.012	0.401	4.67847589924327e-07	Replicate 2	4h	Col II	83	1949
PAK1	1.28428636696531e-11	-0.916369	0.012	0.401	4.70061653172974e-07	Replicate 2	4h	Col II	83	1949
TOB1	1.28833470600512e-11	-0.409156	0.012	0.401	4.71543385744933e-07	Replicate 2	4h	Col II	83	1949
ZMYM2	1.29239560742977e-11	0.0196365	0.012	0.401	4.7302971627537e-07	Replicate 2	4h	Col II	83	1949
RSF1	1.32324877252671e-11	-6.31773	0	0.377	4.843222832325e-07	Replicate 2	4h	Col II	83	1949
FBXW7	1.32324880645347e-11	-6.42498	0	0.377	4.84322295650033e-07	Replicate 2	4h	Col II	83	1949
P4HA2	1.32324880645347e-11	-6.45525	0	0.377	4.84322295650033e-07	Replicate 2	4h	Col II	83	1949
GRAMD2B	1.32324887430697e-11	-6.51083	0	0.377	4.84322320485095e-07	Replicate 2	4h	Col II	83	1949
PLXNB2	1.34144113382523e-11	-0.667858	0.012	0.4	4.90980869391372e-07	Replicate 2	4h	Col II	83	1949
TBC1D22A	1.34252247023353e-11	-0.595855	0.024	0.424	4.91376649330174e-07	Replicate 2	4h	Col II	83	1949
TFG	1.34566752932389e-11	-0.376229	0.012	0.4	4.92527772407837e-07	Replicate 2	4h	Col II	83	1949
ZDHHC20	1.38631991777636e-11	-6.12327	0	0.376	5.07406953105326e-07	Replicate 2	4h	Col II	83	1949
PPP4R3A	1.38631991777636e-11	-6.39006	0	0.376	5.07406953105326e-07	Replicate 2	4h	Col II	83	1949
CNGA1	1.38631998878571e-11	-6.81838	0	0.376	5.07406979095458e-07	Replicate 2	4h	Col II	83	1949
SPRED1	1.38632002429038e-11	-6.61415	0	0.376	5.07406992090522e-07	Replicate 2	4h	Col II	83	1949
TXNRD1	1.39010982237089e-11	-1.61981	0.012	0.4	5.08794096085968e-07	Replicate 2	4h	Col II	83	1949
ANXA11	1.39597534122846e-11	-0.542026	0.048	0.469	5.1094093464303e-07	Replicate 2	4h	Col II	83	1949
RBM25	1.40549245758397e-11	-0.684487	0.012	0.4	5.14424294400309e-07	Replicate 2	4h	Col II	83	1949
ADGRG6	1.41435723635804e-11	-0.347914	0.012	0.4	5.17668892079406e-07	Replicate 2	4h	Col II	83	1949
BRWD1	1.41658176363704e-11	-0.237616	0.012	0.4	5.18483091308793e-07	Replicate 2	4h	Col II	83	1949
SCP2	1.42784605609944e-11	-0.306684	0.048	0.469	5.22605934992956e-07	Replicate 2	4h	Col II	83	1949
PPP4R1	1.45233149116728e-11	-6.1843	0	0.376	5.31567849082135e-07	Replicate 2	4h	Col II	83	1949
UBE3A	1.45233152832159e-11	-6.13051	0	0.376	5.31567862680986e-07	Replicate 2	4h	Col II	83	1949
ATP2B1	1.45871823652918e-11	-1.66614	0.012	0.399	5.33905461752047e-07	Replicate 2	4h	Col II	83	1949
TRIP12	1.45986465354903e-11	-1.19093	0.012	0.399	5.34325061845479e-07	Replicate 2	4h	Col II	83	1949
PAM	1.46388721965623e-11	-0.0828837	0.048	0.47	5.35797361266378e-07	Replicate 2	4h	Col II	83	1949
SNX6	1.46561052969101e-11	-1.2877	0.012	0.399	5.36428109972206e-07	Replicate 2	4h	Col II	83	1949
PFKP	1.47160965760227e-11	0.325314	0.048	0.47	5.38623850779008e-07	Replicate 2	4h	Col II	83	1949
ST8SIA6	1.48752156424668e-11	-0.657946	0.024	0.423	5.44447767729926e-07	Replicate 2	4h	Col II	83	1949
LINC00511	1.49212570797274e-11	-0.317157	0.024	0.423	5.46132930375101e-07	Replicate 2	4h	Col II	83	1949
ATP6V1D	1.52141733681683e-11	-6.65249	0	0.375	5.56853959448327e-07	Replicate 2	4h	Col II	83	1949
TMEM135	1.52141737569566e-11	-6.34525	0	0.375	5.56853973678369e-07	Replicate 2	4h	Col II	83	1949
PCGF5	1.52141745345338e-11	-6.03872	0	0.375	5.56854002138471e-07	Replicate 2	4h	Col II	83	1949
DGKA	1.52141745345338e-11	-5.91437	0	0.375	5.56854002138471e-07	Replicate 2	4h	Col II	83	1949
AFF4	1.53063994541183e-11	-1.58052	0.012	0.399	5.60229526420184e-07	Replicate 2	4h	Col II	83	1949
ADAM9	1.53255724391393e-11	0.190795	0.036	0.446	5.60931276844936e-07	Replicate 2	4h	Col II	83	1949
PTPRH	1.53545474051473e-11	-1.85898	0.012	0.399	5.61991789575798e-07	Replicate 2	4h	Col II	83	1949
TSPAN5	1.59371764190001e-11	-6.40985	0	0.375	5.83316594111821e-07	Replicate 2	4h	Col II	83	1949
MBP	1.59371764190001e-11	-6.32769	0	0.375	5.83316594111821e-07	Replicate 2	4h	Col II	83	1949
HNRNPD	1.62122526816229e-11	-0.75611	0.012	0.398	5.93384660400079e-07	Replicate 2	4h	Col II	83	1949
TMPRSS4	1.66665560165506e-11	-2.44958	0.012	0.398	6.10012616761768e-07	Replicate 2	4h	Col II	83	1949
PDK1	1.66937826522221e-11	-6.43291	0	0.374	6.11009138853981e-07	Replicate 2	4h	Col II	83	1949
STAG1	1.66937830778824e-11	-6.55046	0	0.374	6.11009154433574e-07	Replicate 2	4h	Col II	83	1949
ATP5MG	1.68154589321819e-11	-0.379953	0.024	0.421	6.15462612376789e-07	Replicate 2	4h	Col II	83	1949
ATP11B	1.69300461033622e-11	-1.23473	0.012	0.398	6.19656617429159e-07	Replicate 2	4h	Col II	83	1949
TIMP2	1.74048839002487e-11	-0.210173	0.036	0.444	6.37036155633004e-07	Replicate 2	4h	Col II	83	1949
POF1B	1.74123079648775e-11	-0.956398	0.048	0.467	6.37307883822483e-07	Replicate 2	4h	Col II	83	1949
ITFG1	1.74578646023282e-11	-0.745844	0.036	0.444	6.38975302309816e-07	Replicate 2	4h	Col II	83	1949
EHMT1	1.74855203243038e-11	-6.42811	0	0.374	6.39987529389844e-07	Replicate 2	4h	Col II	83	1949
PTK6	1.74855207696614e-11	-6.2447	0	0.374	6.39987545690379e-07	Replicate 2	4h	Col II	83	1949
MAST2	1.75408486523563e-11	-2.48046	0.012	0.397	6.42012601524893e-07	Replicate 2	4h	Col II	83	1949
SKAP2	1.75910064066007e-11	-0.263017	0.036	0.444	6.43848425487991e-07	Replicate 2	4h	Col II	83	1949
KIAA1211	1.77343888209093e-11	-1.56596	0.012	0.397	6.49096365234101e-07	Replicate 2	4h	Col II	83	1949
PRDX1	1.77631660374932e-11	-0.237792	0.072	0.513	6.5014964013829e-07	Replicate 2	4h	Col II	83	1949
NRIP1	1.77900684730238e-11	-1.37494	0.012	0.397	6.51134296181145e-07	Replicate 2	4h	Col II	83	1949
MT-ND3	1.8051973644972e-11	-1.27136	0.133	0.604	6.60720287379619e-07	Replicate 2	4h	Col II	83	1949
MIA2	1.83662567316404e-11	-1.07423	0.024	0.42	6.72223362634769e-07	Replicate 2	4h	Col II	83	1949
TMEM131	1.86052232509932e-11	-0.526059	0.012	0.397	6.80969776209604e-07	Replicate 2	4h	Col II	83	1949
BAZ1A	1.86343910430236e-11	-1.0752	0.012	0.397	6.82037346565706e-07	Replicate 2	4h	Col II	83	1949
USP8	1.87221596547973e-11	0.197944	0.012	0.397	6.85249765525237e-07	Replicate 2	4h	Col II	83	1949
SRD5A3	1.91808316478136e-11	-7.04198	0	0.372	7.02037619141624e-07	Replicate 2	4h	Col II	83	1949
ANGPTL4	1.91808326227398e-11	-6.56486	0	0.372	7.020376548249e-07	Replicate 2	4h	Col II	83	1949
XRN1	1.92749478576289e-11	-1.94884	0.012	0.396	7.05482366537074e-07	Replicate 2	4h	Col II	83	1949
GPRC5A	1.94258224911401e-11	-0.0946135	0.084	0.535	7.11004528998219e-07	Replicate 2	4h	Col II	83	1949
DIP2B	1.948736727747e-11	-1.36516	0.012	0.396	7.13257129722679e-07	Replicate 2	4h	Col II	83	1949
FRY	1.98087704934677e-11	-0.502937	0.024	0.42	7.25020808831411e-07	Replicate 2	4h	Col II	83	1949
DDX5	1.99925488789033e-11	0.883847	0.024	0.42	7.3174728151674e-07	Replicate 2	4h	Col II	83	1949
ABR	2.00878081719422e-11	-6.52309	0	0.372	7.35233866901257e-07	Replicate 2	4h	Col II	83	1949
FUS	2.00878086818939e-11	-6.34117	0	0.372	7.35233885565998e-07	Replicate 2	4h	Col II	83	1949
FARP2	2.00878097017973e-11	-6.32503	0	0.372	7.35233922895482e-07	Replicate 2	4h	Col II	83	1949
GBE1	2.00878097017973e-11	-6.79977	0	0.372	7.35233922895482e-07	Replicate 2	4h	Col II	83	1949
HADHB	2.02196766722876e-11	-1.31499	0.012	0.395	7.400603858824e-07	Replicate 2	4h	Col II	83	1949
TM9SF2	2.03364067090656e-11	-0.000251381	0.024	0.419	7.44332821958509e-07	Replicate 2	4h	Col II	83	1949
RAB7A	2.04462359156569e-11	0.0855746	0.024	0.419	7.48352680748959e-07	Replicate 2	4h	Col II	83	1949
LRRFIP2	2.0491408852406e-11	-0.257314	0.036	0.443	7.5000605540691e-07	Replicate 2	4h	Col II	83	1949
GBP3	2.05068320269307e-11	-0.64233	0.036	0.442	7.50570559017692e-07	Replicate 2	4h	Col II	83	1949
PDE8A	2.05707014435073e-11	0.157444	0.012	0.395	7.52908243533811e-07	Replicate 2	4h	Col II	83	1949
PPIB	2.09096355614308e-11	-1.0263	0.024	0.419	7.65313571183929e-07	Replicate 2	4h	Col II	83	1949
ACSL5	2.10115908348621e-11	-2.42231	0.012	0.395	7.69045236146789e-07	Replicate 2	4h	Col II	83	1949
PDE4D	2.10575798154713e-11	-1.64417	0.036	0.442	7.70728478826064e-07	Replicate 2	4h	Col II	83	1949
PDCD6IP	2.11380959178665e-11	-0.188174	0.036	0.442	7.73675448689833e-07	Replicate 2	4h	Col II	83	1949
RASGEF1B	2.11434699189263e-11	-2.09393	0.012	0.395	7.73872142502622e-07	Replicate 2	4h	Col II	83	1949
KDM6A	2.12761603372073e-11	-0.842105	0.012	0.395	7.78728744502123e-07	Replicate 2	4h	Col II	83	1949
COL17A1	2.12851295332489e-11	-1.14358	0.072	0.51	7.79057026046444e-07	Replicate 2	4h	Col II	83	1949
ADD1	2.14096627938096e-11	-0.652526	0.012	0.395	7.83615067916227e-07	Replicate 2	4h	Col II	83	1949
NR2F6	2.14431679166299e-11	-0.408432	0.012	0.395	7.84841388916571e-07	Replicate 2	4h	Col II	83	1949
SCAF11	2.14966553145752e-11	0.0409745	0.024	0.419	7.86799081168767e-07	Replicate 2	4h	Col II	83	1949
ETNK1	2.15103311891465e-11	0.123753	0.012	0.395	7.87299631853951e-07	Replicate 2	4h	Col II	83	1949
TAX1BP1	2.16458117203807e-11	-0.0514075	0.06	0.488	7.92258354777656e-07	Replicate 2	4h	Col II	83	1949
FBXL17	2.20294855071975e-11	-6.45414	0	0.371	8.06301199048937e-07	Replicate 2	4h	Col II	83	1949
SPIDR	2.20294855071975e-11	-6.67111	0	0.371	8.06301199048937e-07	Replicate 2	4h	Col II	83	1949
RSBN1L	2.20294866232268e-11	-6.13749	0	0.371	8.06301239896723e-07	Replicate 2	4h	Col II	83	1949
SPCS2	2.22819781052949e-11	-1.32783	0.012	0.394	8.15542680631898e-07	Replicate 2	4h	Col II	83	1949
EFHD2	2.30506295476123e-11	-0.510754	0.048	0.464	8.43676092072158e-07	Replicate 2	4h	Col II	83	1949
NIBAN2	2.30680561842144e-11	-6.37466	0	0.37	8.44313924398431e-07	Replicate 2	4h	Col II	83	1949
EEA1	2.30680561842144e-11	-6.14898	0	0.37	8.44313924398431e-07	Replicate 2	4h	Col II	83	1949
CCSER1	2.30680579352542e-11	-7.1224	0	0.37	8.4431398848824e-07	Replicate 2	4h	Col II	83	1949
IFNGR1	2.30680579352542e-11	-6.56186	0	0.37	8.4431398848824e-07	Replicate 2	4h	Col II	83	1949
TET2	2.32615048341562e-11	-1.01314	0.012	0.394	8.5139433843495e-07	Replicate 2	4h	Col II	83	1949
TRIM2	2.34073071869532e-11	-0.742361	0.012	0.394	8.56730850349673e-07	Replicate 2	4h	Col II	83	1949
EML4	2.34438946264506e-11	-1.83251	0.012	0.394	8.58069987222719e-07	Replicate 2	4h	Col II	83	1949
LHFPL2	2.34438974816252e-11	-0.774381	0.012	0.394	8.58070091724964e-07	Replicate 2	4h	Col II	83	1949
MXI1	2.34993228092908e-11	-1.08875	0.036	0.441	8.60098714142853e-07	Replicate 2	4h	Col II	83	1949
CMAS	2.35089855296003e-11	-0.694501	0.06	0.486	8.60452379368901e-07	Replicate 2	4h	Col II	83	1949
SP3	2.41545098255327e-11	-6.31264	0	0.37	8.84079214124321e-07	Replicate 2	4h	Col II	83	1949
ABHD17C	2.41545110465298e-11	-6.14685	0	0.37	8.84079258814037e-07	Replicate 2	4h	Col II	83	1949
ZNF518A	2.45116193475702e-11	-0.731799	0.012	0.393	8.97149779740417e-07	Replicate 2	4h	Col II	83	1949
CMPK1	2.46559304638262e-11	-0.538595	0.048	0.462	9.02431710906504e-07	Replicate 2	4h	Col II	83	1949
LARP4B	2.4742265526409e-11	0.498601	0.012	0.393	9.05591660532097e-07	Replicate 2	4h	Col II	83	1949
RNF128	2.51879254792702e-11	-0.713981	0.024	0.416	9.21903260466769e-07	Replicate 2	4h	Col II	83	1949
VPS28	2.52910007777123e-11	-6.75563	0	0.369	9.25675919465047e-07	Replicate 2	4h	Col II	83	1949
PUM1	2.52910026932752e-11	-6.13526	0	0.369	9.25675989576566e-07	Replicate 2	4h	Col II	83	1949
KAT6A	2.52910026932752e-11	-5.79008	0	0.369	9.25675989576566e-07	Replicate 2	4h	Col II	83	1949
PPP2R5E	2.52910026932752e-11	-6.37741	0	0.369	9.25675989576566e-07	Replicate 2	4h	Col II	83	1949
MYOF	2.53819416479001e-11	-0.682433	0.024	0.416	9.29004446254793e-07	Replicate 2	4h	Col II	83	1949
GRB2	2.55071789304215e-11	-1.02293	0.012	0.393	9.33588256032356e-07	Replicate 2	4h	Col II	83	1949
PERP	2.56576661521389e-11	-1.25587	0.084	0.528	9.39096238834437e-07	Replicate 2	4h	Col II	83	1949
AP3S1	2.57470887139367e-11	-0.55122	0.012	0.393	9.42369194018798e-07	Replicate 2	4h	Col II	83	1949
ATP5PF	2.57633532139618e-11	-1.039	0.036	0.439	9.42964490984214e-07	Replicate 2	4h	Col II	83	1949
EVI5	2.59082506718681e-11	-0.0715693	0.012	0.393	9.48267882841044e-07	Replicate 2	4h	Col II	83	1949
CDKN2B	2.64797817536913e-11	-6.44785	0	0.369	9.69186491966856e-07	Replicate 2	4h	Col II	83	1949
MYRFL	2.64797824214911e-11	-6.40276	0	0.369	9.69186516408996e-07	Replicate 2	4h	Col II	83	1949
ARIH1	2.67499361687298e-11	-0.844373	0.012	0.392	9.79074413711681e-07	Replicate 2	4h	Col II	83	1949
CNBP	2.70435073482025e-11	-0.33971	0.012	0.392	9.89819412451561e-07	Replicate 2	4h	Col II	83	1949
DOCK1	2.71960546505404e-11	-0.172268	0.024	0.416	9.95402796264428e-07	Replicate 2	4h	Col II	83	1949
RPL5	2.74885362291031e-11	-1.40613	0.024	0.415	1.0061079145214e-06	Replicate 2	4h	Col II	83	1949
DUSP6	2.75750285413417e-11	-2.16308	0.012	0.392	1.00927361964165e-06	Replicate 2	4h	Col II	83	1949
THRAP3	2.77232010802889e-11	-6.30539	0	0.368	1.01469688273966e-06	Replicate 2	4h	Col II	83	1949
APC	2.77232010802889e-11	-6.33615	0	0.368	1.01469688273966e-06	Replicate 2	4h	Col II	83	1949
NDUFA6	2.77232024770699e-11	-6.99201	0	0.368	1.01469693386323e-06	Replicate 2	4h	Col II	83	1949
PRSS12	2.77232038738509e-11	-6.46969	0	0.368	1.01469698498682e-06	Replicate 2	4h	Col II	83	1949
PTGES3	2.7826921047443e-11	0.158991	0.036	0.439	1.01849313725746e-06	Replicate 2	4h	Col II	83	1949
TOR1AIP2	2.80426511672283e-11	-0.38879	0.024	0.415	1.02638907537172e-06	Replicate 2	4h	Col II	83	1949
RPL36AL	2.82501166996074e-11	-0.0436192	0.06	0.485	1.03398252132233e-06	Replicate 2	4h	Col II	83	1949
ZZEF1	2.8359599670088e-11	-0.348564	0.012	0.392	1.03798970752489e-06	Replicate 2	4h	Col II	83	1949
STK24	2.86363559940579e-11	0.579291	0.036	0.439	1.04811926573851e-06	Replicate 2	4h	Col II	83	1949
SON	2.88282645951318e-11	-0.0463989	0.036	0.438	1.05514331244642e-06	Replicate 2	4h	Col II	83	1949
RTF1	2.90237141923324e-11	-6.3023	0	0.368	1.06229696315356e-06	Replicate 2	4h	Col II	83	1949
DENND4C	2.90237156530322e-11	-6.17172	0	0.368	1.06229701661663e-06	Replicate 2	4h	Col II	83	1949
TRAM1	2.92264056150009e-11	-0.794246	0.024	0.415	1.06971567191465e-06	Replicate 2	4h	Col II	83	1949
C4BPB	2.93160656195765e-11	-0.464092	0.024	0.415	1.07299731774212e-06	Replicate 2	4h	Col II	83	1949
INAVA	2.93244193686176e-11	-1.37252	0.012	0.391	1.07330307331077e-06	Replicate 2	4h	Col II	83	1949
ZNF91	2.96920762013999e-11	0.124256	0.012	0.391	1.08675968104744e-06	Replicate 2	4h	Col II	83	1949
KRAS	3.0000065359348e-11	-0.396893	0.036	0.438	1.0980323922175e-06	Replicate 2	4h	Col II	83	1949
SERINC2	3.01194157297924e-11	0.105017	0.06	0.484	1.10240073512613e-06	Replicate 2	4h	Col II	83	1949
ADAM15	3.03838805997753e-11	-6.57681	0	0.367	1.11208041383238e-06	Replicate 2	4h	Col II	83	1949
HDAC1	3.03838821272514e-11	-6.31892	0	0.367	1.11208046973953e-06	Replicate 2	4h	Col II	83	1949
PFKFB3	3.03838821272514e-11	-6.85828	0	0.367	1.11208046973953e-06	Replicate 2	4h	Col II	83	1949
USP47	3.03838821272514e-11	-6.12225	0	0.367	1.11208046973953e-06	Replicate 2	4h	Col II	83	1949
SRRM1	3.05055645444693e-11	-0.647793	0.024	0.414	1.11653416789212e-06	Replicate 2	4h	Col II	83	1949
NUDT4	3.05104765789196e-11	-1.61286	0.012	0.391	1.11671395326504e-06	Replicate 2	4h	Col II	83	1949
RHOF	3.07010697989444e-11	-1.18957	0.012	0.391	1.12368985571117e-06	Replicate 2	4h	Col II	83	1949
GABARAPL2	3.07728378934669e-11	-0.864721	0.012	0.391	1.12631663973878e-06	Replicate 2	4h	Col II	83	1949
LY75	3.08447783853942e-11	-0.846751	0.012	0.391	1.12894973368381e-06	Replicate 2	4h	Col II	83	1949
SEC61G	3.10411851302541e-11	-0.28096	0.048	0.46	1.13613841695243e-06	Replicate 2	4h	Col II	83	1949
MUC1	3.13079581161482e-11	-1.05871	0.024	0.414	1.14590257500914e-06	Replicate 2	4h	Col II	83	1949
ITSN1	3.13319246256567e-11	-1.94936	0.024	0.414	1.14677977322366e-06	Replicate 2	4h	Col II	83	1949
SRP9	3.16451250553159e-11	-0.683374	0.024	0.414	1.15824322214962e-06	Replicate 2	4h	Col II	83	1949
HIF1A	3.19414885350848e-11	-1.59742	0.012	0.39	1.16909042187264e-06	Replicate 2	4h	Col II	83	1949
RTN3	3.21821597288494e-11	0.0784904	0.024	0.414	1.17789922823562e-06	Replicate 2	4h	Col II	83	1949
OSBPL9	3.23415449506268e-11	-0.521638	0.012	0.39	1.18373288673789e-06	Replicate 2	4h	Col II	83	1949
CHP1	3.26564587853263e-11	-0.572198	0.036	0.437	1.19525904800173e-06	Replicate 2	4h	Col II	83	1949
RAP1A	3.27601870658892e-11	0.608326	0.036	0.437	1.19905560679861e-06	Replicate 2	4h	Col II	83	1949
ERBIN	3.30663860127964e-11	-0.158359	0.06	0.484	1.21026279445436e-06	Replicate 2	4h	Col II	83	1949
PTPRF	3.31145828918067e-11	0.0308546	0.048	0.46	1.21202684842302e-06	Replicate 2	4h	Col II	83	1949
NEDD9	3.32810012079184e-11	-0.79791	0.024	0.413	1.21811792521102e-06	Replicate 2	4h	Col II	83	1949
ZNF326	3.32939869450578e-11	-6.51736	0	0.366	1.21859321617606e-06	Replicate 2	4h	Col II	83	1949
ASAP1	3.32939877801101e-11	-6.32142	0	0.366	1.21859324673981e-06	Replicate 2	4h	Col II	83	1949
ZNF609	3.32939886151625e-11	-6.4553	0	0.366	1.21859327730356e-06	Replicate 2	4h	Col II	83	1949
ZC3H15	3.32939894502148e-11	-6.60967	0	0.366	1.21859330786731e-06	Replicate 2	4h	Col II	83	1949
TBC1D5	3.32939894502148e-11	-6.47885	0	0.366	1.21859330786731e-06	Replicate 2	4h	Col II	83	1949
MARCKS	3.36598989387492e-11	-0.640549	0.06	0.482	1.23198596105716e-06	Replicate 2	4h	Col II	83	1949
TMPRSS2	3.36803082941259e-11	-0.319122	0.036	0.437	1.2327329638733e-06	Replicate 2	4h	Col II	83	1949
SP100	3.3699124577179e-11	-0.699516	0.012	0.39	1.23342165864933e-06	Replicate 2	4h	Col II	83	1949
IFNGR2	3.36991253903584e-11	-1.17439	0.012	0.39	1.23342168841251e-06	Replicate 2	4h	Col II	83	1949
FRMD3	3.3751564531869e-11	-1.2003	0.012	0.39	1.23534101343094e-06	Replicate 2	4h	Col II	83	1949
AKAP9	3.37936927363373e-11	-0.386952	0.024	0.413	1.23688294784268e-06	Replicate 2	4h	Col II	83	1949
ANKRD12	3.42017353904696e-11	-0.106353	0.048	0.46	1.25181771702658e-06	Replicate 2	4h	Col II	83	1949
TMED2	3.47323273439223e-11	-1.82343	0.012	0.389	1.2712379131149e-06	Replicate 2	4h	Col II	83	1949
EP300	3.48496288293543e-11	-6.21616	0	0.365	1.2755312647832e-06	Replicate 2	4h	Col II	83	1949
GBF1	3.4849630575577e-11	-6.16916	0	0.365	1.27553132869669e-06	Replicate 2	4h	Col II	83	1949
PSMA4	3.4849630575577e-11	-6.77973	0	0.365	1.27553132869669e-06	Replicate 2	4h	Col II	83	1949
MGAT4B	3.51669036888647e-11	-1.69016	0.012	0.389	1.28714384191614e-06	Replicate 2	4h	Col II	83	1949
CLTA	3.59752835481042e-11	0.0648308	0.024	0.413	1.31673135314416e-06	Replicate 2	4h	Col II	83	1949
LLGL2	3.60382344496602e-11	0.275507	0.048	0.459	1.31903541909201e-06	Replicate 2	4h	Col II	83	1949
ACAT2	3.64763349067335e-11	-6.77026	0	0.365	1.33507033392135e-06	Replicate 2	4h	Col II	83	1949
TRA2A	3.64763349067335e-11	-6.33774	0	0.365	1.33507033392135e-06	Replicate 2	4h	Col II	83	1949
HP1BP3	3.65264805945593e-11	-2.23864	0.012	0.389	1.33690571624146e-06	Replicate 2	4h	Col II	83	1949
MYO5B	3.65451380485947e-11	-0.271879	0.036	0.436	1.33758859771662e-06	Replicate 2	4h	Col II	83	1949
CNIH4	3.66970966178484e-11	-1.65356	0.012	0.389	1.34315043330987e-06	Replicate 2	4h	Col II	83	1949
CHD1	3.6868497761872e-11	-1.8299	0.012	0.389	1.34942388658228e-06	Replicate 2	4h	Col II	83	1949
SMURF1	3.69831992659368e-11	-0.967723	0.012	0.389	1.35362207633255e-06	Replicate 2	4h	Col II	83	1949
GDI2	3.70306080182437e-11	-0.15612	0.024	0.412	1.35535728407574e-06	Replicate 2	4h	Col II	83	1949
DYRK1A	3.70406822308808e-11	-1.00258	0.012	0.389	1.35572601033247e-06	Replicate 2	4h	Col II	83	1949
DDT	3.72945786834339e-11	-2.71275	0.012	0.388	1.36501887439237e-06	Replicate 2	4h	Col II	83	1949
DENND5B	3.73583931033117e-11	-0.095829	0.012	0.389	1.36735454597431e-06	Replicate 2	4h	Col II	83	1949
MGAT5	3.7603994685104e-11	0.412339	0.036	0.436	1.37634380946949e-06	Replicate 2	4h	Col II	83	1949
MGST3	3.7993527175092e-11	-0.716132	0.072	0.503	1.39060108813554e-06	Replicate 2	4h	Col II	83	1949
ERGIC3	3.81772817313515e-11	-6.74747	0	0.364	1.3973266886492e-06	Replicate 2	4h	Col II	83	1949
CA12	3.86475275746514e-11	-1.19833	0.036	0.435	1.41453815675982e-06	Replicate 2	4h	Col II	83	1949
SLTM	3.87106663240216e-11	-1.10293	0.012	0.388	1.41684909812552e-06	Replicate 2	4h	Col II	83	1949
FBXO11	3.89517417416044e-11	-0.742483	0.012	0.388	1.42567269948446e-06	Replicate 2	4h	Col II	83	1949
UBE2R2	3.90728320810535e-11	-0.00220772	0.012	0.388	1.43010472699864e-06	Replicate 2	4h	Col II	83	1949
TMEM165	3.94468633416813e-11	0.406333	0.024	0.412	1.44379464516888e-06	Replicate 2	4h	Col II	83	1949
ARL6IP5	3.95284533557266e-11	-0.320709	0.036	0.435	1.44678092127295e-06	Replicate 2	4h	Col II	83	1949
MAGT1	3.99557759631792e-11	-6.49264	0	0.364	1.46242135602832e-06	Replicate 2	4h	Col II	83	1949
PELI1	3.99557769609304e-11	-5.98942	0	0.364	1.46242139254701e-06	Replicate 2	4h	Col II	83	1949
GNAI3	3.99557789564328e-11	-6.27416	0	0.364	1.4624214655844e-06	Replicate 2	4h	Col II	83	1949
PCLO	4.05702708884428e-11	-0.991817	0.024	0.411	1.4849124847879e-06	Replicate 2	4h	Col II	83	1949
CDK19	4.09430864705624e-11	0.803845	0.024	0.411	1.49855790790906e-06	Replicate 2	4h	Col II	83	1949
ARPC1A	4.11244564754005e-11	-1.00883	0.024	0.411	1.50519623145613e-06	Replicate 2	4h	Col II	83	1949
OST4	4.14391584427029e-11	-0.697976	0.024	0.411	1.51671463816137e-06	Replicate 2	4h	Col II	83	1949
NFE2L1	4.18152749913353e-11	-6.36421	0	0.363	1.53048087995786e-06	Replicate 2	4h	Col II	83	1949
RAB3GAP1	4.1815276034377e-11	-6.36034	0	0.363	1.53048091813423e-06	Replicate 2	4h	Col II	83	1949
ZDHHC3	4.1815276034377e-11	-6.62435	0	0.363	1.53048091813423e-06	Replicate 2	4h	Col II	83	1949
THOC2	4.18152770774185e-11	-6.05244	0	0.363	1.53048095631059e-06	Replicate 2	4h	Col II	83	1949
PAFAH1B1	4.18394006215444e-11	-0.0252981	0.036	0.434	1.53136390214915e-06	Replicate 2	4h	Col II	83	1949
NEDD4L	4.19479882200056e-11	-1.46788	0.012	0.387	1.53533831684042e-06	Replicate 2	4h	Col II	83	1949
MARK3	4.21435844869756e-11	-1.77899	0.012	0.387	1.5424973358078e-06	Replicate 2	4h	Col II	83	1949
PTPN12	4.24715678332146e-11	-1.69208	0.012	0.387	1.55450185426349e-06	Replicate 2	4h	Col II	83	1949
GULP1	4.25374609072072e-11	-0.696018	0.012	0.387	1.55691360666469e-06	Replicate 2	4h	Col II	83	1949
CA9	4.26723010626443e-11	-0.733654	0.06	0.479	1.56184889119384e-06	Replicate 2	4h	Col II	83	1949
C18orf32	4.37593771880144e-11	-6.68626	0	0.363	1.60163696445852e-06	Replicate 2	4h	Col II	83	1949
SMYD3	4.37593782783543e-11	-6.61046	0	0.363	1.60163700436605e-06	Replicate 2	4h	Col II	83	1949
SPRED2	4.37593804590339e-11	-6.21331	0	0.363	1.6016370841811e-06	Replicate 2	4h	Col II	83	1949
LPIN2	4.41063587646949e-11	-2.03779	0.012	0.386	1.6143368371466e-06	Replicate 2	4h	Col II	83	1949
VEGFA	4.56749918429466e-11	-0.00210754	0.06	0.48	1.67175037644369e-06	Replicate 2	4h	Col II	83	1949
TPCN1	4.57918432190744e-11	-6.04186	0	0.362	1.67602725366134e-06	Replicate 2	4h	Col II	83	1949
ATP5ME	4.60870488097444e-11	-1.03631	0.012	0.386	1.68683207348546e-06	Replicate 2	4h	Col II	83	1949
DDX3X	4.62300323437209e-11	-0.887969	0.012	0.386	1.69206541381253e-06	Replicate 2	4h	Col II	83	1949
ITGA2	4.62300334501357e-11	-1.54223	0.012	0.386	1.69206545430842e-06	Replicate 2	4h	Col II	83	1949
JOSD1	4.63734509600166e-11	-1.58285	0.012	0.386	1.69731467858757e-06	Replicate 2	4h	Col II	83	1949
ERP29	4.65893881659667e-11	-0.544067	0.012	0.386	1.70521819626255e-06	Replicate 2	4h	Col II	83	1949
ABCD3	4.67338951102922e-11	-0.181246	0.012	0.386	1.7105072949318e-06	Replicate 2	4h	Col II	83	1949
ARL6IP1	4.68875310645671e-11	-0.359066	0.036	0.432	1.71613052449422e-06	Replicate 2	4h	Col II	83	1949
LINC00342	4.79165981445594e-11	-8.08214	0	0.362	1.75379540868902e-06	Replicate 2	4h	Col II	83	1949
TTC3	4.79166017184932e-11	-6.42605	0	0.362	1.75379553949857e-06	Replicate 2	4h	Col II	83	1949
ALDH1A1	4.80801427609264e-11	-2.02769	0.012	0.385	1.75978130519267e-06	Replicate 2	4h	Col II	83	1949
SDF4	4.81552585837513e-11	-0.368863	0.024	0.409	1.76253061942388e-06	Replicate 2	4h	Col II	83	1949
ATP5PO	4.87038440328164e-11	-2.82208	0.012	0.385	1.78260939544511e-06	Replicate 2	4h	Col II	83	1949
CEMIP2	4.89814961303981e-11	-0.67055	0.012	0.385	1.7927717398687e-06	Replicate 2	4h	Col II	83	1949
EIF5	4.94057467559025e-11	-1.06291	0.024	0.408	1.80829973701279e-06	Replicate 2	4h	Col II	83	1949
C1orf116	5.01377361073146e-11	-6.07515	0	0.361	1.83509127926382e-06	Replicate 2	4h	Col II	83	1949
LYST	5.01377373524839e-11	-6.08503	0	0.361	1.83509132483826e-06	Replicate 2	4h	Col II	83	1949
PIK3R1	5.01377373524839e-11	-6.27441	0	0.361	1.83509132483826e-06	Replicate 2	4h	Col II	83	1949
YBX1	5.08029915704356e-11	-1.13479	0.024	0.408	1.85944029446951e-06	Replicate 2	4h	Col II	83	1949
VAPA	5.08412053631003e-11	0.0856811	0.06	0.479	1.86083895749483e-06	Replicate 2	4h	Col II	83	1949
SRSF7	5.08606390581869e-11	-0.945559	0.012	0.385	1.8615502501687e-06	Replicate 2	4h	Col II	83	1949
ANKRD17	5.10863290369028e-11	-0.745491	0.024	0.408	1.86981072907968e-06	Replicate 2	4h	Col II	83	1949
GPA33	5.12304086819569e-11	-0.512532	0.048	0.454	1.87508418816831e-06	Replicate 2	4h	Col II	83	1949
RHEB	5.13348232040321e-11	-0.0423704	0.012	0.385	1.87890586409078e-06	Replicate 2	4h	Col II	83	1949
ACAP2	5.135660222264e-11	0.676235	0.036	0.432	1.87970299795085e-06	Replicate 2	4h	Col II	83	1949
IGFBP3	5.24504920159956e-11	-0.977698	0.133	0.604	1.91974045827745e-06	Replicate 2	4h	Col II	83	1949
KDM3A	5.24595246676239e-11	-6.11318	0	0.361	1.9200710623597e-06	Replicate 2	4h	Col II	83	1949
DYNLL1	5.28491261020661e-11	-0.947086	0.084	0.518	1.93433086446172e-06	Replicate 2	4h	Col II	83	1949
PPP1R14D	5.35498455213535e-11	-0.385833	0.012	0.384	1.95997789592706e-06	Replicate 2	4h	Col II	83	1949
WDR1	5.36326797887444e-11	-0.413587	0.012	0.384	1.96300971294783e-06	Replicate 2	4h	Col II	83	1949
ATP10B	5.3945918515764e-11	-0.192039	0.024	0.408	1.97447456359548e-06	Replicate 2	4h	Col II	83	1949
CHD9	5.41403888374327e-11	0.447879	0.036	0.431	1.98159237183887e-06	Replicate 2	4h	Col II	83	1949
CERT1	5.48864086947349e-11	-5.982	0	0.36	2.00889744463599e-06	Replicate 2	4h	Col II	83	1949
FBXW11	5.48864086947349e-11	-5.74397	0	0.36	2.00889744463599e-06	Replicate 2	4h	Col II	83	1949
AP1G1	5.48864127750995e-11	-6.11398	0	0.36	2.00889759398142e-06	Replicate 2	4h	Col II	83	1949
DGKH	5.4886414135221e-11	-6.31207	0	0.36	2.00889764376322e-06	Replicate 2	4h	Col II	83	1949
ETHE1	5.48864154953432e-11	-7.06358	0	0.36	2.00889769354506e-06	Replicate 2	4h	Col II	83	1949
MUC17	5.55112507348978e-11	-0.445567	0.024	0.407	2.03176728814799e-06	Replicate 2	4h	Col II	83	1949
CHMP2A	5.55796369309544e-11	-0.460939	0.036	0.43	2.03427029130986e-06	Replicate 2	4h	Col II	83	1949
SLK	5.57223492596765e-11	-0.315301	0.024	0.407	2.03949370525342e-06	Replicate 2	4h	Col II	83	1949
N4BP2L2	5.59342316890636e-11	-0.153338	0.024	0.407	2.04724881405142e-06	Replicate 2	4h	Col II	83	1949
EFNB2	5.62043906615605e-11	-0.0203355	0.012	0.384	2.05713690260377e-06	Replicate 2	4h	Col II	83	1949
PAK2	5.6332431410488e-11	-0.529128	0.036	0.43	2.06182332205527e-06	Replicate 2	4h	Col II	83	1949
COX7C	5.70095528416273e-11	-0.722325	0.048	0.452	2.0866066435564e-06	Replicate 2	4h	Col II	83	1949
PPP2R5C	5.87019878392234e-11	0.157275	0.024	0.407	2.14855145690341e-06	Replicate 2	4h	Col II	83	1949
PRSS8	5.95506997840625e-11	-0.683977	0.06	0.475	2.17961516279647e-06	Replicate 2	4h	Col II	83	1949
IQGAP1	5.96457652365497e-11	-0.585668	0.036	0.43	2.18309465342295e-06	Replicate 2	4h	Col II	83	1949
RNASET2	6.00742956608804e-11	-6.49246	0	0.359	2.19877929548388e-06	Replicate 2	4h	Col II	83	1949
MIER1	6.067640866049e-11	-1.17929	0.012	0.383	2.22081723338259e-06	Replicate 2	4h	Col II	83	1949
ST14	6.0762652328111e-11	0.295494	0.048	0.453	2.22397383786119e-06	Replicate 2	4h	Col II	83	1949
SEC31A	6.13241708553973e-11	-0.0240871	0.024	0.406	2.2445259774784e-06	Replicate 2	4h	Col II	83	1949
CCDC68	6.19135425353772e-11	0.679041	0.036	0.43	2.26609757033734e-06	Replicate 2	4h	Col II	83	1949
ZSWIM6	6.21185334671204e-11	0.289956	0.048	0.453	2.27360044343007e-06	Replicate 2	4h	Col II	83	1949
NACA	6.28324704399378e-11	-0.275422	0.06	0.475	2.29973125057216e-06	Replicate 2	4h	Col II	83	1949
DICER1	6.28451862423113e-11	-5.98764	0	0.359	2.30019666165483e-06	Replicate 2	4h	Col II	83	1949
MRPS6	6.28451877945542e-11	-6.74751	0	0.359	2.30019671846848e-06	Replicate 2	4h	Col II	83	1949
XRCC6	6.28451893467972e-11	-6.17118	0	0.359	2.30019677528212e-06	Replicate 2	4h	Col II	83	1949
FBXL20	6.28451940035248e-11	-6.25323	0	0.359	2.30019694572301e-06	Replicate 2	4h	Col II	83	1949
UBE2K	6.32442309408486e-11	0.313748	0.036	0.429	2.314802096666e-06	Replicate 2	4h	Col II	83	1949
CAB39	6.38604167058859e-11	0.137647	0.036	0.429	2.33735511185213e-06	Replicate 2	4h	Col II	83	1949
SPPL2A	6.45478743378336e-11	0.181969	0.024	0.406	2.36251674863905e-06	Replicate 2	4h	Col II	83	1949
AFF1	6.49401887613396e-11	0.225557	0.024	0.406	2.37687584885379e-06	Replicate 2	4h	Col II	83	1949
RAB11FIP1	6.56465047531503e-11	0.685278	0.036	0.429	2.40272772047005e-06	Replicate 2	4h	Col II	83	1949
WLS	6.57410109620863e-11	-5.94735	0	0.358	2.40618674222332e-06	Replicate 2	4h	Col II	83	1949
C4orf19	6.57410142060729e-11	-6.04501	0	0.358	2.40618686095647e-06	Replicate 2	4h	Col II	83	1949
LIPH	6.57410158280671e-11	-5.99445	0	0.358	2.40618692032308e-06	Replicate 2	4h	Col II	83	1949
SEC62	6.64609174294066e-11	-0.966759	0.012	0.382	2.43253603883371e-06	Replicate 2	4h	Col II	83	1949
CYB5A	6.66793160330476e-11	-0.519748	0.036	0.428	2.44052964612558e-06	Replicate 2	4h	Col II	83	1949
CEP350	6.69235407534283e-11	-0.979515	0.012	0.382	2.44946851511623e-06	Replicate 2	4h	Col II	83	1949
ARHGAP27	6.69235407534283e-11	-0.857951	0.012	0.382	2.44946851511623e-06	Replicate 2	4h	Col II	83	1949
SPAG9	6.74562761400644e-11	0.439062	0.036	0.429	2.4689671630025e-06	Replicate 2	4h	Col II	83	1949
NQO1	6.77818118415515e-11	-0.041539	0.036	0.428	2.48088209521263e-06	Replicate 2	4h	Col II	83	1949
HDLBP	6.80403793651218e-11	0.615546	0.024	0.405	2.49034592514282e-06	Replicate 2	4h	Col II	83	1949
GNA13	6.87672675631812e-11	-5.83536	0	0.357	2.51695076008e-06	Replicate 2	4h	Col II	83	1949
OXR1	6.87672692579863e-11	-6.285	0	0.357	2.51695082211156e-06	Replicate 2	4h	Col II	83	1949
NT5C3A	6.91514324248085e-11	-1.98188	0.012	0.381	2.53101157818042e-06	Replicate 2	4h	Col II	83	1949
USP34	6.94173196338201e-11	0.112396	0.036	0.428	2.54074331591745e-06	Replicate 2	4h	Col II	83	1949
RLF	6.95789430247635e-11	-0.987871	0.012	0.381	2.54665889364937e-06	Replicate 2	4h	Col II	83	1949
SSBP3	6.97936665295815e-11	-1.24074	0.012	0.381	2.55451798864921e-06	Replicate 2	4h	Col II	83	1949
MOB3B	7.03333144996088e-11	-0.270691	0.012	0.381	2.57426964400018e-06	Replicate 2	4h	Col II	83	1949
HPCAL1	7.05342936613048e-11	0.39344	0.024	0.405	2.58162568229742e-06	Replicate 2	4h	Col II	83	1949
HNRNPAB	7.12313205852443e-11	-2.48618	0.012	0.38	2.60713756474053e-06	Replicate 2	4h	Col II	83	1949
PDS5A	7.19296806309131e-11	-6.17394	0	0.357	2.63269824077205e-06	Replicate 2	4h	Col II	83	1949
OAS1	7.19296824017217e-11	-6.56092	0	0.357	2.63269830558542e-06	Replicate 2	4h	Col II	83	1949
KIF13A	7.19296841725296e-11	-6.21609	0	0.357	2.63269837039876e-06	Replicate 2	4h	Col II	83	1949
ILRUN	7.19296841725296e-11	-5.75632	0	0.357	2.63269837039876e-06	Replicate 2	4h	Col II	83	1949
AHR	7.21280984937537e-11	0.0361362	0.036	0.428	2.63996053296988e-06	Replicate 2	4h	Col II	83	1949
ENO1	7.23026651509013e-11	0.132285	0.084	0.521	2.64634984718814e-06	Replicate 2	4h	Col II	83	1949
HMGCR	7.26719336219844e-11	-1.40833	0.012	0.38	2.65986544249825e-06	Replicate 2	4h	Col II	83	1949
TMEM141	7.29604486712024e-11	-0.452612	0.036	0.427	2.67042538181468e-06	Replicate 2	4h	Col II	83	1949
TANC1	7.3685930137069e-11	0.237229	0.012	0.38	2.69697872894686e-06	Replicate 2	4h	Col II	83	1949
TBL1XR1	7.40317379983715e-11	0.440122	0.036	0.428	2.7096356424784e-06	Replicate 2	4h	Col II	83	1949
NDUFB2	7.52342445866446e-11	-7.10664	0	0.356	2.75364858611578e-06	Replicate 2	4h	Col II	83	1949
PDXDC1	7.52342501370612e-11	-6.23909	0	0.356	2.75364878926658e-06	Replicate 2	4h	Col II	83	1949
ZFAND6	7.57917565158914e-11	-0.209931	0.024	0.404	2.77405408023814e-06	Replicate 2	4h	Col II	83	1949
CDS1	7.62504382680502e-11	-0.818581	0.012	0.38	2.7908422910489e-06	Replicate 2	4h	Col II	83	1949
SLC35F5	7.67212068511209e-11	-0.829587	0.012	0.38	2.80807289195787e-06	Replicate 2	4h	Col II	83	1949
RPS6KA3	7.72374192032466e-11	0.421244	0.024	0.404	2.82696678025803e-06	Replicate 2	4h	Col II	83	1949
TRAPPC9	7.77644273489094e-11	-0.0564424	0.024	0.404	2.84625580539743e-06	Replicate 2	4h	Col II	83	1949
MLX	7.86871970072192e-11	-6.60397	0	0.356	2.88003009766123e-06	Replicate 2	4h	Col II	83	1949
SVIL	7.90881868537937e-11	-0.656495	0.036	0.427	2.8947067270357e-06	Replicate 2	4h	Col II	83	1949
ARID4B	7.96372278503103e-11	-0.512975	0.024	0.403	2.91480217654921e-06	Replicate 2	4h	Col II	83	1949
CAMK2N1	8.04260629615196e-11	-0.491058	0.084	0.517	2.94367433045458e-06	Replicate 2	4h	Col II	83	1949
MKLN1	8.15851840803867e-11	0.422547	0.024	0.403	2.98609932252623e-06	Replicate 2	4h	Col II	83	1949
ATAD2B	8.22950382368738e-11	-6.09273	0	0.355	3.01208069450782e-06	Replicate 2	4h	Col II	83	1949
TRIOBP	8.2295040256234e-11	-6.02736	0	0.355	3.01208076841842e-06	Replicate 2	4h	Col II	83	1949
AVL9	8.22950422755937e-11	-6.24524	0	0.355	3.01208084232901e-06	Replicate 2	4h	Col II	83	1949
TMEM41B	8.22950422755937e-11	-6.11094	0	0.355	3.01208084232901e-06	Replicate 2	4h	Col II	83	1949
RBFOX2	8.27938936801935e-11	-0.844993	0.024	0.402	3.03033930258876e-06	Replicate 2	4h	Col II	83	1949
ZFAND3	8.28812510023396e-11	-0.176823	0.06	0.473	3.03353666793663e-06	Replicate 2	4h	Col II	83	1949
KLK11	8.29190049141017e-11	-0.537923	0.024	0.402	3.03491849886104e-06	Replicate 2	4h	Col II	83	1949
ARRDC4	8.31622570931502e-11	-1.07657	0.012	0.379	3.04382177186639e-06	Replicate 2	4h	Col II	83	1949
NAPRT	8.31622629720206e-11	-1.8574	0.012	0.379	3.04382198703893e-06	Replicate 2	4h	Col II	83	1949
SETX	8.31622668912682e-11	-1.38435	0.012	0.379	3.04382213048731e-06	Replicate 2	4h	Col II	83	1949
HERC4	8.43313498550483e-11	0.0614112	0.036	0.426	3.08661173604462e-06	Replicate 2	4h	Col II	83	1949
MEF2A	8.44567002381873e-11	0.369602	0.036	0.426	3.09119968541789e-06	Replicate 2	4h	Col II	83	1949
RASSF6	8.45822346595971e-11	0.0307176	0.036	0.426	3.09579437077591e-06	Replicate 2	4h	Col II	83	1949
ERP44	8.47079477958021e-11	0.418185	0.036	0.426	3.10039559727415e-06	Replicate 2	4h	Col II	83	1949
PRRC2C	8.53223033508473e-11	0.186647	0.048	0.449	3.12288162494436e-06	Replicate 2	4h	Col II	83	1949
TMOD3	8.56351779814389e-11	0.312947	0.048	0.449	3.13433314929864e-06	Replicate 2	4h	Col II	83	1949
KIAA1109	8.60645584686192e-11	-6.02642	0	0.355	3.15004890450993e-06	Replicate 2	4h	Col II	83	1949
CDC73	8.60645626877248e-11	-5.81533	0	0.355	3.15004905893342e-06	Replicate 2	4h	Col II	83	1949
SEPTIN7	8.6639534481891e-11	0.0863159	0.036	0.426	3.17109360157169e-06	Replicate 2	4h	Col II	83	1949
PPIG	8.68553605622183e-11	-0.439744	0.024	0.402	3.17899305193775e-06	Replicate 2	4h	Col II	83	1949
KMT5B	8.76483744110635e-11	-0.944519	0.012	0.378	3.20801815181934e-06	Replicate 2	4h	Col II	83	1949
CNOT2	8.85756716462662e-11	0.106859	0.024	0.402	3.24195815792499e-06	Replicate 2	4h	Col II	83	1949
NFAT5	8.95156958401029e-11	0.79623	0.036	0.426	3.27636398344361e-06	Replicate 2	4h	Col II	83	1949
FABP2	8.99916845064282e-11	-1.95242	0.012	0.378	3.29378564461978e-06	Replicate 2	4h	Col II	83	1949
RELCH	9.00028300086335e-11	-5.69686	0	0.354	3.29419358114599e-06	Replicate 2	4h	Col II	83	1949
PSMB3	9.0199239192808e-11	-1.51896	0.012	0.378	3.30138235369597e-06	Replicate 2	4h	Col II	83	1949
TMBIM4	9.04072597663207e-11	-1.8526	0.012	0.378	3.3089961147071e-06	Replicate 2	4h	Col II	83	1949
PARP4	9.12700903133482e-11	0.545399	0.048	0.449	3.34057657555886e-06	Replicate 2	4h	Col II	83	1949
SDC1	9.15246265698791e-11	-0.832696	0.012	0.378	3.34989285708414e-06	Replicate 2	4h	Col II	83	1949
SNX13	9.15246287208004e-11	-1.5088	0.012	0.378	3.34989293581002e-06	Replicate 2	4h	Col II	83	1949
SMAP1	9.29150501419995e-11	0.0767716	0.024	0.401	3.40078375024732e-06	Replicate 2	4h	Col II	83	1949
NEDD8	9.38243618927644e-11	-1.79503	0.012	0.377	3.43406546963707e-06	Replicate 2	4h	Col II	83	1949
DAZAP2	9.40005627553472e-11	-0.819963	0.024	0.401	3.44051459740846e-06	Replicate 2	4h	Col II	83	1949
RBM6	9.41172359104988e-11	-6.06985	0	0.354	3.44478495156017e-06	Replicate 2	4h	Col II	83	1949
FRMD5	9.41172359104988e-11	-6.56086	0	0.354	3.44478495156017e-06	Replicate 2	4h	Col II	83	1949
HIVEP3	9.52985971573189e-11	-0.0123076	0.048	0.448	3.48802395455503e-06	Replicate 2	4h	Col II	83	1949
SH3KBP1	9.60269777428092e-11	0.278611	0.036	0.424	3.51468341236456e-06	Replicate 2	4h	Col II	83	1949
MAP1LC3B	9.60659404008495e-11	-0.853849	0.036	0.423	3.51610948461149e-06	Replicate 2	4h	Col II	83	1949
CSNK2A1	9.6294787760471e-11	0.178246	0.024	0.401	3.524485526821e-06	Replicate 2	4h	Col II	83	1949
CLOCK	9.66001838380459e-11	0.229031	0.012	0.377	3.53566332865632e-06	Replicate 2	4h	Col II	83	1949
ARHGAP21	9.81131691184633e-11	0.871573	0.036	0.424	3.59104010290487e-06	Replicate 2	4h	Col II	83	1949
ITPR3	9.84154436616855e-11	-5.96557	0	0.353	3.60210365346135e-06	Replicate 2	4h	Col II	83	1949
STK17A	9.84154484704936e-11	-5.90236	0	0.353	3.60210382946854e-06	Replicate 2	4h	Col II	83	1949
PCMTD1	9.84154484704936e-11	-6.08608	0	0.353	3.60210382946854e-06	Replicate 2	4h	Col II	83	1949
PRKCE	9.84154508748986e-11	-6.48626	0	0.353	3.60210391747216e-06	Replicate 2	4h	Col II	83	1949
SEPTIN9	9.88962084761749e-11	-0.842979	0.024	0.4	3.61970012643648e-06	Replicate 2	4h	Col II	83	1949
MT-ND4L	9.92876118271685e-11	-0.183396	0.06	0.467	3.63402588048619e-06	Replicate 2	4h	Col II	83	1949
TMEM30A	9.97940026346062e-11	0.183032	0.024	0.4	3.65256029042922e-06	Replicate 2	4h	Col II	83	1949
ROCK1	1.00245897535489e-10	-0.825821	0.024	0.4	3.66910009569644e-06	Replicate 2	4h	Col II	83	1949
FA2H	1.00361559141155e-10	-0.78554	0.036	0.423	3.67333342612542e-06	Replicate 2	4h	Col II	83	1949
KIAA2026	1.00554453176594e-10	-0.656266	0.012	0.377	3.6803935407165e-06	Replicate 2	4h	Col II	83	1949
PSEN1	1.00708747044638e-10	-0.269526	0.012	0.377	3.68604085058079e-06	Replicate 2	4h	Col II	83	1949
SF3B1	1.00863277087574e-10	0.0540542	0.012	0.377	3.69169680468228e-06	Replicate 2	4h	Col II	83	1949
CRIM1	1.01018031828228e-10	-0.311768	0.012	0.377	3.69736098294499e-06	Replicate 2	4h	Col II	83	1949
SRRM2	1.01633391473545e-10	0.241491	0.048	0.447	3.71988376132321e-06	Replicate 2	4h	Col II	83	1949
DNAJB14	1.02905499322835e-10	-5.99273	0	0.353	3.76644418071508e-06	Replicate 2	4h	Col II	83	1949
PGRMC2	1.02905501834196e-10	-6.40961	0	0.353	3.7664442726334e-06	Replicate 2	4h	Col II	83	1949
RASEF	1.02905501834196e-10	-6.53674	0	0.353	3.7664442726334e-06	Replicate 2	4h	Col II	83	1949
KPNA4	1.02905504345556e-10	-6.01083	0	0.353	3.7664443645517e-06	Replicate 2	4h	Col II	83	1949
ANO6	1.02905504345556e-10	-6.16211	0	0.353	3.7664443645517e-06	Replicate 2	4h	Col II	83	1949
DYRK2	1.02905504345556e-10	-5.87398	0	0.353	3.7664443645517e-06	Replicate 2	4h	Col II	83	1949
KLF3	1.03763556334664e-10	0.0822077	0.036	0.423	3.79784992540505e-06	Replicate 2	4h	Col II	83	1949
NDUFA1	1.03989062244959e-10	-1.31096	0.024	0.399	3.80610366722774e-06	Replicate 2	4h	Col II	83	1949
NUCKS1	1.04148442354596e-10	0.693066	0.036	0.423	3.81193713862056e-06	Replicate 2	4h	Col II	83	1949
PAPOLA	1.05619017471684e-10	0.489891	0.024	0.4	3.8657616584811e-06	Replicate 2	4h	Col II	83	1949
MUC13	1.06160455451938e-10	-0.265922	0.108	0.559	3.88557882999637e-06	Replicate 2	4h	Col II	83	1949
YWHAQ	1.06288580756573e-10	-0.980413	0.036	0.422	3.89026834427132e-06	Replicate 2	4h	Col II	83	1949
BAIAP2L1	1.06408473245226e-10	0.483497	0.036	0.423	3.89465652924852e-06	Replicate 2	4h	Col II	83	1949
STT3B	1.07595748014486e-10	-5.83976	0	0.352	3.9381119730782e-06	Replicate 2	4h	Col II	83	1949
PPP1CB	1.08296787173942e-10	0.516358	0.048	0.446	3.96377070735346e-06	Replicate 2	4h	Col II	83	1949
PKIB	1.09645414477413e-10	-0.339171	0.048	0.445	4.01313181528781e-06	Replicate 2	4h	Col II	83	1949
JUP	1.10686102913081e-10	0.526481	0.036	0.423	4.0512220527217e-06	Replicate 2	4h	Col II	83	1949
BCKDHB	1.11420320048092e-10	0.374876	0.048	0.446	4.07809513408021e-06	Replicate 2	4h	Col II	83	1949
ALG13	1.12494912104819e-10	-5.74027	0	0.352	4.11742627794847e-06	Replicate 2	4h	Col II	83	1949
P4HB	1.13240515297804e-10	0.185832	0.072	0.492	4.14471610041491e-06	Replicate 2	4h	Col II	83	1949
PPARA	1.13252874210762e-10	0.973359	0.036	0.423	4.14516844898809e-06	Replicate 2	4h	Col II	83	1949
FAU	1.15203558971656e-10	-0.432533	0.072	0.49	4.21656546192159e-06	Replicate 2	4h	Col II	83	1949
CAMKMT	1.15314379647229e-10	-0.23026	0.012	0.375	4.22062160946822e-06	Replicate 2	4h	Col II	83	1949
WDFY3	1.17612053872359e-10	-6.0953	0	0.351	4.30471878378222e-06	Replicate 2	4h	Col II	83	1949
R3HDM2	1.17612062455046e-10	-6.20864	0	0.351	4.30471909791713e-06	Replicate 2	4h	Col II	83	1949
FBLIM1	1.19465558266864e-10	-0.962838	0.012	0.375	4.3725588981255e-06	Replicate 2	4h	Col II	83	1949
SEPTIN2	1.19465561054556e-10	-1.53158	0.012	0.375	4.3725590001578e-06	Replicate 2	4h	Col II	83	1949
SPTAN1	1.19831676303414e-10	-0.225356	0.012	0.375	4.38595918438127e-06	Replicate 2	4h	Col II	83	1949
SPTLC2	1.20382886685201e-10	-0.99272	0.012	0.375	4.40613403556506e-06	Replicate 2	4h	Col II	83	1949
MINDY2	1.20475000394462e-10	0.31221	0.012	0.375	4.40950548943771e-06	Replicate 2	4h	Col II	83	1949
HLA-E	1.2130871998178e-10	-0.885515	0.024	0.398	4.44002046005312e-06	Replicate 2	4h	Col II	83	1949
WAPL	1.22956682581303e-10	-5.9528	0	0.35	4.50033753915827e-06	Replicate 2	4h	Col II	83	1949
PHLPP1	1.22956682581303e-10	-6.27243	0	0.35	4.50033753915827e-06	Replicate 2	4h	Col II	83	1949
ITSN2	1.22956685568947e-10	-5.93086	0	0.35	4.50033764850904e-06	Replicate 2	4h	Col II	83	1949
SMAD2	1.22956685568947e-10	-6.16068	0	0.35	4.50033764850904e-06	Replicate 2	4h	Col II	83	1949
PPFIA1	1.24711846006098e-10	-0.819843	0.012	0.374	4.56457827566921e-06	Replicate 2	4h	Col II	83	1949
CCNG2	1.24918747243255e-10	0.177711	0.036	0.421	4.57215106785038e-06	Replicate 2	4h	Col II	83	1949
NHSL1	1.25285242227893e-10	-0.738488	0.012	0.374	4.58556515078311e-06	Replicate 2	4h	Col II	83	1949
MAN2A1	1.2853862539318e-10	-5.96595	0	0.35	4.70464222801579e-06	Replicate 2	4h	Col II	83	1949
RIPK1	1.2853862539318e-10	-5.54852	0	0.35	4.70464222801579e-06	Replicate 2	4h	Col II	83	1949
SCAMP2	1.28538634752811e-10	-5.85154	0	0.35	4.70464257058765e-06	Replicate 2	4h	Col II	83	1949
ZNF706	1.28581611667847e-10	-0.480707	0.048	0.443	4.70621556865487e-06	Replicate 2	4h	Col II	83	1949
RAB1A	1.2953874635662e-10	0.582088	0.048	0.444	4.74124765539863e-06	Replicate 2	4h	Col II	83	1949
SERP1	1.29618104936309e-10	-0.19937	0.024	0.397	4.74415225877385e-06	Replicate 2	4h	Col II	83	1949
VPS29	1.30183083567687e-10	-0.922598	0.012	0.374	4.76483104166093e-06	Replicate 2	4h	Col II	83	1949
RAB14	1.31478908851187e-10	0.166474	0.024	0.397	4.81225954286229e-06	Replicate 2	4h	Col II	83	1949
TINAGL1	1.32241839886578e-10	0.36483	0.036	0.421	4.84018358168863e-06	Replicate 2	4h	Col II	83	1949
SUN2	1.3436819736899e-10	-6.03327	0	0.349	4.91801039190239e-06	Replicate 2	4h	Col II	83	1949
ELOVL1	1.34368200626813e-10	-6.2613	0	0.349	4.91801051114198e-06	Replicate 2	4h	Col II	83	1949
ETS2	1.35474166853991e-10	-1.81367	0.012	0.373	4.95848998102293e-06	Replicate 2	4h	Col II	83	1949
DHRS3	1.37125249890486e-10	0.453026	0.036	0.42	5.01892127124168e-06	Replicate 2	4h	Col II	83	1949
KIF2A	1.37559225740851e-10	-0.0353016	0.012	0.373	5.03480522134087e-06	Replicate 2	4h	Col II	83	1949
PLEKHG1	1.37769447796858e-10	0.123946	0.012	0.373	5.0424995588128e-06	Replicate 2	4h	Col II	83	1949
BLOC1S1	1.38868884191376e-10	-0.098464	0.036	0.42	5.08274003028855e-06	Replicate 2	4h	Col II	83	1949
SLC2A1	1.39213814527763e-10	0.730396	0.024	0.397	5.09536482553064e-06	Replicate 2	4h	Col II	83	1949
TRPC4AP	1.40456126225963e-10	-6.16112	0	0.349	5.14083467599648e-06	Replicate 2	4h	Col II	83	1949
BOD1L1	1.40456129627683e-10	-6.20333	0	0.349	5.14083480050284e-06	Replicate 2	4h	Col II	83	1949
CNOT1	1.40456129627683e-10	-6.10907	0	0.349	5.14083480050284e-06	Replicate 2	4h	Col II	83	1949
MAP2K4	1.40456136431126e-10	-5.70175	0	0.349	5.14083504951564e-06	Replicate 2	4h	Col II	83	1949
NDUFS5	1.41233387473757e-10	-0.433874	0.024	0.396	5.16928321492697e-06	Replicate 2	4h	Col II	83	1949
LUZP1	1.41243913153368e-10	-0.0587136	0.036	0.42	5.16966846532642e-06	Replicate 2	4h	Col II	83	1949
UBE2V1	1.41622085905058e-10	-1.06872	0.012	0.372	5.18350996621104e-06	Replicate 2	4h	Col II	83	1949
GMDS	1.41672542910121e-10	-0.691495	0.084	0.511	5.18535674305335e-06	Replicate 2	4h	Col II	83	1949
PLSCR1	1.42509177482819e-10	-0.243554	0.024	0.396	5.21597840504866e-06	Replicate 2	4h	Col II	83	1949
NFE2L2	1.42925227919009e-10	-0.646333	0.012	0.372	5.23120626706365e-06	Replicate 2	4h	Col II	83	1949
F11R	1.43291409724733e-10	0.135535	0.048	0.443	5.24460888733495e-06	Replicate 2	4h	Col II	83	1949
VPS4B	1.43796214878727e-10	0.0278426	0.024	0.396	5.26308526077627e-06	Replicate 2	4h	Col II	83	1949
TMEM87B	1.44011822632359e-10	0.132095	0.024	0.396	5.27097672016696e-06	Replicate 2	4h	Col II	83	1949
GAB1	1.44020137737526e-10	0.0436372	0.012	0.372	5.27128106133121e-06	Replicate 2	4h	Col II	83	1949
ANKHD1	1.46185357078951e-10	1.02896	0.024	0.396	5.3505302544467e-06	Replicate 2	4h	Col II	83	1949
FUT2	1.46813571886498e-10	-5.96755	0	0.348	5.37352354461771e-06	Replicate 2	4h	Col II	83	1949
INO80D	1.46813575438322e-10	-5.81288	0	0.348	5.37352367461801e-06	Replicate 2	4h	Col II	83	1949
SPG11	1.46813578990147e-10	-5.71546	0	0.348	5.37352380461837e-06	Replicate 2	4h	Col II	83	1949
PSMA7	1.49252495008239e-10	-1.03399	0.048	0.441	5.46279056979655e-06	Replicate 2	4h	Col II	83	1949
TAX1BP3	1.49323364087376e-10	-1.21292	0.024	0.395	5.46538444896204e-06	Replicate 2	4h	Col II	83	1949
HSD17B12	1.49632110984525e-10	-0.321955	0.012	0.372	5.47668489414459e-06	Replicate 2	4h	Col II	83	1949
TTC19	1.50318436137464e-10	-0.106125	0.012	0.372	5.50180508106732e-06	Replicate 2	4h	Col II	83	1949
TENT5A	1.51608332470626e-10	0.702872	0.036	0.419	5.5490165767574e-06	Replicate 2	4h	Col II	83	1949
NKTR	1.53452173851986e-10	-5.8577	0	0.348	5.61650301515653e-06	Replicate 2	4h	Col II	83	1949
PTGR1	1.53452192393952e-10	-6.85075	0	0.348	5.61650369381102e-06	Replicate 2	4h	Col II	83	1949
FER1L6	1.53452196102345e-10	-6.85542	0	0.348	5.61650382954192e-06	Replicate 2	4h	Col II	83	1949
CAMK2G	1.53452196102345e-10	-5.68849	0	0.348	5.61650382954192e-06	Replicate 2	4h	Col II	83	1949
COPB2	1.54511669423613e-10	-1.68891	0.012	0.371	5.65528161257365e-06	Replicate 2	4h	Col II	83	1949
CYFIP1	1.5498364554621e-10	-1.60197	0.012	0.371	5.67255641063681e-06	Replicate 2	4h	Col II	83	1949
CLIP1	1.55694248769204e-10	-0.471616	0.012	0.371	5.69856519920163e-06	Replicate 2	4h	Col II	83	1949
ITGB5	1.56169761631594e-10	-0.719986	0.012	0.371	5.71596944547797e-06	Replicate 2	4h	Col II	83	1949
SOS2	1.56885674759191e-10	-0.141934	0.012	0.371	5.74217258186114e-06	Replicate 2	4h	Col II	83	1949
OXSR1	1.57125023153732e-10	-0.0441265	0.012	0.371	5.75093297244975e-06	Replicate 2	4h	Col II	83	1949
NCOA1	1.58776383205917e-10	0.00908775	0.024	0.395	5.81137440171976e-06	Replicate 2	4h	Col II	83	1949
ACSS2	1.60172156395525e-10	0.476515	0.06	0.466	5.8624610962326e-06	Replicate 2	4h	Col II	83	1949
ZRANB2	1.60384111411427e-10	-5.99347	0	0.347	5.87021886176965e-06	Replicate 2	4h	Col II	83	1949
OSBPL3	1.60384123026523e-10	-6.0233	0	0.347	5.87021928689377e-06	Replicate 2	4h	Col II	83	1949
TAF15	1.60384123026523e-10	-5.95034	0	0.347	5.87021928689377e-06	Replicate 2	4h	Col II	83	1949
CAST	1.62180952674326e-10	-0.00303243	0.084	0.511	5.93598504883301e-06	Replicate 2	4h	Col II	83	1949
RNASEK	1.62970949044998e-10	-1.22467	0.036	0.416	5.96489970599598e-06	Replicate 2	4h	Col II	83	1949
PCBP1	1.63509872112222e-10	-1.4102	0.024	0.394	5.98462482917944e-06	Replicate 2	4h	Col II	83	1949
ACSL3	1.66121102643743e-10	0.0817273	0.036	0.417	6.08019847786365e-06	Replicate 2	4h	Col II	83	1949
CLTB	1.66986375993258e-10	-0.0629036	0.06	0.463	6.11186834772924e-06	Replicate 2	4h	Col II	83	1949
USP25	1.67622001324771e-10	-5.84302	0	0.347	6.13513287048793e-06	Replicate 2	4h	Col II	83	1949
ZDHHC21	1.67622013450843e-10	-6.10224	0	0.347	6.13513331431432e-06	Replicate 2	4h	Col II	83	1949
BAZ2A	1.70612133873209e-10	-0.883208	0.012	0.37	6.24457471189332e-06	Replicate 2	4h	Col II	83	1949
MAP4K3	1.71132572277743e-10	-0.283446	0.012	0.37	6.26362327793767e-06	Replicate 2	4h	Col II	83	1949
LMAN2	1.71140548678597e-10	-0.409462	0.024	0.394	6.26391522218532e-06	Replicate 2	4h	Col II	83	1949
ANK3	1.72178082943229e-10	0.284031	0.012	0.37	6.30189001380513e-06	Replicate 2	4h	Col II	83	1949
HNRNPA2B1	1.74234336180065e-10	-0.0934966	0.072	0.486	6.37715093852655e-06	Replicate 2	4h	Col II	83	1949
SMARCA5	1.75179028390753e-10	-5.97235	0	0.346	6.41172761812996e-06	Replicate 2	4h	Col II	83	1949
RASA1	1.75179036830079e-10	-6.21804	0	0.346	6.41172792701774e-06	Replicate 2	4h	Col II	83	1949
CSNK1G3	1.75179036830079e-10	-5.92825	0	0.346	6.41172792701774e-06	Replicate 2	4h	Col II	83	1949
INTS6	1.75179036830079e-10	-6.21268	0	0.346	6.41172792701774e-06	Replicate 2	4h	Col II	83	1949
PARP12	1.75179041049742e-10	-5.77617	0	0.346	6.4117280814616e-06	Replicate 2	4h	Col II	83	1949
RNF7	1.7688441273162e-10	-1.42326	0.024	0.393	6.47414639039001e-06	Replicate 2	4h	Col II	83	1949
YWHAH	1.7717929917081e-10	-0.616096	0.048	0.439	6.48493952895082e-06	Replicate 2	4h	Col II	83	1949
APOL6	1.78315178450462e-10	-0.590703	0.012	0.37	6.52651384646538e-06	Replicate 2	4h	Col II	83	1949
XIAP	1.78334305835488e-10	0.0327621	0.024	0.393	6.5272139278847e-06	Replicate 2	4h	Col II	83	1949
OSTF1	1.81830647975393e-10	0.68317	0.024	0.393	6.65518354654737e-06	Replicate 2	4h	Col II	83	1949
LAPTM4A	1.82512048627896e-10	-0.125145	0.036	0.416	6.6801234918296e-06	Replicate 2	4h	Col II	83	1949
SETD5	1.82646976719734e-10	1.01013	0.024	0.393	6.68506199491899e-06	Replicate 2	4h	Col II	83	1949
CNKSR3	1.830689361854e-10	-6.19155	0	0.346	6.70050613332182e-06	Replicate 2	4h	Col II	83	1949
PRXL2A	1.830689361854e-10	-6.50355	0	0.346	6.70050613332182e-06	Replicate 2	4h	Col II	83	1949
WTAP	1.83068940590323e-10	-6.12637	0	0.346	6.70050629454641e-06	Replicate 2	4h	Col II	83	1949
ARHGAP10	1.83068944995244e-10	-6.15829	0	0.346	6.70050645577092e-06	Replicate 2	4h	Col II	83	1949
FHL2	1.83476356290861e-10	-0.684425	0.084	0.508	6.71541811660179e-06	Replicate 2	4h	Col II	83	1949
MUC20	1.84945818978113e-10	-1.45263	0.012	0.369	6.76920192041793e-06	Replicate 2	4h	Col II	83	1949
CBLC	1.86357992021365e-10	-0.781004	0.012	0.369	6.82088886597399e-06	Replicate 2	4h	Col II	83	1949
H2AFJ	1.86641680392833e-10	-0.980234	0.012	0.369	6.83127214405806e-06	Replicate 2	4h	Col II	83	1949
TSG101	1.8664168899852e-10	-0.312531	0.012	0.369	6.83127245903484e-06	Replicate 2	4h	Col II	83	1949
EPB41L2	1.86925794977612e-10	-0.387292	0.012	0.369	6.84167102197558e-06	Replicate 2	4h	Col II	83	1949
DNAJC5	1.87495292346178e-10	0.127798	0.012	0.369	6.86251519516245e-06	Replicate 2	4h	Col II	83	1949
SERPINB1	1.87736686070539e-10	-0.301296	0.072	0.485	6.87135044686782e-06	Replicate 2	4h	Col II	83	1949
ELOVL6	1.87780685012304e-10	0.333139	0.012	0.369	6.87296085213535e-06	Replicate 2	4h	Col II	83	1949
MAP7	1.90598477984465e-10	1.4872	0.024	0.393	6.97609489270939e-06	Replicate 2	4h	Col II	83	1949
SEPTIN11	1.91150286083818e-10	0.0284306	0.036	0.416	6.99629162095383e-06	Replicate 2	4h	Col II	83	1949
FAM172A	1.9130602776278e-10	-6.2363	0	0.345	7.0019919221455e-06	Replicate 2	4h	Col II	83	1949
COPA	1.91306032360899e-10	-5.6181	0	0.345	7.00199209044128e-06	Replicate 2	4h	Col II	83	1949
PIK3CB	1.91306032360899e-10	-5.69234	0	0.345	7.00199209044128e-06	Replicate 2	4h	Col II	83	1949
LASP1	1.92968635420554e-10	0.498736	0.048	0.439	7.06284502502769e-06	Replicate 2	4h	Col II	83	1949
CBLB	1.9332975845169e-10	-1.21685	0.024	0.392	7.07606248909031e-06	Replicate 2	4h	Col II	83	1949
PPP2R5A	1.94755205140387e-10	-0.425945	0.012	0.369	7.12823526334332e-06	Replicate 2	4h	Col II	83	1949
BTNL3	1.94777531504387e-10	-0.876495	0.024	0.392	7.12905243059206e-06	Replicate 2	4h	Col II	83	1949
FBXL5	1.95051505977267e-10	-0.653747	0.012	0.369	7.13908017027394e-06	Replicate 2	4h	Col II	83	1949
SRPK2	1.95348242703944e-10	-1.01283	0.012	0.369	7.14994103120707e-06	Replicate 2	4h	Col II	83	1949
GHITM	1.9624113314186e-10	0.156317	0.012	0.369	7.18262171412521e-06	Replicate 2	4h	Col II	83	1949
MIR210HG	1.9624113314186e-10	-0.0662389	0.012	0.369	7.18262171412521e-06	Replicate 2	4h	Col II	83	1949
HINT1	1.96445854518886e-10	-0.289403	0.096	0.529	7.19011472124574e-06	Replicate 2	4h	Col II	83	1949
YTHDC1	1.99905204539584e-10	-6.20984	0	0.345	7.31673039135333e-06	Replicate 2	4h	Col II	83	1949
AK1	2.00148068747563e-10	-1.92179	0.012	0.368	7.32561946422957e-06	Replicate 2	4h	Col II	83	1949
GABARAP	2.00151794941355e-10	-0.554282	0.06	0.46	7.32575584664853e-06	Replicate 2	4h	Col II	83	1949
LRCH1	2.04141430055943e-10	-0.480476	0.012	0.368	7.47178048147757e-06	Replicate 2	4h	Col II	83	1949
HK2	2.04153878231071e-10	-0.338649	0.024	0.392	7.47223609713544e-06	Replicate 2	4h	Col II	83	1949
PDCD10	2.07068882075457e-10	-0.506237	0.024	0.391	7.57892815284379e-06	Replicate 2	4h	Col II	83	1949
NCOA6	2.0783867501024e-10	0.882895	0.024	0.392	7.60710334404979e-06	Replicate 2	4h	Col II	83	1949
TTC17	2.08882050731836e-10	-6.0955	0	0.344	7.64529193883593e-06	Replicate 2	4h	Col II	83	1949
LAMP1	2.10745221738599e-10	-1.37986	0.012	0.368	7.71348586085447e-06	Replicate 2	4h	Col II	83	1949
NPNT	2.12997563279246e-10	-0.924298	0.012	0.368	7.79592381358367e-06	Replicate 2	4h	Col II	83	1949
RAD23B	2.13334839922704e-10	-0.0848751	0.024	0.391	7.80826847601087e-06	Replicate 2	4h	Col II	83	1949
FUCA1	2.14450248556322e-10	0.259697	0.024	0.391	7.84909354740995e-06	Replicate 2	4h	Col II	83	1949
ITPRID2	2.14930038518871e-10	0.546978	0.024	0.391	7.86665433982919e-06	Replicate 2	4h	Col II	83	1949
KIAA1217	2.14930038518871e-10	0.250946	0.024	0.391	7.86665433982919e-06	Replicate 2	4h	Col II	83	1949
KIF5B	2.15966352823352e-10	0.064853	0.06	0.461	7.9045844796875e-06	Replicate 2	4h	Col II	83	1949
CCDC186	2.17613896610237e-10	-0.151197	0.036	0.414	7.96488622983129e-06	Replicate 2	4h	Col II	83	1949
ZFR	2.18252688771663e-10	-6.02834	0	0.344	7.98826666173165e-06	Replicate 2	4h	Col II	83	1949
FNDC3A	2.18252688771663e-10	-5.87183	0	0.344	7.98826666173165e-06	Replicate 2	4h	Col II	83	1949
LMBRD1	2.20548636755199e-10	-1.64837	0.012	0.367	8.07230065387703e-06	Replicate 2	4h	Col II	83	1949
IQGAP2	2.21376578109803e-10	0.804233	0.048	0.438	8.10260413539689e-06	Replicate 2	4h	Col II	83	1949
CSDE1	2.22447381832208e-10	0.70674	0.036	0.414	8.14179662244064e-06	Replicate 2	4h	Col II	83	1949
EIF3A	2.22753078269296e-10	0.185867	0.024	0.391	8.1529854177345e-06	Replicate 2	4h	Col II	83	1949
BACE2	2.25355426937877e-10	0.337805	0.048	0.437	8.24823398135325e-06	Replicate 2	4h	Col II	83	1949
SMCHD1	2.26869851185584e-10	0.545425	0.048	0.438	8.30366342324357e-06	Replicate 2	4h	Col II	83	1949
TECR	2.28034031463814e-10	-6.22806	0	0.343	8.34627358560705e-06	Replicate 2	4h	Col II	83	1949
SLC44A1	2.31947614479476e-10	-0.123886	0.048	0.437	8.4895146375633e-06	Replicate 2	4h	Col II	83	1949
SNX3	2.33423376094778e-10	-0.662122	0.036	0.413	8.54352898844495e-06	Replicate 2	4h	Col II	83	1949
USO1	2.33615460539789e-10	0.184417	0.012	0.367	8.55055947121681e-06	Replicate 2	4h	Col II	83	1949
XRCC5	2.35826854283566e-10	-0.122148	0.036	0.413	8.6314986936328e-06	Replicate 2	4h	Col II	83	1949
TFPI	2.35888367474039e-10	0.531907	0.024	0.39	8.63375013791731e-06	Replicate 2	4h	Col II	83	1949
FAM126B	2.38243607842317e-10	-5.93483	0	0.342	8.71995429063665e-06	Replicate 2	4h	Col II	83	1949
RB1	2.38243613537593e-10	-6.27589	0	0.342	8.71995449908943e-06	Replicate 2	4h	Col II	83	1949
PSMD7	2.38243613537593e-10	-5.89521	0	0.342	8.71995449908943e-06	Replicate 2	4h	Col II	83	1949
VEZT	2.38243619232867e-10	-5.9428	0	0.342	8.71995470754216e-06	Replicate 2	4h	Col II	83	1949
MAP2K5	2.38243619232867e-10	-6.27073	0	0.342	8.71995470754216e-06	Replicate 2	4h	Col II	83	1949
SHOC2	2.38620199132101e-10	1.27785	0.036	0.414	8.73373790843405e-06	Replicate 2	4h	Col II	83	1949
AGPAT2	2.38788534442153e-10	0.142502	0.048	0.436	8.73989914911725e-06	Replicate 2	4h	Col II	83	1949
KRTCAP2	2.39416960184841e-10	-0.321047	0.024	0.39	8.76290015972536e-06	Replicate 2	4h	Col II	83	1949
UBE2L3	2.40706511633309e-10	0.0937455	0.036	0.413	8.81009903229075e-06	Replicate 2	4h	Col II	83	1949
ARFGAP3	2.41563615942592e-10	-0.453351	0.024	0.39	8.84146990711479e-06	Replicate 2	4h	Col II	83	1949
NPEPPS	2.41964075243037e-10	0.764978	0.048	0.437	8.85612711797041e-06	Replicate 2	4h	Col II	83	1949
FOXJ3	2.42245842450713e-10	-0.64222	0.012	0.366	8.86644007953855e-06	Replicate 2	4h	Col II	83	1949
BTBD7	2.42245859087545e-10	-1.34955	0.012	0.366	8.86644068846324e-06	Replicate 2	4h	Col II	83	1949
FRK	2.4372906177902e-10	-0.730808	0.024	0.39	8.9207273901739e-06	Replicate 2	4h	Col II	83	1949
TBC1D8	2.47012798651158e-10	0.133615	0.024	0.39	9.04091544343104e-06	Replicate 2	4h	Col II	83	1949
SARAF	2.47103493567713e-10	-0.172276	0.036	0.413	9.04423496807188e-06	Replicate 2	4h	Col II	83	1949
STAU1	2.48211379482049e-10	0.741392	0.036	0.413	9.08478470042247e-06	Replicate 2	4h	Col II	83	1949
WWP2	2.48899749972313e-10	-5.85804	0	0.342	9.10997974873662e-06	Replicate 2	4h	Col II	83	1949
CLDN1	2.48912438100335e-10	-1.89059	0.012	0.365	9.11044414691036e-06	Replicate 2	4h	Col II	83	1949
AOC1	2.49153678055945e-10	0.105664	0.048	0.436	9.11927377052564e-06	Replicate 2	4h	Col II	83	1949
TCF25	2.50143031273167e-10	-0.365682	0.024	0.389	9.15548508762918e-06	Replicate 2	4h	Col II	83	1949
NDUFA11	2.52713260457216e-10	-0.733463	0.012	0.365	9.24955804599457e-06	Replicate 2	4h	Col II	83	1949
UBA6	2.55407553724789e-10	0.600062	0.012	0.365	9.348171873881e-06	Replicate 2	4h	Col II	83	1949
PON2	2.60021483732002e-10	-5.98699	0	0.341	9.51704632607501e-06	Replicate 2	4h	Col II	83	1949
CTNNB1	2.60529900353527e-10	0.364954	0.06	0.459	9.53565488283944e-06	Replicate 2	4h	Col II	83	1949
GCNT1	2.61633490231524e-10	-1.38657	0.012	0.365	9.57604737596399e-06	Replicate 2	4h	Col II	83	1949
PSMA6	2.62116157395692e-10	-0.227418	0.024	0.389	9.59371347683971e-06	Replicate 2	4h	Col II	83	1949
BCAP31	2.62896229655852e-10	0.0251494	0.024	0.389	9.62226490163382e-06	Replicate 2	4h	Col II	83	1949
PITPNC1	2.63223294512184e-10	-1.76725	0.012	0.365	9.63423580244045e-06	Replicate 2	4h	Col II	83	1949
FUT8	2.64070646100566e-10	-0.771938	0.024	0.389	9.66524971792683e-06	Replicate 2	4h	Col II	83	1949
CLINT1	2.6479917945226e-10	0.718626	0.048	0.436	9.69191476713218e-06	Replicate 2	4h	Col II	83	1949
LAMTOR5	2.6542438044019e-10	-1.06666	0.024	0.388	9.71479774849141e-06	Replicate 2	4h	Col II	83	1949
TMCC1	2.65804512649572e-10	0.358153	0.036	0.412	9.72871096748697e-06	Replicate 2	4h	Col II	83	1949
CD58	2.660281776983e-10	0.0812293	0.012	0.365	9.73689733193549e-06	Replicate 2	4h	Col II	83	1949
RSRP1	2.66028183772038e-10	-0.690411	0.012	0.365	9.73689755424038e-06	Replicate 2	4h	Col II	83	1949
PITPNA	2.67239195486537e-10	0.227184	0.012	0.365	9.78122179400273e-06	Replicate 2	4h	Col II	83	1949
SSBP1	2.71628660683369e-10	-6.55208	0	0.341	9.94188060967201e-06	Replicate 2	4h	Col II	83	1949
ANKIB1	2.71628667155626e-10	-6.12442	0	0.341	9.94188084656305e-06	Replicate 2	4h	Col II	83	1949
UHMK1	2.71628673627882e-10	-6.21419	0	0.341	9.94188108345411e-06	Replicate 2	4h	Col II	83	1949
KATNBL1	2.71628673627882e-10	-5.91921	0	0.341	9.94188108345411e-06	Replicate 2	4h	Col II	83	1949
CNOT6L	2.71628680100142e-10	-6.14279	0	0.341	9.94188132034529e-06	Replicate 2	4h	Col II	83	1949
RNF111	2.71628680100142e-10	-5.66234	0	0.341	9.94188132034529e-06	Replicate 2	4h	Col II	83	1949
VPS37B	2.71628686572398e-10	-5.89355	0	0.341	9.94188155723635e-06	Replicate 2	4h	Col II	83	1949
ACTR10	2.71628686572398e-10	-6.23999	0	0.341	9.94188155723635e-06	Replicate 2	4h	Col II	83	1949
LINC00486	2.72054768024084e-10	0.204743	0.036	0.412	9.95747656444952e-06	Replicate 2	4h	Col II	83	1949
CAPZA2	2.74932094328646e-10	-0.00704337	0.048	0.435	1.00627895845228e-05	Replicate 2	4h	Col II	83	1949
HTATIP2	2.76242170800798e-10	-0.689045	0.012	0.364	1.011073969348e-05	Replicate 2	4h	Col II	83	1949
CAMTA1	2.76660514088529e-10	-0.695641	0.012	0.364	1.01260514761542e-05	Replicate 2	4h	Col II	83	1949
WIPF2	2.7666054564007e-10	-0.915385	0.012	0.364	1.01260526309722e-05	Replicate 2	4h	Col II	83	1949
LITAF	2.76660551950377e-10	-0.692608	0.012	0.364	1.01260528619358e-05	Replicate 2	4h	Col II	83	1949
HELZ	2.77079539256769e-10	-0.369269	0.012	0.364	1.0141388216337e-05	Replicate 2	4h	Col II	83	1949
GPATCH8	2.77499146214541e-10	-0.487841	0.012	0.364	1.01567462505984e-05	Replicate 2	4h	Col II	83	1949
DCAF6	2.7791937371707e-10	-0.767176	0.012	0.364	1.01721269974185e-05	Replicate 2	4h	Col II	83	1949
PFN1	2.78426631894856e-10	-0.0277789	0.048	0.434	1.01906931539836e-05	Replicate 2	4h	Col II	83	1949
VPS13D	2.79183782080675e-10	0.425861	0.012	0.364	1.02184056079348e-05	Replicate 2	4h	Col II	83	1949
USP9X	2.80521774400831e-10	0.684525	0.036	0.412	1.02673774648448e-05	Replicate 2	4h	Col II	83	1949
BRI3	2.80931312337684e-10	0.473445	0.036	0.412	1.02823669628716e-05	Replicate 2	4h	Col II	83	1949
CES2	2.81328270768445e-10	0.112811	0.048	0.435	1.02968960383959e-05	Replicate 2	4h	Col II	83	1949
CTSZ	2.84814694816123e-10	0.0196206	0.036	0.411	1.04245026449649e-05	Replicate 2	4h	Col II	83	1949
ARF1	2.86201765682465e-10	0.629746	0.06	0.458	1.04752708257439e-05	Replicate 2	4h	Col II	83	1949
SEPTIN10	2.90341866203997e-10	0.0552101	0.024	0.387	1.06268026449325e-05	Replicate 2	4h	Col II	83	1949
PPA2	2.96383035940969e-10	-6.13393	0	0.34	1.08479154984754e-05	Replicate 2	4h	Col II	83	1949
MIER3	2.96383042987769e-10	-5.61606	0	0.34	1.08479157563953e-05	Replicate 2	4h	Col II	83	1949
LUC7L2	2.96383057081367e-10	-5.7978	0	0.34	1.08479162722351e-05	Replicate 2	4h	Col II	83	1949
MPHOSPH8	2.96383057081367e-10	-5.98067	0	0.34	1.08479162722351e-05	Replicate 2	4h	Col II	83	1949
ATG5	3.02365915314999e-10	-1.47971	0.012	0.363	1.10668948664443e-05	Replicate 2	4h	Col II	83	1949
COBLL1	3.0282327617423e-10	-1.20214	0.012	0.363	1.1083634731253e-05	Replicate 2	4h	Col II	83	1949
PACSIN2	3.0328133324854e-10	-1.4791	0.012	0.363	1.11004000782298e-05	Replicate 2	4h	Col II	83	1949
MARVELD3	3.03293832945925e-10	0.0398676	0.024	0.387	1.11008575796538e-05	Replicate 2	4h	Col II	83	1949
RNF10	3.04199457259638e-10	0.293875	0.012	0.363	1.113400433516e-05	Replicate 2	4h	Col II	83	1949
ARL6IP4	3.09574149713074e-10	-6.39911	0	0.339	1.13307234536482e-05	Replicate 2	4h	Col II	83	1949
EIF2AK2	3.09574179122912e-10	-6.06494	0	0.339	1.13307245300777e-05	Replicate 2	4h	Col II	83	1949
GTF2I	3.09574179122912e-10	-6.02776	0	0.339	1.13307245300777e-05	Replicate 2	4h	Col II	83	1949
TAB2	3.09574193827832e-10	-5.74224	0	0.339	1.13307250682925e-05	Replicate 2	4h	Col II	83	1949
ATP5PB	3.12991402384733e-10	-1.24972	0.012	0.363	1.14557983186836e-05	Replicate 2	4h	Col II	83	1949
ERRFI1	3.14937707053925e-10	-0.199596	0.024	0.386	1.15270350158807e-05	Replicate 2	4h	Col II	83	1949
TPM4	3.1588383075791e-10	0.444568	0.096	0.526	1.15616640895702e-05	Replicate 2	4h	Col II	83	1949
NCOA3	3.16319040549158e-10	-0.624289	0.012	0.363	1.15775932031397e-05	Replicate 2	4h	Col II	83	1949
MYO1C	3.16319054925121e-10	-0.0907362	0.012	0.363	1.15775937293144e-05	Replicate 2	4h	Col II	83	1949
PPP4R2	3.16797244035017e-10	-0.770598	0.012	0.363	1.15950959289256e-05	Replicate 2	4h	Col II	83	1949
LRRFIP1	3.1992253931305e-10	0.59024	0.072	0.481	1.1709484861397e-05	Replicate 2	4h	Col II	83	1949
TMEM176B	3.21056114137051e-10	-2.78627	0.012	0.362	1.17509748335302e-05	Replicate 2	4h	Col II	83	1949
PABPC1	3.22454597541868e-10	-0.0098585	0.036	0.409	1.18021607246299e-05	Replicate 2	4h	Col II	83	1949
OTUD7B	3.23338779645147e-10	-6.02639	0	0.339	1.1834522673792e-05	Replicate 2	4h	Col II	83	1949
SPNS2	3.23338787316207e-10	-6.39525	0	0.339	1.18345229545605e-05	Replicate 2	4h	Col II	83	1949
CANT1	3.23338787316207e-10	-5.98386	0	0.339	1.18345229545605e-05	Replicate 2	4h	Col II	83	1949
MPZL1	3.23338794987266e-10	-5.85025	0	0.339	1.18345232353289e-05	Replicate 2	4h	Col II	83	1949
NSRP1	3.23338794987266e-10	-5.96303	0	0.339	1.18345232353289e-05	Replicate 2	4h	Col II	83	1949
SOX6	3.23338802658322e-10	-6.40586	0	0.339	1.18345235160972e-05	Replicate 2	4h	Col II	83	1949
PLCE1	3.23338810329384e-10	-5.97989	0	0.339	1.18345237968658e-05	Replicate 2	4h	Col II	83	1949
COX16	3.23338810329384e-10	-6.07751	0	0.339	1.18345237968658e-05	Replicate 2	4h	Col II	83	1949
UBE2B	3.2481079400974e-10	0.280021	0.036	0.409	1.18883998715505e-05	Replicate 2	4h	Col II	83	1949
BRK1	3.24959430465215e-10	-1.48086	0.012	0.362	1.18938401144573e-05	Replicate 2	4h	Col II	83	1949
HLA-B	3.25754439328142e-10	-0.222414	0.12	0.568	1.19229382338493e-05	Replicate 2	4h	Col II	83	1949
ETFA	3.27660465092685e-10	0.249837	0.036	0.409	1.19927006828574e-05	Replicate 2	4h	Col II	83	1949
SLC16A3	3.28412834521566e-10	-1.36665	0.012	0.362	1.20202381563238e-05	Replicate 2	4h	Col II	83	1949
SH3RF2	3.28909084419941e-10	-2.03871	0.012	0.362	1.20384013988543e-05	Replicate 2	4h	Col II	83	1949
SERTAD2	3.29406081408634e-10	-0.977903	0.012	0.362	1.20565919856374e-05	Replicate 2	4h	Col II	83	1949
ELF2	3.29406081408634e-10	-1.31175	0.012	0.362	1.20565919856374e-05	Replicate 2	4h	Col II	83	1949
RC3H1	3.3140138214218e-10	-0.167555	0.012	0.362	1.21296219877859e-05	Replicate 2	4h	Col II	83	1949
ARFGEF2	3.31902033206631e-10	0.432881	0.012	0.362	1.21479463173959e-05	Replicate 2	4h	Col II	83	1949
ATP6V0A1	3.37701195194978e-10	-5.9327	0	0.338	1.23602014453314e-05	Replicate 2	4h	Col II	83	1949
DOCK7	3.37701203198105e-10	-5.65714	0	0.338	1.23602017382538e-05	Replicate 2	4h	Col II	83	1949
AIG1	3.37701203198105e-10	-6.30544	0	0.338	1.23602017382538e-05	Replicate 2	4h	Col II	83	1949
TMEM14C	3.37701219204361e-10	-6.35794	0	0.338	1.23602023240988e-05	Replicate 2	4h	Col II	83	1949
FAR2	3.37701219204361e-10	-5.80963	0	0.338	1.23602023240988e-05	Replicate 2	4h	Col II	83	1949
DUOX2	3.38748975872521e-10	0.0217576	0.036	0.409	1.23985512659101e-05	Replicate 2	4h	Col II	83	1949
CYB5B	3.38904202448547e-10	-1.57655	0.012	0.362	1.24042327138193e-05	Replicate 2	4h	Col II	83	1949
DNAJC15	3.39928883468015e-10	-1.94371	0.012	0.362	1.24417370638128e-05	Replicate 2	4h	Col II	83	1949
MAPK1	3.41471594476467e-10	-1.05405	0.012	0.362	1.24982018294332e-05	Replicate 2	4h	Col II	83	1949
LMTK2	3.43021132758509e-10	-1.41195	0.012	0.362	1.25549164800942e-05	Replicate 2	4h	Col II	83	1949
HLA-F	3.46663450252258e-10	0.42363	0.012	0.362	1.26882289426829e-05	Replicate 2	4h	Col II	83	1949
PSMB1	3.50982352245275e-10	-0.779856	0.024	0.385	1.28463050745293e-05	Replicate 2	4h	Col II	83	1949
SMIM24	3.51836825682081e-10	-2.16508	0.012	0.361	1.28775796567898e-05	Replicate 2	4h	Col II	83	1949
CHMP3	3.5224474884592e-10	0.0200195	0.036	0.408	1.28925100525095e-05	Replicate 2	4h	Col II	83	1949
PREP	3.52686736299414e-10	-5.86773	0	0.338	1.29086872352948e-05	Replicate 2	4h	Col II	83	1949
GSDMB	3.52686736299414e-10	-5.94279	0	0.338	1.29086872352948e-05	Replicate 2	4h	Col II	83	1949
SELENOH	3.52686744648637e-10	-6.7061	0	0.338	1.29086875408848e-05	Replicate 2	4h	Col II	83	1949
PDE9A	3.52686761347085e-10	-6.12492	0	0.338	1.29086881520647e-05	Replicate 2	4h	Col II	83	1949
SLC5A1	3.52686761347085e-10	-6.44506	0	0.338	1.29086881520647e-05	Replicate 2	4h	Col II	83	1949
MZT2A	3.55161856393355e-10	-0.47522	0.024	0.385	1.29992791058532e-05	Replicate 2	4h	Col II	83	1949
PBRM1	3.58264013126241e-10	-0.45868	0.012	0.361	1.31128211444336e-05	Replicate 2	4h	Col II	83	1949
YME1L1	3.58804732353101e-10	-1.32973	0.012	0.361	1.31326120088558e-05	Replicate 2	4h	Col II	83	1949
NET1	3.6045465740185e-10	0.0500976	0.024	0.385	1.31930009155651e-05	Replicate 2	4h	Col II	83	1949
HNRNPA3	3.60534653035836e-10	0.601996	0.036	0.408	1.31959288357646e-05	Replicate 2	4h	Col II	83	1949
PRSS23	3.61644372116246e-10	0.0776194	0.048	0.431	1.32365456638267e-05	Replicate 2	4h	Col II	83	1949
GPBP1	3.63428053326701e-10	0.661781	0.036	0.408	1.33018301798106e-05	Replicate 2	4h	Col II	83	1949
TANK	3.64205360804919e-10	0.427052	0.024	0.385	1.33302804108208e-05	Replicate 2	4h	Col II	83	1949
DIAPH1	3.68211692883222e-10	0.936862	0.036	0.408	1.34769161712188e-05	Replicate 2	4h	Col II	83	1949
BCLAF1	3.68321781864196e-10	-5.82782	0	0.337	1.34809455380115e-05	Replicate 2	4h	Col II	83	1949
NEDD4	3.68321781864196e-10	-6.19488	0	0.337	1.34809455380115e-05	Replicate 2	4h	Col II	83	1949
POLR1D	3.68321790574118e-10	-6.21063	0	0.337	1.34809458568033e-05	Replicate 2	4h	Col II	83	1949
INSIG2	3.68321807993958e-10	-5.78874	0	0.337	1.34809464943869e-05	Replicate 2	4h	Col II	83	1949
TNKS	3.68321807993958e-10	-5.9454	0	0.337	1.34809464943869e-05	Replicate 2	4h	Col II	83	1949
NPC2	3.68408285505109e-10	-0.456408	0.048	0.43	1.34841116577725e-05	Replicate 2	4h	Col II	83	1949
RALBP1	3.68742227967885e-10	-0.718451	0.024	0.384	1.34963342858525e-05	Replicate 2	4h	Col II	83	1949
HIST1H1C	3.72999038733833e-10	-0.314592	0.072	0.476	1.3652137816697e-05	Replicate 2	4h	Col II	83	1949
CLCN3	3.75298090889733e-10	-1.15454	0.012	0.361	1.37362854246551e-05	Replicate 2	4h	Col II	83	1949
VCP	3.75298090889733e-10	-0.540399	0.012	0.361	1.37362854246551e-05	Replicate 2	4h	Col II	83	1949
ATRX	3.77010838282981e-10	0.363236	0.024	0.384	1.37989736919954e-05	Replicate 2	4h	Col II	83	1949
GTF3C6	3.77568445681074e-10	0.072613	0.024	0.384	1.3819382680373e-05	Replicate 2	4h	Col II	83	1949
MCFD2	3.84633844615896e-10	-5.93858	0	0.337	1.40779833467864e-05	Replicate 2	4h	Col II	83	1949
NDUFB8	3.84918555151479e-10	-1.79879	0.012	0.36	1.40884040370993e-05	Replicate 2	4h	Col II	83	1949
SARNP	3.87829712156802e-10	-1.26001	0.012	0.36	1.41949552946511e-05	Replicate 2	4h	Col II	83	1949
F3	3.91301837659774e-10	-0.660477	0.06	0.452	1.43220385601854e-05	Replicate 2	4h	Col II	83	1949
WSB2	3.92532279980542e-10	-0.0937514	0.012	0.36	1.43670739795678e-05	Replicate 2	4h	Col II	83	1949
PPP1CC	3.9253229771511e-10	-0.382222	0.012	0.36	1.43670746286707e-05	Replicate 2	4h	Col II	83	1949
VGLL4	3.93124011664572e-10	-0.811708	0.012	0.36	1.4388731950935e-05	Replicate 2	4h	Col II	83	1949
LONP2	3.93124011664572e-10	0.0884973	0.012	0.36	1.4388731950935e-05	Replicate 2	4h	Col II	83	1949
N4BP1	3.9372788020252e-10	-0.247608	0.024	0.384	1.44108341432924e-05	Replicate 2	4h	Col II	83	1949
EMP1	3.94892702950169e-10	-0.20197	0.024	0.384	1.44534678206791e-05	Replicate 2	4h	Col II	83	1949
USP15	3.9490441841661e-10	0.182186	0.012	0.36	1.44538966184663e-05	Replicate 2	4h	Col II	83	1949
RHPN2	3.97006817191057e-10	0.45856	0.048	0.431	1.45308465160099e-05	Replicate 2	4h	Col II	83	1949
CDH17	4.01595949835171e-10	-0.237623	0.096	0.524	1.46988133599171e-05	Replicate 2	4h	Col II	83	1949
LNX2	4.01651454014093e-10	-5.70149	0	0.336	1.47008448683698e-05	Replicate 2	4h	Col II	83	1949
MAPK1IP1L	4.01651454014093e-10	-6.02432	0	0.336	1.47008448683698e-05	Replicate 2	4h	Col II	83	1949
PRMT2	4.01651463491653e-10	-6.07254	0	0.336	1.4700845215258e-05	Replicate 2	4h	Col II	83	1949
RALB	4.06847910183949e-10	-0.969016	0.012	0.36	1.48910403606427e-05	Replicate 2	4h	Col II	83	1949
EPS8L2	4.07616329562333e-10	0.481201	0.036	0.407	1.49191652783109e-05	Replicate 2	4h	Col II	83	1949
ARHGAP42	4.08074943259233e-10	-1.99058	0.012	0.36	1.49359509982312e-05	Replicate 2	4h	Col II	83	1949
ZKSCAN1	4.1421442991804e-10	0.572556	0.024	0.383	1.51606623494302e-05	Replicate 2	4h	Col II	83	1949
ARHGAP18	4.16171198595103e-10	0.220114	0.036	0.406	1.52322820397794e-05	Replicate 2	4h	Col II	83	1949
PGRMC1	4.17331135969232e-10	0.152055	0.048	0.43	1.52747369076099e-05	Replicate 2	4h	Col II	83	1949
TNFRSF1A	4.19404413221811e-10	-5.88799	0	0.335	1.53506209283315e-05	Replicate 2	4h	Col II	83	1949
AMBRA1	4.1940443299334e-10	-6.06887	0	0.335	1.53506216519892e-05	Replicate 2	4h	Col II	83	1949
PPP2R1A	4.19404452764875e-10	-5.93114	0	0.335	1.53506223756472e-05	Replicate 2	4h	Col II	83	1949
YWHAB	4.22032571374299e-10	0.438338	0.072	0.476	1.54468141448707e-05	Replicate 2	4h	Col II	83	1949
RNPEP	4.26136599260245e-10	-1.23098	0.012	0.359	1.55970256695242e-05	Replicate 2	4h	Col II	83	1949
MSMO1	4.28831981422621e-10	0.166125	0.072	0.476	1.56956793520494e-05	Replicate 2	4h	Col II	83	1949
BPTF	4.30632367095599e-10	-0.366748	0.024	0.383	1.5761575268066e-05	Replicate 2	4h	Col II	83	1949
JUND	4.35840975214856e-10	0.383157	0.06	0.452	1.59522155338389e-05	Replicate 2	4h	Col II	83	1949
MT-ND1	4.35876934418966e-10	-0.599318	0.157	0.618	1.59535316766686e-05	Replicate 2	4h	Col II	83	1949
RB1CC1	4.37030833408155e-10	1.18	0.024	0.383	1.59957655335719e-05	Replicate 2	4h	Col II	83	1949
DDX46	4.37923765244016e-10	-6.20074	0	0.335	1.60284477316962e-05	Replicate 2	4h	Col II	83	1949
EPAS1	4.3792377555515e-10	-5.71225	0	0.335	1.60284481090941e-05	Replicate 2	4h	Col II	83	1949
PCED1B	4.3792377555515e-10	-6.80968	0	0.335	1.60284481090941e-05	Replicate 2	4h	Col II	83	1949
VPS36	4.3792377555515e-10	-5.79645	0	0.335	1.60284481090941e-05	Replicate 2	4h	Col II	83	1949
SCOC	4.3792378586628e-10	-6.15917	0	0.335	1.60284484864917e-05	Replicate 2	4h	Col II	83	1949
XYLT1	4.37923796177408e-10	-6.16781	0	0.335	1.60284488638893e-05	Replicate 2	4h	Col II	83	1949
ST13	4.37923796177408e-10	-6.47041	0	0.335	1.60284488638893e-05	Replicate 2	4h	Col II	83	1949
EIF5B	4.40649715283146e-10	-1.55951	0.012	0.359	1.61282202290784e-05	Replicate 2	4h	Col II	83	1949
SEC11A	4.42433954461663e-10	-0.315682	0.024	0.382	1.61935251672513e-05	Replicate 2	4h	Col II	83	1949
HDHD3	4.43740911193248e-10	-0.283185	0.024	0.382	1.62413610905841e-05	Replicate 2	4h	Col II	83	1949
GALE	4.4439576345126e-10	-0.44198	0.024	0.382	1.62653293380796e-05	Replicate 2	4h	Col II	83	1949
RPS27	4.45319373690795e-10	-0.101676	0.072	0.474	1.62991343964568e-05	Replicate 2	4h	Col II	83	1949
CDV3	4.45648566810266e-10	-0.799067	0.012	0.359	1.63111831938225e-05	Replicate 2	4h	Col II	83	1949
UBA52	4.47646158825952e-10	-0.335313	0.072	0.474	1.63842970591887e-05	Replicate 2	4h	Col II	83	1949
IGF2R	4.47663590316325e-10	0.0533468	0.012	0.359	1.63849350691678e-05	Replicate 2	4h	Col II	83	1949
ATXN2	4.49011860067817e-10	-0.513053	0.012	0.359	1.64342830903422e-05	Replicate 2	4h	Col II	83	1949
PLEKHA6	4.49687515841864e-10	-0.0166248	0.012	0.359	1.64590127673281e-05	Replicate 2	4h	Col II	83	1949
PNISR	4.50332126233864e-10	0.73138	0.024	0.382	1.64826061522856e-05	Replicate 2	4h	Col II	83	1949
CMIP	4.55504670787196e-10	0.833531	0.036	0.406	1.66719264554822e-05	Replicate 2	4h	Col II	83	1949
PTPRE	4.57241747901928e-10	-5.55813	0	0.334	1.67355052149585e-05	Replicate 2	4h	Col II	83	1949
BIRC2	4.57241747901928e-10	-5.57521	0	0.334	1.67355052149585e-05	Replicate 2	4h	Col II	83	1949
PPP1R13B	4.57241758656283e-10	-6.12058	0	0.334	1.67355056085786e-05	Replicate 2	4h	Col II	83	1949
MMP28	4.57241758656283e-10	-6.02994	0	0.334	1.67355056085786e-05	Replicate 2	4h	Col II	83	1949
PXN	4.57241780164981e-10	-5.66472	0	0.334	1.67355063958185e-05	Replicate 2	4h	Col II	83	1949
AGPAT3	4.57241780164981e-10	-5.84355	0	0.334	1.67355063958185e-05	Replicate 2	4h	Col II	83	1949
RPN2	4.59914684707878e-10	-0.287962	0.048	0.428	1.68333373749931e-05	Replicate 2	4h	Col II	83	1949
DARS	4.66734493116707e-10	-1.23038	0.012	0.358	1.70829491825646e-05	Replicate 2	4h	Col II	83	1949
RALGPS1	4.70254628821698e-10	0.532049	0.012	0.358	1.7211789669503e-05	Replicate 2	4h	Col II	83	1949
PNRC2	4.74958519053862e-10	-1.09115	0.024	0.381	1.73839567558904e-05	Replicate 2	4h	Col II	83	1949
LRP10	4.75581276387696e-10	0.228149	0.048	0.428	1.74067502970661e-05	Replicate 2	4h	Col II	83	1949
CTDSP1	4.7739196163856e-10	-5.93464	0	0.334	1.74730231879329e-05	Replicate 2	4h	Col II	83	1949
PCSK7	4.7739196163856e-10	-5.75884	0	0.334	1.74730231879329e-05	Replicate 2	4h	Col II	83	1949
RETSAT	4.77391995287031e-10	-5.69164	0	0.334	1.74730244195006e-05	Replicate 2	4h	Col II	83	1949
PLOD2	4.78995775859656e-10	-0.0618851	0.072	0.474	1.75317243922393e-05	Replicate 2	4h	Col II	83	1949
GMDS-DT	4.79041734246976e-10	0.853207	0.036	0.405	1.75334065151736e-05	Replicate 2	4h	Col II	83	1949
PPP4R3B	4.86598187132965e-10	-0.661968	0.012	0.357	1.78099802472536e-05	Replicate 2	4h	Col II	83	1949
RBPJ	4.88062165182188e-10	-0.347182	0.012	0.357	1.78635633078333e-05	Replicate 2	4h	Col II	83	1949
TRAK1	4.90963038797828e-10	0.288659	0.024	0.381	1.79697381830393e-05	Replicate 2	4h	Col II	83	1949
RRBP1	4.95886326695554e-10	-0.0463307	0.084	0.497	1.8149935443384e-05	Replicate 2	4h	Col II	83	1949
RYK	4.9840941962179e-10	-5.71722	0	0.333	1.82422831675771e-05	Replicate 2	4h	Col II	83	1949
GAK	4.98409431319102e-10	-5.95887	0	0.333	1.82422835957105e-05	Replicate 2	4h	Col II	83	1949
PPP1R12B	4.98409443016413e-10	-5.8657	0	0.333	1.82422840238437e-05	Replicate 2	4h	Col II	83	1949
NEMF	4.98409443016413e-10	-5.47928	0	0.333	1.82422840238437e-05	Replicate 2	4h	Col II	83	1949
NCOR2	4.98409454713726e-10	-5.73913	0	0.333	1.82422844519771e-05	Replicate 2	4h	Col II	83	1949
ATP6V0E1	5.00240147199969e-10	0.781008	0.048	0.428	1.83092896276661e-05	Replicate 2	4h	Col II	83	1949
ATP1B3	5.07649289528227e-10	0.618281	0.06	0.451	1.85804716460226e-05	Replicate 2	4h	Col II	83	1949
PRPF4B	5.11108643499211e-10	0.0016924	0.012	0.357	1.87070874607146e-05	Replicate 2	4h	Col II	83	1949
TMEM87A	5.14868252897915e-10	-0.059194	0.024	0.38	1.88446929243166e-05	Replicate 2	4h	Col II	83	1949
VILL	5.17521850319264e-10	0.576754	0.048	0.427	1.89418172435354e-05	Replicate 2	4h	Col II	83	1949
ADGRF1	5.20197621288966e-10	0.795533	0.024	0.38	1.90397531367974e-05	Replicate 2	4h	Col II	83	1949
SORT1	5.20330488254115e-10	-5.79241	0	0.333	1.90446162005889e-05	Replicate 2	4h	Col II	83	1949
CCL15	5.20330500452717e-10	-6.73019	0	0.333	1.90446166470699e-05	Replicate 2	4h	Col II	83	1949
ANKS1A	5.20330512651322e-10	-5.73103	0	0.333	1.9044617093551e-05	Replicate 2	4h	Col II	83	1949
ABCA5	5.20330512651322e-10	-5.46355	0	0.333	1.9044617093551e-05	Replicate 2	4h	Col II	83	1949
BABAM2	5.20330524849925e-10	-5.97298	0	0.333	1.90446175400321e-05	Replicate 2	4h	Col II	83	1949
TAF7	5.20330524849925e-10	-5.93411	0	0.333	1.90446175400321e-05	Replicate 2	4h	Col II	83	1949
AC103702.2	5.20330524849925e-10	-6.14999	0	0.333	1.90446175400321e-05	Replicate 2	4h	Col II	83	1949
OCIAD1	5.20466064261732e-10	-0.13441	0.036	0.404	1.90495784180436e-05	Replicate 2	4h	Col II	83	1949
TMEM50A	5.21218930045679e-10	0.269051	0.036	0.404	1.90771340586019e-05	Replicate 2	4h	Col II	83	1949
SDCBP	5.26928974521918e-10	0.393915	0.048	0.427	1.92861273964767e-05	Replicate 2	4h	Col II	83	1949
SPTBN1	5.30350101619419e-10	0.646038	0.072	0.474	1.94113440693724e-05	Replicate 2	4h	Col II	83	1949
STX7	5.31219350679239e-10	-0.646921	0.012	0.356	1.94431594542108e-05	Replicate 2	4h	Col II	83	1949
GALNT12	5.31248207851876e-10	-0.316508	0.024	0.38	1.94442156555865e-05	Replicate 2	4h	Col II	83	1949
FAM135A	5.33615575096563e-10	-0.732267	0.012	0.356	1.95308636641093e-05	Replicate 2	4h	Col II	83	1949
CASP7	5.3521889859048e-10	0.735097	0.012	0.356	1.95895469073102e-05	Replicate 2	4h	Col II	83	1949
SERBP1	5.36567119035102e-10	-0.693174	0.024	0.379	1.96388931238038e-05	Replicate 2	4h	Col II	83	1949
PAWR	5.38325936707877e-10	0.456195	0.024	0.38	1.9703267609445e-05	Replicate 2	4h	Col II	83	1949
GIPC1	5.38674996683522e-10	0.369447	0.048	0.427	1.97160435536136e-05	Replicate 2	4h	Col II	83	1949
FAM177A1	5.39034731799461e-10	0.027919	0.036	0.403	1.97292102185921e-05	Replicate 2	4h	Col II	83	1949
DSC2	5.39636445547756e-10	-0.138509	0.072	0.472	1.97512335434934e-05	Replicate 2	4h	Col II	83	1949
PCM1	5.43193130165168e-10	-5.94375	0	0.332	1.98814117571753e-05	Replicate 2	4h	Col II	83	1949
MON2	5.43193130165168e-10	-5.83202	0	0.332	1.98814117571753e-05	Replicate 2	4h	Col II	83	1949
ERBB2	5.43193130165168e-10	-5.91652	0	0.332	1.98814117571753e-05	Replicate 2	4h	Col II	83	1949
STAT3	5.51273477966385e-10	-1.48355	0.012	0.356	2.01771605670477e-05	Replicate 2	4h	Col II	83	1949
NSD3	5.52100809200875e-10	-0.719651	0.012	0.356	2.02074417175612e-05	Replicate 2	4h	Col II	83	1949
STAG2	5.54590041940143e-10	0.0149249	0.012	0.356	2.02985501250512e-05	Replicate 2	4h	Col II	83	1949
TDP2	5.55233963307589e-10	0.905913	0.036	0.403	2.03221182910211e-05	Replicate 2	4h	Col II	83	1949
SURF4	5.5792611096416e-10	0.210321	0.012	0.356	2.04206535873992e-05	Replicate 2	4h	Col II	83	1949
YAP1	5.58763208123715e-10	0.575507	0.012	0.356	2.04512921805361e-05	Replicate 2	4h	Col II	83	1949
FAM160A1	5.58763233118782e-10	0.284609	0.012	0.356	2.04512930953805e-05	Replicate 2	4h	Col II	83	1949
SEC24B	5.67036735135928e-10	-5.61461	0	0.332	2.07541115427101e-05	Replicate 2	4h	Col II	83	1949
SLC9A1	5.67036748400839e-10	-5.83873	0	0.332	2.07541120282191e-05	Replicate 2	4h	Col II	83	1949
DNAJC21	5.67036748400839e-10	-5.89684	0	0.332	2.07541120282191e-05	Replicate 2	4h	Col II	83	1949
RTN4	5.73119398341561e-10	0.288599	0.072	0.472	2.09767430986995e-05	Replicate 2	4h	Col II	83	1949
GPRC5D-AS1	5.73781752985503e-10	-2.26783	0.012	0.355	2.10009859410224e-05	Replicate 2	4h	Col II	83	1949
RPN1	5.74751203874948e-10	-0.448502	0.024	0.379	2.1036468813027e-05	Replicate 2	4h	Col II	83	1949
SLC22A18	5.77929302499059e-10	0.674267	0.06	0.45	2.1152790400768e-05	Replicate 2	4h	Col II	83	1949
LINC01559	5.78738856628566e-10	0.724865	0.06	0.45	2.11824208914621e-05	Replicate 2	4h	Col II	83	1949
DDAH2	5.78964750501062e-10	-0.313658	0.012	0.355	2.11906888330894e-05	Replicate 2	4h	Col II	83	1949
ACBD3	5.81573345905255e-10	0.28954	0.012	0.355	2.12861660334782e-05	Replicate 2	4h	Col II	83	1949
MARCH6	5.91902361980037e-10	-5.44243	0	0.331	2.16642183508313e-05	Replicate 2	4h	Col II	83	1949
CLASP1	5.91902389643368e-10	-5.92859	0	0.331	2.16642193633369e-05	Replicate 2	4h	Col II	83	1949
MYO10	5.91902389643368e-10	-5.70867	0	0.331	2.16642193633369e-05	Replicate 2	4h	Col II	83	1949
SPIN1	5.91902389643368e-10	-6.13334	0	0.331	2.16642193633369e-05	Replicate 2	4h	Col II	83	1949
KPNB1	5.91902417306703e-10	-6.06625	0	0.331	2.16642203758427e-05	Replicate 2	4h	Col II	83	1949
NDUFB4	5.96736959467143e-10	-0.477353	0.048	0.424	2.18411694534569e-05	Replicate 2	4h	Col II	83	1949
PRELID3B	5.99875839152094e-10	-1.27831	0.012	0.355	2.19560555888058e-05	Replicate 2	4h	Col II	83	1949
BNIP3	6.08180962113219e-10	-0.95469	0.024	0.378	2.22600313943059e-05	Replicate 2	4h	Col II	83	1949
GTF2E2	6.08928010455685e-10	1.58957	0.012	0.355	2.22873741106885e-05	Replicate 2	4h	Col II	83	1949
EGLN1	6.17188852981128e-10	1.09417	0.048	0.426	2.25897292079623e-05	Replicate 2	4h	Col II	83	1949
TGFA	6.17832801737294e-10	-5.68255	0	0.331	2.26132983763867e-05	Replicate 2	4h	Col II	83	1949
CREB1	6.17832801737294e-10	-5.98293	0	0.331	2.26132983763867e-05	Replicate 2	4h	Col II	83	1949
HHLA2	6.18229015205125e-10	1.06805	0.036	0.402	2.26278001855228e-05	Replicate 2	4h	Col II	83	1949
C4orf3	6.20400595787123e-10	-0.405962	0.108	0.536	2.27072822064045e-05	Replicate 2	4h	Col II	83	1949
AFTPH	6.30895842904097e-10	-0.119109	0.012	0.354	2.30914187461329e-05	Replicate 2	4h	Col II	83	1949
DYNC1I2	6.32766421073011e-10	-0.317205	0.024	0.378	2.31598837776933e-05	Replicate 2	4h	Col II	83	1949
MISP	6.33228123625369e-10	0.12858	0.06	0.447	2.31767825528121e-05	Replicate 2	4h	Col II	83	1949
PRR14L	6.34684324252797e-10	0.302402	0.012	0.354	2.32300809519766e-05	Replicate 2	4h	Col II	83	1949
CYB5R3	6.3468433839857e-10	0.396053	0.012	0.354	2.32300814697261e-05	Replicate 2	4h	Col II	83	1949
ARFGEF1	6.35148040094273e-10	0.494093	0.036	0.401	2.32470534154905e-05	Replicate 2	4h	Col II	83	1949
SUCLG2	6.4023534564411e-10	0.940087	0.024	0.378	2.34332538859201e-05	Replicate 2	4h	Col II	83	1949
PPP3CA	6.42116040288081e-10	0.447901	0.024	0.378	2.3502089190584e-05	Replicate 2	4h	Col II	83	1949
DYNC1LI2	6.44106637425299e-10	-0.122125	0.036	0.401	2.35749470364034e-05	Replicate 2	4h	Col II	83	1949
EIF2S2	6.44106637425299e-10	-0.139541	0.036	0.401	2.35749470364034e-05	Replicate 2	4h	Col II	83	1949
SIK3	6.44872506065792e-10	-6.00439	0	0.33	2.3602978594514e-05	Replicate 2	4h	Col II	83	1949
DERA	6.44872521102795e-10	-5.79524	0	0.33	2.36029791448834e-05	Replicate 2	4h	Col II	83	1949
RBM33	6.44872536139802e-10	-5.61305	0	0.33	2.36029796952529e-05	Replicate 2	4h	Col II	83	1949
APOBEC1	6.44872536139802e-10	-6.93965	0	0.33	2.36029796952529e-05	Replicate 2	4h	Col II	83	1949
SENP6	6.44872551176806e-10	-5.91085	0	0.33	2.36029802456223e-05	Replicate 2	4h	Col II	83	1949
GRHL2	6.44872551176806e-10	-5.66679	0	0.33	2.36029802456223e-05	Replicate 2	4h	Col II	83	1949
CCNL1	6.44872566213821e-10	-5.92371	0	0.33	2.36029807959921e-05	Replicate 2	4h	Col II	83	1949
PSMC1	6.44872566213821e-10	-6.07933	0	0.33	2.36029807959921e-05	Replicate 2	4h	Col II	83	1949
SELENOF	6.51828391630757e-10	-0.319759	0.024	0.377	2.38575709620773e-05	Replicate 2	4h	Col II	83	1949
PDXK	6.52785011007559e-10	-0.401423	0.024	0.377	2.38925841878877e-05	Replicate 2	4h	Col II	83	1949
HDAC9	6.54394486767734e-10	-0.591238	0.036	0.401	2.39514926101858e-05	Replicate 2	4h	Col II	83	1949
C1orf115	6.54612307566606e-10	-1.05037	0.012	0.354	2.39594650692454e-05	Replicate 2	4h	Col II	83	1949
SERINC1	6.55592490450239e-10	-0.882448	0.012	0.354	2.39953407429692e-05	Replicate 2	4h	Col II	83	1949
MANF	6.58541608948798e-10	-1.17197	0.012	0.354	2.4103281429135e-05	Replicate 2	4h	Col II	83	1949
SRSF5	6.58572557355311e-10	0.6739	0.048	0.424	2.41044141717617e-05	Replicate 2	4h	Col II	83	1949
CD9	6.59703317061941e-10	-0.473719	0.084	0.491	2.41458011077841e-05	Replicate 2	4h	Col II	83	1949
CDC42	6.7222112938164e-10	-0.137106	0.108	0.536	2.46039655564974e-05	Replicate 2	4h	Col II	83	1949
SCFD1	6.73067779173461e-10	-5.60472	0	0.33	2.46349537855278e-05	Replicate 2	4h	Col II	83	1949
GIGYF2	6.73067794851004e-10	-5.99272	0	0.33	2.46349543593416e-05	Replicate 2	4h	Col II	83	1949
RBPMS	6.73067794851004e-10	-6.14908	0	0.33	2.46349543593416e-05	Replicate 2	4h	Col II	83	1949
ARID4A	6.73067794851004e-10	-5.70568	0	0.33	2.46349543593416e-05	Replicate 2	4h	Col II	83	1949
ABHD3	6.78375672961668e-10	0.862488	0.036	0.401	2.482922800607e-05	Replicate 2	4h	Col II	83	1949
HNRNPC	6.8195008906282e-10	0.897678	0.048	0.424	2.49600552097883e-05	Replicate 2	4h	Col II	83	1949
TUBB4B	6.84794040574251e-10	-0.228036	0.072	0.468	2.50641466790582e-05	Replicate 2	4h	Col II	83	1949
ATE1	7.02466777297467e-10	-5.65721	0	0.329	2.57109865158646e-05	Replicate 2	4h	Col II	83	1949
LRRC75A	7.02466777297467e-10	-5.96376	0	0.329	2.57109865158646e-05	Replicate 2	4h	Col II	83	1949
R3HCC1L	7.02466793642169e-10	-5.39481	0	0.329	2.5710987114097e-05	Replicate 2	4h	Col II	83	1949
IST1	7.02466793642169e-10	-5.29146	0	0.329	2.5710987114097e-05	Replicate 2	4h	Col II	83	1949
PSAP	7.0514010107697e-10	0.480615	0.06	0.447	2.58088328395182e-05	Replicate 2	4h	Col II	83	1949
CD151	7.06691365510734e-10	0.131429	0.036	0.4	2.58656106690584e-05	Replicate 2	4h	Col II	83	1949
SCIN	7.10258468525401e-10	0.146761	0.036	0.4	2.59961702064982e-05	Replicate 2	4h	Col II	83	1949
NDUFA12	7.142216060575e-10	-0.497714	0.012	0.353	2.61412250033106e-05	Replicate 2	4h	Col II	83	1949
ANKRD36C	7.15289764785434e-10	-1.8755	0.012	0.353	2.61803206809117e-05	Replicate 2	4h	Col II	83	1949
ITGA3	7.18503551880545e-10	0.114996	0.012	0.353	2.62979485023798e-05	Replicate 2	4h	Col II	83	1949
FZD5	7.33119610579667e-10	-5.81283	0	0.329	2.68329108668264e-05	Replicate 2	4h	Col II	83	1949
GK5	7.33119627619205e-10	-5.84997	0	0.329	2.68329114904905e-05	Replicate 2	4h	Col II	83	1949
CSNK2B	7.33119627619205e-10	-6.54174	0	0.329	2.68329114904905e-05	Replicate 2	4h	Col II	83	1949
THSD4	7.33119627619205e-10	-6.2945	0	0.329	2.68329114904905e-05	Replicate 2	4h	Col II	83	1949
CARHSP1	7.33119627619205e-10	-6.12804	0	0.329	2.68329114904905e-05	Replicate 2	4h	Col II	83	1949
ADNP	7.33119627619205e-10	-5.79607	0	0.329	2.68329114904905e-05	Replicate 2	4h	Col II	83	1949
UBE2D3	7.50591581085129e-10	0.0439493	0.06	0.445	2.74724024592968e-05	Replicate 2	4h	Col II	83	1949
KTN1	7.61238765729272e-10	0.294266	0.072	0.469	2.78621000644571e-05	Replicate 2	4h	Col II	83	1949
BLCAP	7.65078437884215e-10	-5.99682	0	0.328	2.80026359050002e-05	Replicate 2	4h	Col II	83	1949
SDHB	7.65078455647421e-10	-6.57503	0	0.328	2.80026365551512e-05	Replicate 2	4h	Col II	83	1949
GINM1	7.65078455647421e-10	-6.11157	0	0.328	2.80026365551512e-05	Replicate 2	4h	Col II	83	1949
ANO10	7.65078473410623e-10	-5.96549	0	0.328	2.80026372053022e-05	Replicate 2	4h	Col II	83	1949
RNF220	7.65078491173825e-10	-6.43685	0	0.328	2.80026378554532e-05	Replicate 2	4h	Col II	83	1949
ZNF207	7.65383158408005e-10	1.25323	0.024	0.376	2.80137889808914e-05	Replicate 2	4h	Col II	83	1949
NIPBL	7.77087256077341e-10	0.125287	0.048	0.422	2.84421706596868e-05	Replicate 2	4h	Col II	83	1949
NRDC	7.80290358573339e-10	-0.442866	0.012	0.352	2.85594074141428e-05	Replicate 2	4h	Col II	83	1949
SELENOI	7.98397606118537e-10	-5.93813	0	0.327	2.92221507815446e-05	Replicate 2	4h	Col II	83	1949
RNF213	7.98397606118537e-10	-5.765	0	0.327	2.92221507815446e-05	Replicate 2	4h	Col II	83	1949
VPS26A	7.98397624635371e-10	-5.9831	0	0.327	2.92221514592792e-05	Replicate 2	4h	Col II	83	1949
P2RX4	7.98397624635371e-10	-5.48951	0	0.327	2.92221514592792e-05	Replicate 2	4h	Col II	83	1949
SH3GLB1	8.12522116820555e-10	0.579682	0.06	0.445	2.97391219977491e-05	Replicate 2	4h	Col II	83	1949
TPR	8.13099836332438e-10	-1.23783	0.012	0.351	2.97602671096036e-05	Replicate 2	4h	Col II	83	1949
PRAG1	8.14315487757029e-10	-0.814038	0.024	0.375	2.9804761167395e-05	Replicate 2	4h	Col II	83	1949
ITGAV	8.14910796535614e-10	-0.200313	0.024	0.375	2.9826550064e-05	Replicate 2	4h	Col II	83	1949
MAP4	8.32362172135694e-10	0.294991	0.024	0.375	3.04652878623385e-05	Replicate 2	4h	Col II	83	1949
COBL	8.3236218980633e-10	1.0307	0.024	0.375	3.04652885091015e-05	Replicate 2	4h	Col II	83	1949
GLB1	8.33133459775706e-10	-5.89879	0	0.327	3.04935177612506e-05	Replicate 2	4h	Col II	83	1949
CYTH1	8.33133459775706e-10	-5.60589	0	0.327	3.04935177612506e-05	Replicate 2	4h	Col II	83	1949
TUBA4A	8.3313347907737e-10	-6.44458	0	0.327	3.04935184677108e-05	Replicate 2	4h	Col II	83	1949
ARHGAP17	8.3313347907737e-10	-5.45974	0	0.327	3.04935184677108e-05	Replicate 2	4h	Col II	83	1949
TRANK1	8.33133498379025e-10	-5.67231	0	0.327	3.04935191741707e-05	Replicate 2	4h	Col II	83	1949
PDE5A	8.33133498379025e-10	-6.30886	0	0.327	3.04935191741707e-05	Replicate 2	4h	Col II	83	1949
NBR1	8.33133498379025e-10	-5.87939	0	0.327	3.04935191741707e-05	Replicate 2	4h	Col II	83	1949
SPECC1L	8.33133498379025e-10	-5.57484	0	0.327	3.04935191741707e-05	Replicate 2	4h	Col II	83	1949
ZNF33A	8.33133517680685e-10	-6.16018	0	0.327	3.04935198806308e-05	Replicate 2	4h	Col II	83	1949
ELOB	8.37971267114471e-10	0.0453896	0.06	0.443	3.06705863476568e-05	Replicate 2	4h	Col II	83	1949
UCA1	8.46667852753308e-10	0.127618	0.048	0.421	3.09888900786238e-05	Replicate 2	4h	Col II	83	1949
VASP	8.47773715544483e-10	0.585936	0.036	0.398	3.10293657626436e-05	Replicate 2	4h	Col II	83	1949
TSC22D1	8.57118328691573e-10	0.558361	0.06	0.444	3.13713879484403e-05	Replicate 2	4h	Col II	83	1949
HNRNPF	8.59766026401505e-10	0.616816	0.024	0.374	3.14682963323215e-05	Replicate 2	4h	Col II	83	1949
BNIP3L	8.63615425456995e-10	0.391547	0.096	0.514	3.16091881871515e-05	Replicate 2	4h	Col II	83	1949
ARL4A	8.68453496585354e-10	-2.1962	0.012	0.35	3.17862664285205e-05	Replicate 2	4h	Col II	83	1949
TXNL1	8.6934488682175e-10	-6.14461	0	0.326	3.18188922025629e-05	Replicate 2	4h	Col II	83	1949
CAPRIN1	8.69344906940679e-10	-5.91269	0	0.326	3.18188929389358e-05	Replicate 2	4h	Col II	83	1949
NDUFB10	8.76450686644927e-10	-0.443114	0.024	0.374	3.2078971581891e-05	Replicate 2	4h	Col II	83	1949
COMT	8.81584898167282e-10	-0.320824	0.024	0.374	3.22668888578207e-05	Replicate 2	4h	Col II	83	1949
TNPO1	8.86765537016366e-10	-0.22006	0.012	0.35	3.2456505420336e-05	Replicate 2	4h	Col II	83	1949
ICA1	8.86765556599455e-10	-0.538832	0.012	0.35	3.24565061370966e-05	Replicate 2	4h	Col II	83	1949
BHLHE40	8.88966199119913e-10	0.0645292	0.048	0.42	3.25370518539879e-05	Replicate 2	4h	Col II	83	1949
PAPSS2	8.93396337878448e-10	-0.108595	0.012	0.35	3.26991993626891e-05	Replicate 2	4h	Col II	83	1949
NCK2	9.07092899647968e-10	-5.81641	0	0.326	3.32005072200153e-05	Replicate 2	4h	Col II	83	1949
FOSL2	9.07092920617901e-10	-5.38502	0	0.326	3.32005079875358e-05	Replicate 2	4h	Col II	83	1949
URI1	9.07092920617901e-10	-5.70111	0	0.326	3.32005079875358e-05	Replicate 2	4h	Col II	83	1949
PANK3	9.0709294158783e-10	-5.85191	0	0.326	3.32005087550562e-05	Replicate 2	4h	Col II	83	1949
ENY2	9.0709294158783e-10	-6.52782	0	0.326	3.32005087550562e-05	Replicate 2	4h	Col II	83	1949
UBAP1	9.0709294158783e-10	-5.66624	0	0.326	3.32005087550562e-05	Replicate 2	4h	Col II	83	1949
MAX	9.0709294158783e-10	-5.66844	0	0.326	3.32005087550562e-05	Replicate 2	4h	Col II	83	1949
GLS	9.1571935753136e-10	-1.822	0.012	0.349	3.35162442050053e-05	Replicate 2	4h	Col II	83	1949
NT5DC1	9.18451487567664e-10	-1.13731	0.012	0.349	3.36162428964641e-05	Replicate 2	4h	Col II	83	1949
H1F0	9.21175291752924e-10	-0.255623	0.036	0.396	3.37159368534488e-05	Replicate 2	4h	Col II	83	1949
KDM5A	9.30844653793661e-10	0.558894	0.012	0.349	3.40698451735018e-05	Replicate 2	4h	Col II	83	1949
PRPF40A	9.34785284880881e-10	0.589615	0.024	0.373	3.42140762119251e-05	Replicate 2	4h	Col II	83	1949
FCHO2	9.37516173822341e-10	0.0858853	0.024	0.373	3.43140294780715e-05	Replicate 2	4h	Col II	83	1949
TMC4	9.40254802563213e-10	0.915425	0.024	0.373	3.44142660286162e-05	Replicate 2	4h	Col II	83	1949
EIF4A1	9.42536105992606e-10	-0.0652023	0.036	0.396	3.44977640154354e-05	Replicate 2	4h	Col II	83	1949
EPB41L4B	9.46441219609042e-10	-5.82026	0	0.325	3.46406950789105e-05	Replicate 2	4h	Col II	83	1949
TUBB	9.46441263321158e-10	-6.38696	0	0.325	3.46406966788177e-05	Replicate 2	4h	Col II	83	1949
C6orf132	9.46441285177210e-10	-5.83473	0	0.325	3.4640697478771e-05	Replicate 2	4h	Col II	83	1949
FAM3C	9.52287080691209e-10	0.612021	0.06	0.443	3.48546594403789e-05	Replicate 2	4h	Col II	83	1949
PPCS	9.56918861990868e-10	-0.804136	0.012	0.349	3.50241872677277e-05	Replicate 2	4h	Col II	83	1949
SOX4	9.59847808450032e-10	-0.287956	0.024	0.372	3.51313896370796e-05	Replicate 2	4h	Col II	83	1949
IRF2	9.64067692958963e-10	-0.675273	0.012	0.349	3.5285841629991e-05	Replicate 2	4h	Col II	83	1949
STRN3	9.654626404418e-10	-0.724599	0.024	0.372	3.53368981028103e-05	Replicate 2	4h	Col II	83	1949
MDK	9.70427274827736e-10	-0.198901	0.06	0.442	3.551860868597e-05	Replicate 2	4h	Col II	83	1949
TBCA	9.82665002755829e-10	0.1728	0.036	0.395	3.59665217658661e-05	Replicate 2	4h	Col II	83	1949
STX8	9.87455903218407e-10	-6.23477	0	0.325	3.61418735136969e-05	Replicate 2	4h	Col II	83	1949
HIVEP2	9.87455925997096e-10	-6.07863	0	0.325	3.61418743474197e-05	Replicate 2	4h	Col II	83	1949
TRAPPC8	9.87455925997096e-10	-5.74374	0	0.325	3.61418743474197e-05	Replicate 2	4h	Col II	83	1949
SFN	9.8809609305037e-10	-1.4679	0.012	0.348	3.61653051017366e-05	Replicate 2	4h	Col II	83	1949
MKRN1	1.00290861282274e-09	-0.947202	0.012	0.348	3.67074581379252e-05	Replicate 2	4h	Col II	83	1949
ERO1A	1.00957617575113e-09	-0.227372	0.12	0.557	3.69514976086669e-05	Replicate 2	4h	Col II	83	1949
RAB22A	1.01322755190002e-09	0.457337	0.024	0.372	3.70851416270927e-05	Replicate 2	4h	Col II	83	1949
SOCS6	1.01340594262738e-09	0.623389	0.012	0.348	3.70916709061048e-05	Replicate 2	4h	Col II	83	1949
SRSF10	1.01491428340123e-09	0.253533	0.012	0.348	3.71468776867685e-05	Replicate 2	4h	Col II	83	1949
MARK2	1.02212278327742e-09	0.326272	0.024	0.372	3.7410715990737e-05	Replicate 2	4h	Col II	83	1949
NOP10	1.02229776298334e-09	-0.797965	0.024	0.371	3.74171204229531e-05	Replicate 2	4h	Col II	83	1949
TLK1	1.02943146197362e-09	1.03149	0.036	0.395	3.76782209396964e-05	Replicate 2	4h	Col II	83	1949
SNAPC3	1.03020586692918e-09	-5.68762	0	0.324	3.77065649354748e-05	Replicate 2	4h	Col II	83	1949
LRP1	1.03020586692918e-09	-5.57907	0	0.324	3.77065649354748e-05	Replicate 2	4h	Col II	83	1949
NBL1	1.05150518803232e-09	0.077956	0.06	0.441	3.84861413871709e-05	Replicate 2	4h	Col II	83	1949
LINC01133	1.0543023448206e-09	-0.0159606	0.048	0.418	3.85885201227788e-05	Replicate 2	4h	Col II	83	1949
MAP4K5	1.05559006781867e-09	0.124029	0.024	0.371	3.86356520722311e-05	Replicate 2	4h	Col II	83	1949
MOB1A	1.05712816194987e-09	0.126406	0.024	0.371	3.86919478555271e-05	Replicate 2	4h	Col II	83	1949
HNRNPH3	1.05866846355251e-09	0.599318	0.024	0.371	3.87483244344855e-05	Replicate 2	4h	Col II	83	1949
OGA	1.05890071198597e-09	0.414433	0.012	0.348	3.87568249593986e-05	Replicate 2	4h	Col II	83	1949
PLEKHB2	1.07476266354616e-09	-5.97814	0	0.324	3.9337388248453e-05	Replicate 2	4h	Col II	83	1949
PIGZ	1.0747626882856e-09	-6.04788	0	0.324	3.93373891539413e-05	Replicate 2	4h	Col II	83	1949
TOM1L2	1.0747626882856e-09	-5.58741	0	0.324	3.93373891539413e-05	Replicate 2	4h	Col II	83	1949
THRB	1.07476271302505e-09	-6.46484	0	0.324	3.93373900594297e-05	Replicate 2	4h	Col II	83	1949
NSD1	1.07476271302505e-09	-6.14877	0	0.324	3.93373900594297e-05	Replicate 2	4h	Col II	83	1949
METTL15	1.07476271302505e-09	-5.9704	0	0.324	3.93373900594297e-05	Replicate 2	4h	Col II	83	1949
ARFIP1	1.08164936859339e-09	1.44368	0.036	0.395	3.95894485398867e-05	Replicate 2	4h	Col II	83	1949
NDFIP2	1.08413764525302e-09	0.351124	0.036	0.394	3.96805219539059e-05	Replicate 2	4h	Col II	83	1949
C19orf33	1.09256191669355e-09	0.183788	0.072	0.464	3.99888587129007e-05	Replicate 2	4h	Col II	83	1949
MED15	1.0949437033872e-09	-1.39864	0.012	0.347	4.0076034487675e-05	Replicate 2	4h	Col II	83	1949
STK38	1.09808046375716e-09	-0.291258	0.024	0.371	4.0190843053976e-05	Replicate 2	4h	Col II	83	1949
TALDO1	1.10367281975473e-09	0.649538	0.036	0.394	4.03955288758428e-05	Replicate 2	4h	Col II	83	1949
ATP6V0B	1.10449087873304e-09	0.351704	0.024	0.371	4.04254706525082e-05	Replicate 2	4h	Col II	83	1949
CEBPG	1.10932257347813e-09	0.785407	0.024	0.371	4.06023155118729e-05	Replicate 2	4h	Col II	83	1949
PFDN5	1.1150306724536e-09	-0.724608	0.036	0.393	4.08112376424742e-05	Replicate 2	4h	Col II	83	1949
PLAC8	1.12006459535941e-09	-0.0948879	0.12	0.554	4.09954842547498e-05	Replicate 2	4h	Col II	83	1949
TFRC	1.12120074147006e-09	-6.06932	0	0.323	4.10370683385457e-05	Replicate 2	4h	Col II	83	1949
MTA3	1.12120076725073e-09	-5.78628	0	0.323	4.1037069282144e-05	Replicate 2	4h	Col II	83	1949
MLF2	1.12120076725073e-09	-6.0791	0	0.323	4.1037069282144e-05	Replicate 2	4h	Col II	83	1949
UBE2G1	1.12120076725073e-09	-5.83096	0	0.323	4.1037069282144e-05	Replicate 2	4h	Col II	83	1949
SLC25A5	1.1232862497055e-09	-0.555087	0.072	0.461	4.11134000254711e-05	Replicate 2	4h	Col II	83	1949
RPL10A	1.12714194280398e-09	-1.38139	0.012	0.347	4.12545222485685e-05	Replicate 2	4h	Col II	83	1949
H2AFV	1.13385904279361e-09	-0.848502	0.012	0.347	4.1500374825289e-05	Replicate 2	4h	Col II	83	1949
PSME2	1.14057768935419e-09	-0.200715	0.024	0.37	4.17462840080528e-05	Replicate 2	4h	Col II	83	1949
PLS1	1.14218951542349e-09	0.23528	0.108	0.534	4.18052784540151e-05	Replicate 2	4h	Col II	83	1949
C11orf54	1.1431587718719e-09	-1.33583	0.012	0.347	4.18407542092834e-05	Replicate 2	4h	Col II	83	1949
ZBTB7C	1.14741047877453e-09	-0.494391	0.012	0.347	4.19963709336264e-05	Replicate 2	4h	Col II	83	1949
EXOC1	1.15424523119605e-09	0.931217	0.012	0.347	4.22465297070065e-05	Replicate 2	4h	Col II	83	1949
TNRC6B	1.15728616948570e-09	0.360554	0.024	0.37	4.23578310893459e-05	Replicate 2	4h	Col II	83	1949
PHF14	1.16959761555161e-09	-5.95006	0	0.323	4.28084423268044e-05	Replicate 2	4h	Col II	83	1949
USP16	1.16959764241623e-09	-5.80092	0	0.323	4.28084433100765e-05	Replicate 2	4h	Col II	83	1949
BTBD10	1.18638240672247e-09	-1.82944	0.012	0.346	4.34227824684491e-05	Replicate 2	4h	Col II	83	1949
ACTR3	1.19316489459497e-09	0.827477	0.072	0.464	4.36710283070705e-05	Replicate 2	4h	Col II	83	1949
RPS26	1.19484306238139e-09	-0.225959	0.084	0.483	4.37324509262211e-05	Replicate 2	4h	Col II	83	1949
CMC1	1.19521931493115e-09	-0.171015	0.012	0.346	4.37462221457952e-05	Replicate 2	4h	Col II	83	1949
TFCP2L1	1.19521934110376e-09	-0.985524	0.012	0.346	4.37462231037386e-05	Replicate 2	4h	Col II	83	1949
COX7B	1.19874906423431e-09	0.368309	0.06	0.44	4.38754145000399e-05	Replicate 2	4h	Col II	83	1949
IGBP1	1.19877206455362e-09	0.0498986	0.012	0.346	4.38762563347269e-05	Replicate 2	4h	Col II	83	1949
GNAI2	1.20412038171478e-09	0.562814	0.012	0.346	4.40720100911425e-05	Replicate 2	4h	Col II	83	1949
RPS6KA1	1.22003374843831e-09	-5.58343	0	0.322	4.46544552265906e-05	Replicate 2	4h	Col II	83	1949
TCIRG1	1.22003374843831e-09	-5.60115	0	0.322	4.46544552265906e-05	Replicate 2	4h	Col II	83	1949
SYNRG	1.22003377643133e-09	-5.38599	0	0.322	4.46544562511631e-05	Replicate 2	4h	Col II	83	1949
CD47	1.22003383241739e-09	-5.70071	0	0.322	4.46544583003088e-05	Replicate 2	4h	Col II	83	1949
CLIP2	1.22003383241739e-09	-6.03283	0	0.322	4.46544583003088e-05	Replicate 2	4h	Col II	83	1949
PPP2CB	1.22865453425751e-09	0.573582	0.06	0.439	4.49699846083592e-05	Replicate 2	4h	Col II	83	1949
SOD1	1.23362186999853e-09	-0.323879	0.072	0.46	4.51517940638163e-05	Replicate 2	4h	Col II	83	1949
ITPK1	1.24128315668212e-09	-1.57001	0.012	0.346	4.54322048177222e-05	Replicate 2	4h	Col II	83	1949
GATA6	1.24866975590848e-09	-0.425228	0.012	0.346	4.57025617360061e-05	Replicate 2	4h	Col II	83	1949
MARCH7	1.25052311116142e-09	-0.366142	0.012	0.346	4.5770396391619e-05	Replicate 2	4h	Col II	83	1949
UMAD1	1.25052313850809e-09	0.0427813	0.012	0.346	4.57703973925345e-05	Replicate 2	4h	Col II	83	1949
[truncated: 28,503 more rows]
