# Supplementary material for: Colonic epithelial regeneration shapes susceptibility to Clostridioides difficile infection
Source: bioRxiv. 2026 May 27:2026.05.21.727036. Preprint. [Version 2] doi: 10.64898/2026.05.21.727036 (PMC13228475; doi:10.64898/2026.05.21.727036)
Supplement: Supplement 6 [file media-6.xlsx]

## Sheet: Table_S1f_mock_state_markers_by
Table S1F. Differentially expressed genes associated with cluster-, timepoint-, and replicate-specific transcriptional programs in Mock colonoid epithelial populations related to Figure S3E.
gene	p_val	avg_log2FC	pct.1	pct.2	p_val_adj	replicate	timepoint	cluster	n_state	n_total
MT-CYB	5.67969644103186e-91	-2.46513	0.078	0.489	2.07882569438207e-86	Replicate 1	15h	Col III	825	6335
MT-ND2	8.89344966144511e-87	-2.82464	0.018	0.381	3.25509151058553e-82	Replicate 1	15h	Col III	825	6335
MT-ND3	1.0390557096861e-86	-2.67701	0.038	0.414	3.8030478030221e-82	Replicate 1	15h	Col III	825	6335
MT-ATP6	6.27797202603028e-84	-1.7511	0.162	0.591	2.29780054124734e-79	Replicate 1	15h	Col III	825	6335
MYH14	5.15058919811021e-68	-1.66113	0.01	0.305	1.88516715240032e-63	Replicate 1	15h	Col III	825	6335
EPS8	1.89776689372364e-65	-0.83314	0.019	0.316	6.94601660771788e-61	Replicate 1	15h	Col III	825	6335
AKAP13	1.10313761887563e-64	-1.22594	0.012	0.298	4.03759399884671e-60	Replicate 1	15h	Col III	825	6335
MT-ND5	9.68868719331402e-64	-1.20506	0.076	0.414	3.54615639962487e-59	Replicate 1	15h	Col III	825	6335
TCF7L2	2.5415392054246e-63	-1.2756	0.021	0.311	9.30228764577458e-59	Replicate 1	15h	Col III	825	6335
MYH9	4.54198430884606e-63	-0.779222	0.023	0.315	1.66241167688075e-58	Replicate 1	15h	Col III	825	6335
ETV6	1.07825838780715e-62	-2.52839	0.004	0.274	3.94653352521297e-58	Replicate 1	15h	Col III	825	6335
RBM47	1.29287059788221e-62	-0.720268	0.013	0.294	4.73203567530868e-58	Replicate 1	15h	Col III	825	6335
GSN	2.75707724578189e-62	-1.11552	0.024	0.314	1.00911784272863e-57	Replicate 1	15h	Col III	825	6335
LPP	4.48189114307436e-62	-0.805087	0.025	0.316	1.64041697727665e-57	Replicate 1	15h	Col III	825	6335
SHROOM3	5.12214207850854e-62	-0.872521	0.028	0.321	1.87475522215491e-57	Replicate 1	15h	Col III	825	6335
MYO1E	1.38589292418755e-61	-0.922902	0.012	0.288	5.07250669181883e-57	Replicate 1	15h	Col III	825	6335
NEAT1	1.60437882153076e-61	-1.76904	0.046	0.35	5.87218692468473e-57	Replicate 1	15h	Col III	825	6335
GMDS	3.92004732967248e-61	-0.699938	0.024	0.311	1.43477652313343e-56	Replicate 1	15h	Col III	825	6335
LAMB3	4.21978711369926e-61	-1.30091	0.013	0.288	1.54448428148506e-56	Replicate 1	15h	Col III	825	6335
FRYL	4.7026405304271e-61	-1.30797	0.007	0.276	1.72121346054162e-56	Replicate 1	15h	Col III	825	6335
TAOK3	1.08490252534703e-60	-0.595213	0.013	0.287	3.97085173302266e-56	Replicate 1	15h	Col III	825	6335
MYO5B	2.53566941701386e-60	-0.860122	0.012	0.283	9.28080363321244e-56	Replicate 1	15h	Col III	825	6335
RAB10	2.96947579972276e-60	-0.557445	0.017	0.293	1.08685783745653e-55	Replicate 1	15h	Col III	825	6335
SNX9	3.05019294867987e-60	-0.551051	0.016	0.29	1.11640112114632e-55	Replicate 1	15h	Col III	825	6335
ARHGAP5	8.67791857425698e-60	-0.991605	0.012	0.281	3.1762049773638e-55	Replicate 1	15h	Col III	825	6335
ANKRD12	1.02135174694739e-59	-0.985876	0.011	0.278	3.73824952900214e-55	Replicate 1	15h	Col III	825	6335
ANKRD11	1.15324240392203e-59	-0.877831	0.007	0.271	4.22098252259501e-55	Replicate 1	15h	Col III	825	6335
LRRFIP1	1.48947646979929e-59	-0.308326	0.025	0.307	5.45163282711236e-55	Replicate 1	15h	Col III	825	6335
DSP	1.4993575108476e-59	-0.673544	0.021	0.297	5.48779842545331e-55	Replicate 1	15h	Col III	825	6335
NCOR1	1.78327849253357e-59	-0.53646	0.013	0.283	6.52697761052213e-55	Replicate 1	15h	Col III	825	6335
PDCD6IP	1.83308662100214e-59	-0.816947	0.016	0.287	6.70928034152993e-55	Replicate 1	15h	Col III	825	6335
AKAP9	2.09158105889916e-59	-1.51686	0.005	0.265	7.6553958336768e-55	Replicate 1	15h	Col III	825	6335
GOLGA4	2.84152984968707e-59	-0.310861	0.018	0.292	1.04002834028396e-54	Replicate 1	15h	Col III	825	6335
SON	4.44341370124401e-59	-0.2051	0.018	0.291	1.62633384879232e-54	Replicate 1	15h	Col III	825	6335
FLNB	6.8814566092012e-59	-0.450061	0.034	0.322	2.51868193353373e-54	Replicate 1	15h	Col III	825	6335
EXT1	7.09093836056506e-59	-0.97507	0.021	0.295	2.59535434935042e-54	Replicate 1	15h	Col III	825	6335
FNDC3B	7.30771847937524e-59	-0.79386	0.021	0.295	2.67469804063613e-54	Replicate 1	15h	Col III	825	6335
GOLGB1	7.89994064430101e-59	-1.14525	0.008	0.27	2.89145727522061e-54	Replicate 1	15h	Col III	825	6335
MGLL	8.21070069638487e-59	-0.462794	0.017	0.288	3.00519856188383e-54	Replicate 1	15h	Col III	825	6335
PATJ	1.0770183655262e-58	-0.704932	0.016	0.285	3.94199491966246e-54	Replicate 1	15h	Col III	825	6335
PCSK5	1.11869524652049e-58	-1.35683	0.016	0.285	4.09453647178963e-54	Replicate 1	15h	Col III	825	6335
PDLIM5	1.4806015004903e-58	-0.268355	0.024	0.301	5.41914955194454e-54	Replicate 1	15h	Col III	825	6335
LMO7	1.63875374779612e-58	-0.299064	0.038	0.328	5.9980025923086e-54	Replicate 1	15h	Col III	825	6335
CAPZB	1.90650210964189e-58	-1.17479	0.01	0.271	6.9779883715003e-54	Replicate 1	15h	Col III	825	6335
ARHGAP26	1.94642896906055e-58	-0.714387	0.016	0.284	7.12412466965852e-54	Replicate 1	15h	Col III	825	6335
RAB11FIP1	2.07379952193391e-58	-0.94624	0.025	0.303	7.5903136302303e-54	Replicate 1	15h	Col III	825	6335
MYO6	2.86337009911685e-58	-0.0776116	0.022	0.296	1.04802208997776e-53	Replicate 1	15h	Col III	825	6335
CD2AP	3.3519588373024e-58	-0.235331	0.041	0.334	1.22685045404105e-53	Replicate 1	15h	Col III	825	6335
KCMF1	3.56185708094641e-58	-1.19068	0.008	0.268	1.30367531019719e-53	Replicate 1	15h	Col III	825	6335
IL32	4.30083962005424e-58	-1.0323	0.034	0.318	1.57415030933605e-53	Replicate 1	15h	Col III	825	6335
MYO1D	4.43940519060962e-58	-0.304527	0.022	0.295	1.62486669381503e-53	Replicate 1	15h	Col III	825	6335
SSH2	7.68729046104224e-58	-2.41498	0.004	0.257	2.81362518164607e-53	Replicate 1	15h	Col III	825	6335
RNF19A	7.90104979183773e-58	-0.985262	0.01	0.269	2.89186323431053e-53	Replicate 1	15h	Col III	825	6335
NIPBL	9.74869368102905e-58	-1.90936	0.004	0.256	3.56811937419344e-53	Replicate 1	15h	Col III	825	6335
IQGAP1	1.12028537656299e-57	-0.773766	0.013	0.276	4.10035650675819e-53	Replicate 1	15h	Col III	825	6335
EZR	1.61466310721417e-57	-0.358486	0.044	0.336	5.90982843871457e-53	Replicate 1	15h	Col III	825	6335
KTN1	1.7055871540578e-57	-0.211271	0.033	0.315	6.24261954256696e-53	Replicate 1	15h	Col III	825	6335
RIN2	1.74275162642498e-57	-0.91295	0.012	0.273	6.37864522787808e-53	Replicate 1	15h	Col III	825	6335
PRRC2C	2.46117086529218e-57	-0.0315857	0.019	0.287	9.0081314840559e-53	Replicate 1	15h	Col III	825	6335
ZMYND8	2.48134899624182e-57	-0.495564	0.012	0.272	9.08198546114467e-53	Replicate 1	15h	Col III	825	6335
PLXNB2	3.40214964284015e-57	-1.19167	0.006	0.259	1.24522079077592e-52	Replicate 1	15h	Col III	825	6335
PKN2	4.09947236843989e-57	-0.0491524	0.027	0.301	1.50044788157269e-52	Replicate 1	15h	Col III	825	6335
MAP3K13	4.32043781015886e-57	-1.06831	0.007	0.262	1.58132344289625e-52	Replicate 1	15h	Col III	825	6335
ZNF292	5.22447254804655e-57	-0.583934	0.01	0.266	1.91220919731052e-52	Replicate 1	15h	Col III	825	6335
ERBIN	5.75570413817784e-57	-0.160736	0.039	0.325	2.10664527161447e-52	Replicate 1	15h	Col III	825	6335
MDK	7.68424565605801e-57	-1.34553	0.016	0.278	2.81251075257379e-52	Replicate 1	15h	Col III	825	6335
SLC44A4	8.66145799815877e-57	-0.378524	0.028	0.302	3.17018024190609e-52	Replicate 1	15h	Col III	825	6335
MTUS1	9.92851699697906e-57	-0.385833	0.016	0.278	3.63393650606431e-52	Replicate 1	15h	Col III	825	6335
ELF1	1.12656745669558e-56	-0.921719	0.01	0.265	4.12334954825148e-52	Replicate 1	15h	Col III	825	6335
JMJD1C	1.27282510993182e-56	-0.321438	0.019	0.285	4.65866718486144e-52	Replicate 1	15h	Col III	825	6335
ATP8B1	1.35070432999354e-56	-0.179258	0.019	0.285	4.94371291820935e-52	Replicate 1	15h	Col III	825	6335
NPEPPS	1.36141653813609e-56	-0.66268	0.012	0.27	4.98292067123189e-52	Replicate 1	15h	Col III	825	6335
MBNL1	2.00113128735902e-56	-0.845834	0.011	0.267	7.32434062486274e-52	Replicate 1	15h	Col III	825	6335
TRIP12	2.17776346744839e-56	-1.52606	0.005	0.254	7.97083206720784e-52	Replicate 1	15h	Col III	825	6335
EIF4G3	2.20283502847613e-56	-1.83414	0.004	0.251	8.06259648772549e-52	Replicate 1	15h	Col III	825	6335
NR5A2	3.00335660744046e-56	-2.15904	0.005	0.253	1.09925855188928e-51	Replicate 1	15h	Col III	825	6335
GDA	3.01759390245816e-56	-1.10938	0.012	0.268	1.10446954423871e-51	Replicate 1	15h	Col III	825	6335
HSP90AB1	3.53025607719356e-56	-0.906687	0.025	0.295	1.29210902681362e-51	Replicate 1	15h	Col III	825	6335
SMAD3	3.6830707429258e-56	-0.584228	0.015	0.273	1.34804072261827e-51	Replicate 1	15h	Col III	825	6335
KIAA1671	4.39968818923297e-56	-1.62467	0.004	0.25	1.61032987414116e-51	Replicate 1	15h	Col III	825	6335
DDX17	4.49810169046759e-56	-0.802886	0.01	0.263	1.64635019972804e-51	Replicate 1	15h	Col III	825	6335
SLC25A24	4.51231759565926e-56	-0.284963	0.018	0.28	1.65155336318724e-51	Replicate 1	15h	Col III	825	6335
MACF1	4.8079941779137e-56	-0.341648	0.017	0.278	1.75977394905819e-51	Replicate 1	15h	Col III	825	6335
ACTN4	5.15497013452354e-56	-0.232818	0.042	0.328	1.88677061893696e-51	Replicate 1	15h	Col III	825	6335
ROCK2	5.49589415739887e-56	0.0286116	0.019	0.282	2.01155222054956e-51	Replicate 1	15h	Col III	825	6335
SPTBN1	5.756021134027e-56	-0.172167	0.035	0.314	2.10676129526522e-51	Replicate 1	15h	Col III	825	6335
CTNND1	7.41222782552571e-56	-0.0510327	0.027	0.297	2.71294950642067e-51	Replicate 1	15h	Col III	825	6335
MICAL2	7.74702962685569e-56	-1.95778	0.004	0.249	2.83549031372545e-51	Replicate 1	15h	Col III	825	6335
AFDN	7.89798360197973e-56	0.00528898	0.019	0.282	2.8907409781606e-51	Replicate 1	15h	Col III	825	6335
UBE2D3	8.33834481624209e-56	-0.541646	0.021	0.284	3.05191758619277e-51	Replicate 1	15h	Col III	825	6335
RRBP1	1.01178287870493e-55	0.0123321	0.025	0.294	3.70322651434791e-51	Replicate 1	15h	Col III	825	6335
COL17A1	1.16696219067055e-55	-0.233793	0.029	0.301	4.27119831407328e-51	Replicate 1	15h	Col III	825	6335
PIAS1	1.16708691528449e-55	-0.681183	0.01	0.261	4.27165481863277e-51	Replicate 1	15h	Col III	825	6335
LLGL2	1.17245252880379e-55	0.0834403	0.024	0.291	4.29129350067475e-51	Replicate 1	15h	Col III	825	6335
PTPRF	1.18869260621443e-55	-0.0653243	0.022	0.286	4.35073380800542e-51	Replicate 1	15h	Col III	825	6335
SPATS2L	1.22118020919859e-55	0.0293693	0.042	0.327	4.46964168368777e-51	Replicate 1	15h	Col III	825	6335
ZBTB20	1.50718512107991e-55	-2.14907	0.006	0.253	5.51644826166459e-51	Replicate 1	15h	Col III	825	6335
PPARG	1.61122686752936e-55	-0.606488	0.029	0.3	5.89725145784422e-51	Replicate 1	15h	Col III	825	6335
SIPA1L3	1.72546683183706e-55	-2.47853	0.002	0.246	6.31538115120681e-51	Replicate 1	15h	Col III	825	6335
ARHGAP18	1.89353262574511e-55	-0.585107	0.017	0.275	6.93051876348967e-51	Replicate 1	15h	Col III	825	6335
MT-ND1	2.04646965304476e-55	-0.944544	0.09	0.409	7.49028357710912e-51	Replicate 1	15h	Col III	825	6335
DOCK5	2.32818655661966e-55	-0.691103	0.01	0.26	8.5213956158836e-51	Replicate 1	15h	Col III	825	6335
PPP2R2A	2.36304957634233e-55	-0.304901	0.022	0.285	8.64899775437057e-51	Replicate 1	15h	Col III	825	6335
INPP4B	3.33035053042661e-55	-0.562132	0.023	0.287	1.21894159764144e-50	Replicate 1	15h	Col III	825	6335
TJP2	3.4612848982396e-55	-0.268396	0.012	0.265	1.26686488560468e-50	Replicate 1	15h	Col III	825	6335
PHACTR2	3.8182014511235e-55	-0.913798	0.007	0.254	1.39749991312571e-50	Replicate 1	15h	Col III	825	6335
CYP3A5	3.85786399619506e-55	-0.285693	0.021	0.282	1.41201680124735e-50	Replicate 1	15h	Col III	825	6335
ANXA11	3.99912771729186e-55	-0.12044	0.033	0.306	1.46372073580599e-50	Replicate 1	15h	Col III	825	6335
LRBA	4.71371995295772e-55	-1.6718	0.006	0.252	1.72526863998205e-50	Replicate 1	15h	Col III	825	6335
RHPN2	5.02357202777922e-55	-0.55422	0.013	0.266	1.83867759788747e-50	Replicate 1	15h	Col III	825	6335
KLF6	5.20637264787831e-55	-0.523077	0.022	0.283	1.90558445284994e-50	Replicate 1	15h	Col III	825	6335
PICALM	5.22014940973872e-55	-0.541941	0.015	0.269	1.91062688545847e-50	Replicate 1	15h	Col III	825	6335
AHNAK	5.30392254235379e-55	-0.281737	0.035	0.31	1.94128868972691e-50	Replicate 1	15h	Col III	825	6335
KMT2C	5.97901453366302e-55	-0.834592	0.007	0.254	2.188379109466e-50	Replicate 1	15h	Col III	825	6335
REEP3	6.15217376040945e-55	-0.218258	0.024	0.288	2.25175711804746e-50	Replicate 1	15h	Col III	825	6335
MT-ND4L	6.3570149979399e-55	-1.24126	0.008	0.256	2.32673105939598e-50	Replicate 1	15h	Col III	825	6335
PDE4D	7.38041487956087e-55	-1.27381	0.015	0.268	2.70130565006807e-50	Replicate 1	15h	Col III	825	6335
MT-CO2	7.57730911406318e-55	-1.44445	0.293	0.616	2.77337090883826e-50	Replicate 1	15h	Col III	825	6335
VCL	7.99635878071938e-55	-0.668001	0.013	0.266	2.9267472773311e-50	Replicate 1	15h	Col III	825	6335
GBP3	8.21317343417996e-55	-0.81648	0.021	0.28	3.00610360864421e-50	Replicate 1	15h	Col III	825	6335
GNAQ	8.66602519749317e-55	-0.640428	0.011	0.261	3.17185188253448e-50	Replicate 1	15h	Col III	825	6335
STK24	9.18048802948291e-55	0.115718	0.017	0.273	3.36015042367104e-50	Replicate 1	15h	Col III	825	6335
SH3KBP1	9.30933070884327e-55	-0.365818	0.016	0.27	3.40730813274373e-50	Replicate 1	15h	Col III	825	6335
CXADR	9.66245337880732e-55	-0.0229138	0.024	0.287	3.53655456117727e-50	Replicate 1	15h	Col III	825	6335
CLSTN1	1.02507585022877e-54	-0.282317	0.016	0.27	3.75188011942233e-50	Replicate 1	15h	Col III	825	6335
DST	1.06130017228136e-54	-0.292738	0.046	0.33	3.884464760567e-50	Replicate 1	15h	Col III	825	6335
ZFAND3	1.09106388805155e-54	-0.303535	0.019	0.278	3.99340293665747e-50	Replicate 1	15h	Col III	825	6335
MT-CO1	1.11143398324296e-54	-1.28576	0.358	0.661	4.06795952206757e-50	Replicate 1	15h	Col III	825	6335
FAM13A	1.11331081893183e-54	-1.26011	0.012	0.263	4.07482892837238e-50	Replicate 1	15h	Col III	825	6335
PAFAH1B1	1.13976767071816e-54	-0.499187	0.01	0.258	4.17166365159554e-50	Replicate 1	15h	Col III	825	6335
KIAA1522	1.19355463380973e-54	-0.168888	0.016	0.27	4.36852931520699e-50	Replicate 1	15h	Col III	825	6335
CLTC	1.32880930659231e-54	-0.233996	0.021	0.28	4.8635749430585e-50	Replicate 1	15h	Col III	825	6335
TAX1BP1	1.64492241208825e-54	-0.0827415	0.039	0.315	6.02058052048422e-50	Replicate 1	15h	Col III	825	6335
BAZ2B	1.65225675613796e-54	-1.02759	0.007	0.252	6.04742495314056e-50	Replicate 1	15h	Col III	825	6335
NEDD4L	1.77549738926831e-54	-1.12034	0.008	0.254	6.49849799446093e-50	Replicate 1	15h	Col III	825	6335
SH3D19	2.20246777547568e-54	-0.00665323	0.023	0.284	8.06125230501855e-50	Replicate 1	15h	Col III	825	6335
IGF2BP2	2.27533421691655e-54	-0.456923	0.013	0.264	8.32795076733627e-50	Replicate 1	15h	Col III	825	6335
TJP1	2.28691753131475e-54	-0.373143	0.016	0.269	8.37034685636512e-50	Replicate 1	15h	Col III	825	6335
SP100	2.35750526859253e-54	-0.850332	0.007	0.252	8.62870503357553e-50	Replicate 1	15h	Col III	825	6335
WASF2	2.36321871561484e-54	0.120305	0.022	0.281	8.64961682102187e-50	Replicate 1	15h	Col III	825	6335
EGLN3	2.42700892865632e-54	-0.159459	0.044	0.324	8.88309537977498e-50	Replicate 1	15h	Col III	825	6335
SRRM2	2.67050102028304e-54	-1.09171	0.005	0.246	9.77430078433794e-50	Replicate 1	15h	Col III	825	6335
LCOR	2.78367205104183e-54	0.0223029	0.021	0.279	1.01885180740182e-49	Replicate 1	15h	Col III	825	6335
ARID4B	2.97349933927463e-54	-1.72502	0.004	0.244	1.08833049316791e-49	Replicate 1	15h	Col III	825	6335
GNB1	3.12659432328853e-54	0.120344	0.027	0.291	1.14436478826683e-49	Replicate 1	15h	Col III	825	6335
PARP4	3.50906997285618e-54	-0.129793	0.017	0.271	1.28435470076509e-49	Replicate 1	15h	Col III	825	6335
LRP10	3.92392072329847e-54	-0.666935	0.016	0.268	1.43619422393447e-49	Replicate 1	15h	Col III	825	6335
PPP1R12A	4.13490128841855e-54	-1.05881	0.006	0.248	1.51341522057407e-49	Replicate 1	15h	Col III	825	6335
KDM2A	4.19664722444604e-54	-0.936761	0.005	0.246	1.5360148506195e-49	Replicate 1	15h	Col III	825	6335
KIF5B	4.45667827688638e-54	-0.0908301	0.027	0.29	1.63118881612319e-49	Replicate 1	15h	Col III	825	6335
CAPN2	4.55507890412898e-54	-0.0918803	0.035	0.307	1.66720442970025e-49	Replicate 1	15h	Col III	825	6335
DLG1	4.6689600126156e-54	-2.37075	0.002	0.24	1.70888605421744e-49	Replicate 1	15h	Col III	825	6335
AGAP1	4.96244530097076e-54	-0.73135	0.01	0.255	1.81630460460831e-49	Replicate 1	15h	Col III	825	6335
ITSN1	5.70732801794388e-54	-0.63365	0.008	0.253	2.08893912784764e-49	Replicate 1	15h	Col III	825	6335
KMT2E	5.73356006695842e-54	-0.452284	0.008	0.253	2.09854032010745e-49	Replicate 1	15h	Col III	825	6335
BAIAP2L1	5.82803841430807e-54	-1.15469	0.006	0.248	2.1331203400209e-49	Replicate 1	15h	Col III	825	6335
PTPRR	5.98344080465061e-54	-0.334949	0.036	0.309	2.18999916891017e-49	Replicate 1	15h	Col III	825	6335
FGD4	6.50405208018873e-54	-0.951496	0.007	0.25	2.38054810186988e-49	Replicate 1	15h	Col III	825	6335
EXOC6B	6.71679764749534e-54	-0.660421	0.023	0.282	2.45841510695977e-49	Replicate 1	15h	Col III	825	6335
TAPBP	7.09112421593506e-54	-0.311163	0.023	0.282	2.59542237427439e-49	Replicate 1	15h	Col III	825	6335
SQSTM1	7.63226424310993e-54	-0.439156	0.021	0.277	2.79348503562066e-49	Replicate 1	15h	Col III	825	6335
TRIO	7.90284492574217e-54	-1.09122	0.012	0.26	2.89252027127089e-49	Replicate 1	15h	Col III	825	6335
BCKDHB	8.01908077797283e-54	-1.46006	0.007	0.25	2.93506375554583e-49	Replicate 1	15h	Col III	825	6335
RBM39	8.69430857901937e-54	-0.447771	0.01	0.254	3.18220388300688e-49	Replicate 1	15h	Col III	825	6335
RABGAP1L	9.00708197315986e-54	-0.739347	0.012	0.259	3.29668207299624e-49	Replicate 1	15h	Col III	825	6335
VAPA	1.04612799388164e-53	-0.131417	0.033	0.3	3.8289330704062e-49	Replicate 1	15h	Col III	825	6335
PAM	1.06367850884639e-53	0.0205324	0.034	0.303	3.89316971022867e-49	Replicate 1	15h	Col III	825	6335
DYNC1H1	1.08234923673691e-53	-0.353283	0.011	0.257	3.96150644138077e-49	Replicate 1	15h	Col III	825	6335
CFLAR	1.16073129485991e-53	-0.193831	0.016	0.266	4.24839261231677e-49	Replicate 1	15h	Col III	825	6335
ITGB4	1.46971062143482e-53	-0.530667	0.011	0.256	5.37928784551359e-49	Replicate 1	15h	Col III	825	6335
CAST	1.83142094248548e-53	0.166367	0.044	0.321	6.70318379159111e-49	Replicate 1	15h	Col III	825	6335
MACC1	2.10157806451964e-53	-0.234081	0.032	0.297	7.69198587394832e-49	Replicate 1	15h	Col III	825	6335
TMEM45B	2.10357184732372e-53	-0.00450795	0.035	0.304	7.69928331838956e-49	Replicate 1	15h	Col III	825	6335
TMEM165	2.2596187695009e-53	-0.65708	0.016	0.265	8.27043065825026e-49	Replicate 1	15h	Col III	825	6335
MTRNR2L12	2.30584865238676e-53	-0.703457	0.096	0.412	8.43963665260078e-49	Replicate 1	15h	Col III	825	6335
SERPINB6	2.40147869462505e-53	-0.0668714	0.046	0.325	8.78965217019713e-49	Replicate 1	15h	Col III	825	6335
GCC2	2.61619489137689e-53	0.414769	0.024	0.282	9.57553492192855e-49	Replicate 1	15h	Col III	825	6335
CHD9	3.10300291579381e-53	-0.670219	0.008	0.25	1.13573009720969e-48	Replicate 1	15h	Col III	825	6335
AAK1	3.15418394694681e-53	-1.11698	0.006	0.245	1.154462866422e-48	Replicate 1	15h	Col III	825	6335
ITGA6	3.66860734472315e-53	-0.188573	0.035	0.303	1.34274697424212e-48	Replicate 1	15h	Col III	825	6335
SLMAP	3.76391079615594e-53	-0.710985	0.01	0.252	1.37762899050104e-48	Replicate 1	15h	Col III	825	6335
FAT1	4.13037512671319e-53	0.363028	0.028	0.289	1.5117586001283e-48	Replicate 1	15h	Col III	825	6335
ECE1	4.37437539643495e-53	-1.14565	0.006	0.244	1.60106513884916e-48	Replicate 1	15h	Col III	825	6335
RAB7A	4.40986978790959e-53	-0.350824	0.015	0.262	1.61405644107279e-48	Replicate 1	15h	Col III	825	6335
DNM2	4.773188869786e-53	-0.0357447	0.019	0.272	1.74703485823038e-48	Replicate 1	15h	Col III	825	6335
PTEN	4.78301026137326e-53	-0.572197	0.01	0.252	1.75062958576523e-48	Replicate 1	15h	Col III	825	6335
RAP1B	5.07638727029991e-53	0.172069	0.028	0.288	1.85800850480247e-48	Replicate 1	15h	Col III	825	6335
MAGI1	5.36868843991974e-53	-0.80589	0.013	0.259	1.96499365589502e-48	Replicate 1	15h	Col III	825	6335
CTNNB1	6.73409988432402e-53	-0.0796921	0.024	0.281	2.46474789866144e-48	Replicate 1	15h	Col III	825	6335
RALA	6.75680241775358e-53	-0.519672	0.015	0.261	2.47305725292199e-48	Replicate 1	15h	Col III	825	6335
RSF1	7.00942230416234e-53	-1.36843	0.004	0.238	2.56551865754646e-48	Replicate 1	15h	Col III	825	6335
ROCK1	7.22597213628303e-53	-0.256984	0.011	0.254	2.64477806160095e-48	Replicate 1	15h	Col III	825	6335
MED13L	7.66978177483251e-53	-1.00217	0.007	0.246	2.80721682740645e-48	Replicate 1	15h	Col III	825	6335
ANKRD17	8.70281434835523e-53	-1.3549	0.005	0.241	3.1853170796415e-48	Replicate 1	15h	Col III	825	6335
HERC4	8.71914967053174e-53	-1.25495	0.006	0.243	3.19129597091132e-48	Replicate 1	15h	Col III	825	6335
CDCP1	9.13476743227152e-53	0.22883	0.021	0.273	3.3434162278857e-48	Replicate 1	15h	Col III	825	6335
LUZP1	9.5601141492136e-53	-1.25276	0.006	0.243	3.49909737975367e-48	Replicate 1	15h	Col III	825	6335
CAPZA2	1.00903752339111e-52	-0.526745	0.019	0.27	3.69317823936381e-48	Replicate 1	15h	Col III	825	6335
KLF5	1.087965306399e-52	0.235027	0.04	0.311	3.98206181795097e-48	Replicate 1	15h	Col III	825	6335
EGFR	1.15843709986973e-52	-0.914503	0.008	0.248	4.23999562923319e-48	Replicate 1	15h	Col III	825	6335
P4HA1	1.18942669376607e-52	0.233202	0.039	0.309	4.35342064185321e-48	Replicate 1	15h	Col III	825	6335
LASP1	1.25483384166632e-52	0.188829	0.027	0.285	4.59281734388291e-48	Replicate 1	15h	Col III	825	6335
UGP2	1.35203526374921e-52	-0.311085	0.019	0.27	4.94858426884849e-48	Replicate 1	15h	Col III	825	6335
NBEAL1	1.47972455733027e-52	-0.417145	0.01	0.25	5.4159398522845e-48	Replicate 1	15h	Col III	825	6335
GPBP1L1	1.50316316339878e-52	-0.718785	0.007	0.245	5.50172749435587e-48	Replicate 1	15h	Col III	825	6335
FHL2	1.68276573000099e-52	0.0242478	0.036	0.303	6.15909084837662e-48	Replicate 1	15h	Col III	825	6335
USP34	1.70912268407472e-52	-0.535642	0.007	0.245	6.2555599359819e-48	Replicate 1	15h	Col III	825	6335
TBL1XR1	1.8329614435785e-52	-0.599298	0.01	0.25	6.70882217964167e-48	Replicate 1	15h	Col III	825	6335
HSPG2	2.11665415942693e-52	0.0915672	0.022	0.274	7.7471658889185e-48	Replicate 1	15h	Col III	825	6335
UACA	2.16753731490749e-52	-0.573552	0.011	0.252	7.9334033262929e-48	Replicate 1	15h	Col III	825	6335
CLINT1	2.46405435294081e-52	-0.344536	0.015	0.259	9.01868533719865e-48	Replicate 1	15h	Col III	825	6335
LRRC1	2.58955585031729e-52	-0.0714042	0.023	0.276	9.47803336774632e-48	Replicate 1	15h	Col III	825	6335
ACTR3	2.65615480430509e-52	0.0196527	0.032	0.293	9.72179219923706e-48	Replicate 1	15h	Col III	825	6335
PTPRK	3.00787128118261e-52	-0.359949	0.021	0.271	1.10091096762565e-47	Replicate 1	15h	Col III	825	6335
ARL6IP5	3.27343876639845e-52	-0.36778	0.029	0.287	1.1981113228895e-47	Replicate 1	15h	Col III	825	6335
ACTR2	3.34185762790148e-52	0.0290574	0.036	0.302	1.22315331038822e-47	Replicate 1	15h	Col III	825	6335
FNBP1L	3.64680040015206e-52	-0.436383	0.012	0.253	1.33476541445966e-47	Replicate 1	15h	Col III	825	6335
FBXO34	3.6615655856783e-52	-1.23244	0.006	0.241	1.34016962001411e-47	Replicate 1	15h	Col III	825	6335
ADAM10	3.66461346483605e-52	0.188112	0.022	0.273	1.34128517426464e-47	Replicate 1	15h	Col III	825	6335
TMOD3	3.74289802633225e-52	0.160431	0.029	0.288	1.36993810661787e-47	Replicate 1	15h	Col III	825	6335
NUMB	4.06889202720994e-52	-0.199478	0.01	0.248	1.48925517087911e-47	Replicate 1	15h	Col III	825	6335
LAMA3	4.3766248305243e-52	-0.850052	0.015	0.258	1.6018884542202e-47	Replicate 1	15h	Col III	825	6335
CTNNA1	4.39107044962376e-52	0.272784	0.05	0.328	1.60717569526679e-47	Replicate 1	15h	Col III	825	6335
PTK2	4.65400006736802e-52	0.0501645	0.017	0.263	1.70341056465737e-47	Replicate 1	15h	Col III	825	6335
CDC42BPA	4.94235120264246e-52	-0.604493	0.01	0.248	1.80894996367917e-47	Replicate 1	15h	Col III	825	6335
CTBP2	5.1032015690128e-52	0.505142	0.018	0.265	1.86782280627438e-47	Replicate 1	15h	Col III	825	6335
MED13	5.27439804191166e-52	-0.801106	0.005	0.238	1.93048242732009e-47	Replicate 1	15h	Col III	825	6335
TNFRSF21	6.32752306433361e-52	-0.887589	0.008	0.245	2.31593671677675e-47	Replicate 1	15h	Col III	825	6335
PLEKHA1	6.38852890396497e-52	0.0864679	0.025	0.279	2.33826546414022e-47	Replicate 1	15h	Col III	825	6335
PTBP3	6.9165786348532e-52	0.255545	0.03	0.289	2.53153694614262e-47	Replicate 1	15h	Col III	825	6335
MECOM	7.14494034535883e-52	-0.831986	0.013	0.255	2.61511961580479e-47	Replicate 1	15h	Col III	825	6335
PARD3	7.62714402006984e-52	-0.536949	0.011	0.25	2.79161098278576e-47	Replicate 1	15h	Col III	825	6335
SMCHD1	7.6808798586144e-52	0.0088421	0.015	0.257	2.81127883705146e-47	Replicate 1	15h	Col III	825	6335
ZSWIM6	7.87183474357268e-52	-0.950504	0.008	0.245	2.88117023449504e-47	Replicate 1	15h	Col III	825	6335
TIMP2	7.93213568299254e-52	-0.122407	0.03	0.289	2.9032409813321e-47	Replicate 1	15h	Col III	825	6335
MGAT5	8.83871708385251e-52	-0.697177	0.008	0.244	3.23505883986086e-47	Replicate 1	15h	Col III	825	6335
ERBB3	9.22188318602172e-52	-0.129311	0.012	0.252	3.37530146491581e-47	Replicate 1	15h	Col III	825	6335
SVIL	9.41702587846964e-52	-0.17479	0.016	0.259	3.44672564177867e-47	Replicate 1	15h	Col III	825	6335
PARP14	9.90295516166095e-52	-0.585987	0.01	0.247	3.62458061871952e-47	Replicate 1	15h	Col III	825	6335
CAP1	1.05776303893596e-51	-0.251553	0.027	0.281	3.8715184988095e-47	Replicate 1	15h	Col III	825	6335
STK39	1.05962628431756e-51	0.22503	0.024	0.276	3.87833816323069e-47	Replicate 1	15h	Col III	825	6335
UGCG	1.09264727594963e-51	-0.178276	0.015	0.257	3.99919829470324e-47	Replicate 1	15h	Col III	825	6335
TPD52	1.20489575057229e-51	-0.0865495	0.019	0.266	4.41003893666964e-47	Replicate 1	15h	Col III	825	6335
FAM114A1	1.22362841036101e-51	-0.773738	0.008	0.244	4.47860234476233e-47	Replicate 1	15h	Col III	825	6335
PLEKHA7	1.28276952162492e-51	-1.02494	0.006	0.239	4.69506472609938e-47	Replicate 1	15h	Col III	825	6335
TMC5	1.28956480805728e-51	0.216022	0.018	0.264	4.71993615397044e-47	Replicate 1	15h	Col III	825	6335
PPP2CB	1.3035417504768e-51	-0.166111	0.017	0.261	4.77109316092013e-47	Replicate 1	15h	Col III	825	6335
RAB1A	1.46095274704674e-51	0.20012	0.021	0.268	5.34723314946576e-47	Replicate 1	15h	Col III	825	6335
WSB1	1.60540543639848e-51	-1.29916	0.004	0.233	5.87594443776207e-47	Replicate 1	15h	Col III	825	6335
VEGFA	1.63180165832916e-51	-0.689999	0.011	0.248	5.97255724965055e-47	Replicate 1	15h	Col III	825	6335
FAM3B	1.68150642659491e-51	-0.300537	0.036	0.299	6.15448167198002e-47	Replicate 1	15h	Col III	825	6335
UBE2H	1.70417996202834e-51	-0.138622	0.021	0.268	6.23746907901992e-47	Replicate 1	15h	Col III	825	6335
ZNF706	1.75121778832889e-51	-0.356669	0.023	0.273	6.40963222706256e-47	Replicate 1	15h	Col III	825	6335
ATRX	2.00655612108062e-51	-1.19823	0.005	0.236	7.34419605876719e-47	Replicate 1	15h	Col III	825	6335
SPTAN1	2.01227712619428e-51	-0.99205	0.005	0.236	7.36513550958368e-47	Replicate 1	15h	Col III	825	6335
ESYT2	2.19891345150458e-51	-0.837474	0.007	0.24	8.04824312385192e-47	Replicate 1	15h	Col III	825	6335
BNIP3L	2.53162608666889e-51	0.000767158	0.041	0.308	9.26600463981681e-47	Replicate 1	15h	Col III	825	6335
KIF13B	2.86765443225674e-51	0.539365	0.019	0.265	1.04959019875029e-46	Replicate 1	15h	Col III	825	6335
CSNK1A1	2.94311881032773e-51	0.344249	0.035	0.296	1.07721091576805e-46	Replicate 1	15h	Col III	825	6335
ARPC2	2.9644394851272e-51	0.0277551	0.051	0.327	1.08501449595141e-46	Replicate 1	15h	Col III	825	6335
KANSL1	3.13006286020177e-51	-1.40486	0.005	0.235	1.14563430746245e-46	Replicate 1	15h	Col III	825	6335
ASH1L	3.16311590588436e-51	-0.853733	0.005	0.235	1.15773205271273e-46	Replicate 1	15h	Col III	825	6335
PSAP	3.22152859811777e-51	-0.243558	0.039	0.302	1.17911168219708e-46	Replicate 1	15h	Col III	825	6335
TOP1	3.49168996431602e-51	0.299737	0.027	0.279	1.27799344383931e-46	Replicate 1	15h	Col III	825	6335
ABLIM1	3.90895811391533e-51	-1.13985	0.005	0.234	1.43071775927415e-46	Replicate 1	15h	Col III	825	6335
SOS1	4.29135047701376e-51	-1.0796	0.006	0.237	1.5706771880918e-46	Replicate 1	15h	Col III	825	6335
OSBPL8	4.48414849412058e-51	0.121105	0.018	0.262	1.64124319033307e-46	Replicate 1	15h	Col III	825	6335
MARCKSL1	4.57158889573839e-51	-0.954693	0.012	0.249	1.67324725172921e-46	Replicate 1	15h	Col III	825	6335
ZNF148	4.77647006116635e-51	-0.931738	0.006	0.237	1.74823580708749e-46	Replicate 1	15h	Col III	825	6335
PLEC	4.81631663625718e-51	-1.43151	0.005	0.234	1.76282005203649e-46	Replicate 1	15h	Col III	825	6335
LPGAT1	4.90848136280405e-51	-0.652673	0.01	0.244	1.79655326359991e-46	Replicate 1	15h	Col III	825	6335
TOR1AIP2	5.10625490390012e-51	0.0681998	0.019	0.264	1.86894035737648e-46	Replicate 1	15h	Col III	825	6335
PRAG1	5.3441013522282e-51	-1.11494	0.006	0.236	1.95599453592904e-46	Replicate 1	15h	Col III	825	6335
CCNI	5.36031962689352e-51	-0.0519713	0.045	0.314	1.9619305866393e-46	Replicate 1	15h	Col III	825	6335
WASL	5.78894306070709e-51	-0.291445	0.013	0.251	2.1188110496494e-46	Replicate 1	15h	Col III	825	6335
MAML2	5.95868029028717e-51	-1.17591	0.007	0.239	2.18093657304801e-46	Replicate 1	15h	Col III	825	6335
SDCBP2	6.55825066235947e-51	-0.273196	0.032	0.287	2.40038532493019e-46	Replicate 1	15h	Col III	825	6335
TXNRD1	6.84496669811204e-51	-0.419373	0.016	0.256	2.50532626117599e-46	Replicate 1	15h	Col III	825	6335
CASK	7.17162425225052e-51	0.244032	0.018	0.261	2.62488619256621e-46	Replicate 1	15h	Col III	825	6335
HDAC9	7.24527456321457e-51	-0.280697	0.019	0.263	2.65184294288216e-46	Replicate 1	15h	Col III	825	6335
PFKP	8.69722192537307e-51	0.0178496	0.022	0.268	3.1832701969058e-46	Replicate 1	15h	Col III	825	6335
FTX	9.45125574294902e-51	-2.50495	0.002	0.228	3.45925411447677e-46	Replicate 1	15h	Col III	825	6335
MCU	1.03706355668248e-50	-0.235177	0.016	0.255	3.79575632381356e-46	Replicate 1	15h	Col III	825	6335
N4BP2L2	1.04070971792371e-50	-0.6198	0.007	0.238	3.80910163857257e-46	Replicate 1	15h	Col III	825	6335
MLEC	1.07170563162116e-50	-0.960299	0.012	0.248	3.9225497822966e-46	Replicate 1	15h	Col III	825	6335
SERINC2	1.39002500361828e-50	-0.0200834	0.033	0.289	5.08763051574326e-46	Replicate 1	15h	Col III	825	6335
POF1B	1.40867288770978e-50	0.314526	0.027	0.277	5.15588363630658e-46	Replicate 1	15h	Col III	825	6335
WWC1	1.41273300530238e-50	-0.4064	0.013	0.25	5.17074407270723e-46	Replicate 1	15h	Col III	825	6335
GALNT1	1.44561969843821e-50	0.21376	0.033	0.289	5.29111265825369e-46	Replicate 1	15h	Col III	825	6335
ZBTB7A	1.59047770842189e-50	-0.425215	0.008	0.24	5.82130746059495e-46	Replicate 1	15h	Col III	825	6335
FOXP1	1.61667046196827e-50	-0.223021	0.013	0.25	5.91717555785005e-46	Replicate 1	15h	Col III	825	6335
VDAC2	1.65118124698962e-50	-0.181045	0.03	0.284	6.04348848210672e-46	Replicate 1	15h	Col III	825	6335
CAPZA1	1.73847772554185e-50	0.225301	0.022	0.267	6.36300232325572e-46	Replicate 1	15h	Col III	825	6335
XRCC5	1.93845705421419e-50	-0.247808	0.019	0.262	7.09494666412935e-46	Replicate 1	15h	Col III	825	6335
FOXO3	1.97130637231015e-50	-0.646453	0.008	0.239	7.21517845329239e-46	Replicate 1	15h	Col III	825	6335
ATXN1	2.02659768972705e-50	-0.85832	0.007	0.237	7.41755020416999e-46	Replicate 1	15h	Col III	825	6335
CHD2	2.02747422380737e-50	-0.677363	0.007	0.237	7.42075840655734e-46	Replicate 1	15h	Col III	825	6335
CEMIP2	2.18497817894088e-50	-0.339741	0.01	0.242	7.99723863274151e-46	Replicate 1	15h	Col III	825	6335
JAK1	2.26647972429122e-50	0.447523	0.019	0.262	8.29554243887831e-46	Replicate 1	15h	Col III	825	6335
SGPP2	2.42418308037084e-50	-0.101953	0.017	0.256	8.87275249246529e-46	Replicate 1	15h	Col III	825	6335
DOCK1	2.48845760371184e-50	-9.57604	0	0.221	9.10800367534571e-46	Replicate 1	15h	Col III	825	6335
PTPRJ	2.49419516315836e-50	-0.910267	0.007	0.236	9.12900371667591e-46	Replicate 1	15h	Col III	825	6335
SOX4	2.63696230280732e-50	-1.00305	0.015	0.251	9.65154572450506e-46	Replicate 1	15h	Col III	825	6335
ACAP2	2.70931139512978e-50	-0.253399	0.01	0.241	9.91635063731452e-46	Replicate 1	15h	Col III	825	6335
PKP4	2.86174827295503e-50	-0.634541	0.007	0.236	1.04742848538427e-45	Replicate 1	15h	Col III	825	6335
BIRC6	3.43924119608483e-50	0.428751	0.018	0.258	1.25879667017901e-45	Replicate 1	15h	Col III	825	6335
KLF3	3.44675886858537e-50	0.0854466	0.017	0.256	1.26154821349093e-45	Replicate 1	15h	Col III	825	6335
TMEM181	3.50208439490283e-50	-0.215486	0.012	0.246	1.28179790937838e-45	Replicate 1	15h	Col III	825	6335
SREBF2	3.57426663169183e-50	-1.48002	0.004	0.228	1.30821732986553e-45	Replicate 1	15h	Col III	825	6335
NRIP1	3.76096156352454e-50	-0.763598	0.008	0.238	1.37654954186562e-45	Replicate 1	15h	Col III	825	6335
CARMIL1	3.93809222148053e-50	-0.747108	0.007	0.236	1.44138113398409e-45	Replicate 1	15h	Col III	825	6335
GABARAP	3.94008500401497e-50	-0.442228	0.025	0.273	1.44211051231952e-45	Replicate 1	15h	Col III	825	6335
PUM1	3.99117262507283e-50	-1.06727	0.005	0.231	1.46080909250291e-45	Replicate 1	15h	Col III	825	6335
BMPR2	4.1123802355558e-50	-0.165302	0.011	0.243	1.50517229001578e-45	Replicate 1	15h	Col III	825	6335
CDC42SE2	4.1221638897702e-50	0.269205	0.024	0.27	1.50875320529479e-45	Replicate 1	15h	Col III	825	6335
ARFGEF1	4.31647655756207e-50	-0.693106	0.007	0.236	1.57987358483329e-45	Replicate 1	15h	Col III	825	6335
SRSF5	4.46573866278843e-50	-0.047972	0.022	0.265	1.63450500796719e-45	Replicate 1	15h	Col III	825	6335
CLMN	4.53580387611519e-50	0.023008	0.012	0.246	1.66014957669692e-45	Replicate 1	15h	Col III	825	6335
SLTM	4.67624784951376e-50	-0.263698	0.01	0.24	1.71155347540053e-45	Replicate 1	15h	Col III	825	6335
RPS16	5.10397539148715e-50	-0.591896	0.041	0.302	1.86810603303821e-45	Replicate 1	15h	Col III	825	6335
SPAG9	5.36893577641396e-50	-0.400041	0.008	0.238	1.96508418352527e-45	Replicate 1	15h	Col III	825	6335
SF3B1	5.39804071844125e-50	-0.279785	0.012	0.245	1.97573688335668e-45	Replicate 1	15h	Col III	825	6335
SH3GLB1	5.54593165150149e-50	-0.346013	0.018	0.257	2.02986644376606e-45	Replicate 1	15h	Col III	825	6335
ITGAV	5.61234771213066e-50	-0.799586	0.011	0.243	2.05417538611694e-45	Replicate 1	15h	Col III	825	6335
EIF4G2	5.8682284518828e-50	-0.0971725	0.055	0.328	2.14783029567362e-45	Replicate 1	15h	Col III	825	6335
MVP	5.94830444977576e-50	0.320555	0.022	0.265	2.17713891166243e-45	Replicate 1	15h	Col III	825	6335
CAMK2D	5.9991115993229e-50	0.208488	0.034	0.289	2.19573483646817e-45	Replicate 1	15h	Col III	825	6335
HSP90B1	6.09009255921424e-50	-0.388347	0.073	0.362	2.229034777598e-45	Replicate 1	15h	Col III	825	6335
MYOF	6.27119811010673e-50	-0.174498	0.021	0.262	2.29532122028016e-45	Replicate 1	15h	Col III	825	6335
GPBP1	6.51892429425026e-50	-0.12427	0.011	0.242	2.38599148093854e-45	Replicate 1	15h	Col III	825	6335
PTTG1IP	7.39873397274469e-50	-0.267762	0.076	0.369	2.70801062136429e-45	Replicate 1	15h	Col III	825	6335
PAK2	7.45438945509909e-50	0.0768426	0.018	0.257	2.72838108446082e-45	Replicate 1	15h	Col III	825	6335
TBC1D22A	7.71495459474886e-50	-1.20719	0.005	0.23	2.82375053122403e-45	Replicate 1	15h	Col III	825	6335
SEC62	8.05818770876719e-50	-0.171543	0.022	0.264	2.94937728328588e-45	Replicate 1	15h	Col III	825	6335
DEK	8.41212039224638e-50	-0.00964415	0.029	0.279	3.0789201847661e-45	Replicate 1	15h	Col III	825	6335
ZBTB38	8.56823541962473e-50	-1.21018	0.005	0.229	3.13605984593685e-45	Replicate 1	15h	Col III	825	6335
TMEM87B	9.77977908115346e-50	-0.956954	0.008	0.237	3.57949694149298e-45	Replicate 1	15h	Col III	825	6335
HMGB1	9.97481067677075e-50	-0.231331	0.027	0.273	3.65088045580486e-45	Replicate 1	15h	Col III	825	6335
PAPOLA	1.05427202190842e-49	-0.21525	0.012	0.244	3.858741027387e-45	Replicate 1	15h	Col III	825	6335
TNRC6B	1.06241516176364e-49	-2.66035	0.001	0.221	3.88854573357111e-45	Replicate 1	15h	Col III	825	6335
GLG1	1.06318073536685e-49	-0.807891	0.006	0.232	3.89134780951622e-45	Replicate 1	15h	Col III	825	6335
ATP1A1	1.08763183213872e-49	-0.0924683	0.045	0.309	3.98084126881091e-45	Replicate 1	15h	Col III	825	6335
USP53	1.16837453174272e-49	0.134718	0.023	0.266	4.27636762363154e-45	Replicate 1	15h	Col III	825	6335
CLTB	1.18706649728006e-49	-0.345124	0.023	0.266	4.34478208669475e-45	Replicate 1	15h	Col III	825	6335
HADHA	1.21193294382359e-49	-0.177188	0.017	0.254	4.43579576768871e-45	Replicate 1	15h	Col III	825	6335
GNG12	1.21892285408617e-49	0.339862	0.035	0.29	4.46137953824079e-45	Replicate 1	15h	Col III	825	6335
SCARB2	1.23406273093498e-49	0.0861626	0.032	0.283	4.51679300149513e-45	Replicate 1	15h	Col III	825	6335
TJP3	1.24921529185935e-49	-0.0806661	0.011	0.241	4.57225288973439e-45	Replicate 1	15h	Col III	825	6335
FRK	1.59122596700357e-49	-0.638737	0.008	0.236	5.82404616182977e-45	Replicate 1	15h	Col III	825	6335
PSMD1	1.64895295057843e-49	-0.327667	0.007	0.233	6.03533269441213e-45	Replicate 1	15h	Col III	825	6335
SRSF4	1.66469473662502e-49	-1.15065	0.005	0.228	6.09294920552123e-45	Replicate 1	15h	Col III	825	6335
CUL3	1.67231260780602e-49	-0.89103	0.005	0.228	6.1208313758308e-45	Replicate 1	15h	Col III	825	6335
AGPAT2	1.67294482797692e-49	-0.72559	0.018	0.256	6.12314536487833e-45	Replicate 1	15h	Col III	825	6335
CGN	1.73387300029333e-49	-0.510777	0.01	0.238	6.34614856837361e-45	Replicate 1	15h	Col III	825	6335
B3GALT5	1.74598768068365e-49	0.465796	0.027	0.273	6.39048951007024e-45	Replicate 1	15h	Col III	825	6335
LRRFIP2	1.8152444397555e-49	-0.885865	0.007	0.233	6.64397617394909e-45	Replicate 1	15h	Col III	825	6335
BTBD9	1.98530609842505e-49	-0.787413	0.01	0.238	7.26641885084554e-45	Replicate 1	15h	Col III	825	6335
RASSF6	1.99635460770742e-49	-0.108184	0.01	0.238	7.30685749966993e-45	Replicate 1	15h	Col III	825	6335
RIOK3	2.02037068300573e-49	0.457485	0.028	0.275	7.39475873686926e-45	Replicate 1	15h	Col III	825	6335
HDLBP	2.10774296560984e-49	-0.0377157	0.015	0.248	7.71455002842858e-45	Replicate 1	15h	Col III	825	6335
TAGLN2	2.20881167288934e-49	-0.980933	0.022	0.262	8.08447160394228e-45	Replicate 1	15h	Col III	825	6335
BPTF	2.44998679330131e-49	-0.13535	0.01	0.238	8.96719666216211e-45	Replicate 1	15h	Col III	825	6335
GALNT3	2.50179415514879e-49	-0.108226	0.024	0.267	9.15681678726009e-45	Replicate 1	15h	Col III	825	6335
CMPK1	2.52221287426736e-49	0.126536	0.036	0.291	9.23155134110596e-45	Replicate 1	15h	Col III	825	6335
ITFG1	2.6966642809432e-49	0.50822	0.021	0.26	9.87006093468021e-45	Replicate 1	15h	Col III	825	6335
MARVELD3	2.78517771478475e-49	-0.643576	0.012	0.242	1.01940289538837e-44	Replicate 1	15h	Col III	825	6335
MKLN1	2.88478591566571e-49	-0.375359	0.007	0.232	1.0558604929928e-44	Replicate 1	15h	Col III	825	6335
NEDD9	3.00245468031675e-49	-0.0120048	0.015	0.247	1.09892843754273e-44	Replicate 1	15h	Col III	825	6335
SEPTIN9	3.16784217060517e-49	0.260315	0.013	0.245	1.1594619128632e-44	Replicate 1	15h	Col III	825	6335
OGDH	3.20649499564815e-49	-1.29763	0.005	0.227	1.17360923335718e-44	Replicate 1	15h	Col III	825	6335
CHMP4B	3.7631762817012e-49	-0.524829	0.01	0.237	1.37736015086545e-44	Replicate 1	15h	Col III	825	6335
SH3RF1	3.85956029382513e-49	-0.201818	0.013	0.244	1.41263766314293e-44	Replicate 1	15h	Col III	825	6335
IGF2R	3.88050094415239e-49	-0.0598316	0.01	0.237	1.42030215056922e-44	Replicate 1	15h	Col III	825	6335
ARHGAP32	3.89554495947489e-49	-9.84062	0	0.217	1.4258084106174e-44	Replicate 1	15h	Col III	825	6335
CLTA	3.92445879582058e-49	-0.164213	0.029	0.276	1.43639116385829e-44	Replicate 1	15h	Col III	825	6335
ITCH	3.99318412543333e-49	-0.794923	0.006	0.229	1.46154532174985e-44	Replicate 1	15h	Col III	825	6335
SPINT1	4.03283257551233e-49	0.289618	0.027	0.271	1.47605705096327e-44	Replicate 1	15h	Col III	825	6335
BACE2	4.25749117788927e-49	0.0715661	0.017	0.252	1.55828434601925e-44	Replicate 1	15h	Col III	825	6335
CAB39	4.40605430267303e-49	0.483402	0.028	0.274	1.61265993532135e-44	Replicate 1	15h	Col III	825	6335
ELF3	4.45130701332251e-49	0.0843821	0.068	0.35	1.62922287994617e-44	Replicate 1	15h	Col III	825	6335
TAOK1	4.47035333222454e-49	-2.0247	0.002	0.222	1.6361940231275e-44	Replicate 1	15h	Col III	825	6335
CTTN	4.60066427561556e-49	0.345966	0.018	0.254	1.68388913151805e-44	Replicate 1	15h	Col III	825	6335
LINC01559	4.77790251278309e-49	-0.211058	0.027	0.271	1.74876009870374e-44	Replicate 1	15h	Col III	825	6335
CTSD	5.09256737554762e-49	-0.313789	0.073	0.358	1.86393058512418e-44	Replicate 1	15h	Col III	825	6335
IBTK	5.24733565193154e-49	-0.629058	0.008	0.234	1.92057732196346e-44	Replicate 1	15h	Col III	825	6335
ADGRG6	5.53713421549594e-49	-0.00164928	0.012	0.241	2.02664649421367e-44	Replicate 1	15h	Col III	825	6335
KLK10	5.97161547824061e-49	-0.161489	0.038	0.292	2.18567098119084e-44	Replicate 1	15h	Col III	825	6335
ASPH	6.00186725672936e-49	0.1847	0.027	0.271	2.19674343463551e-44	Replicate 1	15h	Col III	825	6335
C1GALT1	6.34921957332815e-49	-0.276307	0.011	0.239	2.32387785603384e-44	Replicate 1	15h	Col III	825	6335
RAP1A	6.57110769777282e-49	-0.182479	0.016	0.248	2.40509112846183e-44	Replicate 1	15h	Col III	825	6335
PTP4A2	6.75031028209204e-49	-0.0364333	0.025	0.268	2.47068106634851e-44	Replicate 1	15h	Col III	825	6335
PDLIM1	7.106789586022e-49	0.00655892	0.027	0.27	2.60115605637991e-44	Replicate 1	15h	Col III	825	6335
CCDC68	7.28829088153403e-49	-0.362632	0.013	0.243	2.66758734555027e-44	Replicate 1	15h	Col III	825	6335
ZDHHC20	7.52993554122594e-49	-1.68344	0.005	0.226	2.75603170744411e-44	Replicate 1	15h	Col III	825	6335
RNF213	7.80933485777897e-49	-1.25331	0.005	0.226	2.85829465129568e-44	Replicate 1	15h	Col III	825	6335
CMIP	7.89037298983344e-49	0.0976746	0.012	0.241	2.88795541800894e-44	Replicate 1	15h	Col III	825	6335
CNGA1	8.014159139821e-49	-0.158561	0.013	0.243	2.93326238676588e-44	Replicate 1	15h	Col III	825	6335
ZKSCAN1	9.60045059697895e-49	-1.85002	0.002	0.22	3.51386092300027e-44	Replicate 1	15h	Col III	825	6335
H2AFY	1.0157670552655e-48	0.0501535	0.018	0.253	3.71780899897725e-44	Replicate 1	15h	Col III	825	6335
SEC31A	1.18896482501066e-48	-0.639503	0.007	0.23	4.35173015602152e-44	Replicate 1	15h	Col III	825	6335
CAMK2N1	1.21119669454417e-48	-0.0297287	0.05	0.314	4.43310102170113e-44	Replicate 1	15h	Col III	825	6335
WAC	1.24267891678589e-48	-0.0323335	0.011	0.238	4.54832910332804e-44	Replicate 1	15h	Col III	825	6335
RTN3	1.24574068766643e-48	-0.694941	0.01	0.235	4.55953549092791e-44	Replicate 1	15h	Col III	825	6335
GRN	1.30984005834875e-48	0.186533	0.034	0.284	4.79414559756225e-44	Replicate 1	15h	Col III	825	6335
C1orf21	1.32382591270976e-48	-0.46213	0.012	0.24	4.845335223109e-44	Replicate 1	15h	Col III	825	6335
CDH1	1.36867243018227e-48	0.192443	0.056	0.326	5.00947796171011e-44	Replicate 1	15h	Col III	825	6335
MRPS6	1.38945389221689e-48	-0.622825	0.013	0.242	5.08554019090304e-44	Replicate 1	15h	Col III	825	6335
CSDE1	1.45761012216381e-48	0.182768	0.03	0.276	5.33499880813176e-44	Replicate 1	15h	Col III	825	6335
YY1	1.51406232207004e-48	-0.1157	0.015	0.245	5.54161950500856e-44	Replicate 1	15h	Col III	825	6335
UBE2K	1.54971839196575e-48	-0.0124696	0.011	0.237	5.67212428643385e-44	Replicate 1	15h	Col III	825	6335
RPL7	1.58354562642116e-48	-0.669217	0.025	0.266	5.79593534726409e-44	Replicate 1	15h	Col III	825	6335
RAPGEF2	1.63195079220587e-48	-0.874698	0.007	0.23	5.97310309455272e-44	Replicate 1	15h	Col III	825	6335
LINC00511	1.6581070772358e-48	-1.11937	0.006	0.227	6.06883771339075e-44	Replicate 1	15h	Col III	825	6335
PTGES3	1.67885556505275e-48	-0.159461	0.023	0.262	6.14477925364958e-44	Replicate 1	15h	Col III	825	6335
RPS7	1.74919810665741e-48	-0.565534	0.046	0.305	6.40223999017678e-44	Replicate 1	15h	Col III	825	6335
GTF2I	1.77454941172323e-48	-0.505116	0.012	0.239	6.49502830184818e-44	Replicate 1	15h	Col III	825	6335
SKAP2	1.94460820079051e-48	0.0429292	0.015	0.244	7.11746047571333e-44	Replicate 1	15h	Col III	825	6335
DIAPH1	1.98981617804845e-48	0.404971	0.015	0.244	7.28292619327513e-44	Replicate 1	15h	Col III	825	6335
ZFAS1	1.99639047455667e-48	-0.188734	0.027	0.268	7.30698877592487e-44	Replicate 1	15h	Col III	825	6335
KCNK1	2.12416076442858e-48	-0.595886	0.01	0.234	7.77464081388504e-44	Replicate 1	15h	Col III	825	6335
YWHAE	2.14256450615163e-48	0.132651	0.032	0.278	7.84200034896559e-44	Replicate 1	15h	Col III	825	6335
ALDH2	2.30685864774767e-48	-0.111103	0.024	0.263	8.44333333662124e-44	Replicate 1	15h	Col III	825	6335
GALNT7	2.3880135890956e-48	0.00652114	0.015	0.244	8.74036853744879e-44	Replicate 1	15h	Col III	825	6335
TFG	2.39100816309676e-48	0.125426	0.015	0.244	8.75132897775046e-44	Replicate 1	15h	Col III	825	6335
HPCAL1	2.52956970919183e-48	-3.30758	0.001	0.216	9.25847809261302e-44	Replicate 1	15h	Col III	825	6335
TGOLN2	2.56323164068615e-48	0.109427	0.023	0.261	9.38168412807536e-44	Replicate 1	15h	Col III	825	6335
GFPT1	2.65376061523426e-48	-0.27025	0.016	0.246	9.71302922781891e-44	Replicate 1	15h	Col III	825	6335
TCF12	2.83815829973196e-48	-1.00627	0.006	0.226	1.0387943192849e-43	Replicate 1	15h	Col III	825	6335
CTTNBP2NL	3.38752684692621e-48	-0.40144	0.008	0.231	1.23986870124346e-43	Replicate 1	15h	Col III	825	6335
PRELID2	3.46203726728583e-48	-0.882299	0.008	0.231	1.26714026019929e-43	Replicate 1	15h	Col III	825	6335
NF1	3.51688805581316e-48	-0.580036	0.007	0.228	1.28721619730817e-43	Replicate 1	15h	Col III	825	6335
TOX3	3.74322709905889e-48	-0.281861	0.01	0.233	1.37005855052654e-43	Replicate 1	15h	Col III	825	6335
RAB2A	3.8674990028834e-48	0.196565	0.034	0.282	1.41554331004535e-43	Replicate 1	15h	Col III	825	6335
JUND	4.08180734494207e-48	-0.0468169	0.035	0.284	1.49398230632225e-43	Replicate 1	15h	Col III	825	6335
AGFG1	4.40548183694083e-48	-0.319006	0.007	0.228	1.61245040713871e-43	Replicate 1	15h	Col III	825	6335
EIF3A	4.57379906142362e-48	0.456757	0.016	0.245	1.67405619447166e-43	Replicate 1	15h	Col III	825	6335
BTG1	4.98739755449272e-48	0.0199567	0.041	0.295	1.82543737891988e-43	Replicate 1	15h	Col III	825	6335
MT-ND4	5.10583668496137e-48	-1.20692	0.188	0.516	1.86878728506271e-43	Replicate 1	15h	Col III	825	6335
TEAD1	5.447378903793e-48	-0.678397	0.007	0.228	1.99379515257728e-43	Replicate 1	15h	Col III	825	6335
CCNY	5.74994342835966e-48	-0.0610626	0.011	0.235	2.10453679421392e-43	Replicate 1	15h	Col III	825	6335
ASAP2	5.93174223379915e-48	-0.0926767	0.01	0.232	2.17107697499283e-43	Replicate 1	15h	Col III	825	6335
DDX5	5.95135290283138e-48	0.283812	0.04	0.293	2.17825467596531e-43	Replicate 1	15h	Col III	825	6335
MGAT4B	5.95196509231114e-48	-0.00416374	0.023	0.26	2.1784787434368e-43	Replicate 1	15h	Col III	825	6335
USP9X	6.63987971713573e-48	0.666558	0.022	0.257	2.43026237526885e-43	Replicate 1	15h	Col III	825	6335
ATP2A2	7.25764304492374e-48	-0.11706	0.013	0.24	2.65636993087254e-43	Replicate 1	15h	Col III	825	6335
APPL2	7.46933673062407e-48	-0.326736	0.008	0.23	2.73385193677571e-43	Replicate 1	15h	Col III	825	6335
PRPF40A	7.49650944800608e-48	0.163397	0.016	0.244	2.74379742306471e-43	Replicate 1	15h	Col III	825	6335
RPN2	7.51982962990533e-48	-0.0236246	0.04	0.292	2.75233284284165e-43	Replicate 1	15h	Col III	825	6335
VILL	7.62987019838883e-48	-1.03984	0.006	0.225	2.7926087913123e-43	Replicate 1	15h	Col III	825	6335
RERE	7.65872474372596e-48	-1.80076	0.002	0.217	2.80316984345114e-43	Replicate 1	15h	Col III	825	6335
PLOD2	7.88851327988385e-48	0.194331	0.035	0.283	2.88727474557029e-43	Replicate 1	15h	Col III	825	6335
MT-CO3	7.8932094667544e-48	-1.18027	0.278	0.602	2.88899359692678e-43	Replicate 1	15h	Col III	825	6335
HSPB1	7.92840462653544e-48	-0.376771	0.038	0.287	2.90187537735824e-43	Replicate 1	15h	Col III	825	6335
OPTN	7.958803064785e-48	0.220514	0.03	0.273	2.91300150974196e-43	Replicate 1	15h	Col III	825	6335
SEPTIN11	8.11318327189951e-48	-0.0831619	0.013	0.239	2.96950620934794e-43	Replicate 1	15h	Col III	825	6335
TCF25	8.40700019655757e-48	-1.31434	0.005	0.222	3.07704614194204e-43	Replicate 1	15h	Col III	825	6335
NFIB	8.80243316608067e-48	-0.52265	0.01	0.232	3.22177856311718e-43	Replicate 1	15h	Col III	825	6335
NR3C2	9.0364226156813e-48	-0.234568	0.019	0.252	3.30742104156551e-43	Replicate 1	15h	Col III	825	6335
UBE2D2	9.61746274737668e-48	0.264644	0.015	0.242	3.52008754016734e-43	Replicate 1	15h	Col III	825	6335
EPB41L2	1.01076810366486e-47	-0.419255	0.012	0.236	3.69951233622374e-43	Replicate 1	15h	Col III	825	6335
RPS9	1.01578526335738e-47	-0.607498	0.029	0.27	3.71787564241433e-43	Replicate 1	15h	Col III	825	6335
JUN	1.03563249727955e-47	-1.29099	0.006	0.224	3.79051850329288e-43	Replicate 1	15h	Col III	825	6335
HNRNPU	1.07790270045988e-47	-0.252996	0.013	0.239	3.9452316739532e-43	Replicate 1	15h	Col III	825	6335
DSC2	1.12986977511068e-47	0.186923	0.051	0.313	4.1354363638826e-43	Replicate 1	15h	Col III	825	6335
PROM1	1.13327412451673e-47	-0.286431	0.016	0.244	4.14789662314367e-43	Replicate 1	15h	Col III	825	6335
ARHGAP21	1.1708197730869e-47	-0.335963	0.007	0.226	4.28531745147537e-43	Replicate 1	15h	Col III	825	6335
ABCC3	1.17282410463513e-47	-0.497229	0.007	0.226	4.29265350537504e-43	Replicate 1	15h	Col III	825	6335
MAP4	1.17817516462714e-47	-1.65726	0.004	0.219	4.31223892005178e-43	Replicate 1	15h	Col III	825	6335
INAVA	1.1840275640834e-47	0.0510733	0.012	0.236	4.33365928730164e-43	Replicate 1	15h	Col III	825	6335
B4GALT5	1.21313953778831e-47	-0.0297145	0.017	0.246	4.44021202225899e-43	Replicate 1	15h	Col III	825	6335
SLC41A2	1.26825046107484e-47	-0.368872	0.012	0.236	4.64192351258002e-43	Replicate 1	15h	Col III	825	6335
YWHAB	1.34131440144729e-47	-0.0333024	0.045	0.301	4.90934484073721e-43	Replicate 1	15h	Col III	825	6335
APP	1.39318419163022e-47	0.329928	0.057	0.325	5.09919345978578e-43	Replicate 1	15h	Col III	825	6335
VPS4B	1.44417398731659e-47	0.24423	0.018	0.248	5.28582121097746e-43	Replicate 1	15h	Col III	825	6335
VMP1	1.50725125099546e-47	0.374688	0.018	0.248	5.51669030376847e-43	Replicate 1	15h	Col III	825	6335
SLC5A3	1.51520053093491e-47	-0.953387	0.01	0.231	5.54578546327487e-43	Replicate 1	15h	Col III	825	6335
RPS3	1.52257504615495e-47	-0.479695	0.035	0.281	5.57277692643173e-43	Replicate 1	15h	Col III	825	6335
JUP	1.56683307721083e-47	0.25459	0.028	0.267	5.73476574589934e-43	Replicate 1	15h	Col III	825	6335
NCOA2	1.62783378100677e-47	-0.440046	0.007	0.226	5.95803442186287e-43	Replicate 1	15h	Col III	825	6335
NT5C2	1.62845939179684e-47	-1.27102	0.005	0.221	5.9603242199156e-43	Replicate 1	15h	Col III	825	6335
ARID1B	1.66496121206622e-47	-0.362807	0.011	0.233	6.09392453228356e-43	Replicate 1	15h	Col III	825	6335
SLC35A3	1.81039596514695e-47	0.282117	0.034	0.279	6.62623027203433e-43	Replicate 1	15h	Col III	825	6335
PPP6R3	1.83885051557003e-47	-0.651323	0.006	0.223	6.73037677203786e-43	Replicate 1	15h	Col III	825	6335
CD164	2.00074071050426e-47	-0.0268119	0.056	0.321	7.32291107451664e-43	Replicate 1	15h	Col III	825	6335
RPS3A	2.12508012364527e-47	-0.386534	0.047	0.304	7.77800576055404e-43	Replicate 1	15h	Col III	825	6335
ATP1B3	2.17859023805139e-47	0.0743161	0.028	0.267	7.97385813029189e-43	Replicate 1	15h	Col III	825	6335
MLLT3	2.23554577163539e-47	-1.39556	0.005	0.22	8.1823210787627e-43	Replicate 1	15h	Col III	825	6335
PALLD	2.26023265272999e-47	-1.78065	0.004	0.218	8.27267753225705e-43	Replicate 1	15h	Col III	825	6335
LSR	2.26942270895513e-47	0.195627	0.05	0.309	8.30631405704667e-43	Replicate 1	15h	Col III	825	6335
KHDRBS1	2.280827752371e-47	-0.828067	0.005	0.22	8.34805765645309e-43	Replicate 1	15h	Col III	825	6335
MET	2.33584440561676e-47	-0.402653	0.011	0.233	8.54942410899792e-43	Replicate 1	15h	Col III	825	6335
MBP	2.36445016929851e-47	-0.329347	0.01	0.23	8.65412406464948e-43	Replicate 1	15h	Col III	825	6335
AP3B1	2.52036021069872e-47	-1.82135	0.002	0.215	9.22477040717839e-43	Replicate 1	15h	Col III	825	6335
DNAJC3	2.61876453546637e-47	-0.0688765	0.011	0.232	9.58494007626045e-43	Replicate 1	15h	Col III	825	6335
ATP5MC3	2.78787749542972e-47	-0.402165	0.04	0.29	1.02039104210223e-42	Replicate 1	15h	Col III	825	6335
GPRC5A	2.88059373475295e-47	-0.101965	0.085	0.375	1.05432611285693e-42	Replicate 1	15h	Col III	825	6335
SRSF11	2.92340786158611e-47	-0.104369	0.013	0.237	1.06999651141913e-42	Replicate 1	15h	Col III	825	6335
SNX6	3.07668971536372e-47	0.179936	0.021	0.252	1.12609920272027e-42	Replicate 1	15h	Col III	825	6335
ZMYM2	3.10041960054227e-47	-0.486094	0.007	0.225	1.13478457799448e-42	Replicate 1	15h	Col III	825	6335
AFF4	3.23871335879858e-47	0.56105	0.016	0.242	1.18540147645387e-42	Replicate 1	15h	Col III	825	6335
NDFIP2	3.35954748205775e-47	0.161473	0.018	0.247	1.22962797390796e-42	Replicate 1	15h	Col III	825	6335
PKM	3.90457253383617e-47	-0.0116799	0.075	0.356	1.42911259310938e-42	Replicate 1	15h	Col III	825	6335
CHMP3	3.9183003792715e-47	-0.0199722	0.017	0.244	1.43413712181716e-42	Replicate 1	15h	Col III	825	6335
TMPRSS2	3.92518825381587e-47	0.36369	0.034	0.278	1.43665815277915e-42	Replicate 1	15h	Col III	825	6335
RPS15A	4.28197413703706e-47	-0.516193	0.045	0.298	1.56724535389694e-42	Replicate 1	15h	Col III	825	6335
CCNG2	4.28594499043492e-47	-0.153626	0.017	0.244	1.56869872594908e-42	Replicate 1	15h	Col III	825	6335
XRN1	4.35129074478459e-47	-0.946454	0.005	0.219	1.59261592549861e-42	Replicate 1	15h	Col III	825	6335
ARF1	4.39065234354141e-47	0.249498	0.034	0.278	1.60702266425959e-42	Replicate 1	15h	Col III	825	6335
FAM3C	4.44591558851899e-47	-0.0366807	0.029	0.268	1.62724956455383e-42	Replicate 1	15h	Col III	825	6335
CRYBG1	4.8370123772005e-47	-0.618624	0.006	0.221	1.77039490017915e-42	Replicate 1	15h	Col III	825	6335
AGRN	4.86612179576652e-47	-0.269961	0.006	0.221	1.7810492384685e-42	Replicate 1	15h	Col III	825	6335
RPS8	5.0474887261836e-47	-0.588079	0.047	0.302	1.84743134867046e-42	Replicate 1	15h	Col III	825	6335
USP8	5.29469729253522e-47	0.37102	0.013	0.236	1.93791215604082e-42	Replicate 1	15h	Col III	825	6335
C11orf49	5.38092451346835e-47	-1.30743	0.005	0.219	1.96947218117455e-42	Replicate 1	15h	Col III	825	6335
UBE2V1	5.61558098691434e-47	-0.634985	0.012	0.234	2.05535879702052e-42	Replicate 1	15h	Col III	825	6335
MGAT4A	5.73527352415971e-47	0.157135	0.042	0.294	2.09916746257769e-42	Replicate 1	15h	Col III	825	6335
KDM6A	5.89273349788501e-47	-2.58679	0.002	0.213	2.15679938756089e-42	Replicate 1	15h	Col III	825	6335
MAST2	6.02225807721781e-47	-1.12471	0.005	0.219	2.20420667884249e-42	Replicate 1	15h	Col III	825	6335
THRAP3	6.02914102054096e-47	-0.993037	0.004	0.216	2.2067259049282e-42	Replicate 1	15h	Col III	825	6335
ARPC1B	6.05086620392371e-47	0.095403	0.032	0.272	2.21467753929812e-42	Replicate 1	15h	Col III	825	6335
CRIM1	6.24707175749212e-47	-0.0857393	0.01	0.228	2.28649073395969e-42	Replicate 1	15h	Col III	825	6335
SLC44A1	6.58417412042693e-47	0.444509	0.021	0.251	2.40987356981746e-42	Replicate 1	15h	Col III	825	6335
LGR4	7.2588057433995e-47	0.481139	0.029	0.268	2.65679549014165e-42	Replicate 1	15h	Col III	825	6335
HIST1H1C	7.51587811020091e-47	-0.918695	0.023	0.255	2.75088654711464e-42	Replicate 1	15h	Col III	825	6335
ATP2B1	7.6994114743065e-47	-0.139246	0.011	0.231	2.81806159371092e-42	Replicate 1	15h	Col III	825	6335
MTDH	7.78888764874619e-47	0.401472	0.019	0.248	2.85081076831759e-42	Replicate 1	15h	Col III	825	6335
DYNC1LI2	1.01781176173706e-46	0.625573	0.017	0.243	3.72529282913381e-42	Replicate 1	15h	Col III	825	6335
CEP350	1.03598894601112e-46	-0.725576	0.005	0.218	3.7918231412953e-42	Replicate 1	15h	Col III	825	6335
LAMC2	1.04114361598477e-46	-0.850388	0.022	0.252	3.81068974886584e-42	Replicate 1	15h	Col III	825	6335
TFPI	1.06970624782322e-46	0.10938	0.021	0.25	3.91523183765777e-42	Replicate 1	15h	Col III	825	6335
ITGA3	1.08951658309086e-46	-0.609023	0.008	0.225	3.98773964577085e-42	Replicate 1	15h	Col III	825	6335
JPT1	1.13420665147084e-46	-0.213779	0.053	0.313	4.15130976504842e-42	Replicate 1	15h	Col III	825	6335
ADD1	1.21050693405496e-46	-0.0384531	0.01	0.227	4.43057642933455e-42	Replicate 1	15h	Col III	825	6335
MYO7B	1.28611169486711e-46	-1.56503	0.004	0.215	4.70729741438312e-42	Replicate 1	15h	Col III	825	6335
RPS17	1.30093569807538e-46	-0.63077	0.021	0.249	4.76155474852569e-42	Replicate 1	15h	Col III	825	6335
ADAM9	1.32407307768019e-46	0.436817	0.052	0.311	4.84623987161726e-42	Replicate 1	15h	Col III	825	6335
RALGPS2	1.33267361541174e-46	0.477509	0.018	0.245	4.87771869976851e-42	Replicate 1	15h	Col III	825	6335
SKP1	1.4254697071755e-46	-0.0817527	0.044	0.294	5.21736167523305e-42	Replicate 1	15h	Col III	825	6335
HNRNPA2B1	1.52993956852451e-46	0.437832	0.052	0.311	5.59973181475655e-42	Replicate 1	15h	Col III	825	6335
HNF4G	1.56603022207767e-46	-0.847093	0.007	0.222	5.73182721582647e-42	Replicate 1	15h	Col III	825	6335
ARHGEF12	1.61754525914193e-46	0.257074	0.015	0.237	5.92037740298538e-42	Replicate 1	15h	Col III	825	6335
PLSCR1	1.74855465257971e-46	0.0829512	0.03	0.268	6.39988488390699e-42	Replicate 1	15h	Col III	825	6335
CLIC5	1.76902640027445e-46	-0.118988	0.017	0.242	6.4748135276445e-42	Replicate 1	15h	Col III	825	6335
RB1CC1	1.77027333587975e-46	0.625088	0.018	0.244	6.47937743665346e-42	Replicate 1	15h	Col III	825	6335
HIVEP3	1.96197750547036e-46	-2.01729	0.002	0.211	7.18103386777205e-42	Replicate 1	15h	Col III	825	6335
PABPC1	1.98400998779583e-46	0.0226566	0.03	0.268	7.2616749563315e-42	Replicate 1	15h	Col III	825	6335
PPFIA1	1.98829347060467e-46	-0.242265	0.005	0.217	7.27735293176016e-42	Replicate 1	15h	Col III	825	6335
ARPC5	2.13290373420889e-46	0.15907	0.048	0.303	7.80664095757795e-42	Replicate 1	15h	Col III	825	6335
TANK	2.20167851311534e-46	-0.584784	0.006	0.219	8.05836352585347e-42	Replicate 1	15h	Col III	825	6335
LPIN2	2.20895668192987e-46	0.182977	0.012	0.231	8.08500235153151e-42	Replicate 1	15h	Col III	825	6335
CFDP1	2.24824460810577e-46	0.400042	0.042	0.292	8.22880009012794e-42	Replicate 1	15h	Col III	825	6335
PTGR1	2.25550064185936e-46	-0.953907	0.01	0.226	8.25535789926943e-42	Replicate 1	15h	Col III	825	6335
RPL13	2.36676315599269e-46	-0.416816	0.065	0.334	8.66258982724886e-42	Replicate 1	15h	Col III	825	6335
ZFP36L2	2.37416075562942e-46	-0.148022	0.027	0.26	8.68966578167923e-42	Replicate 1	15h	Col III	825	6335
APLP2	2.39253547630353e-46	0.0076876	0.062	0.328	8.75691909681855e-42	Replicate 1	15h	Col III	825	6335
MIA2	2.42450984372936e-46	-1.04857	0.005	0.216	8.87394847903384e-42	Replicate 1	15h	Col III	825	6335
QSOX1	2.5387495341018e-46	0.144043	0.055	0.315	9.29207716976599e-42	Replicate 1	15h	Col III	825	6335
UCA1	2.62447267780528e-46	-0.239906	0.028	0.262	9.60583244803511e-42	Replicate 1	15h	Col III	825	6335
SBF2	2.64073075742945e-46	-0.826504	0.007	0.221	9.66533864526754e-42	Replicate 1	15h	Col III	825	6335
LARGE1	2.85993154464653e-46	-0.133042	0.011	0.228	1.04676354465608e-41	Replicate 1	15h	Col III	825	6335
DYNC1I2	3.02154963736538e-46	-0.081006	0.015	0.236	1.1059173827721e-41	Replicate 1	15h	Col III	825	6335
MPRIP	3.08316975194915e-46	-0.0731507	0.011	0.228	1.12847096091091e-41	Replicate 1	15h	Col III	825	6335
APOL6	3.19354274063609e-46	-0.387969	0.015	0.236	1.16886857850022e-41	Replicate 1	15h	Col III	825	6335
GULP1	3.24681026372964e-46	-0.650664	0.008	0.223	1.18836502462769e-41	Replicate 1	15h	Col III	825	6335
SGMS2	3.26250495474632e-46	-9.93312	0	0.205	1.1941094384867e-41	Replicate 1	15h	Col III	825	6335
G3BP2	3.26823566887705e-46	-0.190719	0.018	0.243	1.19620693716569e-41	Replicate 1	15h	Col III	825	6335
DDX3X	3.28027910917964e-46	0.616626	0.034	0.274	1.20061495675084e-41	Replicate 1	15h	Col III	825	6335
SRRM1	3.34751567606306e-46	-0.346789	0.011	0.228	1.22522421259584e-41	Replicate 1	15h	Col III	825	6335
SSR4	3.44937782018371e-46	-0.84192	0.013	0.233	1.26250677596544e-41	Replicate 1	15h	Col III	825	6335
PARD3B	3.55135882014238e-46	-0.599879	0.01	0.226	1.29983284176031e-41	Replicate 1	15h	Col III	825	6335
CD151	3.71960528263868e-46	0.126808	0.025	0.257	1.36141272949858e-41	Replicate 1	15h	Col III	825	6335
SRPK2	3.74741899274054e-46	-1.84551	0.002	0.21	1.37159282553296e-41	Replicate 1	15h	Col III	825	6335
VPS13A	3.90603877968926e-46	-0.113223	0.011	0.228	1.42964925375407e-41	Replicate 1	15h	Col III	825	6335
BRI3	3.92237518957144e-46	-0.0612118	0.029	0.264	1.43562854313504e-41	Replicate 1	15h	Col III	825	6335
UQCRH	3.96475272894865e-46	-0.367097	0.03	0.266	1.4511391463225e-41	Replicate 1	15h	Col III	825	6335
N4BP1	4.10537130663511e-46	-0.879307	0.006	0.218	1.50260695194152e-41	Replicate 1	15h	Col III	825	6335
ANKHD1	4.17163350214302e-46	-0.571282	0.006	0.218	1.52685957811937e-41	Replicate 1	15h	Col III	825	6335
DSG2	4.2955444939942e-46	0.00188122	0.068	0.338	1.57221224024682e-41	Replicate 1	15h	Col III	825	6335
MISP	4.45846500609221e-46	0.315909	0.028	0.262	1.63184277687981e-41	Replicate 1	15h	Col III	825	6335
ST14	4.49720137232974e-46	0.67491	0.051	0.307	1.64602067428641e-41	Replicate 1	15h	Col III	825	6335
PPARA	4.60999765205575e-46	-0.293404	0.007	0.22	1.68730524062892e-41	Replicate 1	15h	Col III	825	6335
MORF4L1	4.76040104014388e-46	0.284171	0.033	0.271	1.74235438470306e-41	Replicate 1	15h	Col III	825	6335
CRK	4.8466182627297e-46	-0.160097	0.01	0.225	1.7739107503417e-41	Replicate 1	15h	Col III	825	6335
HSPA8	5.26336678656081e-46	-0.0900208	0.032	0.268	1.92644487754912e-41	Replicate 1	15h	Col III	825	6335
SORL1	5.29024140993464e-46	0.0696358	0.019	0.245	1.93628125845018e-41	Replicate 1	15h	Col III	825	6335
MORF4L2	5.29566570018754e-46	-0.197015	0.013	0.232	1.93826660292564e-41	Replicate 1	15h	Col III	825	6335
ERP29	5.46174641227347e-46	-0.283693	0.016	0.237	1.99905380435621e-41	Replicate 1	15h	Col III	825	6335
PFN1	5.65569372399225e-46	-0.221665	0.029	0.264	2.0700404599184e-41	Replicate 1	15h	Col III	825	6335
DHRS3	5.76114841130426e-46	0.116548	0.015	0.235	2.10863793002147e-41	Replicate 1	15h	Col III	825	6335
TMF1	5.77654708660346e-46	0.611041	0.023	0.252	2.11427399916773e-41	Replicate 1	15h	Col III	825	6335
VIL1	5.85466577313406e-46	0.184477	0.053	0.311	2.1428662196248e-41	Replicate 1	15h	Col III	825	6335
BIRC3	5.85645294906188e-46	-0.173482	0.042	0.289	2.14352034388614e-41	Replicate 1	15h	Col III	825	6335
CD46	6.15591896874555e-46	0.433416	0.044	0.292	2.25312790175056e-41	Replicate 1	15h	Col III	825	6335
FUT3	6.32867168171151e-46	0.246365	0.016	0.237	2.31635712222323e-41	Replicate 1	15h	Col III	825	6335
TNIP1	6.48921350067394e-46	0.116119	0.017	0.239	2.37511703338167e-41	Replicate 1	15h	Col III	825	6335
RPL3	6.56570835395882e-46	-0.214876	0.047	0.298	2.40311491463247e-41	Replicate 1	15h	Col III	825	6335
ADGRF1	6.64408253445453e-46	0.293674	0.021	0.247	2.4318006484357e-41	Replicate 1	15h	Col III	825	6335
SEMA4B	6.78416097152865e-46	-0.0677348	0.01	0.225	2.4830707571892e-41	Replicate 1	15h	Col III	825	6335
KIAA1217	6.97614780978336e-46	-0.2511	0.008	0.222	2.55333985985881e-41	Replicate 1	15h	Col III	825	6335
CNKSR3	7.12812914323466e-46	-1.78471	0.004	0.212	2.60896654771532e-41	Replicate 1	15h	Col III	825	6335
KIF1B	7.19753892006568e-46	-0.697525	0.005	0.214	2.63437122013324e-41	Replicate 1	15h	Col III	825	6335
STAT3	7.4097615955307e-46	0.375754	0.015	0.234	2.71204684158019e-41	Replicate 1	15h	Col III	825	6335
RBFOX2	7.77556487168818e-46	-0.058312	0.012	0.229	2.84593449868659e-41	Replicate 1	15h	Col III	825	6335
RBPMS	7.86270674441728e-46	-2.42148	0.002	0.209	2.87782929552417e-41	Replicate 1	15h	Col III	825	6335
EXOC4	7.99200253508742e-46	-1.04859	0.005	0.214	2.92515284786735e-41	Replicate 1	15h	Col III	825	6335
PPIB	8.26496961411753e-46	-0.205497	0.024	0.253	3.02506152846316e-41	Replicate 1	15h	Col III	825	6335
PRDX5	8.77561980507289e-46	-0.239067	0.033	0.27	3.21196460485473e-41	Replicate 1	15h	Col III	825	6335
KIAA1109	8.79625279196297e-46	-1.00527	0.005	0.214	3.21951648438637e-41	Replicate 1	15h	Col III	825	6335
BNIP3	8.80761241661306e-46	-0.651018	0.016	0.236	3.22367422060455e-41	Replicate 1	15h	Col III	825	6335
UBE2R2	8.93254602449345e-46	0.23257	0.012	0.229	3.26940117042485e-41	Replicate 1	15h	Col III	825	6335
RPS4X	9.05779454881018e-46	-0.488992	0.042	0.288	3.31524338281001e-41	Replicate 1	15h	Col III	825	6335
PDIA4	9.38744483936907e-46	-0.051811	0.024	0.253	3.43589868565747e-41	Replicate 1	15h	Col III	825	6335
TMCC1	9.53066992098488e-46	0.108472	0.016	0.236	3.48832049777968e-41	Replicate 1	15h	Col III	825	6335
CHP1	9.76366637118143e-46	0.414203	0.027	0.258	3.57359952851612e-41	Replicate 1	15h	Col III	825	6335
DIP2B	1.06649441889694e-45	-0.348753	0.008	0.221	3.90347622260468e-41	Replicate 1	15h	Col III	825	6335
MAP2K2	1.09107178068871e-45	-0.712131	0.01	0.224	3.99343182449874e-41	Replicate 1	15h	Col III	825	6335
STK3	1.09462325774679e-45	-1.13157	0.005	0.214	4.00643058567901e-41	Replicate 1	15h	Col III	825	6335
DNAJA1	1.12172633778688e-45	-0.0192142	0.027	0.258	4.10563056893375e-41	Replicate 1	15h	Col III	825	6335
EIF5	1.13901259759222e-45	0.384663	0.025	0.256	4.16890000844728e-41	Replicate 1	15h	Col III	825	6335
FAM120A	1.14870943756662e-45	0.0963583	0.013	0.231	4.20439141243758e-41	Replicate 1	15h	Col III	825	6335
FBXO11	1.20435101723465e-45	-0.774701	0.006	0.216	4.40804515818053e-41	Replicate 1	15h	Col III	825	6335
TPM3	1.22843932897898e-45	0.335559	0.05	0.303	4.49621078799598e-41	Replicate 1	15h	Col III	825	6335
MFSD10	1.32317720765555e-45	-1.58419	0.005	0.213	4.84296089774007e-41	Replicate 1	15h	Col III	825	6335
ALCAM	1.37771904886912e-45	-0.31161	0.011	0.226	5.04258949076586e-41	Replicate 1	15h	Col III	825	6335
GSK3B	1.49661377233006e-45	-0.0027114	0.012	0.228	5.47775606810525e-41	Replicate 1	15h	Col III	825	6335
COMT	1.49738823641561e-45	-1.24909	0.006	0.216	5.48059068410478e-41	Replicate 1	15h	Col III	825	6335
PEBP1	1.51466862640086e-45	-0.532938	0.023	0.25	5.54383863948979e-41	Replicate 1	15h	Col III	825	6335
SERP1	1.51919004938556e-45	-0.273854	0.018	0.24	5.56038749975607e-41	Replicate 1	15h	Col III	825	6335
C4BPB	1.5719519573183e-45	-0.110646	0.03	0.264	5.75350135898072e-41	Replicate 1	15h	Col III	825	6335
SEPTIN7	1.57966938276844e-45	0.390896	0.025	0.255	5.78174790787078e-41	Replicate 1	15h	Col III	825	6335
OCIAD1	1.59808560131681e-45	0.090793	0.027	0.257	5.84915310937967e-41	Replicate 1	15h	Col III	825	6335
MAGI3	1.61264025186559e-45	-0.223795	0.01	0.223	5.90242458585323e-41	Replicate 1	15h	Col III	825	6335
HADHB	1.63463710695564e-45	-0.0740026	0.019	0.243	5.98293527516835e-41	Replicate 1	15h	Col III	825	6335
COPA	1.63804176270311e-45	-0.879499	0.006	0.215	5.99539665566966e-41	Replicate 1	15h	Col III	825	6335
CHD1	1.68402507090404e-45	-0.662262	0.006	0.215	6.16370016201586e-41	Replicate 1	15h	Col III	825	6335
BCL2L1	1.7150517799953e-45	0.330313	0.028	0.26	6.27726101996079e-41	Replicate 1	15h	Col III	825	6335
BAZ1A	1.7590204924722e-45	0.366784	0.011	0.225	6.43819090449749e-41	Replicate 1	15h	Col III	825	6335
SAV1	1.82699159103502e-45	-0.00875085	0.03	0.264	6.68697192234727e-41	Replicate 1	15h	Col III	825	6335
AHR	1.83750428501942e-45	0.374489	0.021	0.245	6.72544943359957e-41	Replicate 1	15h	Col III	825	6335
VOPP1	1.84450701268845e-45	-0.807829	0.006	0.215	6.75108011714098e-41	Replicate 1	15h	Col III	825	6335
PRKCA	1.86067968760018e-45	-0.934484	0.006	0.215	6.81027372458543e-41	Replicate 1	15h	Col III	825	6335
ADIPOR2	1.8871567820552e-45	-0.145513	0.011	0.225	6.90718253800025e-41	Replicate 1	15h	Col III	825	6335
KDM5A	1.88740196324403e-45	-0.727146	0.005	0.213	6.90807992566949e-41	Replicate 1	15h	Col III	825	6335
F11R	1.98863625195515e-45	0.533326	0.035	0.274	7.27860754578104e-41	Replicate 1	15h	Col III	825	6335
SRGAP1	2.05477875729321e-45	-0.515305	0.007	0.218	7.52069572956887e-41	Replicate 1	15h	Col III	825	6335
RACK1	2.06413016502077e-45	-0.398697	0.028	0.259	7.55492281699251e-41	Replicate 1	15h	Col III	825	6335
RPS15	2.06967120892214e-45	-0.23004	0.061	0.322	7.57520359177592e-41	Replicate 1	15h	Col III	825	6335
CERS6	2.39895478173294e-45	-0.182137	0.013	0.23	8.78041439662075e-41	Replicate 1	15h	Col III	825	6335
HSPA5	2.41199629820887e-45	0.0121402	0.039	0.28	8.82814765107428e-41	Replicate 1	15h	Col III	825	6335
ANO6	2.53782941787087e-45	-0.322637	0.008	0.22	9.28870945234917e-41	Replicate 1	15h	Col III	825	6335
MARCH3	2.542116332468e-45	-0.4061	0.015	0.232	9.30439998846614e-41	Replicate 1	15h	Col III	825	6335
FER1L6	2.54700451422627e-45	-1.10736	0.006	0.215	9.32229122251956e-41	Replicate 1	15h	Col III	825	6335
ABR	2.58137958412037e-45	-0.650721	0.006	0.215	9.44810741583895e-41	Replicate 1	15h	Col III	825	6335
ARIH1	2.58302986987142e-45	-1.04696	0.005	0.212	9.45414762671639e-41	Replicate 1	15h	Col III	825	6335
RPL27A	2.59627898761881e-45	-0.248882	0.05	0.301	9.50264072258362e-41	Replicate 1	15h	Col III	825	6335
ITPRID2	2.78434302842645e-45	-0.320684	0.008	0.22	1.01909739183437e-40	Replicate 1	15h	Col III	825	6335
B4GALT1	2.82256685926444e-45	0.275039	0.03	0.263	1.03308769615938e-40	Replicate 1	15h	Col III	825	6335
KIAA0232	2.82462826935589e-45	-0.788203	0.006	0.215	1.03384219286695e-40	Replicate 1	15h	Col III	825	6335
OSBPL9	2.83887882709675e-45	-2.60319	0.001	0.204	1.03905803950568e-40	Replicate 1	15h	Col III	825	6335
PIP5K1B	2.8455623353065e-45	-0.115149	0.015	0.232	1.04150427034553e-40	Replicate 1	15h	Col III	825	6335
GRB2	2.89320042604504e-45	0.21755	0.012	0.227	1.05894028793674e-40	Replicate 1	15h	Col III	825	6335
CLDN1	2.90069775037082e-45	-0.30947	0.025	0.254	1.06168438361322e-40	Replicate 1	15h	Col III	825	6335
NR2F6	2.98866654577887e-45	0.121395	0.018	0.239	1.09388184242052e-40	Replicate 1	15h	Col III	825	6335
MAP3K2	3.08056024270006e-45	0.0567578	0.008	0.219	1.12751585443065e-40	Replicate 1	15h	Col III	825	6335
OST4	3.10746228337399e-45	-0.383218	0.029	0.261	1.13736227033772e-40	Replicate 1	15h	Col III	825	6335
MALL	3.20853020573348e-45	-0.178202	0.034	0.27	1.17435414060051e-40	Replicate 1	15h	Col III	825	6335
ZFAND6	3.27269182077975e-45	0.627926	0.022	0.246	1.1978379333236e-40	Replicate 1	15h	Col III	825	6335
RPL23A	3.37442657618133e-45	-0.326061	0.042	0.287	1.23507387114813e-40	Replicate 1	15h	Col III	825	6335
IL10RB	3.41198545115811e-45	-0.759452	0.007	0.217	1.24882079497838e-40	Replicate 1	15h	Col III	825	6335
LAMP1	3.45268471657808e-45	0.18696	0.022	0.246	1.26371713311474e-40	Replicate 1	15h	Col III	825	6335
WDR1	3.47847984227462e-45	0.118044	0.017	0.236	1.27315840707093e-40	Replicate 1	15h	Col III	825	6335
USP33	3.58000037067331e-45	-1.06757	0.004	0.209	1.31031593567014e-40	Replicate 1	15h	Col III	825	6335
NCKAP1	3.63889749570648e-45	-0.406184	0.01	0.222	1.33187287240353e-40	Replicate 1	15h	Col III	825	6335
ARPC3	3.70484288801994e-45	-0.0557952	0.07	0.338	1.35600954544418e-40	Replicate 1	15h	Col III	825	6335
PAWR	3.74488223947335e-45	-0.0840111	0.01	0.222	1.37066434846964e-40	Replicate 1	15h	Col III	825	6335
COBL	3.75824601941775e-45	-0.211463	0.01	0.222	1.37555562556709e-40	Replicate 1	15h	Col III	825	6335
SYAP1	3.86505725881675e-45	0.109794	0.016	0.234	1.41464960729952e-40	Replicate 1	15h	Col III	825	6335
CCND1	3.91919124327891e-45	-0.377983	0.027	0.255	1.43446318695251e-40	Replicate 1	15h	Col III	825	6335
ARGLU1	3.95869363101296e-45	-1.30304	0.004	0.209	1.44892145588705e-40	Replicate 1	15h	Col III	825	6335
KDM4C	3.96346344441369e-45	-1.85151	0.002	0.206	1.45066725528985e-40	Replicate 1	15h	Col III	825	6335
KLK6	4.05567312538779e-45	-0.240925	0.025	0.253	1.48441692062318e-40	Replicate 1	15h	Col III	825	6335
RPL14	4.15598771502629e-45	-0.341223	0.034	0.27	1.52113306357677e-40	Replicate 1	15h	Col III	825	6335
ZNF207	4.29874990953168e-45	-0.0839955	0.008	0.219	1.57338545438769e-40	Replicate 1	15h	Col III	825	6335
EIF5B	4.3298975845243e-45	0.197296	0.012	0.226	1.58478581491174e-40	Replicate 1	15h	Col III	825	6335
EGLN1	4.39780470370722e-45	0.746064	0.021	0.244	1.60964049960388e-40	Replicate 1	15h	Col III	825	6335
HECTD1	4.74845701057684e-45	0.0573323	0.008	0.219	1.73798275044123e-40	Replicate 1	15h	Col III	825	6335
CASC4	4.8707472728012e-45	-0.750285	0.006	0.214	1.78274220931797e-40	Replicate 1	15h	Col III	825	6335
VGLL4	4.92602822925494e-45	-1.09209	0.004	0.209	1.8029755921896e-40	Replicate 1	15h	Col III	825	6335
FDPS	4.94067672814434e-45	-0.295237	0.022	0.246	1.80833708926811e-40	Replicate 1	15h	Col III	825	6335
C11orf58	5.17969506548979e-45	-0.462338	0.012	0.226	1.89582019091992e-40	Replicate 1	15h	Col III	825	6335
RPL18A	5.30887999691376e-45	-0.499388	0.04	0.28	1.94310316767041e-40	Replicate 1	15h	Col III	825	6335
NCK2	5.36947125374611e-45	-0.408715	0.007	0.216	1.96528017358361e-40	Replicate 1	15h	Col III	825	6335
COPB2	5.39809881271327e-45	-0.255477	0.011	0.223	1.97575814644118e-40	Replicate 1	15h	Col III	825	6335
ABHD3	5.89172238587089e-45	-0.403799	0.008	0.218	2.1564293104526e-40	Replicate 1	15h	Col III	825	6335
SMAP1	5.93702113028587e-45	-0.385763	0.007	0.216	2.17300910389593e-40	Replicate 1	15h	Col III	825	6335
SP3	5.94275859644118e-45	-0.214656	0.008	0.218	2.17510907388344e-40	Replicate 1	15h	Col III	825	6335
ARHGAP12	5.94832840764706e-45	-0.435789	0.007	0.216	2.1771476804829e-40	Replicate 1	15h	Col III	825	6335
HIGD2A	6.10565946640767e-45	-0.658801	0.011	0.223	2.23473242129987e-40	Replicate 1	15h	Col III	825	6335
BSG	6.66928466354178e-45	0.214209	0.034	0.269	2.44102487970293e-40	Replicate 1	15h	Col III	825	6335
PSME2	6.93809193662891e-45	-0.795522	0.013	0.228	2.53941102972555e-40	Replicate 1	15h	Col III	825	6335
P4HB	7.19911279686431e-45	0.228679	0.055	0.309	2.63494727478031e-40	Replicate 1	15h	Col III	825	6335
SCAF11	7.20589029985715e-45	0.734231	0.017	0.235	2.63742790865071e-40	Replicate 1	15h	Col III	825	6335
USH1C	7.36851264451784e-45	-0.0395473	0.012	0.225	2.69694931301998e-40	Replicate 1	15h	Col III	825	6335
SETD5	7.52636793903645e-45	-1.30776	0.002	0.205	2.75472592936673e-40	Replicate 1	15h	Col III	825	6335
PARD6B	8.20050247128516e-45	0.00383575	0.012	0.225	3.00146590951508e-40	Replicate 1	15h	Col III	825	6335
KMT2A	8.41314024261618e-45	-0.629964	0.005	0.21	3.07929346019995e-40	Replicate 1	15h	Col III	825	6335
ATP5F1C	8.52860627680546e-45	-0.0541878	0.024	0.249	3.12155518337357e-40	Replicate 1	15h	Col III	825	6335
RPL5	8.72260041665602e-45	-0.315512	0.032	0.264	3.19255897850027e-40	Replicate 1	15h	Col III	825	6335
SLC44A3	8.83213797167989e-45	-0.238484	0.012	0.225	3.23265081901456e-40	Replicate 1	15h	Col III	825	6335
RNF149	8.88991028153622e-45	0.339553	0.013	0.228	3.25379606214507e-40	Replicate 1	15h	Col III	825	6335
ASS1	9.1030778221721e-45	-1.1245	0.01	0.22	3.33181751369321e-40	Replicate 1	15h	Col III	825	6335
NFAT5	9.3307219018817e-45	0.0589503	0.012	0.225	3.41513752330772e-40	Replicate 1	15h	Col III	825	6335
EIF4A2	9.80662613280862e-45	0.214155	0.032	0.264	3.58932323086928e-40	Replicate 1	15h	Col III	825	6335
ARHGAP35	9.92068519934046e-45	-0.265618	0.008	0.217	3.6310699898106e-40	Replicate 1	15h	Col III	825	6335
YWHAQ	1.05909487560011e-44	0.247893	0.025	0.252	3.87639315418395e-40	Replicate 1	15h	Col III	825	6335
HP1BP3	1.10762356063e-44	0.372749	0.013	0.227	4.05401299426187e-40	Replicate 1	15h	Col III	825	6335
AK4	1.10907678097259e-44	0.246351	0.022	0.244	4.05933192603777e-40	Replicate 1	15h	Col III	825	6335
CSNK2A1	1.13295644214496e-44	0.267239	0.012	0.225	4.14673387389478e-40	Replicate 1	15h	Col III	825	6335
SDCBP	1.14555612749665e-44	0.436227	0.036	0.273	4.19284998225047e-40	Replicate 1	15h	Col III	825	6335
GABARAPL2	1.17869822515295e-44	-0.194649	0.022	0.244	4.31415337388233e-40	Replicate 1	15h	Col III	825	6335
ATP5F1B	1.1827502226765e-44	0.0968433	0.033	0.266	4.32898409001826e-40	Replicate 1	15h	Col III	825	6335
MAP1LC3B	1.21498588167346e-44	-0.120344	0.027	0.253	4.44696982551305e-40	Replicate 1	15h	Col III	825	6335
TMEM50A	1.24071249874352e-44	0.0608889	0.029	0.258	4.54113181665115e-40	Replicate 1	15h	Col III	825	6335
TRIR	1.24112399766618e-44	-0.27835	0.015	0.229	4.54263794385799e-40	Replicate 1	15h	Col III	825	6335
SLC37A1	1.27753524642894e-44	-0.559848	0.006	0.212	4.67590675545458e-40	Replicate 1	15h	Col III	825	6335
TMC4	1.38630061679912e-44	-0.017584	0.008	0.217	5.07399888754645e-40	Replicate 1	15h	Col III	825	6335
CDKN2B	1.45132337750401e-44	0.349932	0.017	0.234	5.31198869400241e-40	Replicate 1	15h	Col III	825	6335
ARF4	1.4894403652719e-44	0.236969	0.032	0.263	5.45150068093167e-40	Replicate 1	15h	Col III	825	6335
ARL6IP1	1.52691563008283e-44	0.0967371	0.034	0.267	5.58866389766615e-40	Replicate 1	15h	Col III	825	6335
HSP90AA1	1.53184088988202e-44	-0.30203	0.102	0.393	5.6066908410572e-40	Replicate 1	15h	Col III	825	6335
IRF1	1.54190061061689e-44	-1.31133	0.006	0.212	5.64351042491888e-40	Replicate 1	15h	Col III	825	6335
CAPN1	1.62511184601224e-44	0.225128	0.015	0.229	5.94807186758941e-40	Replicate 1	15h	Col III	825	6335
PPIG	1.69342033101104e-44	-0.0105585	0.012	0.224	6.1980877535335e-40	Replicate 1	15h	Col III	825	6335
TSC22D2	1.71386617701317e-44	-0.390843	0.008	0.217	6.2729215944859e-40	Replicate 1	15h	Col III	825	6335
RPS21	1.77034705475255e-44	0.110608	0.042	0.284	6.47964725509982e-40	Replicate 1	15h	Col III	825	6335
RHEB	1.94105103346021e-44	0.213157	0.021	0.241	7.10444088756771e-40	Replicate 1	15h	Col III	825	6335
UBAC2	2.12804886232747e-44	-0.884479	0.006	0.211	7.78887164100479e-40	Replicate 1	15h	Col III	825	6335
PIK3C2A	2.14004379574928e-44	-0.25403	0.007	0.214	7.83277429682193e-40	Replicate 1	15h	Col III	825	6335
SEC23A	2.15203626970514e-44	0.157478	0.012	0.224	7.87666795074777e-40	Replicate 1	15h	Col III	825	6335
RCOR1	2.18287741590834e-44	-0.164842	0.006	0.211	7.98954962996611e-40	Replicate 1	15h	Col III	825	6335
HEPH	2.20302741217456e-44	0.378431	0.032	0.262	8.0633006313001e-40	Replicate 1	15h	Col III	825	6335
SMG1	2.25778090112511e-44	0.323317	0.011	0.221	8.26370387620801e-40	Replicate 1	15h	Col III	825	6335
MBD5	2.27850065647613e-44	-0.749644	0.008	0.216	8.33954025276829e-40	Replicate 1	15h	Col III	825	6335
AFF1	2.35283855679484e-44	-0.311978	0.008	0.216	8.61162440172479e-40	Replicate 1	15h	Col III	825	6335
TOB1	2.90212801958344e-44	-0.0257635	0.027	0.252	1.06220787644774e-39	Replicate 1	15h	Col III	825	6335
LY75	3.0074084470508e-44	-0.0422605	0.011	0.221	1.10074156570506e-39	Replicate 1	15h	Col III	825	6335
ETFA	3.05073678557951e-44	0.530562	0.023	0.245	1.11660017088996e-39	Replicate 1	15h	Col III	825	6335
PDXK	3.06643391439522e-44	-0.136624	0.013	0.225	1.12234547700779e-39	Replicate 1	15h	Col III	825	6335
PDCD10	3.07264374764795e-44	0.0991561	0.018	0.235	1.12461833807663e-39	Replicate 1	15h	Col III	825	6335
RALY	3.07435239837902e-44	0.218191	0.011	0.221	1.1252437213307e-39	Replicate 1	15h	Col III	825	6335
GSKIP	3.12623153449468e-44	-0.244992	0.017	0.233	1.1442320039404e-39	Replicate 1	15h	Col III	825	6335
RBM25	3.1846901396668e-44	-0.1852	0.008	0.215	1.16562843801944e-39	Replicate 1	15h	Col III	825	6335
TLE5	3.22770681308887e-44	0.201142	0.023	0.245	1.18137297065866e-39	Replicate 1	15h	Col III	825	6335
TMA7	3.27978865972963e-44	0.0175548	0.036	0.271	1.20043544734764e-39	Replicate 1	15h	Col III	825	6335
ZNF638	3.33325660959513e-44	-0.289689	0.006	0.21	1.22000525167791e-39	Replicate 1	15h	Col III	825	6335
HEBP2	3.42060372777477e-44	0.226126	0.032	0.262	1.25197517040284e-39	Replicate 1	15h	Col III	825	6335
NEK7	3.43557279915441e-44	-0.0381519	0.013	0.225	1.25745400021851e-39	Replicate 1	15h	Col III	825	6335
STK38	3.4403569808782e-44	-0.10589	0.01	0.218	1.25920505857123e-39	Replicate 1	15h	Col III	825	6335
TM9SF2	3.52713243231124e-44	0.613592	0.028	0.254	1.29096574155024e-39	Replicate 1	15h	Col III	825	6335
STAU1	3.61344322852097e-44	0.580122	0.022	0.242	1.32255635607096e-39	Replicate 1	15h	Col III	825	6335
HIST1H2AC	3.68540449196911e-44	-0.254141	0.015	0.228	1.34889489810561e-39	Replicate 1	15h	Col III	825	6335
POLD4	3.68691364600771e-44	-0.162245	0.015	0.228	1.34944726357528e-39	Replicate 1	15h	Col III	825	6335
VCP	3.76767210564415e-44	-0.0465784	0.011	0.22	1.37900566738681e-39	Replicate 1	15h	Col III	825	6335
PDIA6	3.79528181329889e-44	0.223484	0.045	0.287	1.38911109648553e-39	Replicate 1	15h	Col III	825	6335
SHOC2	3.85614984799113e-44	-0.0335307	0.01	0.218	1.41138940586324e-39	Replicate 1	15h	Col III	825	6335
PUM2	3.90390124269591e-44	-0.472258	0.008	0.215	1.42886689383913e-39	Replicate 1	15h	Col III	825	6335
XIST	3.93086611122656e-44	-0.316922	0.01	0.218	1.43873630537003e-39	Replicate 1	15h	Col III	825	6335
C1orf116	4.19290358441399e-44	0.0685546	0.019	0.237	1.53464464093137e-39	Replicate 1	15h	Col III	825	6335
TMED10	4.23816965889059e-44	0.212829	0.03	0.259	1.55121247685054e-39	Replicate 1	15h	Col III	825	6335
NDUFB8	4.42425935178643e-44	-1.42342	0.006	0.21	1.61932316534735e-39	Replicate 1	15h	Col III	825	6335
CTSS	4.48520205428209e-44	0.136088	0.039	0.275	1.64162880388779e-39	Replicate 1	15h	Col III	825	6335
BOD1L1	4.51701431195338e-44	-0.340007	0.006	0.21	1.65327240831806e-39	Replicate 1	15h	Col III	825	6335
PRDX6	4.52886053268112e-44	-0.444182	0.022	0.242	1.65760824356662e-39	Replicate 1	15h	Col III	825	6335
MZT2B	4.56057619201368e-44	-0.490907	0.011	0.22	1.66921649203893e-39	Replicate 1	15h	Col III	825	6335
PAG1	4.6201845117247e-44	-0.109358	0.021	0.239	1.69103373313636e-39	Replicate 1	15h	Col III	825	6335
RPS23	4.87870868085026e-44	-0.401717	0.046	0.288	1.785656164278e-39	Replicate 1	15h	Col III	825	6335
RAB6A	4.89855415028787e-44	-0.130399	0.008	0.215	1.79291980454686e-39	Replicate 1	15h	Col III	825	6335
FAM107B	4.98173654510579e-44	0.0541234	0.012	0.222	1.82336539287417e-39	Replicate 1	15h	Col III	825	6335
PLD1	5.08071755448264e-44	-1.03725	0.005	0.207	1.85959343211619e-39	Replicate 1	15h	Col III	825	6335
HSPA1A	5.08319080821327e-44	-0.0686438	0.018	0.234	1.86049866771414e-39	Replicate 1	15h	Col III	825	6335
SOS2	5.12800792481754e-44	-0.900348	0.004	0.205	1.87690218056247e-39	Replicate 1	15h	Col III	825	6335
EEF2	5.1716200989989e-44	-0.108659	0.019	0.237	1.89286467243459e-39	Replicate 1	15h	Col III	825	6335
LARP4B	5.1748810121426e-44	0.116795	0.011	0.22	1.89405819925431e-39	Replicate 1	15h	Col III	825	6335
LIMA1	5.17882800359965e-44	0.504018	0.07	0.336	1.89550283759751e-39	Replicate 1	15h	Col III	825	6335
HLA-E	5.20029515310195e-44	0.282171	0.039	0.275	1.90336002898684e-39	Replicate 1	15h	Col III	825	6335
TES	5.44784171201838e-44	-0.049675	0.012	0.222	1.99396454501585e-39	Replicate 1	15h	Col III	825	6335
TTC17	5.47273172781973e-44	-9.07367	0	0.197	2.0030745396993e-39	Replicate 1	15h	Col III	825	6335
MAL2	5.49561787622602e-44	0.255242	0.057	0.31	2.01145109887749e-39	Replicate 1	15h	Col III	825	6335
FAM162A	5.54321024992039e-44	-0.442558	0.013	0.224	2.02887038357336e-39	Replicate 1	15h	Col III	825	6335
GIPC1	5.64977746803148e-44	0.109699	0.021	0.239	2.0678750510742e-39	Replicate 1	15h	Col III	825	6335
ARHGAP42	5.72257648668894e-44	-0.0464232	0.011	0.219	2.09452021989302e-39	Replicate 1	15h	Col III	825	6335
SPPL2A	5.92864940643784e-44	0.32119	0.022	0.241	2.16994496925031e-39	Replicate 1	15h	Col III	825	6335
PRDX2	6.08168865757644e-44	-0.369976	0.017	0.232	2.22595886555955e-39	Replicate 1	15h	Col III	825	6335
SLC25A5	6.1702141557859e-44	-0.0978381	0.038	0.272	2.2583600831592e-39	Replicate 1	15h	Col III	825	6335
MICAL3	6.18287170890729e-44	-3.13695	0.001	0.199	2.26299287417716e-39	Replicate 1	15h	Col III	825	6335
ABCD3	6.24190158688801e-44	0.35428	0.012	0.222	2.28459839981688e-39	Replicate 1	15h	Col III	825	6335
NCEH1	6.31218730090904e-44	-0.724097	0.01	0.217	2.31032367400572e-39	Replicate 1	15h	Col III	825	6335
CDC42BPB	6.3238586234115e-44	-0.442362	0.005	0.207	2.31459549475484e-39	Replicate 1	15h	Col III	825	6335
PACSIN2	6.7988760999588e-44	-0.0981219	0.008	0.214	2.48845664134592e-39	Replicate 1	15h	Col III	825	6335
PDCD6	6.91145593540131e-44	0.0349188	0.015	0.226	2.52966198691623e-39	Replicate 1	15h	Col III	825	6335
TIMP1	6.96417697306955e-44	-0.0424276	0.027	0.251	2.54895841391318e-39	Replicate 1	15h	Col III	825	6335
IFNAR2	7.00857190683836e-44	-1.31302	0.004	0.204	2.56520740362191e-39	Replicate 1	15h	Col III	825	6335
SMIM14	7.43067482858481e-44	-1.33949	0.006	0.209	2.71970129401032e-39	Replicate 1	15h	Col III	825	6335
CERT1	7.75247222459689e-44	-1.49287	0.002	0.201	2.83748235892471e-39	Replicate 1	15h	Col III	825	6335
ERP44	8.00588078980199e-44	-0.0898222	0.013	0.224	2.93023242787542e-39	Replicate 1	15h	Col III	825	6335
UBXN4	8.04215764857792e-44	0.810168	0.028	0.253	2.943510120956e-39	Replicate 1	15h	Col III	825	6335
ANXA4	8.06151903328219e-44	0.334091	0.081	0.355	2.95059658137161e-39	Replicate 1	15h	Col III	825	6335
FA2H	8.3483451319668e-44	0.188736	0.013	0.224	3.05557780175117e-39	Replicate 1	15h	Col III	825	6335
RAB11A	8.45312561034597e-44	0.446279	0.042	0.281	3.09392850464273e-39	Replicate 1	15h	Col III	825	6335
CLIP1	8.47228586347398e-44	-0.72015	0.006	0.209	3.10094134889011e-39	Replicate 1	15h	Col III	825	6335
CHMP2A	8.6234189272799e-44	0.0973203	0.024	0.246	3.15625756157372e-39	Replicate 1	15h	Col III	825	6335
RPL21	8.71984009517031e-44	-0.22123	0.057	0.308	3.19154867323329e-39	Replicate 1	15h	Col III	825	6335
PHKB	8.74104797600962e-44	-0.445477	0.005	0.206	3.19931096969928e-39	Replicate 1	15h	Col III	825	6335
HHLA2	9.83879140262016e-44	-1.11607	0.008	0.213	3.60109604127301e-39	Replicate 1	15h	Col III	825	6335
ITGB8	1.00134918728909e-43	-0.511509	0.024	0.245	3.6650381603968e-39	Replicate 1	15h	Col III	825	6335
MOB1A	1.01675239484536e-43	-0.0706324	0.021	0.238	3.72141544037351e-39	Replicate 1	15h	Col III	825	6335
ETNK1	1.02088327086746e-43	0.299267	0.013	0.223	3.736534859702e-39	Replicate 1	15h	Col III	825	6335
PDIA3	1.04305394414296e-43	0.247599	0.055	0.304	3.81768174095766e-39	Replicate 1	15h	Col III	825	6335
PPP4R2	1.05929028067172e-43	0.230223	0.012	0.221	3.87710835628656e-39	Replicate 1	15h	Col III	825	6335
EPS8L2	1.07147245478791e-43	-0.102436	0.011	0.218	3.92169633176924e-39	Replicate 1	15h	Col III	825	6335
C4orf19	1.17569707813445e-43	-1.04877	0.005	0.206	4.3031688756799e-39	Replicate 1	15h	Col III	825	6335
YBX1	1.17904168537017e-43	-0.0147834	0.03	0.257	4.31541047262337e-39	Replicate 1	15h	Col III	825	6335
PNISR	1.17925312045696e-43	-1.93069	0.002	0.201	4.31618434618451e-39	Replicate 1	15h	Col III	825	6335
IFNGR2	1.2108400116123e-43	0.339108	0.023	0.243	4.43179552650216e-39	Replicate 1	15h	Col III	825	6335
ABHD2	1.24498936845577e-43	-0.258404	0.012	0.221	4.55678558748496e-39	Replicate 1	15h	Col III	825	6335
MUC1	1.36269995612805e-43	-0.184829	0.057	0.308	4.98761810942429e-39	Replicate 1	15h	Col III	825	6335
HNF4A	1.38809354566906e-43	0.418504	0.024	0.245	5.08056118650334e-39	Replicate 1	15h	Col III	825	6335
TMED4	1.47016175370194e-43	-0.0175325	0.015	0.225	5.38093903472445e-39	Replicate 1	15h	Col III	825	6335
PSMA7	1.49422968526197e-43	0.133622	0.044	0.282	5.46903007102732e-39	Replicate 1	15h	Col III	825	6335
RPS11	1.51498943384867e-43	-0.142777	0.053	0.301	5.54501282682953e-39	Replicate 1	15h	Col III	825	6335
LMNA	1.52521980019593e-43	0.488008	0.023	0.242	5.58245699069711e-39	Replicate 1	15h	Col III	825	6335
LGALS3BP	1.57693058978383e-43	0.0711686	0.065	0.323	5.77172365166778e-39	Replicate 1	15h	Col III	825	6335
PAK1	1.63273839347809e-43	-1.00184	0.004	0.203	5.97598579396915e-39	Replicate 1	15h	Col III	825	6335
MINDY2	1.63763186871474e-43	-0.722559	0.005	0.205	5.99389640268282e-39	Replicate 1	15h	Col III	825	6335
PTPN12	1.64656415863168e-43	-0.388502	0.01	0.215	6.02658947700779e-39	Replicate 1	15h	Col III	825	6335
FAM177A1	1.67882781878374e-43	-0.443738	0.012	0.22	6.14467769953038e-39	Replicate 1	15h	Col III	825	6335
UBE2B	1.72686294428586e-43	0.618113	0.034	0.264	6.32049106238067e-39	Replicate 1	15h	Col III	825	6335
RREB1	1.80805248897352e-43	0.344571	0.012	0.22	6.61765291489199e-39	Replicate 1	15h	Col III	825	6335
COP1	1.87957483297796e-43	0.295955	0.011	0.217	6.87943184618264e-39	Replicate 1	15h	Col III	825	6335
LHFPL2	2.18683071223743e-43	-0.433001	0.007	0.21	8.00401908986023e-39	Replicate 1	15h	Col III	825	6335
GGNBP2	2.22014584042886e-43	-0.1435	0.007	0.21	8.12595579055367e-39	Replicate 1	15h	Col III	825	6335
TMCO1	2.32292225202073e-43	0.00890315	0.019	0.234	8.50212773462106e-39	Replicate 1	15h	Col III	825	6335
TPR	2.36632033569147e-43	0.389581	0.01	0.215	8.66096906066435e-39	Replicate 1	15h	Col III	825	6335
SEMA3B	2.44233822069187e-43	0.0100746	0.012	0.219	8.9392021215543e-39	Replicate 1	15h	Col III	825	6335
CLOCK	2.44846003323029e-43	-0.25054	0.007	0.209	8.96160856762619e-39	Replicate 1	15h	Col III	825	6335
DDX6	2.50515804732758e-43	-0.651694	0.005	0.204	9.16912896902368e-39	Replicate 1	15h	Col III	825	6335
BACH1	2.50689446646414e-43	-0.434507	0.004	0.202	9.17548443670541e-39	Replicate 1	15h	Col III	825	6335
PPP1R14B	2.57826218024401e-43	-0.444369	0.015	0.224	9.4366974059111e-39	Replicate 1	15h	Col III	825	6335
KRCC1	2.69677268383618e-43	-0.555207	0.007	0.209	9.87045770010879e-39	Replicate 1	15h	Col III	825	6335
ABRACL	2.81322906532499e-43	-0.061558	0.023	0.241	1.0296699701996e-38	Replicate 1	15h	Col III	825	6335
CASP7	2.81400842713526e-43	-0.554077	0.01	0.214	1.02995522441578e-38	Replicate 1	15h	Col III	825	6335
ENO1	2.814922996841e-43	0.379828	0.055	0.303	1.03028996607377e-38	Replicate 1	15h	Col III	825	6335
SERBP1	2.86771927434186e-43	0.295265	0.023	0.241	1.04961393160186e-38	Replicate 1	15h	Col III	825	6335
RPS6KA3	2.99209786792858e-43	-0.827268	0.006	0.207	1.09513774064054e-38	Replicate 1	15h	Col III	825	6335
RABL6	2.99714122997168e-43	0.129935	0.012	0.219	1.09698366158193e-38	Replicate 1	15h	Col III	825	6335
TRAK1	3.04551305612969e-43	-1.83205	0.002	0.199	1.11468823367403e-38	Replicate 1	15h	Col III	825	6335
FGD6	3.05202940507248e-43	-0.648408	0.006	0.207	1.11707328255058e-38	Replicate 1	15h	Col III	825	6335
AGR3	3.16251440027802e-43	0.211743	0.038	0.269	1.15751189564576e-38	Replicate 1	15h	Col III	825	6335
PSEN1	3.37924295158194e-43	0.282555	0.012	0.219	1.23683671270851e-38	Replicate 1	15h	Col III	825	6335
ACBD3	3.39275614982324e-43	-1.7003	0.002	0.199	1.2417826783968e-38	Replicate 1	15h	Col III	825	6335
NCOA1	3.41232260451083e-43	-0.741421	0.005	0.204	1.24894419647701e-38	Replicate 1	15h	Col III	825	6335
DNAJC5	3.44796246576692e-43	-0.429598	0.005	0.204	1.26198874209535e-38	Replicate 1	15h	Col III	825	6335
DNAJC1	3.44804583962887e-43	0.664924	0.012	0.219	1.26201925776256e-38	Replicate 1	15h	Col III	825	6335
CTSZ	3.46119505760881e-43	0.323906	0.035	0.265	1.2668320030354e-38	Replicate 1	15h	Col III	825	6335
PRSS8	3.49870217518358e-43	0.172906	0.038	0.269	1.28055998313894e-38	Replicate 1	15h	Col III	825	6335
TXNIP	3.50247658775919e-43	0.294519	0.056	0.304	1.28194145588574e-38	Replicate 1	15h	Col III	825	6335
GOLM1	3.70583999287675e-43	0.23327	0.019	0.233	1.35637449579282e-38	Replicate 1	15h	Col III	825	6335
COPB1	3.72162800208712e-43	0.158406	0.012	0.219	1.36215306504391e-38	Replicate 1	15h	Col III	825	6335
RAB5IF	3.74274176242696e-43	-0.0978161	0.023	0.24	1.36988091246589e-38	Replicate 1	15h	Col III	825	6335
SMURF1	4.18011859036579e-43	-0.552593	0.006	0.206	1.52996520525978e-38	Replicate 1	15h	Col III	825	6335
GPD2	4.39060990046851e-43	-0.0882895	0.01	0.213	1.60700712967048e-38	Replicate 1	15h	Col III	825	6335
MARCKS	4.46423535167552e-43	0.256586	0.047	0.287	1.63395478106676e-38	Replicate 1	15h	Col III	825	6335
TPI1	4.58436097169925e-43	-0.0906821	0.072	0.332	1.67792195925164e-38	Replicate 1	15h	Col III	825	6335
ANKIB1	4.67461182376422e-43	-1.6972	0.002	0.198	1.71095467361594e-38	Replicate 1	15h	Col III	825	6335
MAP4K4	4.67662591853969e-43	-1.38938	0.004	0.201	1.71169185244471e-38	Replicate 1	15h	Col III	825	6335
SF3B6	4.7244506564345e-43	-0.0855249	0.019	0.233	1.72919618476159e-38	Replicate 1	15h	Col III	825	6335
SEC11A	4.7347505471712e-43	0.257051	0.021	0.235	1.73296604777013e-38	Replicate 1	15h	Col III	825	6335
RAMP1	5.11891579531982e-43	-0.316053	0.022	0.238	1.87357437024501e-38	Replicate 1	15h	Col III	825	6335
UBE2L3	5.23704307085263e-43	0.522815	0.027	0.247	1.91681013436277e-38	Replicate 1	15h	Col III	825	6335
NDUFV2	5.2712872923547e-43	0.264843	0.034	0.261	1.92934386187474e-38	Replicate 1	15h	Col III	825	6335
SDF4	5.56781865397186e-43	0.313668	0.023	0.24	2.03787730554024e-38	Replicate 1	15h	Col III	825	6335
ATP6V1G1	5.72076208069427e-43	0.175911	0.034	0.261	2.09385612915491e-38	Replicate 1	15h	Col III	825	6335
CCDC186	6.10102747018319e-43	0.791549	0.025	0.245	2.23303706436175e-38	Replicate 1	15h	Col III	825	6335
EIF4B	6.19062501121593e-43	-0.197669	0.008	0.21	2.26583066035514e-38	Replicate 1	15h	Col III	825	6335
CHMP5	6.24433940653127e-43	0.43535	0.035	0.264	2.28549066618451e-38	Replicate 1	15h	Col III	825	6335
RPL8	6.29510313611147e-43	-0.111589	0.062	0.314	2.30407069884816e-38	Replicate 1	15h	Col III	825	6335
PDE8A	6.51864487197306e-43	0.212849	0.011	0.215	2.38588920959086e-38	Replicate 1	15h	Col III	825	6335
C12orf75	6.81348841181062e-43	0.0259782	0.073	0.334	2.49380489360681e-38	Replicate 1	15h	Col III	825	6335
EVI5	6.81523850991714e-43	-0.228256	0.008	0.21	2.49444544701477e-38	Replicate 1	15h	Col III	825	6335
FAM49B	6.94286626610102e-43	0.0615319	0.008	0.21	2.54115848205563e-38	Replicate 1	15h	Col III	825	6335
ZFP36L1	7.01498251330813e-43	-0.232663	0.012	0.218	2.56755374969591e-38	Replicate 1	15h	Col III	825	6335
RPS5	7.31805899972795e-43	-0.599362	0.017	0.227	2.67848277449043e-38	Replicate 1	15h	Col III	825	6335
LIPH	7.5499781936246e-43	-0.258411	0.012	0.217	2.76336751864854e-38	Replicate 1	15h	Col III	825	6335
ARFIP1	7.70229620106949e-43	-0.120428	0.008	0.21	2.81911743255344e-38	Replicate 1	15h	Col III	825	6335
ZNF609	7.76932003496753e-43	-3.09827	0.001	0.195	2.84364882599847e-38	Replicate 1	15h	Col III	825	6335
EP300	7.79613440735752e-43	-2.67648	0.001	0.195	2.85346315443693e-38	Replicate 1	15h	Col III	825	6335
PLEKHG1	7.8474709590402e-43	-1.18214	0.005	0.202	2.8722528457183e-38	Replicate 1	15h	Col III	825	6335
RAB3GAP1	7.95916196061508e-43	-1.00109	0.004	0.2	2.91313286920472e-38	Replicate 1	15h	Col III	825	6335
NOL7	7.96830089333348e-43	-0.967917	0.008	0.21	2.91647780996899e-38	Replicate 1	15h	Col III	825	6335
FBLIM1	8.17359298631834e-43	0.593171	0.011	0.215	2.99161676892237e-38	Replicate 1	15h	Col III	825	6335
SERPINB1	8.27264033514598e-43	0.339569	0.056	0.303	3.02786908906678e-38	Replicate 1	15h	Col III	825	6335
MARK3	8.67402451118792e-43	-0.167782	0.007	0.207	3.17477971133989e-38	Replicate 1	15h	Col III	825	6335
KMT5B	8.77745865989395e-43	-1.08998	0.004	0.2	3.21263764410779e-38	Replicate 1	15h	Col III	825	6335
PSMA6	8.99265660532527e-43	0.0763748	0.019	0.232	3.2914022441151e-38	Replicate 1	15h	Col III	825	6335
MTPN	9.01245687017735e-43	-0.180837	0.011	0.215	3.29864933905361e-38	Replicate 1	15h	Col III	825	6335
RTF1	9.05905120822103e-43	0.570257	0.011	0.215	3.31570333272098e-38	Replicate 1	15h	Col III	825	6335
RPN1	9.37366261243719e-43	-0.472677	0.011	0.215	3.43085425277814e-38	Replicate 1	15h	Col III	825	6335
DDR1	9.47045941463036e-43	-0.488392	0.007	0.207	3.46628285034886e-38	Replicate 1	15h	Col III	825	6335
TRAPPC5	9.51981482552944e-43	-0.570482	0.011	0.215	3.48434742429203e-38	Replicate 1	15h	Col III	825	6335
TALDO1	1.085165704394e-42	0.119269	0.023	0.239	3.97181499465247e-38	Replicate 1	15h	Col III	825	6335
SNX3	1.09832687284276e-42	0.254562	0.022	0.236	4.01998618729178e-38	Replicate 1	15h	Col III	825	6335
TMEM30A	1.1038894450379e-42	0.558855	0.035	0.263	4.04034575778321e-38	Replicate 1	15h	Col III	825	6335
SNHG29	1.16610044029546e-42	-0.35984	0.015	0.222	4.26804422152542e-38	Replicate 1	15h	Col III	825	6335
HSD17B11	1.20490315574775e-42	0.292626	0.03	0.253	4.41006604035234e-38	Replicate 1	15h	Col III	825	6335
MICU1	1.23439818847929e-42	0.32251	0.011	0.214	4.51802080965304e-38	Replicate 1	15h	Col III	825	6335
HMGN1	1.23913550593218e-42	0.0821445	0.023	0.238	4.53535986526236e-38	Replicate 1	15h	Col III	825	6335
EFHD2	1.24640720615649e-42	0.357771	0.045	0.281	4.56197501525339e-38	Replicate 1	15h	Col III	825	6335
UBE2E3	1.29102090580574e-42	-0.257507	0.007	0.207	4.7252656173396e-38	Replicate 1	15h	Col III	825	6335
DIAPH2	1.29390423457757e-42	-9.38878	0	0.191	4.73581888897735e-38	Replicate 1	15h	Col III	825	6335
SFT2D1	1.39376540639571e-42	-0.0733909	0.017	0.226	5.10132076394894e-38	Replicate 1	15h	Col III	825	6335
PBRM1	1.40012455096552e-42	-0.0224549	0.01	0.211	5.1245958689889e-38	Replicate 1	15h	Col III	825	6335
CNIH4	1.40701497130046e-42	0.0161454	0.017	0.226	5.14981549645683e-38	Replicate 1	15h	Col III	825	6335
LINC00486	1.43157658721148e-42	0.702074	0.025	0.243	5.23971346685275e-38	Replicate 1	15h	Col III	825	6335
RPL35A	1.47361525701347e-42	0.0155732	0.058	0.306	5.393579202195e-38	Replicate 1	15h	Col III	825	6335
HNRNPD	1.50686071736464e-42	0.116059	0.011	0.214	5.51526091162632e-38	Replicate 1	15h	Col III	825	6335
SNX13	1.64444200254454e-42	-1.47802	0.004	0.199	6.01882217351326e-38	Replicate 1	15h	Col III	825	6335
CUX1	1.64864347161829e-42	-1.19853	0.004	0.199	6.03419997047009e-38	Replicate 1	15h	Col III	825	6335
ISG20	1.74662795362189e-42	-0.0294827	0.021	0.233	6.39283297305147e-38	Replicate 1	15h	Col III	825	6335
TMBIM4	1.76172619662787e-42	-0.456538	0.011	0.213	6.44809405227766e-38	Replicate 1	15h	Col III	825	6335
HOOK2	1.76986026403763e-42	0.0438891	0.008	0.209	6.47786555240412e-38	Replicate 1	15h	Col III	825	6335
FCGRT	1.78231288283441e-42	0.10579	0.028	0.247	6.52344338246221e-38	Replicate 1	15h	Col III	825	6335
RPL15	1.81144130264028e-42	-0.213551	0.068	0.323	6.63005631179369e-38	Replicate 1	15h	Col III	825	6335
RAB14	1.81225684995634e-42	0.525843	0.022	0.236	6.63304129652518e-38	Replicate 1	15h	Col III	825	6335
HNRNPA3	1.82724106712721e-42	0.376805	0.019	0.231	6.6878850297923e-38	Replicate 1	15h	Col III	825	6335
DYRK1A	1.84617754398545e-42	-1.00088	0.004	0.198	6.75719442874116e-38	Replicate 1	15h	Col III	825	6335
TANC1	2.0453623309048e-42	-0.652798	0.005	0.201	7.48623066734465e-38	Replicate 1	15h	Col III	825	6335
NT5C3A	2.13448387888892e-42	-0.104365	0.01	0.211	7.81242444512133e-38	Replicate 1	15h	Col III	825	6335
MXD1	2.14241917481675e-42	0.0194916	0.021	0.233	7.84146842174677e-38	Replicate 1	15h	Col III	825	6335
SLC9A3R1	2.15949464412182e-42	-0.113529	0.021	0.233	7.90396634695026e-38	Replicate 1	15h	Col III	825	6335
KPNB1	2.18640513300307e-42	-0.157249	0.008	0.208	8.00246142730453e-38	Replicate 1	15h	Col III	825	6335
FAM3D	2.24334018922718e-42	-0.0999818	0.032	0.254	8.2108494265904e-38	Replicate 1	15h	Col III	825	6335
PHIP	2.28868710073038e-42	-0.356052	0.005	0.201	8.37682365738326e-38	Replicate 1	15h	Col III	825	6335
KDM5B	2.40060822772557e-42	-0.0421748	0.008	0.208	8.78646617429835e-38	Replicate 1	15h	Col III	825	6335
DNAJC15	2.4484688984626e-42	0.258422	0.017	0.225	8.96164101526296e-38	Replicate 1	15h	Col III	825	6335
GRAMD2B	2.47756612490997e-42	-0.308425	0.007	0.205	9.06813977378296e-38	Replicate 1	15h	Col III	825	6335
SUCLG2	2.47992552958563e-42	-0.994538	0.005	0.2	9.07677543083635e-38	Replicate 1	15h	Col III	825	6335
SEM1	2.50308527127268e-42	0.11545	0.027	0.244	9.16154240138512e-38	Replicate 1	15h	Col III	825	6335
OCLN	2.50944575231104e-42	-1.12778	0.005	0.2	9.18482239803364e-38	Replicate 1	15h	Col III	825	6335
ABI1	2.52155111316052e-42	0.0858645	0.011	0.213	9.22912922927882e-38	Replicate 1	15h	Col III	825	6335
SELENOS	2.60721617438581e-42	-0.0532606	0.016	0.223	9.54267191986951e-38	Replicate 1	15h	Col III	825	6335
SLC1A1	2.64967232606336e-42	0.412458	0.016	0.223	9.69806568062451e-38	Replicate 1	15h	Col III	825	6335
SRSF9	2.71167684092811e-42	0.532904	0.033	0.256	9.92500840548099e-38	Replicate 1	15h	Col III	825	6335
COX5A	2.72278891781405e-42	0.0365519	0.029	0.249	9.96567971809121e-38	Replicate 1	15h	Col III	825	6335
USP47	2.7753013722456e-42	-0.279172	0.006	0.203	1.01578805525561e-37	Replicate 1	15h	Col III	825	6335
XIAP	2.86435014724793e-42	0.149725	0.013	0.218	1.04838079739421e-37	Replicate 1	15h	Col III	825	6335
CHMP2B	2.96357505877504e-42	0.577571	0.041	0.273	1.08469810726225e-37	Replicate 1	15h	Col III	825	6335
PSMA4	3.00975611011893e-42	-0.60196	0.011	0.213	1.10160083386463e-37	Replicate 1	15h	Col III	825	6335
RAB22A	3.0570680480842e-42	-0.667717	0.006	0.203	1.1189174762793e-37	Replicate 1	15h	Col III	825	6335
PPP4R3B	3.08820630478084e-42	-0.802002	0.005	0.2	1.13031438961284e-37	Replicate 1	15h	Col III	825	6335
SOD1	3.23424804653584e-42	0.105729	0.046	0.281	1.18376712751258e-37	Replicate 1	15h	Col III	825	6335
GNA11	3.26206934370194e-42	0.426768	0.022	0.234	1.19395000048835e-37	Replicate 1	15h	Col III	825	6335
MXI1	3.27881892040354e-42	0.204169	0.019	0.23	1.2000805130569e-37	Replicate 1	15h	Col III	825	6335
YIPF3	3.29433086102687e-42	-0.759649	0.007	0.205	1.20575803844444e-37	Replicate 1	15h	Col III	825	6335
PPP4R3A	3.41101981596371e-42	-1.32142	0.004	0.197	1.24846736284088e-37	Replicate 1	15h	Col III	825	6335
TLK1	3.43160234828548e-42	-0.484837	0.006	0.202	1.25600077549597e-37	Replicate 1	15h	Col III	825	6335
UBR5	3.43809490190719e-42	-0.307208	0.006	0.202	1.25837711504705e-37	Replicate 1	15h	Col III	825	6335
PCCA	3.45026291396746e-42	-0.012008	0.039	0.268	1.26283072914123e-37	Replicate 1	15h	Col III	825	6335
CLDN3	3.54398136336127e-42	0.164737	0.051	0.291	1.29713261880386e-37	Replicate 1	15h	Col III	825	6335
KDELR1	3.57578658627751e-42	-0.125456	0.015	0.22	1.30877364844343e-37	Replicate 1	15h	Col III	825	6335
SLK	3.57659849491482e-42	0.999711	0.017	0.225	1.30907081512377e-37	Replicate 1	15h	Col III	825	6335
CDK13	3.82652811958115e-42	-0.644862	0.005	0.2	1.4005475570479e-37	Replicate 1	15h	Col III	825	6335
NSD3	3.9975922094574e-42	0.20737	0.01	0.21	1.4631587245835e-37	Replicate 1	15h	Col III	825	6335
MSI2	4.14989466859977e-42	-0.411545	0.007	0.205	1.5189029476542e-37	Replicate 1	15h	Col III	825	6335
CELF1	4.26554048364633e-42	-0.537997	0.005	0.199	1.56123047241939e-37	Replicate 1	15h	Col III	825	6335
THOC2	4.27455436569631e-42	-0.2892	0.005	0.199	1.56452964338851e-37	Replicate 1	15h	Col III	825	6335
FARP2	4.27701431482468e-42	-0.573181	0.004	0.197	1.56543000936898e-37	Replicate 1	15h	Col III	825	6335
PFKL	4.46353338888733e-42	0.130318	0.01	0.209	1.63369785566665e-37	Replicate 1	15h	Col III	825	6335
SPPL3	4.6854539502061e-42	-0.321333	0.006	0.202	1.71492300031494e-37	Replicate 1	15h	Col III	825	6335
EIF2AK2	4.86056706895761e-42	-0.0663295	0.01	0.209	1.77901615290918e-37	Replicate 1	15h	Col III	825	6335
PGAM1	5.01731244399229e-42	0.163577	0.022	0.234	1.83638652762562e-37	Replicate 1	15h	Col III	825	6335
HNRNPF	5.06495596961783e-42	0.213643	0.017	0.224	1.85382453443982e-37	Replicate 1	15h	Col III	825	6335
SPTLC2	5.12530663063474e-42	-0.16864	0.007	0.204	1.87591347987862e-37	Replicate 1	15h	Col III	825	6335
HNRNPC	5.16119658295236e-42	0.933144	0.032	0.253	1.88904956132639e-37	Replicate 1	15h	Col III	825	6335
LDLR	5.32851463664278e-42	0.412528	0.032	0.253	1.95028964215763e-37	Replicate 1	15h	Col III	825	6335
NUDT4	5.40568290802007e-42	0.179616	0.013	0.217	1.97853400116442e-37	Replicate 1	15h	Col III	825	6335
EFNB2	5.55904659717262e-42	-0.242518	0.008	0.207	2.03466664503115e-37	Replicate 1	15h	Col III	825	6335
PPP3CA	5.67187689564765e-42	-0.393984	0.007	0.204	2.075963662576e-37	Replicate 1	15h	Col III	825	6335
SAMD9	5.75413899954941e-42	-1.57006	0.004	0.196	2.10607241522508e-37	Replicate 1	15h	Col III	825	6335
MGST2	5.79566725963742e-42	0.19577	0.018	0.226	2.12127217369989e-37	Replicate 1	15h	Col III	825	6335
KRAS	5.86451584310317e-42	0.780034	0.023	0.236	2.14647144373419e-37	Replicate 1	15h	Col III	825	6335
HLA-G	5.87181329062737e-42	-0.315686	0.042	0.273	2.14914238250252e-37	Replicate 1	15h	Col III	825	6335
TTC3	5.90886639001208e-42	0.245214	0.011	0.211	2.16270418740832e-37	Replicate 1	15h	Col III	825	6335
DDAH1	6.07577344177675e-42	0.330405	0.016	0.221	2.22379383742471e-37	Replicate 1	15h	Col III	825	6335
DAZAP2	6.10256880525755e-42	0.404078	0.023	0.236	2.23360120841232e-37	Replicate 1	15h	Col III	825	6335
FUCA1	6.21353084286417e-42	-0.279271	0.016	0.221	2.27421442379672e-37	Replicate 1	15h	Col III	825	6335
ARRDC4	6.35116520596521e-42	-0.0685497	0.012	0.214	2.32458997703532e-37	Replicate 1	15h	Col III	825	6335
SAMD12	6.36092056072103e-42	-0.470032	0.007	0.204	2.3281605344295e-37	Replicate 1	15h	Col III	825	6335
BTBD7	6.44001096233625e-42	-0.318584	0.006	0.201	2.35710841232469e-37	Replicate 1	15h	Col III	825	6335
RAB25	6.46911259537978e-42	-0.152818	0.016	0.221	2.36775990103496e-37	Replicate 1	15h	Col III	825	6335
YME1L1	6.50618893167187e-42	0.577658	0.015	0.219	2.38133021088122e-37	Replicate 1	15h	Col III	825	6335
PPP1CB	6.79695652070248e-42	0.58881	0.041	0.271	2.48775405614231e-37	Replicate 1	15h	Col III	825	6335
CDK19	6.83831445660727e-42	0.00744764	0.01	0.209	2.50289147426283e-37	Replicate 1	15h	Col III	825	6335
CEACAM1	7.03724433835639e-42	-1.00129	0.006	0.201	2.57570180028182e-37	Replicate 1	15h	Col III	825	6335
HNRNPK	7.13261670670111e-42	0.741986	0.039	0.266	2.61060904081967e-37	Replicate 1	15h	Col III	825	6335
ZNF91	7.1470744431534e-42	-1.20218	0.004	0.196	2.61590071693858e-37	Replicate 1	15h	Col III	825	6335
NR6A1	7.18507158334951e-42	-1.46508	0.004	0.196	2.62980805022175e-37	Replicate 1	15h	Col III	825	6335
TTC19	7.20338155152217e-42	-0.957154	0.004	0.196	2.63650968167263e-37	Replicate 1	15h	Col III	825	6335
VASP	7.64241702481723e-42	-0.324395	0.008	0.206	2.79720105525335e-37	Replicate 1	15h	Col III	825	6335
MAML3	7.82820741850581e-42	-2.81699	0.001	0.191	2.86520219724731e-37	Replicate 1	15h	Col III	825	6335
MICOS10	7.83836384132898e-42	0.226864	0.032	0.252	2.86891954956482e-37	Replicate 1	15h	Col III	825	6335
CPD	9.07961923790754e-42	0.421507	0.018	0.225	3.32323143726654e-37	Replicate 1	15h	Col III	825	6335
CORO2A	9.19628981014294e-42	0.58157	0.018	0.225	3.36593403341042e-37	Replicate 1	15h	Col III	825	6335
AHCYL1	9.59552308896261e-42	-0.434811	0.007	0.203	3.51205740579121e-37	Replicate 1	15h	Col III	825	6335
SLPI	1.04703392563184e-41	-0.276738	0.029	0.246	3.8322488712051e-37	Replicate 1	15h	Col III	825	6335
SETD2	1.0699100197924e-41	-2.6248	0.001	0.19	3.91597766344215e-37	Replicate 1	15h	Col III	825	6335
ERGIC1	1.07494457625727e-41	0.292369	0.015	0.218	3.93440464355924e-37	Replicate 1	15h	Col III	825	6335
C4orf48	1.07735150161862e-41	0.0532261	0.035	0.258	3.94321423107433e-37	Replicate 1	15h	Col III	825	6335
PCBP1	1.08229433404898e-41	0.323627	0.032	0.251	3.96130549205267e-37	Replicate 1	15h	Col III	825	6335
WIPF2	1.09286299949332e-41	-0.757338	0.004	0.195	3.99998786444552e-37	Replicate 1	15h	Col III	825	6335
PJA2	1.12501532176806e-41	0.129369	0.01	0.208	4.11766857920327e-37	Replicate 1	15h	Col III	825	6335
BRWD1	1.1618325916034e-41	0.137402	0.008	0.205	4.2524234685276e-37	Replicate 1	15h	Col III	825	6335
RBX1	1.16493590653143e-41	-0.169605	0.023	0.234	4.2637819114957e-37	Replicate 1	15h	Col III	825	6335
RPS28	1.17491239713428e-41	-0.217912	0.075	0.333	4.30029686475118e-37	Replicate 1	15h	Col III	825	6335
PSME1	1.23700302515949e-41	-0.118336	0.017	0.222	4.52755477238623e-37	Replicate 1	15h	Col III	825	6335
RPL4	1.27463167797613e-41	-0.874892	0.011	0.21	4.66527940456043e-37	Replicate 1	15h	Col III	825	6335
TENT5A	1.28840454452189e-41	0.221294	0.019	0.227	4.71568947340457e-37	Replicate 1	15h	Col III	825	6335
WNK1	1.29286653604162e-41	0.137891	0.008	0.205	4.73202080856595e-37	Replicate 1	15h	Col III	825	6335
RPL23	1.31774812468896e-41	-0.0647076	0.035	0.258	4.82308991117406e-37	Replicate 1	15h	Col III	825	6335
ANAPC16	1.32593962825787e-41	0.630933	0.023	0.234	4.85307163338664e-37	Replicate 1	15h	Col III	825	6335
GHITM	1.33028121256206e-41	0.227342	0.017	0.222	4.8689622660984e-37	Replicate 1	15h	Col III	825	6335
SERINC1	1.34320377133819e-41	0.193147	0.019	0.227	4.91626012347489e-37	Replicate 1	15h	Col III	825	6335
PLEKHB2	1.38738815547953e-41	0.0890782	0.013	0.215	5.07797938787064e-37	Replicate 1	15h	Col III	825	6335
RNASE1	1.39472247233885e-41	-0.271697	0.044	0.274	5.10482372100742e-37	Replicate 1	15h	Col III	825	6335
NDUFB2	1.50396672054135e-41	-0.356884	0.017	0.222	5.5046685938534e-37	Replicate 1	15h	Col III	825	6335
OCIAD2	1.53942078504628e-41	0.235951	0.052	0.29	5.63443401534788e-37	Replicate 1	15h	Col III	825	6335
GNAI3	1.57739749543318e-41	-0.061323	0.008	0.205	5.77343257303499e-37	Replicate 1	15h	Col III	825	6335
LUC7L3	1.60988925145411e-41	-0.209467	0.007	0.202	5.89235564924718e-37	Replicate 1	15h	Col III	825	6335
NDUFB7	1.61586880238371e-41	-0.2477	0.016	0.219	5.91424140360461e-37	Replicate 1	15h	Col III	825	6335
LMTK2	1.64355073732347e-41	-1.22413	0.004	0.195	6.01556005367763e-37	Replicate 1	15h	Col III	825	6335
TMPRSS4	1.64522562517035e-41	0.0086278	0.011	0.21	6.021690310686e-37	Replicate 1	15h	Col III	825	6335
ATP6V1D	1.77316810166808e-41	0.446238	0.016	0.219	6.48997256891535e-37	Replicate 1	15h	Col III	825	6335
WAPL	1.78350204116812e-41	-0.718274	0.006	0.199	6.52779582087944e-37	Replicate 1	15h	Col III	825	6335
VPS35	1.79247842979977e-41	-0.289791	0.007	0.202	6.56065030091013e-37	Replicate 1	15h	Col III	825	6335
SNX14	1.836743295895e-41	0.0341619	0.011	0.209	6.72266413730529e-37	Replicate 1	15h	Col III	825	6335
TRAM1	1.91383286439541e-41	0.371484	0.047	0.281	7.00481966697365e-37	Replicate 1	15h	Col III	825	6335
PPP1CC	1.97611925023992e-41	0.438069	0.019	0.226	7.23279406780314e-37	Replicate 1	15h	Col III	825	6335
HUWE1	2.00196194598036e-41	-2.22226	0.001	0.189	7.32738091848271e-37	Replicate 1	15h	Col III	825	6335
ATP5MG	2.01157370023816e-41	0.105919	0.042	0.271	7.36256090024169e-37	Replicate 1	15h	Col III	825	6335
B3GNT5	2.02877061411976e-41	0.421557	0.015	0.217	7.42550332473975e-37	Replicate 1	15h	Col III	825	6335
ATP11B	2.02999255823139e-41	0.0297389	0.011	0.209	7.42997576238272e-37	Replicate 1	15h	Col III	825	6335
SYTL2	2.15611592005185e-41	0.0126237	0.008	0.204	7.89159987898178e-37	Replicate 1	15h	Col III	825	6335
DENND1B	2.17990850917674e-41	0.0847776	0.008	0.204	7.97868313443779e-37	Replicate 1	15h	Col III	825	6335
MIR31HG	2.20636358483909e-41	-1.25068	0.006	0.199	8.07551135686955e-37	Replicate 1	15h	Col III	825	6335
HIF1A-AS3	2.22112032009265e-41	-2.95777	0.001	0.189	8.12952248357112e-37	Replicate 1	15h	Col III	825	6335
GLRX	2.22338150806797e-41	0.135926	0.028	0.243	8.13779865767957e-37	Replicate 1	15h	Col III	825	6335
PPP2R5E	2.28198703033721e-41	0.354433	0.011	0.209	8.35230072973722e-37	Replicate 1	15h	Col III	825	6335
COX5B	2.37603698155691e-41	0.266032	0.053	0.292	8.69653295619644e-37	Replicate 1	15h	Col III	825	6335
LMAN2	2.43251026947231e-41	0.239866	0.021	0.228	8.90323083729562e-37	Replicate 1	15h	Col III	825	6335
OS9	2.44723404811801e-41	-0.82726	0.006	0.199	8.95712133951671e-37	Replicate 1	15h	Col III	825	6335
RPL7A	2.48045468734532e-41	-0.00522045	0.067	0.317	9.07871220115262e-37	Replicate 1	15h	Col III	825	6335
TAB2	2.48646743109833e-41	-0.281902	0.006	0.199	9.10071944456298e-37	Replicate 1	15h	Col III	825	6335
NPTN	2.50438759318929e-41	0.750998	0.036	0.26	9.16630902983213e-37	Replicate 1	15h	Col III	825	6335
GSTK1	2.59572932866184e-41	-0.56958	0.008	0.204	9.50062891583521e-37	Replicate 1	15h	Col III	825	6335
NIBAN2	2.5994962294214e-41	0.172814	0.01	0.206	9.51441614930525e-37	Replicate 1	15h	Col III	825	6335
CST3	2.68966997039162e-41	0.0864356	0.058	0.3	9.84446105863038e-37	Replicate 1	15h	Col III	825	6335
SUMO1	2.69224140842628e-41	0.347581	0.023	0.233	9.85387277898101e-37	Replicate 1	15h	Col III	825	6335
AGPAT3	2.70781122557396e-41	-0.148049	0.007	0.201	9.91085986672326e-37	Replicate 1	15h	Col III	825	6335
ZNF106	2.78636105948825e-41	-0.685925	0.004	0.194	1.01983601138329e-36	Replicate 1	15h	Col III	825	6335
NDUFC1	2.80846383805542e-41	-0.0504519	0.019	0.226	1.02792584936666e-36	Replicate 1	15h	Col III	825	6335
CDC42EP5	2.8347761141229e-41	-0.835759	0.013	0.213	1.03755640553012e-36	Replicate 1	15h	Col III	825	6335
AOPEP	2.94704957224632e-41	0.516788	0.01	0.206	1.07864961393787e-36	Replicate 1	15h	Col III	825	6335
PLEKHA5	2.95116951481934e-41	-0.20988	0.008	0.204	1.08015755411903e-36	Replicate 1	15h	Col III	825	6335
WDFY3	3.06568202903566e-41	-1.32704	0.004	0.193	1.12207027944734e-36	Replicate 1	15h	Col III	825	6335
PSMD8	3.12940871398437e-41	0.101608	0.016	0.218	1.14539488340542e-36	Replicate 1	15h	Col III	825	6335
MAPK1	3.15254476080247e-41	0.00653679	0.01	0.206	1.15386290790131e-36	Replicate 1	15h	Col III	825	6335
CMAS	3.40959829675877e-41	0.350586	0.052	0.289	1.24794707259668e-36	Replicate 1	15h	Col III	825	6335
SURF4	3.56549224938701e-41	0.588239	0.022	0.23	1.30500581819814e-36	Replicate 1	15h	Col III	825	6335
ZFR	3.73457640297407e-41	0.0954421	0.007	0.201	1.36689230925254e-36	Replicate 1	15h	Col III	825	6335
RPL35	3.73985698973937e-41	-0.0203724	0.057	0.297	1.36882505681451e-36	Replicate 1	15h	Col III	825	6335
FBXL17	3.76112896071162e-41	-1.99024	0.002	0.191	1.37661081091006e-36	Replicate 1	15h	Col III	825	6335
PPP4R1	3.77891609488872e-41	-1.0179	0.004	0.193	1.38312107989022e-36	Replicate 1	15h	Col III	825	6335
MAGT1	3.78600442012494e-41	-0.377576	0.01	0.206	1.38571547780993e-36	Replicate 1	15h	Col III	825	6335
KAT6A	3.78931974282345e-41	-1.01914	0.004	0.193	1.38692891907081e-36	Replicate 1	15h	Col III	825	6335
PRSS3	3.8599489115785e-41	0.590479	0.042	0.271	1.41277990112685e-36	Replicate 1	15h	Col III	825	6335
P4HA2	3.86710141282655e-41	-0.190521	0.01	0.206	1.41539778810865e-36	Replicate 1	15h	Col III	825	6335
SQLE	3.89570362391561e-41	-0.217324	0.019	0.225	1.42586648338935e-36	Replicate 1	15h	Col III	825	6335
FUT8	3.89911703789028e-41	-0.0502605	0.013	0.213	1.42711582703822e-36	Replicate 1	15h	Col III	825	6335
EID1	3.95795356988363e-41	-0.996734	0.007	0.201	1.44865058611311e-36	Replicate 1	15h	Col III	825	6335
MGST3	4.06188165661172e-41	0.171739	0.069	0.32	1.48668930513645e-36	Replicate 1	15h	Col III	825	6335
HIF1A	4.17296212743119e-41	-1.80831	0.002	0.19	1.52734586826109e-36	Replicate 1	15h	Col III	825	6335
PHACTR4	4.23006892440296e-41	-0.910453	0.004	0.193	1.54824752702073e-36	Replicate 1	15h	Col III	825	6335
PDCD4	4.32137437383197e-41	0.414563	0.027	0.24	1.58166623456624e-36	Replicate 1	15h	Col III	825	6335
SETX	4.43246425839053e-41	0.616252	0.01	0.205	1.62232624321352e-36	Replicate 1	15h	Col III	825	6335
CNOT2	4.48071435826826e-41	-0.131905	0.008	0.203	1.63998626226977e-36	Replicate 1	15h	Col III	825	6335
ARFGEF2	4.60739473830624e-41	-0.416546	0.006	0.198	1.68635254816747e-36	Replicate 1	15h	Col III	825	6335
HSBP1	4.75431541387074e-41	0.2377	0.032	0.249	1.74012698463083e-36	Replicate 1	15h	Col III	825	6335
CTSB	4.81361864636037e-41	0.482919	0.021	0.227	1.76183256075436e-36	Replicate 1	15h	Col III	825	6335
PSMD7	4.90925937176912e-41	-0.481613	0.008	0.203	1.79683802266122e-36	Replicate 1	15h	Col III	825	6335
CDA	4.98740090235323e-41	0.25095	0.033	0.251	1.8254386042703e-36	Replicate 1	15h	Col III	825	6335
DUSP4	5.18429632746492e-41	-0.210601	0.011	0.208	1.89750429881543e-36	Replicate 1	15h	Col III	825	6335
YWHAZ	5.19196236981659e-41	0.171329	0.097	0.372	1.90031014697657e-36	Replicate 1	15h	Col III	825	6335
TSPAN5	5.19703780395377e-41	0.0927393	0.011	0.208	1.90216780662512e-36	Replicate 1	15h	Col III	825	6335
TUBA1C	5.31089878997471e-41	0.300165	0.036	0.258	1.94384206611864e-36	Replicate 1	15h	Col III	825	6335
EEF1B2	5.59262239611558e-41	-0.235993	0.021	0.227	2.04695572320226e-36	Replicate 1	15h	Col III	825	6335
DENND1A	5.73955341656348e-41	-1.64684	0.002	0.19	2.1007339459964e-36	Replicate 1	15h	Col III	825	6335
EMP1	6.066057975828e-41	0.194732	0.029	0.244	2.22023787973281e-36	Replicate 1	15h	Col III	825	6335
GLIS3	6.12899115533912e-41	-1.07235	0.007	0.2	2.24327205276567e-36	Replicate 1	15h	Col III	825	6335
SRD5A3	6.1901196291518e-41	-0.36656	0.011	0.207	2.26564568546585e-36	Replicate 1	15h	Col III	825	6335
CALM3	6.19680436304522e-41	-0.0757826	0.018	0.222	2.26809236491818e-36	Replicate 1	15h	Col III	825	6335
RNASEK	6.21447329001121e-41	0.292741	0.036	0.258	2.274559368877e-36	Replicate 1	15h	Col III	825	6335
EIF4H	6.22904091135515e-41	0.230744	0.015	0.215	2.2798912639651e-36	Replicate 1	15h	Col III	825	6335
LAD1	6.23761021026857e-41	0.403506	0.017	0.22	2.2830277130604e-36	Replicate 1	15h	Col III	825	6335
RBM8A	6.30179028011959e-41	-0.164577	0.017	0.219	2.30651826042657e-36	Replicate 1	15h	Col III	825	6335
TNIK	6.36313230557156e-41	-1.04979	0.002	0.19	2.32897005516225e-36	Replicate 1	15h	Col III	825	6335
TRAPPC9	6.40899537586892e-41	-0.790441	0.004	0.192	2.34575639752178e-36	Replicate 1	15h	Col III	825	6335
MPP5	6.41261911595312e-41	-0.387836	0.005	0.195	2.34708272263e-36	Replicate 1	15h	Col III	825	6335
ZNHIT1	6.63393356681531e-41	-0.971168	0.007	0.2	2.42808602479007e-36	Replicate 1	15h	Col III	825	6335
ELOC	6.79143835089606e-41	-0.584547	0.011	0.207	2.48573435081147e-36	Replicate 1	15h	Col III	825	6335
DDX60L	6.95392703375635e-41	-1.21319	0.005	0.195	2.54520683362516e-36	Replicate 1	15h	Col III	825	6335
DENND4C	7.10505442238047e-41	-0.716705	0.004	0.192	2.60052096913548e-36	Replicate 1	15h	Col III	825	6335
SELENOF	7.1767094250781e-41	0.457744	0.022	0.229	2.62674741667283e-36	Replicate 1	15h	Col III	825	6335
VAMP8	7.29118392299334e-41	0.155168	0.051	0.285	2.66864622765479e-36	Replicate 1	15h	Col III	825	6335
SERTAD2	7.7787212363237e-41	-1.79668	0.002	0.189	2.84708975970684e-36	Replicate 1	15h	Col III	825	6335
SPCS2	7.79857364321146e-41	0.587742	0.024	0.234	2.85435593915182e-36	Replicate 1	15h	Col III	825	6335
RALGAPA2	7.81848779578676e-41	-1.46837	0.002	0.189	2.86164471813591e-36	Replicate 1	15h	Col III	825	6335
AURKAIP1	8.22893744952591e-41	0.181655	0.019	0.224	3.01187339590098e-36	Replicate 1	15h	Col III	825	6335
TSC22D1	8.57304218162967e-41	0.736286	0.032	0.248	3.13781916889827e-36	Replicate 1	15h	Col III	825	6335
TMEM87A	8.63253565616699e-41	0.13228	0.007	0.199	3.15959437551368e-36	Replicate 1	15h	Col III	825	6335
GNG5	8.65785164871126e-41	0.298843	0.061	0.303	3.16886028194481e-36	Replicate 1	15h	Col III	825	6335
ADIRF	8.69943411997838e-41	-0.488739	0.036	0.256	3.18407988225329e-36	Replicate 1	15h	Col III	825	6335
NUFIP2	9.45219074630297e-41	-0.059018	0.007	0.199	3.45959633505435e-36	Replicate 1	15h	Col III	825	6335
RPS13	9.65170724054969e-41	-0.081822	0.055	0.291	3.53262136711359e-36	Replicate 1	15h	Col III	825	6335
TMED2	9.74002458804518e-41	0.192398	0.018	0.221	3.56494639947042e-36	Replicate 1	15h	Col III	825	6335
TXNDC17	9.97913748149079e-41	-0.0672908	0.062	0.305	3.65246410960045e-36	Replicate 1	15h	Col III	825	6335
LONP2	1.06293070992821e-40	-1.69901	0.002	0.189	3.89043269140825e-36	Replicate 1	15h	Col III	825	6335
MAP7	1.06763242265712e-40	-0.12946	0.006	0.196	3.90764143016731e-36	Replicate 1	15h	Col III	825	6335
HNRNPAB	1.1152772916572e-40	0.0876958	0.01	0.204	4.0820264151945e-36	Replicate 1	15h	Col III	825	6335
MELTF	1.15211039120283e-40	-0.402107	0.007	0.199	4.21683924284149e-36	Replicate 1	15h	Col III	825	6335
CD58	1.1737709799445e-40	-0.509495	0.006	0.196	4.29611916369486e-36	Replicate 1	15h	Col III	825	6335
NDUFB4	1.19945806659204e-40	0.257015	0.039	0.261	4.39013646953351e-36	Replicate 1	15h	Col III	825	6335
POMP	1.20262396231452e-40	0.339124	0.045	0.273	4.40172396446738e-36	Replicate 1	15h	Col III	825	6335
HDGF	1.20789337023386e-40	0.346998	0.019	0.223	4.42101052439294e-36	Replicate 1	15h	Col III	825	6335
SYNCRIP	1.28011250244859e-40	-0.281532	0.007	0.199	4.68533977021208e-36	Replicate 1	15h	Col III	825	6335
GSTO1	1.3600752304802e-40	0.0679153	0.022	0.228	4.97801135108059e-36	Replicate 1	15h	Col III	825	6335
YES1	1.38924292129663e-40	-0.134068	0.008	0.201	5.08476801623778e-36	Replicate 1	15h	Col III	825	6335
TPM4	1.38941060599975e-40	0.374362	0.073	0.325	5.08538175901968e-36	Replicate 1	15h	Col III	825	6335
TRIM2	1.4031823434866e-40	0.354448	0.012	0.208	5.1357876953953e-36	Replicate 1	15h	Col III	825	6335
PIGR	1.42530049090645e-40	-0.276673	0.124	0.414	5.21674232676669e-36	Replicate 1	15h	Col III	825	6335
NDFIP1	1.4399849760793e-40	0.430053	0.021	0.225	5.27048901094784e-36	Replicate 1	15h	Col III	825	6335
ATXN2	1.4557980721392e-40	-0.172519	0.006	0.196	5.32836652383667e-36	Replicate 1	15h	Col III	825	6335
AP3D1	1.45945648281576e-40	-0.523018	0.005	0.193	5.34175667275395e-36	Replicate 1	15h	Col III	825	6335
USO1	1.46462997287379e-40	-0.126575	0.006	0.196	5.36069216371535e-36	Replicate 1	15h	Col III	825	6335
SELENOK	1.56963866701725e-40	-1.20881	0.006	0.196	5.74503448514984e-36	Replicate 1	15h	Col III	825	6335
MAP4K5	1.59379323701808e-40	-2.28572	0.001	0.185	5.83344262680987e-36	Replicate 1	15h	Col III	825	6335
EEA1	1.61580470615717e-40	0.229354	0.006	0.196	5.91400680500584e-36	Replicate 1	15h	Col III	825	6335
DAPK1	1.62380229426476e-40	-0.498731	0.011	0.206	5.94327877723847e-36	Replicate 1	15h	Col III	825	6335
CDV3	1.62820262231863e-40	0.1991	0.018	0.22	5.95938441794843e-36	Replicate 1	15h	Col III	825	6335
NFE2L2	1.63643888566437e-40	0.336603	0.013	0.211	5.98952996542016e-36	Replicate 1	15h	Col III	825	6335
GPI	1.71371478024515e-40	0.116448	0.015	0.213	6.27236746717527e-36	Replicate 1	15h	Col III	825	6335
ATP5F1D	1.73181393076445e-40	0.132465	0.021	0.225	6.33861216799096e-36	Replicate 1	15h	Col III	825	6335
ADD3	1.75172387236486e-40	0.364969	0.012	0.208	6.41148454524262e-36	Replicate 1	15h	Col III	825	6335
UQCRC2	1.79161859560068e-40	-0.161681	0.013	0.21	6.55750322175804e-36	Replicate 1	15h	Col III	825	6335
TBCA	1.7949125363272e-40	0.312669	0.029	0.242	6.56955937421117e-36	Replicate 1	15h	Col III	825	6335
VDAC1	1.83695557983535e-40	0.400879	0.069	0.318	6.72344111775537e-36	Replicate 1	15h	Col III	825	6335
LMBRD1	1.91080780949431e-40	0.253597	0.015	0.213	6.99374766353014e-36	Replicate 1	15h	Col III	825	6335
MAN1A2	1.9254779347051e-40	-0.304244	0.007	0.198	7.04744178881412e-36	Replicate 1	15h	Col III	825	6335
CALML4	1.94013501431272e-40	0.188714	0.057	0.295	7.10108816588599e-36	Replicate 1	15h	Col III	825	6335
TRIM31	1.94563714122434e-40	0.151497	0.012	0.208	7.12122650059522e-36	Replicate 1	15h	Col III	825	6335
RPSA	1.97861156783662e-40	-0.24827	0.024	0.232	7.24191619943882e-36	Replicate 1	15h	Col III	825	6335
MPHOSPH8	2.00305313812065e-40	-0.440203	0.004	0.19	7.33137479083541e-36	Replicate 1	15h	Col III	825	6335
RPL28	2.02939040388276e-40	-0.0664042	0.07	0.319	7.42777181725128e-36	Replicate 1	15h	Col III	825	6335
ITM2C	2.04016325425144e-40	0.0657056	0.074	0.326	7.4672015268857e-36	Replicate 1	15h	Col III	825	6335
PCMTD1	2.08829132929477e-40	-0.250881	0.008	0.2	7.64335509435179e-36	Replicate 1	15h	Col III	825	6335
GPATCH8	2.14854777779213e-40	0.257448	0.008	0.2	7.86389972149699e-36	Replicate 1	15h	Col III	825	6335
CA9	2.19154091019827e-40	-0.486543	0.019	0.222	8.0212588854167e-36	Replicate 1	15h	Col III	825	6335
INSR	2.19371571043154e-40	-0.279248	0.006	0.195	8.02921887175046e-36	Replicate 1	15h	Col III	825	6335
TSPO	2.21085082880975e-40	0.0566234	0.056	0.292	8.09193511852655e-36	Replicate 1	15h	Col III	825	6335
RNF186	2.24014077346849e-40	-0.253135	0.025	0.234	8.19913924497201e-36	Replicate 1	15h	Col III	825	6335
ATP6V0B	2.26399278728282e-40	0.0559982	0.022	0.227	8.28644000073383e-36	Replicate 1	15h	Col III	825	6335
UBR2	2.26794181761162e-40	0.747663	0.011	0.205	8.30089384664027e-36	Replicate 1	15h	Col III	825	6335
PPA1	2.28940990484224e-40	0.275698	0.051	0.283	8.37946919271308e-36	Replicate 1	15h	Col III	825	6335
EHF	2.32310276531548e-40	-0.292151	0.008	0.2	8.5027884313312e-36	Replicate 1	15h	Col III	825	6335
CLIP2	2.36181608805086e-40	-8.91153	0	0.182	8.64448306387494e-36	Replicate 1	15h	Col III	825	6335
STAG2	2.37772004491234e-40	-0.310229	0.007	0.197	8.70269313638365e-36	Replicate 1	15h	Col III	825	6335
VTI1A	2.45028916499476e-40	-0.247568	0.006	0.195	8.96830337279732e-36	Replicate 1	15h	Col III	825	6335
RALBP1	2.50418588345164e-40	0.662523	0.018	0.22	9.16557075202133e-36	Replicate 1	15h	Col III	825	6335
STX7	2.62927308215874e-40	-0.466302	0.007	0.197	9.62340240800919e-36	Replicate 1	15h	Col III	825	6335
ITGA2	2.63854974907912e-40	-0.482133	0.007	0.197	9.65735593660449e-36	Replicate 1	15h	Col III	825	6335
YAP1	2.68810719827734e-40	-0.00106944	0.011	0.205	9.83874115641488e-36	Replicate 1	15h	Col III	825	6335
MED15	2.70502412195429e-40	-1.42009	0.002	0.187	9.90065878876491e-36	Replicate 1	15h	Col III	825	6335
SMG7	2.73443344425894e-40	-0.225994	0.005	0.192	1.00082998493321e-35	Replicate 1	15h	Col III	825	6335
ALDH18A1	2.77115033946223e-40	0.341845	0.018	0.219	1.01426873574657e-35	Replicate 1	15h	Col III	825	6335
CLDN4	2.91029883401036e-40	0.328898	0.078	0.332	1.06519847623613e-35	Replicate 1	15h	Col III	825	6335
PLCD3	2.92457633461212e-40	-3.78707	0.001	0.184	1.07042418423138e-35	Replicate 1	15h	Col III	825	6335
CDC42	2.93224510451655e-40	0.491169	0.067	0.313	1.0732310307041e-35	Replicate 1	15h	Col III	825	6335
LEPROT	3.00785942986232e-40	-0.306457	0.012	0.207	1.10090662992391e-35	Replicate 1	15h	Col III	825	6335
LRPAP1	3.08879203509e-40	0.526393	0.022	0.226	1.13052877276329e-35	Replicate 1	15h	Col III	825	6335
ANTXR2	3.1188839939229e-40	0.12049	0.01	0.202	1.14154273061572e-35	Replicate 1	15h	Col III	825	6335
PPP2R5C	3.15109307744631e-40	-0.194162	0.008	0.199	1.15333157727612e-35	Replicate 1	15h	Col III	825	6335
GLS	3.24026315864927e-40	0.589576	0.028	0.238	1.18596871869722e-35	Replicate 1	15h	Col III	825	6335
MCL1	3.28410492110405e-40	0.465541	0.015	0.212	1.20201524217329e-35	Replicate 1	15h	Col III	825	6335
IPMK	3.32246779183285e-40	-0.887487	0.005	0.192	1.21605643648874e-35	Replicate 1	15h	Col III	825	6335
ACSL3	3.41003094886304e-40	0.355766	0.019	0.221	1.24810542759336e-35	Replicate 1	15h	Col III	825	6335
MYO15B	3.60681909346339e-40	0.307444	0.019	0.221	1.32013185639854e-35	Replicate 1	15h	Col III	825	6335
SMARCA5	3.65744648297118e-40	0.0556871	0.011	0.204	1.33866198723228e-35	Replicate 1	15h	Col III	825	6335
C4orf3	3.66617837523314e-40	-0.064876	0.075	0.327	1.34185794711908e-35	Replicate 1	15h	Col III	825	6335
TBC1D1	3.70409794240954e-40	-1.0457	0.004	0.189	1.35573688790132e-35	Replicate 1	15h	Col III	825	6335
CNOT1	3.77366662347043e-40	0.464333	0.013	0.209	1.38119972085641e-35	Replicate 1	15h	Col III	825	6335
PLS1	3.79966613215352e-40	0.434649	0.087	0.351	1.39071580102951e-35	Replicate 1	15h	Col III	825	6335
SUMO2	3.84304627143014e-40	0.30597	0.053	0.287	1.40659336580614e-35	Replicate 1	15h	Col III	825	6335
H3F3B	4.07678964307793e-40	0.176294	0.084	0.343	1.49214577726295e-35	Replicate 1	15h	Col III	825	6335
RPL37	4.08742988128731e-40	-0.167963	0.069	0.315	1.49604021084997e-35	Replicate 1	15h	Col III	825	6335
SCP2	4.12761048025249e-40	0.519933	0.048	0.278	1.51074671187721e-35	Replicate 1	15h	Col III	825	6335
EDF1	4.14300134608304e-40	0.181149	0.078	0.332	1.51637992267985e-35	Replicate 1	15h	Col III	825	6335
RTN4	4.20218286266124e-40	0.487292	0.069	0.316	1.53804094956264e-35	Replicate 1	15h	Col III	825	6335
SLC2A1	4.22454806675719e-40	-1.05917	0.007	0.196	1.5462268379138e-35	Replicate 1	15h	Col III	825	6335
IDH1	4.2263193201268e-40	0.216549	0.025	0.233	1.54687513435961e-35	Replicate 1	15h	Col III	825	6335
TNPO1	4.23250178750505e-40	0.584379	0.013	0.209	1.54913797924472e-35	Replicate 1	15h	Col III	825	6335
ANAPC11	4.24774919308735e-40	-0.118585	0.018	0.219	1.5547186821619e-35	Replicate 1	15h	Col III	825	6335
EIF3H	4.31613400665292e-40	0.145042	0.012	0.206	1.57974820777503e-35	Replicate 1	15h	Col III	825	6335
RPL19	4.35849982064426e-40	-0.104543	0.056	0.291	1.59525451935401e-35	Replicate 1	15h	Col III	825	6335
CANX	4.4557401483053e-40	0.836176	0.044	0.269	1.63084545168122e-35	Replicate 1	15h	Col III	825	6335
ADAR	4.52025124538449e-40	-0.835623	0.005	0.191	1.65445715832318e-35	Replicate 1	15h	Col III	825	6335
PERP	4.53788812734893e-40	0.188316	0.086	0.347	1.66091243349098e-35	Replicate 1	15h	Col III	825	6335
BTNL8	4.59078052386742e-40	-0.786584	0.01	0.201	1.68027157954071e-35	Replicate 1	15h	Col III	825	6335
HNRNPM	4.80564727431418e-40	0.724415	0.013	0.209	1.75891495887173e-35	Replicate 1	15h	Col III	825	6335
RPL22	4.85579434996791e-40	-0.0353105	0.045	0.27	1.77726929003175e-35	Replicate 1	15h	Col III	825	6335
RNF10	5.00165934746026e-40	-0.400246	0.006	0.194	1.83065733776393e-35	Replicate 1	15h	Col III	825	6335
WLS	5.03297987974169e-40	-0.422722	0.006	0.194	1.84212096578426e-35	Replicate 1	15h	Col III	825	6335
CYBA	5.03515973756659e-40	-0.225686	0.039	0.258	1.84291881554675e-35	Replicate 1	15h	Col III	825	6335
ARFGAP3	5.15169883757913e-40	0.300866	0.016	0.213	1.88557329154234e-35	Replicate 1	15h	Col III	825	6335
TUBB4B	5.19371299183581e-40	0.358398	0.061	0.3	1.90095089214183e-35	Replicate 1	15h	Col III	825	6335
MCFD2	5.52045383408291e-40	-0.511607	0.01	0.201	2.02054130781268e-35	Replicate 1	15h	Col III	825	6335
CHKA	5.56700158436577e-40	-0.71651	0.005	0.191	2.03757824989371e-35	Replicate 1	15h	Col III	825	6335
RPL6	5.94483391777627e-40	0.0785164	0.057	0.293	2.17586866224529e-35	Replicate 1	15h	Col III	825	6335
COX7B	6.05066767134929e-40	0.200843	0.05	0.279	2.21460487439055e-35	Replicate 1	15h	Col III	825	6335
WWTR1	6.20983450798069e-40	-1.21526	0.004	0.188	2.27286152826601e-35	Replicate 1	15h	Col III	825	6335
HDAC1	6.31981894850623e-40	-0.0495133	0.01	0.201	2.31311693334276e-35	Replicate 1	15h	Col III	825	6335
FDFT1	6.47157460526906e-40	0.5138	0.041	0.263	2.36866102127453e-35	Replicate 1	15h	Col III	825	6335
H2AFV	6.50976088073294e-40	-0.649936	0.008	0.198	2.38263757995707e-35	Replicate 1	15h	Col III	825	6335
TMEM141	6.51686177692995e-40	-0.673682	0.013	0.208	2.38523657897413e-35	Replicate 1	15h	Col III	825	6335
ATP5PD	6.62248222205354e-40	0.218545	0.023	0.227	2.42389471809382e-35	Replicate 1	15h	Col III	825	6335
CYB5A	6.64773602329705e-40	0.0345665	0.041	0.262	2.43313786188695e-35	Replicate 1	15h	Col III	825	6335
CHURC1	6.72646123686072e-40	-0.12702	0.011	0.203	2.46195207730339e-35	Replicate 1	15h	Col III	825	6335
OXSR1	6.76963439008464e-40	-2.31976	0.001	0.183	2.47775388311488e-35	Replicate 1	15h	Col III	825	6335
WDR60	6.82837176452789e-40	-1.48593	0.002	0.185	2.49925234953485e-35	Replicate 1	15h	Col III	825	6335
HSD17B2	7.01141670980304e-40	-0.222404	0.056	0.29	2.56624862995501e-35	Replicate 1	15h	Col III	825	6335
MYO1B	7.07796677208373e-40	-0.261406	0.01	0.201	2.59060661825037e-35	Replicate 1	15h	Col III	825	6335
SAP18	7.21789724509419e-40	0.438704	0.044	0.267	2.64182257067692e-35	Replicate 1	15h	Col III	825	6335
NAMPT	7.32561928830633e-40	0.0589105	0.012	0.205	2.681249915713e-35	Replicate 1	15h	Col III	825	6335
MIER1	7.36256750092643e-40	1.03938	0.018	0.218	2.69477333101408e-35	Replicate 1	15h	Col III	825	6335
PSD3	7.36317071182757e-40	-0.628536	0.007	0.195	2.69499411223601e-35	Replicate 1	15h	Col III	825	6335
YWHAH	7.45379539547158e-40	0.195934	0.021	0.223	2.72816365269655e-35	Replicate 1	15h	Col III	825	6335
DCAF6	7.50167314430876e-40	-1.50031	0.004	0.188	2.74568738754845e-35	Replicate 1	15h	Col III	825	6335
MIDN	7.53851910222164e-40	0.668491	0.015	0.21	2.75917337660414e-35	Replicate 1	15h	Col III	825	6335
TDP2	7.55145956630554e-40	0.163298	0.023	0.227	2.76390971586349e-35	Replicate 1	15h	Col III	825	6335
CYP51A1	7.74602382252709e-40	0.158653	0.033	0.246	2.83512217928314e-35	Replicate 1	15h	Col III	825	6335
BRK1	7.76789324506287e-40	0.108297	0.018	0.218	2.84312660662546e-35	Replicate 1	15h	Col III	825	6335
ANXA1	8.11349462349966e-40	0.0679567	0.07	0.316	2.96962016714711e-35	Replicate 1	15h	Col III	825	6335
ANXA5	8.33580043168965e-40	-0.242106	0.022	0.225	3.05098631600273e-35	Replicate 1	15h	Col III	825	6335
RHOF	8.4896336770082e-40	0.377502	0.022	0.225	3.10729082212177e-35	Replicate 1	15h	Col III	825	6335
CNBP	8.53453825773997e-40	0.120612	0.013	0.208	3.12372634771541e-35	Replicate 1	15h	Col III	825	6335
MYO1C	8.76343875609526e-40	0.279075	0.01	0.2	3.20750621911843e-35	Replicate 1	15h	Col III	825	6335
SARAF	8.78718763314418e-40	0.60854	0.045	0.269	3.2161985456071e-35	Replicate 1	15h	Col III	825	6335
TXNL1	8.81783864138803e-40	-0.339769	0.008	0.198	3.22741712113443e-35	Replicate 1	15h	Col III	825	6335
EEF1G	9.2461215879176e-40	0.423908	0.036	0.253	3.38417296239372e-35	Replicate 1	15h	Col III	825	6335
ARID1A	9.35931308075614e-40	0.0427828	0.006	0.193	3.42560218068756e-35	Replicate 1	15h	Col III	825	6335
COX6B1	9.42730459430426e-40	0.179994	0.053	0.285	3.4504877545613e-35	Replicate 1	15h	Col III	825	6335
STXBP5	9.47913697437072e-40	0.375833	0.011	0.203	3.46945892398943e-35	Replicate 1	15h	Col III	825	6335
FBXW11	9.80764823145604e-40	0.396681	0.01	0.2	3.58969732919523e-35	Replicate 1	15h	Col III	825	6335
NDUFA13	1.00587396751967e-39	0.132858	0.055	0.287	3.68159930851873e-35	Replicate 1	15h	Col III	825	6335
SEC61B	1.02331798057439e-39	0.443411	0.032	0.243	3.74544614070033e-35	Replicate 1	15h	Col III	825	6335
BCAS1	1.03109925674996e-39	-0.498112	0.006	0.192	3.77392638963052e-35	Replicate 1	15h	Col III	825	6335
TMED9	1.10874953115527e-39	0.180596	0.018	0.217	4.05813415898139e-35	Replicate 1	15h	Col III	825	6335
SEL1L3	1.15027654061264e-39	-1.1124	0.004	0.187	4.21012716629631e-35	Replicate 1	15h	Col III	825	6335
PDS5A	1.15215495555385e-39	-0.416765	0.005	0.19	4.21700235282265e-35	Replicate 1	15h	Col III	825	6335
TMBIM1	1.18083425201297e-39	0.698969	0.045	0.269	4.32197144579268e-35	Replicate 1	15h	Col III	825	6335
DUSP5	1.22601444031972e-39	-0.944946	0.007	0.195	4.48733545301422e-35	Replicate 1	15h	Col III	825	6335
DSTN	1.24819760969005e-39	0.374733	0.067	0.31	4.56852807122654e-35	Replicate 1	15h	Col III	825	6335
POLR2L	1.26355226742006e-39	0.329953	0.029	0.238	4.62472765398416e-35	Replicate 1	15h	Col III	825	6335
SPNS2	1.3601269548957e-39	0.132547	0.012	0.204	4.97820066761376e-35	Replicate 1	15h	Col III	825	6335
PLPP1	1.37221492444411e-39	-0.423717	0.007	0.194	5.02244384495789e-35	Replicate 1	15h	Col III	825	6335
PITPNA	1.39806664201764e-39	-1.8189	0.002	0.184	5.11706371644875e-35	Replicate 1	15h	Col III	825	6335
EIF4G1	1.40009284829772e-39	-0.269508	0.006	0.192	5.12447983405447e-35	Replicate 1	15h	Col III	825	6335
SECISBP2L	1.40067448148873e-39	-0.325726	0.006	0.192	5.12660866969691e-35	Replicate 1	15h	Col III	825	6335
GALNT2	1.40271225727008e-39	-0.0649264	0.006	0.192	5.13406713283423e-35	Replicate 1	15h	Col III	825	6335
KPNA4	1.40504464448201e-39	-0.380236	0.006	0.192	5.14260390326861e-35	Replicate 1	15h	Col III	825	6335
UBA6	1.41458048888062e-39	-0.383801	0.005	0.189	5.17750604735197e-35	Replicate 1	15h	Col III	825	6335
SCD	1.50011541313825e-39	0.0162694	0.046	0.27	5.49057242362731e-35	Replicate 1	15h	Col III	825	6335
IFNGR1	1.5292320164037e-39	0.371771	0.023	0.226	5.5971421032392e-35	Replicate 1	15h	Col III	825	6335
RPS27	1.57167598659764e-39	-0.0298337	0.076	0.326	5.75249127854604e-35	Replicate 1	15h	Col III	825	6335
LINC01578	1.62537117711391e-39	0.164574	0.01	0.199	5.94902104535464e-35	Replicate 1	15h	Col III	825	6335
REEP5	1.65155905759283e-39	0.181602	0.023	0.226	6.04487130669551e-35	Replicate 1	15h	Col III	825	6335
TGFBR2	1.65919418490935e-39	-0.445798	0.007	0.194	6.07281663618672e-35	Replicate 1	15h	Col III	825	6335
VPS29	1.66310310657142e-39	0.337185	0.023	0.226	6.08712368036206e-35	Replicate 1	15h	Col III	825	6335
IGFBP2	1.7106773300963e-39	-1.8062	0.004	0.186	6.26125009588545e-35	Replicate 1	15h	Col III	825	6335
CYB5R3	1.75157537920783e-39	0.133052	0.011	0.201	6.41094104543856e-35	Replicate 1	15h	Col III	825	6335
COX17	1.77299129395048e-39	0.291769	0.029	0.237	6.48932543498816e-35	Replicate 1	15h	Col III	825	6335
SLC38A2	1.80791033787582e-39	0.322022	0.017	0.214	6.61713262765928e-35	Replicate 1	15h	Col III	825	6335
CALR	1.82776352604911e-39	0.231673	0.075	0.325	6.68979728169236e-35	Replicate 1	15h	Col III	825	6335
ROMO1	1.82842004115123e-39	0.135638	0.022	0.223	6.6922001926176e-35	Replicate 1	15h	Col III	825	6335
SFPQ	1.84425871262348e-39	-0.234903	0.007	0.194	6.75017131407319e-35	Replicate 1	15h	Col III	825	6335
LITAF	1.88873360035875e-39	0.855704	0.025	0.23	6.91295385067305e-35	Replicate 1	15h	Col III	825	6335
MAPK6	1.9149566400079e-39	-1.63707	0.002	0.184	7.00893279809293e-35	Replicate 1	15h	Col III	825	6335
EIF4A1	1.92513425917606e-39	0.273548	0.034	0.247	7.04618390201028e-35	Replicate 1	15h	Col III	825	6335
ATP6V0C	1.95979963233587e-39	0.34471	0.023	0.226	7.17306263431253e-35	Replicate 1	15h	Col III	825	6335
PKP3	2.13415245454692e-39	0.251368	0.013	0.206	7.81121139888719e-35	Replicate 1	15h	Col III	825	6335
ATP10B	2.14476932210191e-39	0.282214	0.011	0.201	7.85007019582519e-35	Replicate 1	15h	Col III	825	6335
EIF2S2	2.15814455092606e-39	0.75976	0.032	0.242	7.89902487084446e-35	Replicate 1	15h	Col III	825	6335
TSPAN15	2.18533314902922e-39	0.304259	0.013	0.206	7.99853785876184e-35	Replicate 1	15h	Col III	825	6335
NBL1	2.20883353108107e-39	0.669687	0.021	0.221	8.08455160710983e-35	Replicate 1	15h	Col III	825	6335
PSMA2	2.24656303218406e-39	0.246274	0.023	0.225	8.22264535409689e-35	Replicate 1	15h	Col III	825	6335
UBE3A	2.2608373162076e-39	0.325324	0.008	0.196	8.27489066105143e-35	Replicate 1	15h	Col III	825	6335
ST6GALNAC1	2.33216396601994e-39	-0.654768	0.006	0.191	8.53595333202959e-35	Replicate 1	15h	Col III	825	6335
ARPC1A	2.34272350931588e-39	0.955697	0.034	0.247	8.57460231644706e-35	Replicate 1	15h	Col III	825	6335
VPS13B	2.34721249601376e-39	-0.347634	0.006	0.191	8.59103245665996e-35	Replicate 1	15h	Col III	825	6335
INF2	2.34964359196204e-39	-0.696271	0.005	0.188	8.59993051094025e-35	Replicate 1	15h	Col III	825	6335
BCLAF1	2.35092772317034e-39	-1.0219	0.004	0.186	8.60463055957575e-35	Replicate 1	15h	Col III	825	6335
ANKLE2	2.36181171581541e-39	-0.992379	0.004	0.186	8.644467061056e-35	Replicate 1	15h	Col III	825	6335
MRPL14	2.36409157056667e-39	0.321484	0.027	0.232	8.65281155743106e-35	Replicate 1	15h	Col III	825	6335
SMAD2	2.38430784028151e-39	0.4734	0.011	0.201	8.72680512621436e-35	Replicate 1	15h	Col III	825	6335
TAF7	2.4739186929005e-39	-0.569355	0.007	0.193	9.05478980788513e-35	Replicate 1	15h	Col III	825	6335
TMEM54	2.49381703349375e-39	0.334376	0.038	0.254	9.12761972429049e-35	Replicate 1	15h	Col III	825	6335
INSIG1	2.51754267528958e-39	-0.592082	0.013	0.206	9.21445794582738e-35	Replicate 1	15h	Col III	825	6335
OLA1	2.57606641429693e-39	-0.54122	0.006	0.191	9.42866068296821e-35	Replicate 1	15h	Col III	825	6335
SPAG1	2.59322184252417e-39	-0.76117	0.005	0.188	9.49145126582273e-35	Replicate 1	15h	Col III	825	6335
RPS18	2.64194711024601e-39	-0.181312	0.075	0.323	9.66979061821142e-35	Replicate 1	15h	Col III	825	6335
PHPT1	2.66047011942689e-39	0.245234	0.022	0.223	9.73758668411437e-35	Replicate 1	15h	Col III	825	6335
ATP5PF	2.68438515394823e-39	0.278865	0.052	0.281	9.82511810196591e-35	Replicate 1	15h	Col III	825	6335
DHRS7	2.68463399543402e-39	-0.170254	0.012	0.203	9.82602888668807e-35	Replicate 1	15h	Col III	825	6335
TWF1	2.77531776478142e-39	0.259264	0.022	0.223	1.01579405508765e-34	Replicate 1	15h	Col III	825	6335
PRR13	2.84204788916875e-39	0.359343	0.051	0.278	1.04021794791465e-34	Replicate 1	15h	Col III	825	6335
PTPRB	2.84584553252363e-39	-0.683545	0.007	0.193	1.04160792335897e-34	Replicate 1	15h	Col III	825	6335
GNAI2	2.86229438123976e-39	0.0121521	0.013	0.205	1.04762836647756e-34	Replicate 1	15h	Col III	825	6335
GBF1	2.87683878590119e-39	-0.300159	0.006	0.191	1.0529517640277e-34	Replicate 1	15h	Col III	825	6335
CMTM6	3.0649353393686e-39	0.204575	0.027	0.232	1.1217969835623e-34	Replicate 1	15h	Col III	825	6335
TMEM131	3.12545616852684e-39	0.311608	0.008	0.195	1.14394821224251e-34	Replicate 1	15h	Col III	825	6335
GATA6	3.16041709499361e-39	-0.483844	0.006	0.19	1.15674426093861e-34	Replicate 1	15h	Col III	825	6335
MAP2K3	3.17431051914197e-39	-1.10303	0.005	0.188	1.16182939311115e-34	Replicate 1	15h	Col III	825	6335
TMEM123	3.2031401782704e-39	0.380136	0.028	0.234	1.17238133664875e-34	Replicate 1	15h	Col III	825	6335
HDHD3	3.21453256374523e-39	0.33994	0.011	0.2	1.17655106365639e-34	Replicate 1	15h	Col III	825	6335
KDELR2	3.23992551827542e-39	0.463978	0.03	0.239	1.18584513894399e-34	Replicate 1	15h	Col III	825	6335
JOSD1	3.33674033394751e-39	0.503882	0.013	0.205	1.22128032962813e-34	Replicate 1	15h	Col III	825	6335
RPS24	3.36149609952958e-39	-0.116478	0.079	0.329	1.23034118738882e-34	Replicate 1	15h	Col III	825	6335
RPLP2	3.39907962643536e-39	0.0773363	0.063	0.301	1.24409713407161e-34	Replicate 1	15h	Col III	825	6335
NDUFC2	3.44072078741016e-39	0.235107	0.04	0.257	1.25933821539999e-34	Replicate 1	15h	Col III	825	6335
VPS28	3.46816222720876e-39	-0.0898405	0.011	0.2	1.26938205678068e-34	Replicate 1	15h	Col III	825	6335
NQO1	3.49435224192654e-39	-0.0567946	0.018	0.215	1.27896786406753e-34	Replicate 1	15h	Col III	825	6335
PAN3	3.53870444267366e-39	-0.334787	0.006	0.19	1.29520121306299e-34	Replicate 1	15h	Col III	825	6335
LRCH1	3.55757739723819e-39	-1.1158	0.004	0.185	1.30210890316315e-34	Replicate 1	15h	Col III	825	6335
SQOR	3.60704910127392e-39	-0.610573	0.008	0.195	1.32021604155727e-34	Replicate 1	15h	Col III	825	6335
PSMB1	3.7211464993366e-39	0.32253	0.028	0.234	1.36197683022219e-34	Replicate 1	15h	Col III	825	6335
DYNLRB1	3.79893606080979e-39	0.190715	0.027	0.231	1.39044858761699e-34	Replicate 1	15h	Col III	825	6335
ZC3H15	3.84031930638189e-39	0.321399	0.015	0.207	1.40559526932884e-34	Replicate 1	15h	Col III	825	6335
DAD1	3.91566992476303e-39	0.249772	0.038	0.252	1.43317434916252e-34	Replicate 1	15h	Col III	825	6335
LUC7L2	3.92693858783457e-39	-1.26212	0.002	0.182	1.43729879253333e-34	Replicate 1	15h	Col III	825	6335
RAD23B	3.95121534749646e-39	0.977413	0.025	0.229	1.44618432933718e-34	Replicate 1	15h	Col III	825	6335
WSB2	3.95142289901912e-39	-0.349212	0.01	0.197	1.44626029526999e-34	Replicate 1	15h	Col III	825	6335
TUT7	3.95310266918227e-39	0.305148	0.006	0.19	1.4468751079474e-34	Replicate 1	15h	Col III	825	6335
EML4	3.96201992566768e-39	-0.201921	0.005	0.187	1.45013891299363e-34	Replicate 1	15h	Col III	825	6335
TSPAN3	3.9620933473584e-39	0.264624	0.103	0.375	1.45016578606665e-34	Replicate 1	15h	Col III	825	6335
DYNLT1	4.11081963223592e-39	0.318598	0.065	0.305	1.50460109359467e-34	Replicate 1	15h	Col III	825	6335
RNF7	4.19032552764949e-39	0.306386	0.024	0.226	1.53370104637499e-34	Replicate 1	15h	Col III	825	6335
UBE3C	4.2741203425495e-39	-2.96024	0.001	0.18	1.56437078657654e-34	Replicate 1	15h	Col III	825	6335
OGA	4.30417886281724e-39	-2.14676	0.001	0.18	1.57537250557974e-34	Replicate 1	15h	Col III	825	6335
SCNN1A	4.35217413378506e-39	0.339277	0.013	0.205	1.59293925470667e-34	Replicate 1	15h	Col III	825	6335
RBCK1	4.55140502370039e-39	0.239224	0.017	0.212	1.66585975272458e-34	Replicate 1	15h	Col III	825	6335
NFE2L1	4.74420325971029e-39	-0.680872	0.006	0.19	1.73642583508656e-34	Replicate 1	15h	Col III	825	6335
MYDGF	4.75159031306797e-39	0.554528	0.04	0.257	1.73912957048601e-34	Replicate 1	15h	Col III	825	6335
IWS1	4.78368725971711e-39	-0.17558	0.006	0.19	1.75087737392906e-34	Replicate 1	15h	Col III	825	6335
S100A14	4.84867053434544e-39	0.116675	0.029	0.236	1.77466190227577e-34	Replicate 1	15h	Col III	825	6335
CTSA	4.87112307760588e-39	-0.799934	0.008	0.195	1.78287975763453e-34	Replicate 1	15h	Col III	825	6335
ATP5MC2	4.94197238830265e-39	-0.0603737	0.01	0.197	1.80881131384265e-34	Replicate 1	15h	Col III	825	6335
ANXA3	5.04545425896146e-39	0.386923	0.076	0.326	1.84668671332248e-34	Replicate 1	15h	Col III	825	6335
TRIP11	5.16289211461874e-39	0.377424	0.008	0.195	1.8896701428716e-34	Replicate 1	15h	Col III	825	6335
LINC00342	5.27033821421021e-39	-3.37971	0.001	0.179	1.92899648978308e-34	Replicate 1	15h	Col III	825	6335
NAP1L4	5.27357360074564e-39	-1.51308	0.004	0.184	1.93018067360891e-34	Replicate 1	15h	Col III	825	6335
SELENOT	5.44444053755698e-39	0.40041	0.016	0.209	1.99271968115123e-34	Replicate 1	15h	Col III	825	6335
NDUFA4	5.49337680147461e-39	0.0267034	0.044	0.263	2.01063084310772e-34	Replicate 1	15h	Col III	825	6335
MEF2A	5.53775984993471e-39	0.128885	0.01	0.197	2.0268754826746e-34	Replicate 1	15h	Col III	825	6335
BBX	5.67084671936086e-39	0.250223	0.012	0.202	2.07558660775327e-34	Replicate 1	15h	Col III	825	6335
SH3BGRL3	5.72362185536962e-39	-0.0630542	0.064	0.302	2.09490283528384e-34	Replicate 1	15h	Col III	825	6335
SELENOW	5.78136438569768e-39	0.285995	0.062	0.297	2.11603717880921e-34	Replicate 1	15h	Col III	825	6335
BTF3	5.85115936710517e-39	0.325448	0.035	0.247	2.14158283995416e-34	Replicate 1	15h	Col III	825	6335
ITSN2	5.93030461368749e-39	-0.444951	0.005	0.187	2.17055079165576e-34	Replicate 1	15h	Col III	825	6335
DAAM1	6.16233426919748e-39	0.219645	0.01	0.197	2.25547596586897e-34	Replicate 1	15h	Col III	825	6335
SLC35F5	6.26705552133401e-39	0.319629	0.015	0.207	2.29380499136346e-34	Replicate 1	15h	Col III	825	6335
RPL32	6.31670331585696e-39	-0.197063	0.059	0.292	2.31197658063681e-34	Replicate 1	15h	Col III	825	6335
MRFAP1	6.39378659486522e-39	-0.257547	0.013	0.204	2.34018983158662e-34	Replicate 1	15h	Col III	825	6335
RBM6	6.51691250110704e-39	-1.82231	0.002	0.181	2.38525514453019e-34	Replicate 1	15h	Col III	825	6335
LAPTM4A	6.52037408557556e-39	0.497352	0.041	0.259	2.38652211906151e-34	Replicate 1	15h	Col III	825	6335
GTF3C6	6.52864048179249e-39	0.308165	0.021	0.219	2.38954770274087e-34	Replicate 1	15h	Col III	825	6335
GALNT5	6.58581855074445e-39	0.0310883	0.011	0.199	2.41047544775798e-34	Replicate 1	15h	Col III	825	6335
TMEM176B	6.74984660138728e-39	0.0942152	0.017	0.211	2.47051135457376e-34	Replicate 1	15h	Col III	825	6335
RASSF7	6.85265755854767e-39	0.709024	0.016	0.209	2.50814119300403e-34	Replicate 1	15h	Col III	825	6335
SUB1	6.88155430357757e-39	0.445657	0.041	0.259	2.51871769065243e-34	Replicate 1	15h	Col III	825	6335
RPL39	7.57641680133725e-39	-0.0952333	0.065	0.303	2.77304431345745e-34	Replicate 1	15h	Col III	825	6335
RPL27	7.89895473274955e-39	0.0784383	0.048	0.272	2.89109642173366e-34	Replicate 1	15h	Col III	825	6335
BMP2	8.03932132062371e-39	-1.69016	0.004	0.184	2.94247199656148e-34	Replicate 1	15h	Col III	825	6335
FRMD5	8.08492471129916e-39	-1.2059	0.004	0.184	2.95916329358261e-34	Replicate 1	15h	Col III	825	6335
SPEN	8.14443359170351e-39	-0.144447	0.005	0.186	2.9809441388994e-34	Replicate 1	15h	Col III	825	6335
ILRUN	8.36618541165682e-39	0.223488	0.01	0.196	3.06210752252051e-34	Replicate 1	15h	Col III	825	6335
SAT1	8.45435170790277e-39	0.0467448	0.112	0.388	3.09437726860949e-34	Replicate 1	15h	Col III	825	6335
HNRNPDL	8.56383277155003e-39	-0.43533	0.007	0.191	3.13444843271503e-34	Replicate 1	15h	Col III	825	6335
BAZ2A	8.78333794382575e-39	0.0426873	0.007	0.191	3.21478952081966e-34	Replicate 1	15h	Col III	825	6335
TNFRSF10B	8.78336644653611e-39	-0.4124	0.006	0.189	3.21479995309668e-34	Replicate 1	15h	Col III	825	6335
EHMT1	8.8960189870249e-39	-0.620875	0.005	0.186	3.25603190944098e-34	Replicate 1	15h	Col III	825	6335
RNASET2	8.96838395540024e-39	0.0595655	0.013	0.203	3.28251821151604e-34	Replicate 1	15h	Col III	825	6335
TNS3	8.9702466689336e-39	-0.571334	0.004	0.183	3.28319998329639e-34	Replicate 1	15h	Col III	825	6335
VPS13D	8.98723079778305e-39	-0.329809	0.005	0.186	3.28941634429657e-34	Replicate 1	15h	Col III	825	6335
PLPP2	9.40311799468899e-39	0.278031	0.018	0.213	3.44163521723612e-34	Replicate 1	15h	Col III	825	6335
STX12	9.40700236241354e-39	-0.0372055	0.008	0.193	3.44305693466698e-34	Replicate 1	15h	Col III	825	6335
ARF6	9.59298953921784e-39	0.24234	0.016	0.208	3.51113010124912e-34	Replicate 1	15h	Col III	825	6335
INSIG2	9.63618093897364e-39	-0.362581	0.007	0.191	3.52693858547374e-34	Replicate 1	15h	Col III	825	6335
AFTPH	9.70581086055756e-39	-0.165201	0.007	0.191	3.55242383307267e-34	Replicate 1	15h	Col III	825	6335
RNF128	9.8411436752765e-39	0.327792	0.023	0.223	3.60195699658795e-34	Replicate 1	15h	Col III	825	6335
CBLC	9.87687943152262e-39	-1.26095	0.002	0.181	3.61503664073159e-34	Replicate 1	15h	Col III	825	6335
CREBBP	9.91281256430121e-39	-0.362966	0.005	0.186	3.62818852665988e-34	Replicate 1	15h	Col III	825	6335
SF3B2	1.01832863852252e-38	0.408014	0.01	0.196	3.72718464985628e-34	Replicate 1	15h	Col III	825	6335
RNPEP	1.02310315431331e-38	-0.0420725	0.01	0.196	3.74465985510216e-34	Replicate 1	15h	Col III	825	6335
BCAP31	1.04576113822887e-38	0.520289	0.021	0.218	3.82759034203148e-34	Replicate 1	15h	Col III	825	6335
UBL5	1.10529631026026e-38	0.142896	0.058	0.289	4.04549502518359e-34	Replicate 1	15h	Col III	825	6335
ANK3	1.12126762690085e-38	-0.0978962	0.01	0.196	4.1039516412198e-34	Replicate 1	15h	Col III	825	6335
NCOA4	1.13487505845902e-38	0.600223	0.019	0.215	4.15375620146584e-34	Replicate 1	15h	Col III	825	6335
BCL10	1.14583657339215e-38	0.80076	0.024	0.225	4.19387644227259e-34	Replicate 1	15h	Col III	825	6335
CCSER1	1.18944204609077e-38	-0.758673	0.007	0.191	4.35347683289684e-34	Replicate 1	15h	Col III	825	6335
SMIM22	1.20903883258464e-38	0.311806	0.04	0.255	4.42520303114304e-34	Replicate 1	15h	Col III	825	6335
TMEM106B	1.27301714236937e-38	-0.827736	0.007	0.19	4.65937004278613e-34	Replicate 1	15h	Col III	825	6335
MUC20	1.30044090329783e-38	0.937214	0.044	0.262	4.75974375016039e-34	Replicate 1	15h	Col III	825	6335
DHRSX	1.32082888241252e-38	-2.80426	0.001	0.178	4.83436579251806e-34	Replicate 1	15h	Col III	825	6335
NEDD8	1.32349178092175e-38	0.439578	0.023	0.222	4.84411226735171e-34	Replicate 1	15h	Col III	825	6335
TSG101	1.39740009218756e-38	0.65613	0.016	0.208	5.11462407741569e-34	Replicate 1	15h	Col III	825	6335
HOXB7	1.46853505412333e-38	0.0316742	0.011	0.198	5.37498515159681e-34	Replicate 1	15h	Col III	825	6335
LINC01133	1.48303037830191e-38	0.36007	0.024	0.224	5.42803948762284e-34	Replicate 1	15h	Col III	825	6335
RLF	1.49152607300773e-38	0.253848	0.006	0.188	5.45913457981558e-34	Replicate 1	15h	Col III	825	6335
ZNFX1	1.4917359747598e-38	-0.687499	0.004	0.183	5.45990284121834e-34	Replicate 1	15h	Col III	825	6335
SIPA1L1	1.54476713320319e-38	0.218586	0.01	0.195	5.65400218423698e-34	Replicate 1	15h	Col III	825	6335
PTPN11	1.54619450672556e-38	-0.107829	0.008	0.193	5.65922651406621e-34	Replicate 1	15h	Col III	825	6335
RPL29	1.5620478900432e-38	0.128706	0.056	0.284	5.71725148234712e-34	Replicate 1	15h	Col III	825	6335
HELZ	1.59513774619801e-38	-0.147494	0.007	0.19	5.83836366485934e-34	Replicate 1	15h	Col III	825	6335
SCIN	1.62867280415892e-38	0.430288	0.018	0.212	5.96110533050205e-34	Replicate 1	15h	Col III	825	6335
CDK8	1.63478599666606e-38	-0.897844	0.005	0.185	5.98348022639746e-34	Replicate 1	15h	Col III	825	6335
RND3	1.6363842797119e-38	0.196251	0.013	0.202	5.98933010217351e-34	Replicate 1	15h	Col III	825	6335
BZW1	1.65986512346338e-38	0.448533	0.069	0.31	6.07527233838832e-34	Replicate 1	15h	Col III	825	6335
TUBA1B	1.68456549712497e-38	0.206362	0.04	0.254	6.1656781760271e-34	Replicate 1	15h	Col III	825	6335
RPL10A	1.70827343305163e-38	-0.447179	0.022	0.219	6.25245159231227e-34	Replicate 1	15h	Col III	825	6335
RYBP	1.71276605132342e-38	1.01777	0.018	0.212	6.26889502444886e-34	Replicate 1	15h	Col III	825	6335
TSTD1	1.71580159173158e-38	0.34708	0.033	0.241	6.28000540589674e-34	Replicate 1	15h	Col III	825	6335
SEPTIN10	1.77505959388859e-38	-0.244628	0.007	0.19	6.49689561959162e-34	Replicate 1	15h	Col III	825	6335
STRN	1.7820027814538e-38	0.120886	0.007	0.19	6.52230838039904e-34	Replicate 1	15h	Col III	825	6335
RPS27A	1.83108825955496e-38	-0.0119163	0.08	0.328	6.70196613879713e-34	Replicate 1	15h	Col III	825	6335
PITPNC1	1.83248929395625e-38	-1.02537	0.004	0.182	6.70709406480927e-34	Replicate 1	15h	Col III	825	6335
H2AFZ	1.84380461372065e-38	0.290636	0.023	0.222	6.74850926667896e-34	Replicate 1	15h	Col III	825	6335
EEF1D	1.86036300904759e-38	0.273535	0.016	0.207	6.80911464941508e-34	Replicate 1	15h	Col III	825	6335
OSBPL3	1.9474919902778e-38	0.0396286	0.008	0.192	7.12801543361578e-34	Replicate 1	15h	Col III	825	6335
GCNT3	1.99589963775801e-38	0.398946	0.088	0.346	7.3051922641581e-34	Replicate 1	15h	Col III	825	6335
SPRED1	2.00800185389768e-38	-0.778111	0.005	0.185	7.34948758545089e-34	Replicate 1	15h	Col III	825	6335
AVL9	2.01092562902801e-38	-0.627055	0.005	0.185	7.36018889480541e-34	Replicate 1	15h	Col III	825	6335
SCAND1	2.01822875252609e-38	-1.14538	0.004	0.182	7.38691905712076e-34	Replicate 1	15h	Col III	825	6335
CYFIP1	2.04917044174143e-38	0.992448	0.015	0.205	7.50016873381779e-34	Replicate 1	15h	Col III	825	6335
ELOB	2.06959163680982e-38	0.397655	0.045	0.264	7.57491234988764e-34	Replicate 1	15h	Col III	825	6335
RPL11	2.10403674720331e-38	0.0210491	0.084	0.335	7.70098489843882e-34	Replicate 1	15h	Col III	825	6335
HEBP1	2.12810799659831e-38	-0.681052	0.007	0.189	7.78908807834947e-34	Replicate 1	15h	Col III	825	6335
S100A16	2.19525694721329e-38	0.295862	0.03	0.235	8.03485995249536e-34	Replicate 1	15h	Col III	825	6335
CHD4	2.21518019144689e-38	-0.868101	0.005	0.184	8.10778101871477e-34	Replicate 1	15h	Col III	825	6335
RPS26	2.21599829440011e-38	0.267818	0.055	0.282	8.11077535733383e-34	Replicate 1	15h	Col III	825	6335
VEZT	2.2251445053773e-38	0.128581	0.011	0.197	8.14425140413144e-34	Replicate 1	15h	Col III	825	6335
RELL1	2.33100379502657e-38	-0.335402	0.008	0.192	8.53170699017675e-34	Replicate 1	15h	Col III	825	6335
RAN	2.35819585730766e-38	-0.414333	0.011	0.197	8.63123265733178e-34	Replicate 1	15h	Col III	825	6335
SET	2.39894495156801e-38	0.0144839	0.016	0.207	8.78037841723409e-34	Replicate 1	15h	Col III	825	6335
BRD2	2.42749458235266e-38	-0.198573	0.007	0.189	8.88487292086896e-34	Replicate 1	15h	Col III	825	6335
PRR14L	2.46690594112887e-38	-1.32271	0.002	0.179	9.02912243512577e-34	Replicate 1	15h	Col III	825	6335
SDHA	2.48344690796154e-38	-0.845881	0.004	0.182	9.08966402783003e-34	Replicate 1	15h	Col III	825	6335
PRRG1	2.5547816139255e-38	0.169298	0.01	0.194	9.35075618512871e-34	Replicate 1	15h	Col III	825	6335
CTSE	2.59399106850149e-38	0.443656	0.064	0.3	9.49426670982229e-34	Replicate 1	15h	Col III	825	6335
FUCA2	2.65132393603351e-38	0.262524	0.012	0.199	9.70411073827626e-34	Replicate 1	15h	Col III	825	6335
TET2	2.72439759501108e-38	-0.156423	0.006	0.187	9.97156763750006e-34	Replicate 1	15h	Col III	825	6335
DDT	2.73611151659573e-38	0.163133	0.023	0.221	1.0014441761892e-33	Replicate 1	15h	Col III	825	6335
PSMA1	2.80031822782624e-38	0.0759385	0.015	0.204	1.02494447456668e-33	Replicate 1	15h	Col III	825	6335
NPC2	2.8449900590219e-38	0.164158	0.04	0.253	1.04129481150261e-33	Replicate 1	15h	Col III	825	6335
SEL1L	2.86390940824016e-38	0.264338	0.018	0.211	1.04821948250998e-33	Replicate 1	15h	Col III	825	6335
UHMK1	3.00687006877447e-38	0.166048	0.013	0.201	1.10054451387215e-33	Replicate 1	15h	Col III	825	6335
DNAJB14	3.0301886284966e-38	-1.36845	0.002	0.179	1.10907933991604e-33	Replicate 1	15h	Col III	825	6335
DDX46	3.04957509162765e-38	0.237633	0.006	0.186	1.11617497928664e-33	Replicate 1	15h	Col III	825	6335
MBNL2	3.05164564641087e-38	0.367975	0.011	0.196	1.11693282304284e-33	Replicate 1	15h	Col III	825	6335
OSTF1	3.07513328108545e-38	0.380391	0.011	0.196	1.12552953221009e-33	Replicate 1	15h	Col III	825	6335
LAMTOR4	3.08944451566117e-38	-0.194155	0.012	0.199	1.13076758717715e-33	Replicate 1	15h	Col III	825	6335
CIAO2B	3.13328212845566e-38	0.211236	0.022	0.218	1.14681259183606e-33	Replicate 1	15h	Col III	825	6335
PPP1CA	3.1903413223984e-38	0.262932	0.015	0.204	1.16769682741104e-33	Replicate 1	15h	Col III	825	6335
PNN	3.20922158842361e-38	0.301825	0.008	0.191	1.17460719357893e-33	Replicate 1	15h	Col III	825	6335
ERH	3.21840152864495e-38	-0.390577	0.008	0.191	1.17796714349934e-33	Replicate 1	15h	Col III	825	6335
CCDC47	3.2343987746688e-38	-0.948535	0.006	0.186	1.18382229551653e-33	Replicate 1	15h	Col III	825	6335
CDS1	3.25776320472081e-38	1.08152	0.023	0.221	1.19237391055986e-33	Replicate 1	15h	Col III	825	6335
PSMD11	3.28487724333895e-38	-0.14962	0.007	0.189	1.20229791983449e-33	Replicate 1	15h	Col III	825	6335
HDAC2	3.29781685642083e-38	-0.166473	0.011	0.196	1.20703394761859e-33	Replicate 1	15h	Col III	825	6335
HTATIP2	3.32036484729266e-38	0.530138	0.018	0.211	1.21528673775759e-33	Replicate 1	15h	Col III	825	6335
ZDHHC3	3.33865368044097e-38	0.371569	0.011	0.196	1.2219806335782e-33	Replicate 1	15h	Col III	825	6335
SLC22A18	3.50340105916755e-38	0.0673297	0.017	0.208	1.28227982166591e-33	Replicate 1	15h	Col III	825	6335
CES2	3.54957891505022e-38	0.142084	0.024	0.223	1.29918137869753e-33	Replicate 1	15h	Col III	825	6335
FEZ2	3.62690569453973e-38	0.0615364	0.007	0.189	1.32748375325849e-33	Replicate 1	15h	Col III	825	6335
BAX	3.64225312710539e-38	-0.313607	0.011	0.196	1.33310106705184e-33	Replicate 1	15h	Col III	825	6335
SYNE2	3.67035411700275e-38	-2.38207	0.001	0.176	1.34338631036417e-33	Replicate 1	15h	Col III	825	6335
RPL26	3.70883565398578e-38	-0.033606	0.068	0.305	1.35747093771534e-33	Replicate 1	15h	Col III	825	6335
MAPKAP1	3.72057415099993e-38	-0.972402	0.004	0.181	1.36176734500749e-33	Replicate 1	15h	Col III	825	6335
STX8	3.73761490045795e-38	-0.379805	0.005	0.183	1.36800442971661e-33	Replicate 1	15h	Col III	825	6335
TMEM248	3.97444841055205e-38	0.530506	0.015	0.203	1.45468786274616e-33	Replicate 1	15h	Col III	825	6335
ATAD1	3.97577527650096e-38	-0.196366	0.007	0.188	1.45517350895212e-33	Replicate 1	15h	Col III	825	6335
TPM1	3.99760613897131e-38	0.0447581	0.116	0.393	1.46316382292489e-33	Replicate 1	15h	Col III	825	6335
PCSK7	4.13982680137667e-38	-0.66239	0.004	0.181	1.51521800757187e-33	Replicate 1	15h	Col III	825	6335
SIK3	4.14328721153549e-38	-0.964398	0.004	0.181	1.51648455229411e-33	Replicate 1	15h	Col III	825	6335
PCBP2	4.29936033228692e-38	0.756794	0.025	0.225	1.57360887522034e-33	Replicate 1	15h	Col III	825	6335
C19orf33	4.54353498617353e-38	0.301189	0.057	0.285	1.66297924028937e-33	Replicate 1	15h	Col III	825	6335
SPG11	4.55372433031001e-38	-0.0880783	0.006	0.186	1.66670864213677e-33	Replicate 1	15h	Col III	825	6335
NEMF	4.58409690293514e-38	-0.683408	0.004	0.181	1.67782530744329e-33	Replicate 1	15h	Col III	825	6335
ADH5	4.61000986628542e-38	-0.358151	0.01	0.193	1.68730971115913e-33	Replicate 1	15h	Col III	825	6335
CHCHD10	4.6278020967488e-38	-0.569153	0.01	0.193	1.69382184543103e-33	Replicate 1	15h	Col III	825	6335
COX8A	4.73436980653383e-38	0.370549	0.044	0.26	1.73282669288945e-33	Replicate 1	15h	Col III	825	6335
ACSS2	4.79739645004624e-38	-0.535942	0.008	0.191	1.75589507468142e-33	Replicate 1	15h	Col III	825	6335
EEF1A1	4.9625898648506e-38	-0.195001	0.108	0.376	1.81635751643397e-33	Replicate 1	15h	Col III	825	6335
ARCN1	5.02001963194093e-38	-1.19339	0.004	0.18	1.8373773854867e-33	Replicate 1	15h	Col III	825	6335
CD81	5.07591239431584e-38	0.266679	0.011	0.195	1.85783469544354e-33	Replicate 1	15h	Col III	825	6335
SUMO3	5.32241349207008e-38	0.0614167	0.012	0.198	1.94805656223257e-33	Replicate 1	15h	Col III	825	6335
RC3H1	5.44490031206292e-38	-0.609056	0.006	0.185	1.99288796321815e-33	Replicate 1	15h	Col III	825	6335
GDF15	5.45715725875917e-38	-0.554754	0.039	0.249	1.99737412827844e-33	Replicate 1	15h	Col III	825	6335
AC103702.2	5.47803606617223e-38	-1.20684	0.005	0.183	2.0050159805797e-33	Replicate 1	15h	Col III	825	6335
UQCRB	5.50204459722418e-38	0.127338	0.061	0.291	2.01380334303002e-33	Replicate 1	15h	Col III	825	6335
NCOR2	5.60385063192426e-38	-0.678732	0.004	0.18	2.0510653697906e-33	Replicate 1	15h	Col III	825	6335
AREG	5.64791036705378e-38	0.0110417	0.065	0.299	2.06719167344535e-33	Replicate 1	15h	Col III	825	6335
RPL12	5.69562149277835e-38	-0.0198283	0.053	0.277	2.0846544225718e-33	Replicate 1	15h	Col III	825	6335
CCDC6	5.70727262959629e-38	0.748598	0.018	0.21	2.08891885515854e-33	Replicate 1	15h	Col III	825	6335
PSMA3	5.7761686378292e-38	0.2067	0.017	0.207	2.11413548313186e-33	Replicate 1	15h	Col III	825	6335
RASGEF1B	5.98292922699943e-38	-0.515775	0.007	0.188	2.18981192637406e-33	Replicate 1	15h	Col III	825	6335
FBXL20	6.15358700840852e-38	-1.50786	0.002	0.177	2.2522743809476e-33	Replicate 1	15h	Col III	825	6335
PRELID1	6.16835347587118e-38	0.480513	0.036	0.245	2.25767905570361e-33	Replicate 1	15h	Col III	825	6335
SERINC3	6.25974039576247e-38	0.493694	0.017	0.207	2.29112758225302e-33	Replicate 1	15h	Col III	825	6335
PPIA	6.3727748968481e-38	0.229804	0.079	0.325	2.33249933999537e-33	Replicate 1	15h	Col III	825	6335
SYPL1	6.40740635012524e-38	0.233335	0.018	0.21	2.34517479820934e-33	Replicate 1	15h	Col III	825	6335
PTPRH	6.46711678354214e-38	0.0502449	0.008	0.19	2.36702941394426e-33	Replicate 1	15h	Col III	825	6335
CTSH	6.48786984522792e-38	0.417306	0.021	0.215	2.37462524205187e-33	Replicate 1	15h	Col III	825	6335
ZNF217	6.62075395219206e-38	-0.650201	0.006	0.185	2.42326215404182e-33	Replicate 1	15h	Col III	825	6335
ITPR3	6.6699471490968e-38	0.075748	0.007	0.187	2.44126735604092e-33	Replicate 1	15h	Col III	825	6335
NOP10	6.68435133430458e-38	0.250083	0.025	0.224	2.44653943186882e-33	Replicate 1	15h	Col III	825	6335
SCAMP2	6.73914578872544e-38	-2.62496	0.001	0.175	2.4665947501314e-33	Replicate 1	15h	Col III	825	6335
PPP1R14D	6.80698494705325e-38	0.36167	0.028	0.229	2.49142456047096e-33	Replicate 1	15h	Col III	825	6335
LIMS1	6.882558782831e-38	-0.661415	0.004	0.18	2.51908534010397e-33	Replicate 1	15h	Col III	825	6335
CAMTA1	6.97628300225175e-38	0.46517	0.013	0.2	2.55338934165416e-33	Replicate 1	15h	Col III	825	6335
ZZEF1	6.99647364050706e-38	0.7627	0.011	0.195	2.56077931716199e-33	Replicate 1	15h	Col III	825	6335
RPS12	7.29828934329056e-38	-0.302323	0.081	0.327	2.67124688253778e-33	Replicate 1	15h	Col III	825	6335
STRN3	7.31208792046837e-38	0.651255	0.015	0.202	2.67629729977063e-33	Replicate 1	15h	Col III	825	6335
GDE1	7.31928441008144e-38	0.0131244	0.013	0.2	2.67893128693391e-33	Replicate 1	15h	Col III	825	6335
DDX60	7.8160154314123e-38	-0.454658	0.008	0.19	2.86073980805122e-33	Replicate 1	15h	Col III	825	6335
SNRPG	7.86054832291055e-38	-0.0396185	0.019	0.212	2.87703929166849e-33	Replicate 1	15h	Col III	825	6335
MOB3B	7.91601559577361e-38	0.291541	0.01	0.192	2.8973408682091e-33	Replicate 1	15h	Col III	825	6335
HNRNPA1	8.01744749053869e-38	0.345646	0.018	0.209	2.93446595601207e-33	Replicate 1	15h	Col III	825	6335
NDUFB10	8.07099048430248e-38	0.426685	0.021	0.214	2.95406322715955e-33	Replicate 1	15h	Col III	825	6335
RAB18	8.12577576903023e-38	-0.214392	0.007	0.187	2.97411518922275e-33	Replicate 1	15h	Col III	825	6335
ABHD17C	8.30398880923224e-38	-0.426137	0.006	0.185	3.03934294406709e-33	Replicate 1	15h	Col III	825	6335
CCDC91	8.30760527487747e-38	-1.84668	0.002	0.177	3.0406666066579e-33	Replicate 1	15h	Col III	825	6335
HEXIM1	8.83166076933267e-38	-0.105865	0.008	0.189	3.23247615818345e-33	Replicate 1	15h	Col III	825	6335
AP3S1	8.99297020916229e-38	0.479153	0.015	0.202	3.29151702625549e-33	Replicate 1	15h	Col III	825	6335
SLC38A1	9.1191095288081e-38	-0.475415	0.006	0.184	3.33768527863905e-33	Replicate 1	15h	Col III	825	6335
MSMO1	9.31890814466924e-38	-0.121459	0.033	0.237	3.41081357003039e-33	Replicate 1	15h	Col III	825	6335
HIGD1A	9.34299339713919e-38	0.18054	0.028	0.228	3.41962901328691e-33	Replicate 1	15h	Col III	825	6335
ST13	9.42807612920362e-38	0.451697	0.021	0.214	3.45077014404982e-33	Replicate 1	15h	Col III	825	6335
ATP5PO	9.52137219387282e-38	0.495035	0.03	0.233	3.48491743667939e-33	Replicate 1	15h	Col III	825	6335
RPL31	9.61849328988629e-38	0.114854	0.041	0.253	3.52046472903128e-33	Replicate 1	15h	Col III	825	6335
LSM14A	9.96730073882404e-38	-0.189222	0.007	0.187	3.64813174341699e-33	Replicate 1	15h	Col III	825	6335
SLC17A5	1.02693241951083e-37	0.29252	0.013	0.199	3.75867534865159e-33	Replicate 1	15h	Col III	825	6335
CIB1	1.04260910935951e-37	0.327166	0.067	0.301	3.81605360116673e-33	Replicate 1	15h	Col III	825	6335
DNAJB6	1.04519843936736e-37	0.0652312	0.015	0.201	3.82553080792848e-33	Replicate 1	15h	Col III	825	6335
GNG10	1.06297223350202e-37	0.042389	0.012	0.197	3.89058467184076e-33	Replicate 1	15h	Col III	825	6335
PGRMC2	1.07743552084848e-37	-0.233972	0.008	0.189	3.94352174985752e-33	Replicate 1	15h	Col III	825	6335
TM7SF3	1.08625931554462e-37	-0.584518	0.007	0.187	3.97581772082485e-33	Replicate 1	15h	Col III	825	6335
PPDPF	1.10180293267613e-37	0.239222	0.052	0.274	4.03270891388791e-33	Replicate 1	15h	Col III	825	6335
MLF2	1.12227978286884e-37	-0.416422	0.006	0.184	4.10765623327826e-33	Replicate 1	15h	Col III	825	6335
RPL18	1.16065687793353e-37	0.0669191	0.078	0.321	4.24812023892451e-33	Replicate 1	15h	Col III	825	6335
PGK1	1.19378395656438e-37	0.247116	0.095	0.353	4.36936865942127e-33	Replicate 1	15h	Col III	825	6335
CTNNAL1	1.20997968975897e-37	0.45306	0.012	0.196	4.4286466624868e-33	Replicate 1	15h	Col III	825	6335
MKNK2	1.21199624275485e-37	-0.484286	0.007	0.186	4.43602744810701e-33	Replicate 1	15h	Col III	825	6335
TNKS	1.24017012217775e-37	-2.51291	0.001	0.174	4.53914666418279e-33	Replicate 1	15h	Col III	825	6335
ERO1A	1.24122440060067e-37	0.182779	0.11	0.381	4.5430054286385e-33	Replicate 1	15h	Col III	825	6335
AC005699.1	1.24279207685779e-37	-2.6128	0.001	0.174	4.54874328050721e-33	Replicate 1	15h	Col III	825	6335
STT3B	1.25205780186903e-37	0.556097	0.019	0.211	4.58265676062083e-33	Replicate 1	15h	Col III	825	6335
MGST1	1.27185507732374e-37	-0.381407	0.012	0.196	4.65511676851262e-33	Replicate 1	15h	Col III	825	6335
FKBP8	1.32647574224335e-37	-0.590571	0.007	0.186	4.85503386418489e-33	Replicate 1	15h	Col III	825	6335
ERGIC3	1.38126756494815e-37	0.405722	0.016	0.203	5.05557741446674e-33	Replicate 1	15h	Col III	825	6335
FNDC3A	1.39457104663602e-37	-1.19757	0.002	0.176	5.10426948779249e-33	Replicate 1	15h	Col III	825	6335
PLEKHA6	1.40448794427508e-37	-0.420793	0.004	0.179	5.14056632484121e-33	Replicate 1	15h	Col III	825	6335
TLN1	1.40624534993105e-37	-0.448373	0.004	0.179	5.14699860528262e-33	Replicate 1	15h	Col III	825	6335
TINAGL1	1.42574490983817e-37	0.73009	0.059	0.288	5.21836894449867e-33	Replicate 1	15h	Col III	825	6335
RPL37A	1.45542740869029e-37	0.0612343	0.068	0.302	5.32700985854732e-33	Replicate 1	15h	Col III	825	6335
DOCK7	1.49022354300547e-37	-8.8714	0	0.171	5.45436718975433e-33	Replicate 1	15h	Col III	825	6335
PCM1	1.49422039083086e-37	-0.147378	0.007	0.186	5.46899605248003e-33	Replicate 1	15h	Col III	825	6335
DHX15	1.49556189631494e-37	-0.712226	0.006	0.183	5.47390609670233e-33	Replicate 1	15h	Col III	825	6335
SYF2	1.50123838320099e-37	-0.0398596	0.011	0.193	5.49468260635393e-33	Replicate 1	15h	Col III	825	6335
MYEOV	1.53461460124016e-37	-0.904402	0.005	0.181	5.61684290199911e-33	Replicate 1	15h	Col III	825	6335
SAMD4A	1.536522583158e-37	-1.20174	0.005	0.181	5.6238263066166e-33	Replicate 1	15h	Col III	825	6335
PUDP	1.54366752637325e-37	-1.30862	0.002	0.176	5.64997751327874e-33	Replicate 1	15h	Col III	825	6335
NECTIN2	1.54587176902178e-37	0.872955	0.023	0.218	5.65804526179661e-33	Replicate 1	15h	Col III	825	6335
DDX24	1.54690848152094e-37	-0.87186	0.002	0.176	5.66183973321478e-33	Replicate 1	15h	Col III	825	6335
JTB	1.69114660908713e-37	0.0755518	0.013	0.198	6.1897657039198e-33	Replicate 1	15h	Col III	825	6335
RSRP1	1.70526956954065e-37	-0.491853	0.005	0.181	6.24145715147574e-33	Replicate 1	15h	Col III	825	6335
PNRC1	1.79567848191332e-37	0.263024	0.019	0.21	6.57236281165096e-33	Replicate 1	15h	Col III	825	6335
RHOA	1.80709580035845e-37	0.699515	0.072	0.31	6.61415133889195e-33	Replicate 1	15h	Col III	825	6335
RAC1	1.81986961066546e-37	0.438996	0.085	0.335	6.66090476199665e-33	Replicate 1	15h	Col III	825	6335
NPM1	1.84835903454018e-37	-0.425998	0.016	0.203	6.7651789023205e-33	Replicate 1	15h	Col III	825	6335
NET1	1.8865896352305e-37	0.308747	0.016	0.203	6.90510672390716e-33	Replicate 1	15h	Col III	825	6335
RAB5A	1.94902149424196e-37	0.285869	0.012	0.195	7.13361357107501e-33	Replicate 1	15h	Col III	825	6335
TMEM14B	1.95048963361928e-37	-0.310547	0.008	0.188	7.13898710800994e-33	Replicate 1	15h	Col III	825	6335
NDUFA11	1.96841064142656e-37	0.465359	0.019	0.21	7.20457978868535e-33	Replicate 1	15h	Col III	825	6335
ADAM15	1.98085744660009e-37	-0.0204029	0.008	0.188	7.25013634030098e-33	Replicate 1	15h	Col III	825	6335
ADM	2.0177839695599e-37	-0.474753	0.011	0.193	7.38529110698618e-33	Replicate 1	15h	Col III	825	6335
PPP2CA	2.03305006010252e-37	-0.684185	0.006	0.183	7.44116652498125e-33	Replicate 1	15h	Col III	825	6335
PSMC1	2.04392441224159e-37	-0.408829	0.01	0.19	7.48096774124543e-33	Replicate 1	15h	Col III	825	6335
CLASP1	2.063193231815e-37	-2.22065	0.001	0.173	7.55149354776608e-33	Replicate 1	15h	Col III	825	6335
VPS37B	2.06933568572901e-37	-0.0739019	0.006	0.183	7.57397554333676e-33	Replicate 1	15h	Col III	825	6335
COX7C	2.07695452812862e-37	0.0986529	0.075	0.315	7.60186126840357e-33	Replicate 1	15h	Col III	825	6335
ACIN1	2.10709471071467e-37	-0.33329	0.004	0.178	7.71217735068678e-33	Replicate 1	15h	Col III	825	6335
IDI1	2.20215243533112e-37	0.276	0.025	0.222	8.06009812855542e-33	Replicate 1	15h	Col III	825	6335
PPP4C	2.24253562377124e-37	0.00548182	0.011	0.193	8.20790463656511e-33	Replicate 1	15h	Col III	825	6335
CCNYL1	2.2512773712323e-37	-0.330678	0.007	0.185	8.23990030644734e-33	Replicate 1	15h	Col III	825	6335
SMYD3	2.30567175106441e-37	-0.96246	0.005	0.18	8.43898917607084e-33	Replicate 1	15h	Col III	825	6335
RASAL2	2.31427459429323e-37	-1.45215	0.002	0.175	8.47047644257266e-33	Replicate 1	15h	Col III	825	6335
AMBRA1	2.32525529846105e-37	-0.52337	0.004	0.178	8.51066691789728e-33	Replicate 1	15h	Col III	825	6335
SPIN1	2.3783886612531e-37	0.268926	0.01	0.19	8.70514033905247e-33	Replicate 1	15h	Col III	825	6335
CDHR5	2.38358546366886e-37	0.394694	0.034	0.238	8.72416115557438e-33	Replicate 1	15h	Col III	825	6335
ATP5MD	2.39507343649003e-37	0.488692	0.056	0.28	8.76620828489715e-33	Replicate 1	15h	Col III	825	6335
YWHAG	2.39887541082411e-37	0.419506	0.018	0.207	8.78012389115731e-33	Replicate 1	15h	Col III	825	6335
AP2S1	2.43253278074097e-37	0.152628	0.012	0.195	8.90331323079002e-33	Replicate 1	15h	Col III	825	6335
GDI2	2.44589949678289e-37	0.798874	0.023	0.217	8.95223674817505e-33	Replicate 1	15h	Col III	825	6335
SESTD1	2.47398238536312e-37	0.492332	0.008	0.188	9.05502292866756e-33	Replicate 1	15h	Col III	825	6335
KRT10	2.4827281475352e-37	-0.0338699	0.013	0.197	9.08703329279359e-33	Replicate 1	15h	Col III	825	6335
PON2	2.49053888070458e-37	0.853563	0.022	0.215	9.11562135726684e-33	Replicate 1	15h	Col III	825	6335
ACADVL	2.53829236986428e-37	0.380213	0.016	0.202	9.29040390294025e-33	Replicate 1	15h	Col III	825	6335
NCOA3	2.53885368237304e-37	-1.70347	0.002	0.175	9.29245836285357e-33	Replicate 1	15h	Col III	825	6335
SLC16A3	2.54893485442702e-37	0.553957	0.011	0.193	9.32935646068835e-33	Replicate 1	15h	Col III	825	6335
ACAA2	2.61649041335908e-37	-0.0915896	0.012	0.195	9.57661656193557e-33	Replicate 1	15h	Col III	825	6335
TOMM6	2.68852969855878e-37	-0.660591	0.008	0.187	9.84028754969499e-33	Replicate 1	15h	Col III	825	6335
SSR2	2.75526599698242e-37	0.105726	0.013	0.197	1.00845490755553e-32	Replicate 1	15h	Col III	825	6335
FRMD3	2.77158254382571e-37	-0.171663	0.007	0.185	1.01442692686565e-32	Replicate 1	15h	Col III	825	6335
ITGB5	2.78350046142179e-37	0.0673713	0.007	0.185	1.01878900388499e-32	Replicate 1	15h	Col III	825	6335
MIB1	2.83909703757353e-37	-0.363893	0.005	0.18	1.03913790672229e-32	Replicate 1	15h	Col III	825	6335
BTNL3	3.00106882270402e-37	-0.371663	0.013	0.197	1.0984211997979e-32	Replicate 1	15h	Col III	825	6335
ITGB1	3.04640097556559e-37	0.139081	0.104	0.368	1.11501322106676e-32	Replicate 1	15h	Col III	825	6335
SBNO1	3.09072759759578e-37	-2.17844	0.001	0.172	1.13123720799603e-32	Replicate 1	15h	Col III	825	6335
PPP2R5A	3.11901091647936e-37	-0.231767	0.006	0.182	1.14158918554061e-32	Replicate 1	15h	Col III	825	6335
COPE	3.14525370975832e-37	0.687008	0.022	0.214	1.15119431030864e-32	Replicate 1	15h	Col III	825	6335
FXYD5	3.28257319487152e-37	-0.133169	0.012	0.195	1.20145461505492e-32	Replicate 1	15h	Col III	825	6335
PREP	3.4875360296413e-37	-0.363672	0.005	0.179	1.27647306220901e-32	Replicate 1	15h	Col III	825	6335
HK2	3.49302353981814e-37	0.181851	0.011	0.192	1.27848154580884e-32	Replicate 1	15h	Col III	825	6335
NCL	3.54430171024385e-37	-0.507487	0.008	0.187	1.29724986896635e-32	Replicate 1	15h	Col III	825	6335
STUB1	3.55078432141497e-37	-0.42914	0.008	0.187	1.29962256948109e-32	Replicate 1	15h	Col III	825	6335
SLAIN2	3.72521866268366e-37	0.0307648	0.007	0.184	1.36346728272884e-32	Replicate 1	15h	Col III	825	6335
SORT1	3.82690603976391e-37	-0.445497	0.006	0.182	1.40068587961399e-32	Replicate 1	15h	Col III	825	6335
FBP1	3.89145713977667e-37	-0.211594	0.01	0.189	1.42431222772966e-32	Replicate 1	15h	Col III	825	6335
PSMA5	3.89316519588863e-37	0.249949	0.018	0.206	1.4249373933472e-32	Replicate 1	15h	Col III	825	6335
MZT2A	3.97825635298418e-37	0.442054	0.017	0.204	1.45608160775574e-32	Replicate 1	15h	Col III	825	6335
CD24	4.038870378389e-37	0.0887931	0.058	0.282	1.47826694719416e-32	Replicate 1	15h	Col III	825	6335
ENSA	4.07671342070022e-37	0.531476	0.012	0.194	1.49211787911049e-32	Replicate 1	15h	Col III	825	6335
EIF1AX	4.15723069842859e-37	0.591113	0.025	0.221	1.52158800793185e-32	Replicate 1	15h	Col III	825	6335
ARHGAP27	4.21025709010458e-37	0.409632	0.011	0.192	1.54099619754918e-32	Replicate 1	15h	Col III	825	6335
NDUFS5	4.22243010791615e-37	0.347592	0.041	0.251	1.54545164379839e-32	Replicate 1	15h	Col III	825	6335
PPP1R2	4.22370254554954e-37	0.293144	0.013	0.197	1.54591736869659e-32	Replicate 1	15h	Col III	825	6335
NRDC	4.27644977984578e-37	-0.0376471	0.005	0.179	1.56522338392135e-32	Replicate 1	15h	Col III	825	6335
ATP5PB	4.44887213941412e-37	0.287942	0.019	0.209	1.62833169174696e-32	Replicate 1	15h	Col III	825	6335
CXCL16	4.49940431038554e-37	-0.434764	0.007	0.184	1.64682697164421e-32	Replicate 1	15h	Col III	825	6335
POLR2B	4.69622926228876e-37	-0.522536	0.004	0.176	1.71886687229031e-32	Replicate 1	15h	Col III	825	6335
ARID2	4.70649582646682e-37	-0.174755	0.005	0.179	1.72262453744512e-32	Replicate 1	15h	Col III	825	6335
SH3RF2	4.71188171824095e-37	-1.05706	0.004	0.176	1.72459582769337e-32	Replicate 1	15h	Col III	825	6335
DECR1	4.76065878894218e-37	-0.0225903	0.012	0.194	1.74244872334073e-32	Replicate 1	15h	Col III	825	6335
ACSL5	4.7955881902972e-37	0.137038	0.01	0.189	1.75523323353068e-32	Replicate 1	15h	Col III	825	6335
ZFP36	4.87068167779833e-37	-0.20399	0.008	0.186	1.78271820089097e-32	Replicate 1	15h	Col III	825	6335
LSM3	5.05954562869574e-37	-0.0032298	0.013	0.196	1.85184429555893e-32	Replicate 1	15h	Col III	825	6335
AK3	5.14356432845014e-37	0.049354	0.006	0.181	1.88259597985604e-32	Replicate 1	15h	Col III	825	6335
MICU2	5.40774007862421e-37	0.403032	0.01	0.189	1.97928694617725e-32	Replicate 1	15h	Col III	825	6335
LAMTOR5	5.43624190205544e-37	0.649664	0.036	0.242	1.98971889857131e-32	Replicate 1	15h	Col III	825	6335
SARNP	5.43866673288857e-37	0.326304	0.012	0.194	1.99060641090455e-32	Replicate 1	15h	Col III	825	6335
VSIG2	5.43939735034681e-37	-0.324079	0.013	0.196	1.99087382420044e-32	Replicate 1	15h	Col III	825	6335
NHSL1	5.52554209363095e-37	-0.404854	0.007	0.184	2.02240366168987e-32	Replicate 1	15h	Col III	825	6335
RPL9	5.54289445893121e-37	0.12546	0.067	0.298	2.02875480091341e-32	Replicate 1	15h	Col III	825	6335
PEAK1	5.7084179749317e-37	-0.822751	0.005	0.179	2.08933806300475e-32	Replicate 1	15h	Col III	825	6335
CLCN3	5.77737782309164e-37	0.699822	0.013	0.196	2.11457805702977e-32	Replicate 1	15h	Col III	825	6335
TNRC6A	5.78199651669506e-37	-0.0810061	0.005	0.179	2.11626854507556e-32	Replicate 1	15h	Col III	825	6335
TMEM167A	5.83432673043993e-37	-0.639548	0.008	0.186	2.13542192660832e-32	Replicate 1	15h	Col III	825	6335
GAL3ST1	6.03124495988094e-37	-0.904561	0.007	0.183	2.20749596776602e-32	Replicate 1	15h	Col III	825	6335
YTHDF2	6.14846868543394e-37	0.206411	0.013	0.196	2.25040102355568e-32	Replicate 1	15h	Col III	825	6335
BHLHE40	6.26227074370647e-37	0.102251	0.011	0.191	2.292053714904e-32	Replicate 1	15h	Col III	825	6335
ZRANB2	6.30594214339963e-37	-1.27371	0.004	0.176	2.3080378839057e-32	Replicate 1	15h	Col III	825	6335
CYB5B	6.30888568390331e-37	0.21184	0.011	0.191	2.30911524916545e-32	Replicate 1	15h	Col III	825	6335
NEDD4	6.32122228059722e-37	-1.52272	0.002	0.173	2.31363056692139e-32	Replicate 1	15h	Col III	825	6335
MYO10	6.35171392240044e-37	-1.19051	0.002	0.173	2.32479081273779e-32	Replicate 1	15h	Col III	825	6335
ATP2C1	6.35594789076381e-37	-1.13524	0.004	0.176	2.32634048749846e-32	Replicate 1	15h	Col III	825	6335
SINHCAF	6.50355133297438e-37	0.549976	0.01	0.188	2.38036482338195e-32	Replicate 1	15h	Col III	825	6335
SELENOH	6.55301312092041e-37	0.0642659	0.015	0.198	2.39846833238808e-32	Replicate 1	15h	Col III	825	6335
NSRP1	6.79108282123434e-37	-8.8272	0	0.168	2.48560422339998e-32	Replicate 1	15h	Col III	825	6335
PIK3R1	6.95114925829963e-37	-0.321465	0.006	0.181	2.54419014003025e-32	Replicate 1	15h	Col III	825	6335
MAP4K3	6.966857400524e-37	-0.279894	0.006	0.181	2.54993947716579e-32	Replicate 1	15h	Col III	825	6335
SSBP3	6.96971719046794e-37	-0.155473	0.006	0.181	2.55098618888317e-32	Replicate 1	15h	Col III	825	6335
NDUFS1	7.04964023129234e-37	-0.904506	0.004	0.176	2.58023882105531e-32	Replicate 1	15h	Col III	825	6335
APBB2	7.09520114441361e-37	0.636972	0.011	0.191	2.59691457086683e-32	Replicate 1	15h	Col III	825	6335
SDC4	7.12803384508136e-37	-0.459505	0.019	0.207	2.60893166763823e-32	Replicate 1	15h	Col III	825	6335
UQCRQ	7.14760726679831e-37	0.444034	0.051	0.268	2.61609573572085e-32	Replicate 1	15h	Col III	825	6335
FIS1	7.41735347442982e-37	0.165023	0.012	0.193	2.71482554517606e-32	Replicate 1	15h	Col III	825	6335
MMP24OS	7.47514469563345e-37	-0.534126	0.007	0.183	2.7359777100488e-32	Replicate 1	15h	Col III	825	6335
GATAD2A	7.70417020004689e-37	-0.029334	0.006	0.181	2.81980333491916e-32	Replicate 1	15h	Col III	825	6335
SRSF3	7.83579609945047e-37	0.627728	0.019	0.208	2.86797973035986e-32	Replicate 1	15h	Col III	825	6335
USP15	8.14314588897576e-37	0.0913138	0.008	0.185	2.98047282682402e-32	Replicate 1	15h	Col III	825	6335
SEPTIN2	8.29338944488211e-37	1.14054	0.025	0.22	3.0354634707213e-32	Replicate 1	15h	Col III	825	6335
IP6K2	8.46263057037107e-37	-2.38059	0.001	0.17	3.09740741506151e-32	Replicate 1	15h	Col III	825	6335
PAPSS2	8.6622617523197e-37	0.471401	0.013	0.195	3.17047442396653e-32	Replicate 1	15h	Col III	825	6335
TRNP1	8.71308529566702e-37	-0.160824	0.01	0.188	3.18907634906709e-32	Replicate 1	15h	Col III	825	6335
ACTN1	9.01833439582154e-37	-0.25438	0.008	0.185	3.30080057221464e-32	Replicate 1	15h	Col III	825	6335
CMC1	9.28802109034234e-37	0.0556314	0.007	0.183	3.3995085992762e-32	Replicate 1	15h	Col III	825	6335
ASAP1	9.48022798174278e-37	-1.18791	0.004	0.175	3.46985824359768e-32	Replicate 1	15h	Col III	825	6335
C6orf132	9.58242581460745e-37	-0.354779	0.005	0.178	3.50726367240447e-32	Replicate 1	15h	Col III	825	6335
SLC20A2	9.71499689002865e-37	0.0368769	0.01	0.188	3.55578601171939e-32	Replicate 1	15h	Col III	825	6335
MANF	9.74699043096839e-37	0.145852	0.015	0.197	3.56749596763874e-32	Replicate 1	15h	Col III	825	6335
SNRK	9.81924857690443e-37	0.461832	0.01	0.188	3.59394317163279e-32	Replicate 1	15h	Col III	825	6335
EPB41L1	1.00848473913619e-36	0.2254	0.008	0.185	3.69115499371236e-32	Replicate 1	15h	Col III	825	6335
KIF2A	1.02592090774429e-36	0.122373	0.007	0.183	3.75497311443486e-32	Replicate 1	15h	Col III	825	6335
MUC4	1.0269909663769e-36	-1.33938	0.006	0.18	3.75888963603608e-32	Replicate 1	15h	Col III	825	6335
TMEM219	1.04029506419439e-36	0.261395	0.013	0.195	3.80758396445789e-32	Replicate 1	15h	Col III	825	6335
IER3	1.06205492343269e-36	-1.33669	0.007	0.182	3.88722722525597e-32	Replicate 1	15h	Col III	825	6335
NIPAL1	1.07207570465653e-36	0.673288	0.013	0.195	3.92390428661337e-32	Replicate 1	15h	Col III	825	6335
FBXW5	1.07382259501836e-36	-0.0408899	0.012	0.192	3.93029808002669e-32	Replicate 1	15h	Col III	825	6335
IST1	1.08998186536914e-36	-0.243647	0.008	0.185	3.98944262543758e-32	Replicate 1	15h	Col III	825	6335
ZFAND5	1.12868369551581e-36	0.595356	0.018	0.205	4.13109519395743e-32	Replicate 1	15h	Col III	825	6335
RRAS	1.14208441563289e-36	0.119936	0.011	0.19	4.18014316965795e-32	Replicate 1	15h	Col III	825	6335
ATOX1	1.14766514591331e-36	-1.63748	0.004	0.175	4.20056920055731e-32	Replicate 1	15h	Col III	825	6335
BTBD10	1.15715996741794e-36	-0.00178082	0.006	0.18	4.23532119674641e-32	Replicate 1	15h	Col III	825	6335
RPL38	1.19000811168991e-36	0.313428	0.059	0.283	4.35554868959625e-32	Replicate 1	15h	Col III	825	6335
GBE1	1.26871625605051e-36	-0.489816	0.006	0.18	4.64362836877046e-32	Replicate 1	15h	Col III	825	6335
KIF13A	1.27005879931082e-36	-2.1969	0.001	0.17	4.64854221135753e-32	Replicate 1	15h	Col III	825	6335
PELI1	1.27236202163631e-36	-0.34765	0.006	0.18	4.65697223539104e-32	Replicate 1	15h	Col III	825	6335
IFNAR1	1.27635650992441e-36	0.70748	0.016	0.199	4.67159246197434e-32	Replicate 1	15h	Col III	825	6335
RTCB	1.28261807604322e-36	0.784322	0.011	0.19	4.69451042012577e-32	Replicate 1	15h	Col III	825	6335
DGKH	1.28970534115123e-36	-0.894793	0.004	0.175	4.72045051914763e-32	Replicate 1	15h	Col III	825	6335
DARS	1.29402442047439e-36	0.0941371	0.01	0.187	4.7362587813783e-32	Replicate 1	15h	Col III	825	6335
PLIN3	1.31324932401804e-36	0.236701	0.015	0.197	4.80662385083842e-32	Replicate 1	15h	Col III	825	6335
DRAM2	1.37836133946611e-36	-0.0747507	0.011	0.189	5.04494033857991e-32	Replicate 1	15h	Col III	825	6335
SRSF10	1.38545930096153e-36	0.953249	0.015	0.197	5.0709195874493e-32	Replicate 1	15h	Col III	825	6335
ATP5MPL	1.386397567096e-36	0.649851	0.038	0.242	5.07435373532809e-32	Replicate 1	15h	Col III	825	6335
GAK	1.41949493381283e-36	0.0267285	0.006	0.179	5.19549340724835e-32	Replicate 1	15h	Col III	825	6335
ANKRD9	1.42688537113115e-36	-1.06275	0.004	0.174	5.22254314687712e-32	Replicate 1	15h	Col III	825	6335
TOM1L2	1.42904827646394e-36	-0.21315	0.005	0.177	5.23045959668568e-32	Replicate 1	15h	Col III	825	6335
SLIRP	1.48240216856721e-36	-0.101901	0.011	0.189	5.42574017717283e-32	Replicate 1	15h	Col III	825	6335
WDR83OS	1.49223195114813e-36	0.175529	0.019	0.206	5.46171816439729e-32	Replicate 1	15h	Col III	825	6335
ETS2	1.53039337616887e-36	-0.292911	0.007	0.182	5.60139279611567e-32	Replicate 1	15h	Col III	825	6335
RER1	1.5372324253199e-36	0.718251	0.03	0.228	5.62642439991336e-32	Replicate 1	15h	Col III	825	6335
OSBPL1A	1.56263692916873e-36	-1.27541	0.004	0.174	5.71940742445048e-32	Replicate 1	15h	Col III	825	6335
PDE9A	1.57578608728108e-36	-1.38784	0.002	0.172	5.76753465805747e-32	Replicate 1	15h	Col III	825	6335
NDUFS6	1.58895792742e-36	0.178645	0.017	0.201	5.81574491014994e-32	Replicate 1	15h	Col III	825	6335
PPP2R1A	1.67269619621194e-36	-0.324369	0.007	0.182	6.12223534775534e-32	Replicate 1	15h	Col III	825	6335
FKBP1A	1.68105238079102e-36	-0.0609628	0.011	0.189	6.15281981893321e-32	Replicate 1	15h	Col III	825	6335
RPL17	1.69124324361603e-36	0.0498605	0.078	0.316	6.19011939595902e-32	Replicate 1	15h	Col III	825	6335
CBLB	1.72439951128102e-36	-0.374769	0.006	0.179	6.31147465123965e-32	Replicate 1	15h	Col III	825	6335
LMAN1	1.75116549149867e-36	0.366082	0.017	0.201	6.40944081543428e-32	Replicate 1	15h	Col III	825	6335
C18orf32	1.83104553980894e-36	0.865644	0.029	0.225	6.70180978025471e-32	Replicate 1	15h	Col III	825	6335
F2RL1	1.84695083084638e-36	-0.113597	0.011	0.189	6.76002473598083e-32	Replicate 1	15h	Col III	825	6335
CHCHD1	1.88897538469914e-36	0.0265044	0.018	0.203	6.91383880553732e-32	Replicate 1	15h	Col III	825	6335
NORAD	1.93238204180334e-36	0.0855968	0.012	0.191	7.07271151120441e-32	Replicate 1	15h	Col III	825	6335
ETHE1	2.000038585106e-36	-0.392137	0.008	0.184	7.32034122534648e-32	Replicate 1	15h	Col III	825	6335
CAV2	2.0332657461671e-36	-1.17137	0.006	0.179	7.44195595754621e-32	Replicate 1	15h	Col III	825	6335
MARCH7	2.08191440662244e-36	0.117	0.007	0.181	7.6200149196788e-32	Replicate 1	15h	Col III	825	6335
ERRFI1	2.13930162921901e-36	0.871995	0.018	0.203	7.83005789310448e-32	Replicate 1	15h	Col III	825	6335
CA12	2.27962702288633e-36	0.658834	0.023	0.213	8.34366286646624e-32	Replicate 1	15h	Col III	825	6335
H1F0	2.44217255096772e-36	-0.214997	0.008	0.183	8.93859575379695e-32	Replicate 1	15h	Col III	825	6335
MRPL20	2.51948074835345e-36	-0.967931	0.006	0.178	9.22155148704847e-32	Replicate 1	15h	Col III	825	6335
MAP2K4	2.57032091333879e-36	-1.72029	0.001	0.168	9.40763157491131e-32	Replicate 1	15h	Col III	825	6335
ARHGDIA	2.60331165506331e-36	0.62388	0.021	0.208	9.52838098869724e-32	Replicate 1	15h	Col III	825	6335
KIFC3	2.62165630611198e-36	-0.389626	0.004	0.173	9.59552424600044e-32	Replicate 1	15h	Col III	825	6335
HNRNPH3	2.62959943375608e-36	0.791773	0.016	0.198	9.62459688749062e-32	Replicate 1	15h	Col III	825	6335
RPLP1	2.70024862542721e-36	-0.185053	0.103	0.36	9.88317999392614e-32	Replicate 1	15h	Col III	825	6335
TOMM7	2.76869990663649e-36	0.0303859	0.013	0.193	1.01337185282802e-31	Replicate 1	15h	Col III	825	6335
HECTD4	2.83481011673375e-36	-2.34416	0.001	0.168	1.03756885082572e-31	Replicate 1	15h	Col III	825	6335
ERBB2	2.85834722263697e-36	0.739649	0.011	0.188	1.04618366695736e-31	Replicate 1	15h	Col III	825	6335
PLEKHJ1	3.01754531833069e-36	0.320454	0.012	0.191	1.10445176196221e-31	Replicate 1	15h	Col III	825	6335
MARCH6	3.05906589811958e-36	-0.310062	0.007	0.181	1.11964870937075e-31	Replicate 1	15h	Col III	825	6335
UBB	3.06560171693022e-36	0.170801	0.079	0.317	1.12204088441363e-31	Replicate 1	15h	Col III	825	6335
PDXDC1	3.07846086154364e-36	0.19007	0.011	0.188	1.12674745993359e-31	Replicate 1	15h	Col III	825	6335
SUDS3	3.12642154042377e-36	-2.60628	0.001	0.168	1.14430154801051e-31	Replicate 1	15h	Col III	825	6335
UQCR10	3.13785418648923e-36	0.388681	0.053	0.27	1.14848601079692e-31	Replicate 1	15h	Col III	825	6335
APC	3.14976418090719e-36	0.00186342	0.006	0.178	1.15284518785384e-31	Replicate 1	15h	Col III	825	6335
DNAJC8	3.15542900430224e-36	-1.32245	0.004	0.173	1.15491856986466e-31	Replicate 1	15h	Col III	825	6335
MPC2	3.18266034512412e-36	0.523004	0.024	0.215	1.16488551291888e-31	Replicate 1	15h	Col III	825	6335
XRCC6	3.18431935787414e-36	0.746904	0.019	0.205	1.16549272817551e-31	Replicate 1	15h	Col III	825	6335
SRP9	3.18445406741982e-36	0.794511	0.033	0.231	1.16554203321633e-31	Replicate 1	15h	Col III	825	6335
NDUFA6	3.19038242263518e-36	0.382162	0.017	0.2	1.1677118705087e-31	Replicate 1	15h	Col III	825	6335
MKRN1	3.19304420625335e-36	0.158925	0.01	0.185	1.16868610993079e-31	Replicate 1	15h	Col III	825	6335
PRELID3B	3.20716312647689e-36	-0.0459242	0.012	0.19	1.17385377592181e-31	Replicate 1	15h	Col III	825	6335
ATF4	3.40253899363162e-36	0.256809	0.016	0.198	1.24536329705911e-31	Replicate 1	15h	Col III	825	6335
EPRS	3.47409643111338e-36	-2.12723	0.001	0.168	1.27155403475181e-31	Replicate 1	15h	Col III	825	6335
MRPS36	3.48608590705874e-36	0.2675	0.019	0.205	1.27594230284257e-31	Replicate 1	15h	Col III	825	6335
STRBP	3.51976386057626e-36	-1.09011	0.002	0.17	1.28826877060952e-31	Replicate 1	15h	Col III	825	6335
KIDINS220	3.52596345014725e-36	-0.443094	0.005	0.175	1.2905378823884e-31	Replicate 1	15h	Col III	825	6335
AKR1C3	3.63194546890669e-36	0.262773	0.033	0.231	1.32932836107454e-31	Replicate 1	15h	Col III	825	6335
MARK2	3.68428755975158e-36	0.136305	0.008	0.183	1.34848608974468e-31	Replicate 1	15h	Col III	825	6335
PGRMC1	3.71584176574003e-36	0.542258	0.034	0.233	1.36003524467851e-31	Replicate 1	15h	Col III	825	6335
CD55	3.74396944377568e-36	0.316758	0.082	0.324	1.37033025611634e-31	Replicate 1	15h	Col III	825	6335
RHOC	3.75086437454599e-36	0.703903	0.047	0.259	1.37285386972758e-31	Replicate 1	15h	Col III	825	6335
SOX6	3.75140754036517e-36	-0.640272	0.007	0.18	1.37305267384906e-31	Replicate 1	15h	Col III	825	6335
HOOK3	3.77588588167368e-36	-0.049701	0.007	0.18	1.38201199155138e-31	Replicate 1	15h	Col III	825	6335
SOX9	3.7878747196249e-36	-0.850382	0.006	0.178	1.38640002612991e-31	Replicate 1	15h	Col III	825	6335
GNAS	3.82536400282243e-36	0.473848	0.09	0.338	1.40012147867304e-31	Replicate 1	15h	Col III	825	6335
RBBP8	3.8260261541601e-36	-0.221971	0.006	0.178	1.40036383268414e-31	Replicate 1	15h	Col III	825	6335
DNAJA2	3.95012136909263e-36	0.0513754	0.01	0.185	1.44578392230159e-31	Replicate 1	15h	Col III	825	6335
FLII	3.96442320040695e-36	0.303487	0.01	0.185	1.45101853558095e-31	Replicate 1	15h	Col III	825	6335
TUBB	4.04573792821667e-36	0.487809	0.024	0.214	1.48078053910659e-31	Replicate 1	15h	Col III	825	6335
OTUD7B	4.15296623160658e-36	-8.6675	0	0.165	1.52002717043033e-31	Replicate 1	15h	Col III	825	6335
SERINC5	4.19182482414065e-36	-0.159986	0.007	0.18	1.53424980388372e-31	Replicate 1	15h	Col III	825	6335
PPCS	4.22351155310631e-36	-0.597347	0.006	0.177	1.54584746355244e-31	Replicate 1	15h	Col III	825	6335
U2SURP	4.26603981840822e-36	0.0799331	0.006	0.177	1.56141323393559e-31	Replicate 1	15h	Col III	825	6335
RAD50	4.30756666243523e-36	-0.22502	0.005	0.175	1.57661247411792e-31	Replicate 1	15h	Col III	825	6335
AOC1	4.3234734242935e-36	0.757154	0.039	0.242	1.58243450802566e-31	Replicate 1	15h	Col III	825	6335
IRF2	4.42693660654583e-36	0.747663	0.01	0.185	1.62030306736184e-31	Replicate 1	15h	Col III	825	6335
LYZ	4.45927291331723e-36	0.357325	0.073	0.305	1.63213847900324e-31	Replicate 1	15h	Col III	825	6335
HNRNPR	4.598917813679e-36	-0.0864755	0.007	0.18	1.68324990898465e-31	Replicate 1	15h	Col III	825	6335
SLC25A3	4.60026569993851e-36	0.464645	0.073	0.306	1.68374324883449e-31	Replicate 1	15h	Col III	825	6335
PSMD2	4.62890809546393e-36	-0.612918	0.006	0.177	1.69422665202075e-31	Replicate 1	15h	Col III	825	6335
ASCC3	4.74677765357666e-36	0.145797	0.006	0.177	1.73736808898559e-31	Replicate 1	15h	Col III	825	6335
EIF4E2	4.84307277955842e-36	0.1372	0.01	0.185	1.77261306804618e-31	Replicate 1	15h	Col III	825	6335
CDC73	5.01295705157709e-36	0.167392	0.008	0.182	1.83479241044773e-31	Replicate 1	15h	Col III	825	6335
GTF2A2	5.10312034828838e-36	-0.28032	0.007	0.18	1.86779307867703e-31	Replicate 1	15h	Col III	825	6335
PPARD	5.1916123945442e-36	-0.233784	0.006	0.177	1.90018205252712e-31	Replicate 1	15h	Col III	825	6335
EPC1	5.22247529112914e-36	0.337213	0.006	0.177	1.91147818130618e-31	Replicate 1	15h	Col III	825	6335
RBM4	5.25966320700196e-36	-0.317058	0.004	0.172	1.92508933039479e-31	Replicate 1	15h	Col III	825	6335
CCSER2	5.40902376572006e-36	0.223878	0.012	0.189	1.9797567884912e-31	Replicate 1	15h	Col III	825	6335
ASAH1	5.45393196274515e-36	0.151563	0.016	0.197	1.99619363768435e-31	Replicate 1	15h	Col III	825	6335
RIPK1	5.72229904285588e-36	-2.12885	0.001	0.167	2.09441867267568e-31	Replicate 1	15h	Col III	825	6335
DAG1	5.75764612226817e-36	0.0998244	0.01	0.184	2.10735605721137e-31	Replicate 1	15h	Col III	825	6335
RASA1	5.82741986916587e-36	-0.755644	0.004	0.172	2.1328939463134e-31	Replicate 1	15h	Col III	825	6335
IER2	6.04267905019516e-36	0.421618	0.012	0.189	2.21168095916193e-31	Replicate 1	15h	Col III	825	6335
RPS2	6.05620276833141e-36	0.128246	0.061	0.282	2.21663077523698e-31	Replicate 1	15h	Col III	825	6335
NBR1	6.21288004529874e-36	0.238888	0.011	0.187	2.27397622537979e-31	Replicate 1	15h	Col III	825	6335
PCNP	6.23397713381444e-36	0.133623	0.011	0.187	2.28169797074742e-31	Replicate 1	15h	Col III	825	6335
FOXJ3	6.24591723746159e-36	0.0940979	0.007	0.179	2.28606816808332e-31	Replicate 1	15h	Col III	825	6335
IRF2BP2	6.32300911838717e-36	-1.00708	0.005	0.174	2.31428456742089e-31	Replicate 1	15h	Col III	825	6335
TAF15	6.40322331830512e-36	-1.34593	0.002	0.169	2.34364376673286e-31	Replicate 1	15h	Col III	825	6335
B4GALNT3	6.43264473018122e-36	-0.839825	0.002	0.169	2.35441229769363e-31	Replicate 1	15h	Col III	825	6335
RBPJ	6.59132095392152e-36	1.04987	0.013	0.192	2.41248938234481e-31	Replicate 1	15h	Col III	825	6335
SSBP1	6.78577993780421e-36	0.38165	0.021	0.206	2.48366331503572e-31	Replicate 1	15h	Col III	825	6335
KLC1	7.10551682698478e-36	-0.713163	0.004	0.172	2.6006902138447e-31	Replicate 1	15h	Col III	825	6335
GOLPH3	7.23515961898559e-36	0.4352	0.01	0.184	2.64814077214492e-31	Replicate 1	15h	Col III	825	6335
SEC11C	7.24378577246041e-36	-0.479113	0.008	0.181	2.65129803057823e-31	Replicate 1	15h	Col III	825	6335
RPS25	7.32543838740288e-36	0.227562	0.057	0.275	2.68118370417333e-31	Replicate 1	15h	Col III	825	6335
MAPK8	7.35214837240033e-36	0.423784	0.01	0.184	2.69095982578224e-31	Replicate 1	15h	Col III	825	6335
AP2M1	7.36690337195239e-36	0.381734	0.01	0.184	2.69636030316829e-31	Replicate 1	15h	Col III	825	6335
PCGF5	7.4514063721665e-36	0.643108	0.012	0.189	2.72728924627666e-31	Replicate 1	15h	Col III	825	6335
RAB8A	7.47305303604643e-36	0.162286	0.013	0.191	2.73521214172335e-31	Replicate 1	15h	Col III	825	6335
RPL34	7.53636140438885e-36	0.191457	0.074	0.307	2.75838363762036e-31	Replicate 1	15h	Col III	825	6335
AP1G1	7.56485650374436e-36	0.603329	0.008	0.181	2.76881312893547e-31	Replicate 1	15h	Col III	825	6335
CD82	7.73292767883907e-36	-0.963973	0.005	0.174	2.83032885973189e-31	Replicate 1	15h	Col III	825	6335
WDR33	7.84252084893064e-36	-0.971815	0.004	0.171	2.8704410559171e-31	Replicate 1	15h	Col III	825	6335
PSMD12	8.12909089294901e-36	-0.18487	0.008	0.181	2.97532855772827e-31	Replicate 1	15h	Col III	825	6335
STXBP3	8.1698389999528e-36	0.4235	0.012	0.189	2.99024277237272e-31	Replicate 1	15h	Col III	825	6335
IQGAP2	8.32996976014444e-36	-0.227803	0.013	0.191	3.04885223191047e-31	Replicate 1	15h	Col III	825	6335
COMMD6	8.43557032088694e-36	0.60495	0.027	0.218	3.08750309314783e-31	Replicate 1	15h	Col III	825	6335
WDFY1	8.63118795239641e-36	-1.27054	0.002	0.169	3.15910110245661e-31	Replicate 1	15h	Col III	825	6335
GNB2	8.66010432759464e-36	0.954692	0.023	0.211	3.16968478494291e-31	Replicate 1	15h	Col III	825	6335
UBE2Z	8.76657080578635e-36	-0.0407962	0.01	0.184	3.20865258062586e-31	Replicate 1	15h	Col III	825	6335
SDC1	8.8438437029273e-36	0.507814	0.017	0.198	3.23693523370842e-31	Replicate 1	15h	Col III	825	6335
NCOA6	9.01435875929947e-36	0.187621	0.008	0.181	3.2993454494912e-31	Replicate 1	15h	Col III	825	6335
TGFA	9.0926436739504e-36	0.565465	0.018	0.201	3.32799851110259e-31	Replicate 1	15h	Col III	825	6335
CDKN1A	9.2475948116474e-36	0.267089	0.025	0.215	3.38471217701107e-31	Replicate 1	15h	Col III	825	6335
TMEM265	9.42307723603737e-36	-1.23564	0.005	0.174	3.44894049916204e-31	Replicate 1	15h	Col III	825	6335
AOAH	9.46368711388508e-36	-2.02202	0.001	0.166	3.46380412055308e-31	Replicate 1	15h	Col III	825	6335
USP16	9.55369861391574e-36	-0.472126	0.005	0.174	3.4967492296793e-31	Replicate 1	15h	Col III	825	6335
COX4I1	9.55539036342357e-36	0.313555	0.085	0.326	3.49736842691666e-31	Replicate 1	15h	Col III	825	6335
PDZD8	9.58959023276799e-36	-1.03117	0.002	0.168	3.50988592109541e-31	Replicate 1	15h	Col III	825	6335
KDM7A	9.59374971739604e-36	0.141011	0.006	0.176	3.51140833406413e-31	Replicate 1	15h	Col III	825	6335
RPS29	9.63542874388472e-36	0.176138	0.07	0.299	3.52666327454925e-31	Replicate 1	15h	Col III	825	6335
SLC22A23	9.6464005793602e-36	-0.195985	0.005	0.174	3.53067907605163e-31	Replicate 1	15h	Col III	825	6335
RPL36	9.70713136014399e-36	0.148528	0.073	0.303	3.5529071491263e-31	Replicate 1	15h	Col III	825	6335
NUCKS1	9.75919702285981e-36	0.662842	0.028	0.22	3.57196370233692e-31	Replicate 1	15h	Col III	825	6335
RAB9A	9.97914105801785e-36	0.590739	0.019	0.203	3.65246541864511e-31	Replicate 1	15h	Col III	825	6335
UBE2J1	1.01053679153607e-35	-0.0276839	0.011	0.186	3.69866571070118e-31	Replicate 1	15h	Col III	825	6335
RFK	1.08282648038148e-35	0.0448421	0.012	0.188	3.96325320084424e-31	Replicate 1	15h	Col III	825	6335
MDH1	1.09059723004903e-35	-0.229013	0.011	0.186	3.99169492170244e-31	Replicate 1	15h	Col III	825	6335
ALDH1A1	1.09174659863903e-35	0.595622	0.03	0.224	3.99590172567873e-31	Replicate 1	15h	Col III	825	6335
TMEM258	1.14834146491772e-35	0.389743	0.022	0.207	4.20304459574534e-31	Replicate 1	15h	Col III	825	6335
ANP32B	1.15203947317792e-35	-0.6318	0.006	0.176	4.21657967577851e-31	Replicate 1	15h	Col III	825	6335
GUK1	1.158775015229e-35	0.661661	0.056	0.273	4.24123243323967e-31	Replicate 1	15h	Col III	825	6335
TAX1BP3	1.17274869699524e-35	0.548074	0.024	0.212	4.2923775058723e-31	Replicate 1	15h	Col III	825	6335
SCFD1	1.17606891872812e-35	-0.670941	0.004	0.171	4.3045298494368e-31	Replicate 1	15h	Col III	825	6335
JUNB	1.26508269361647e-35	-0.64771	0.006	0.175	4.63032916690562e-31	Replicate 1	15h	Col III	825	6335
FBXL5	1.27224125030412e-35	0.631171	0.007	0.178	4.65653020023811e-31	Replicate 1	15h	Col III	825	6335
PRPF4B	1.2778533438139e-35	0.597324	0.011	0.185	4.67707102369325e-31	Replicate 1	15h	Col III	825	6335
RAB5B	1.28811636180421e-35	-1.58866	0.002	0.168	4.7146346958396e-31	Replicate 1	15h	Col III	825	6335
KIF16B	1.3713958725318e-35	0.441754	0.008	0.18	5.01944603305365e-31	Replicate 1	15h	Col III	825	6335
WDR26	1.39514199201621e-35	-0.391841	0.006	0.175	5.10635920497854e-31	Replicate 1	15h	Col III	825	6335
UBA52	1.39654683135592e-35	0.205533	0.068	0.294	5.11150105744581e-31	Replicate 1	15h	Col III	825	6335
BLOC1S1	1.40536776678931e-35	0.707319	0.038	0.238	5.14378656322554e-31	Replicate 1	15h	Col III	825	6335
ABTB2	1.40896179143976e-35	-2.85376	0.001	0.165	5.15694105284867e-31	Replicate 1	15h	Col III	825	6335
NKTR	1.41203432037093e-35	-0.13605	0.006	0.175	5.16818681598965e-31	Replicate 1	15h	Col III	825	6335
TCEA1	1.4189690665921e-35	-0.926666	0.005	0.173	5.19356868063375e-31	Replicate 1	15h	Col III	825	6335
KIAA2013	1.48478067056341e-35	-0.0492726	0.008	0.18	5.43444573232915e-31	Replicate 1	15h	Col III	825	6335
RPS20	1.49400586863478e-35	0.115928	0.059	0.278	5.46821087979017e-31	Replicate 1	15h	Col III	825	6335
POLR1D	1.51652706504581e-35	0.610377	0.012	0.188	5.55064071077418e-31	Replicate 1	15h	Col III	825	6335
EIF4EBP2	1.52503801832167e-35	-0.576873	0.007	0.178	5.58179165085916e-31	Replicate 1	15h	Col III	825	6335
AP2B1	1.53932107144802e-35	0.122307	0.007	0.178	5.6340690536069e-31	Replicate 1	15h	Col III	825	6335
COX7A2L	1.54891561608504e-35	-0.659917	0.006	0.175	5.66918604643285e-31	Replicate 1	15h	Col III	825	6335
RSRC2	1.56399279083134e-35	0.736821	0.016	0.195	5.72437001372179e-31	Replicate 1	15h	Col III	825	6335
NCOA7	1.56773138532417e-35	-0.316163	0.01	0.183	5.738053643425e-31	Replicate 1	15h	Col III	825	6335
C6orf62	1.57217294675341e-35	0.413004	0.011	0.185	5.75431020241215e-31	Replicate 1	15h	Col III	825	6335
NDUFA2	1.57263427199912e-35	0.506831	0.017	0.197	5.75599869894399e-31	Replicate 1	15h	Col III	825	6335
NDUFA12	1.57568063878409e-35	0.29621	0.017	0.197	5.76714870601364e-31	Replicate 1	15h	Col III	825	6335
RNF13	1.58064145981441e-35	0.890649	0.011	0.185	5.78530580706674e-31	Replicate 1	15h	Col III	825	6335
MYRFL	1.59090505971323e-35	-0.887245	0.004	0.17	5.8228716090564e-31	Replicate 1	15h	Col III	825	6335
SRP14	1.65644865739102e-35	0.336445	0.08	0.316	6.06276773091686e-31	Replicate 1	15h	Col III	825	6335
VTA1	1.69021499554244e-35	0.00878263	0.007	0.177	6.18635590518487e-31	Replicate 1	15h	Col III	825	6335
HLA-F	1.7160658937281e-35	0.556952	0.051	0.262	6.28097277763421e-31	Replicate 1	15h	Col III	825	6335
MRPL41	1.71931579330526e-35	0.152942	0.013	0.19	6.29286773507656e-31	Replicate 1	15h	Col III	825	6335
UBR4	1.71957404601193e-35	-2.09298	0.001	0.165	6.29381296580827e-31	Replicate 1	15h	Col III	825	6335
UBXN1	1.72562796915007e-35	-0.880611	0.005	0.172	6.31597092988618e-31	Replicate 1	15h	Col III	825	6335
PNRC2	1.72757345962141e-35	0.753435	0.016	0.195	6.32309161956033e-31	Replicate 1	15h	Col III	825	6335
HNRNPH1	1.77072098895799e-35	0.317952	0.012	0.187	6.48101589168515e-31	Replicate 1	15h	Col III	825	6335
AKAP12	1.78250191672879e-35	-0.158157	0.019	0.202	6.52413526541903e-31	Replicate 1	15h	Col III	825	6335
CBX3	1.80016231574483e-35	0.368408	0.018	0.199	6.58877409185765e-31	Replicate 1	15h	Col III	825	6335
SOD2	1.86970204272148e-35	-0.639299	0.006	0.175	6.8432964465649e-31	Replicate 1	15h	Col III	825	6335
BRD4	1.9042524278448e-35	0.711976	0.011	0.185	6.96975431115476e-31	Replicate 1	15h	Col III	825	6335
DCAF7	1.92503275707354e-35	-1.37749	0.002	0.167	7.04581239416487e-31	Replicate 1	15h	Col III	825	6335
AIG1	1.93542342638565e-35	0.89552	0.021	0.204	7.0838432829141e-31	Replicate 1	15h	Col III	825	6335
CYTH1	1.93663376360913e-35	-0.565218	0.004	0.17	7.08827323818578e-31	Replicate 1	15h	Col III	825	6335
HERPUD1	1.98451359835805e-35	-0.421742	0.008	0.18	7.26351822135031e-31	Replicate 1	15h	Col III	825	6335
RALB	1.98596900395398e-35	0.258518	0.012	0.187	7.26884515137195e-31	Replicate 1	15h	Col III	825	6335
PSMB6	2.05878228194803e-35	0.484225	0.018	0.199	7.53534903015797e-31	Replicate 1	15h	Col III	825	6335
SAR1B	2.07598999144131e-35	0.535362	0.022	0.206	7.59833096767434e-31	Replicate 1	15h	Col III	825	6335
RNF11	2.09708702276912e-35	-2.58799	0.001	0.164	7.67554821203727e-31	Replicate 1	15h	Col III	825	6335
CACUL1	2.09855708865195e-35	-0.178854	0.006	0.175	7.680928800175e-31	Replicate 1	15h	Col III	825	6335
MDH2	2.1302778958009e-35	-0.556173	0.008	0.179	7.79703012642088e-31	Replicate 1	15h	Col III	825	6335
RAPGEF1	2.13291451768585e-35	-0.830955	0.002	0.167	7.80668042618197e-31	Replicate 1	15h	Col III	825	6335
ARHGEF18	2.13424547655222e-35	-0.841041	0.002	0.167	7.81155186872879e-31	Replicate 1	15h	Col III	825	6335
UBQLN1	2.21198430677608e-35	-0.0307804	0.008	0.179	8.09608376123114e-31	Replicate 1	15h	Col III	825	6335
TUFM	2.22537899711473e-35	-0.0148792	0.008	0.179	8.14510966733963e-31	Replicate 1	15h	Col III	825	6335
NDUFB3	2.25955581718859e-35	0.624589	0.04	0.242	8.27020024649196e-31	Replicate 1	15h	Col III	825	6335
ZBTB8OS	2.32013216858228e-35	-2.74402	0.001	0.164	8.49191575022802e-31	Replicate 1	15h	Col III	825	6335
CHPT1	2.40769633431042e-35	0.0540781	0.012	0.187	8.81240935320958e-31	Replicate 1	15h	Col III	825	6335
HIST1H4C	2.54686742033282e-35	-0.33401	0.007	0.177	9.32178944516017e-31	Replicate 1	15h	Col III	825	6335
ARHGAP29	2.5711226172565e-35	-2.47121	0.001	0.164	9.41056589142051e-31	Replicate 1	15h	Col III	825	6335
DHX32	2.5922316017686e-35	0.0333003	0.006	0.174	9.48782688563325e-31	Replicate 1	15h	Col III	825	6335
FAM135A	2.59550347934165e-35	0.649088	0.013	0.189	9.49980228473837e-31	Replicate 1	15h	Col III	825	6335
DOCK9	2.62493023796498e-35	-0.151387	0.005	0.172	9.60750716397563e-31	Replicate 1	15h	Col III	825	6335
ACTR10	2.7712269075046e-35	0.294473	0.013	0.189	1.01429676041576e-30	Replicate 1	15h	Col III	825	6335
FLOT1	2.82338986924049e-35	-0.385247	0.006	0.174	1.03338892604071e-30	Replicate 1	15h	Col III	825	6335
PSMB7	2.82410963427038e-35	0.913805	0.019	0.201	1.0336523672393e-30	Replicate 1	15h	Col III	825	6335
WTAP	2.85518481707355e-35	-1.06875	0.004	0.169	1.04502619489709e-30	Replicate 1	15h	Col III	825	6335
TBC1D5	2.8746982889325e-35	-0.564577	0.005	0.172	1.05216832073218e-30	Replicate 1	15h	Col III	825	6335
CLIC1	2.89602385012373e-35	0.292916	0.09	0.333	1.05997368938379e-30	Replicate 1	15h	Col III	825	6335
FCHO2	2.93641769859116e-35	0.347801	0.01	0.181	1.07475824186135e-30	Replicate 1	15h	Col III	825	6335
GSPT1	3.00876156233912e-35	0.0879715	0.008	0.179	1.10123681943174e-30	Replicate 1	15h	Col III	825	6335
CHCHD3	3.02879504969155e-35	0.280993	0.008	0.179	1.10856927613761e-30	Replicate 1	15h	Col III	825	6335
VNN1	3.04724842310008e-35	-0.313666	0.018	0.198	1.11532339533886e-30	Replicate 1	15h	Col III	825	6335
MT-ATP8	3.06948056714157e-35	-9.39879	0	0.161	1.12346058237949e-30	Replicate 1	15h	Col III	825	6335
ATF6	3.12433401309031e-35	-2.40118	0.001	0.164	1.14353749213118e-30	Replicate 1	15h	Col III	825	6335
C11orf54	3.16015532598242e-35	-0.290519	0.006	0.174	1.15664845086282e-30	Replicate 1	15h	Col III	825	6335
MTIF3	3.22609993441875e-35	0.262407	0.01	0.181	1.18078483699661e-30	Replicate 1	15h	Col III	825	6335
PSMC6	3.32691764969281e-35	0.437371	0.012	0.186	1.21768512896407e-30	Replicate 1	15h	Col III	825	6335
CAPN5	3.45440178723429e-35	-0.0819135	0.006	0.174	1.26434559814562e-30	Replicate 1	15h	Col III	825	6335
ZNF644	3.46386385413956e-35	0.55461	0.007	0.176	1.26780880925362e-30	Replicate 1	15h	Col III	825	6335
BEND7	3.46634860529579e-35	-2.124	0.001	0.164	1.26871825302431e-30	Replicate 1	15h	Col III	825	6335
SENP6	3.50593399462597e-35	-0.261439	0.005	0.171	1.28320690137305e-30	Replicate 1	15h	Col III	825	6335
ETFB	3.52518705581049e-35	-0.119698	0.01	0.181	1.2902537142972e-30	Replicate 1	15h	Col III	825	6335
SLC11A2	3.62359046747554e-35	-0.381264	0.018	0.198	1.32627034700072e-30	Replicate 1	15h	Col III	825	6335
PET100	3.72345929532308e-35	0.120407	0.013	0.188	1.3628233366812e-30	Replicate 1	15h	Col III	825	6335
PRKAR1A	3.74710626819778e-35	0.811344	0.018	0.198	1.37147836522307e-30	Replicate 1	15h	Col III	825	6335
SPRED2	3.81522932247999e-35	-2.65968	0.001	0.163	1.3964120843209e-30	Replicate 1	15h	Col III	825	6335
MAPK14	3.81682595595269e-35	-2.46863	0.001	0.163	1.39699646813824e-30	Replicate 1	15h	Col III	825	6335
PIBF1	3.83291141755977e-35	-0.900501	0.005	0.171	1.40288390794105e-30	Replicate 1	15h	Col III	825	6335
NAA50	3.85438261766341e-35	-0.170248	0.006	0.174	1.41074258189098e-30	Replicate 1	15h	Col III	825	6335
TECR	3.85511287026736e-35	0.498222	0.011	0.183	1.41100986164656e-30	Replicate 1	15h	Col III	825	6335
PRRC2B	3.87555914829393e-35	-0.238754	0.005	0.171	1.41849340386706e-30	Replicate 1	15h	Col III	825	6335
NSMCE2	3.89785837317268e-35	0.0319659	0.005	0.171	1.42665514316493e-30	Replicate 1	15h	Col III	825	6335
KLK11	3.98574540319065e-35	0.340471	0.019	0.2	1.45882267502181e-30	Replicate 1	15h	Col III	825	6335
ENY2	4.0717465687839e-35	0.756182	0.027	0.215	1.4902999616406e-30	Replicate 1	15h	Col III	825	6335
PPM1B	4.15642649759502e-35	0.117863	0.007	0.176	1.52129366238475e-30	Replicate 1	15h	Col III	825	6335
NDUFB11	4.22711223262933e-35	0.58694	0.016	0.193	1.54716534826466e-30	Replicate 1	15h	Col III	825	6335
SBDS	4.29150131232415e-35	0.80789	0.035	0.231	1.57073239532376e-30	Replicate 1	15h	Col III	825	6335
UBN1	4.30601750380791e-35	0.247773	0.005	0.171	1.57604546656873e-30	Replicate 1	15h	Col III	825	6335
MGAM2	4.33937305065754e-35	-0.176271	0.01	0.181	1.58825393027117e-30	Replicate 1	15h	Col III	825	6335
CSNK1D	4.66623070863887e-35	-0.0694575	0.006	0.173	1.70788710166891e-30	Replicate 1	15h	Col III	825	6335
AC007364.1	4.69747696197709e-35	-2.26867	0.002	0.166	1.71932354285324e-30	Replicate 1	15h	Col III	825	6335
CNOT4	4.70821923319589e-35	-1.4858	0.002	0.166	1.72325532154203e-30	Replicate 1	15h	Col III	825	6335
CCPG1	4.74120648309517e-35	-0.374169	0.005	0.171	1.73532898487766e-30	Replicate 1	15h	Col III	825	6335
RASA2	4.76442044267663e-35	-0.561029	0.004	0.168	1.74382552622407e-30	Replicate 1	15h	Col III	825	6335
TMEM256	4.8688898036623e-35	0.140581	0.012	0.185	1.78206235703844e-30	Replicate 1	15h	Col III	825	6335
KRTCAP2	4.90330288958524e-35	0.794051	0.033	0.226	1.79465789061709e-30	Replicate 1	15h	Col III	825	6335
STARD10	5.03340107215521e-35	-0.44432	0.01	0.18	1.84227512641953e-30	Replicate 1	15h	Col III	825	6335
H2AFJ	5.03738196137184e-35	0.697318	0.021	0.202	1.84373217168171e-30	Replicate 1	15h	Col III	825	6335
RAB5C	5.08457133026984e-35	0.430167	0.013	0.188	1.86100395259206e-30	Replicate 1	15h	Col III	825	6335
ATP6V0A1	5.1633015142321e-35	-2.12766	0.001	0.163	1.88981998722409e-30	Replicate 1	15h	Col III	825	6335
SLC39A14	5.16915871902276e-35	-1.03442	0.005	0.17	1.89196378274952e-30	Replicate 1	15h	Col III	825	6335
SUZ12	5.17339523760864e-35	-0.724503	0.005	0.17	1.89351439091714e-30	Replicate 1	15h	Col III	825	6335
TULP4	5.21952414585375e-35	-1.19259	0.002	0.165	1.91039803262393e-30	Replicate 1	15h	Col III	825	6335
ITGB6	5.22528521872976e-35	-0.970318	0.004	0.168	1.91250664290728e-30	Replicate 1	15h	Col III	825	6335
ABCF1	5.25553786393509e-35	-0.589487	0.004	0.168	1.92357941357888e-30	Replicate 1	15h	Col III	825	6335
NAA38	5.49375799696455e-35	-0.508528	0.007	0.175	2.01077036446899e-30	Replicate 1	15h	Col III	825	6335
SRSF7	5.55404840898719e-35	-0.402746	0.007	0.175	2.0328372581734e-30	Replicate 1	15h	Col III	825	6335
CALM2	5.55826827090064e-35	0.214142	0.116	0.38	2.03438176983234e-30	Replicate 1	15h	Col III	825	6335
[truncated: 29,092 more rows]
