# Supplementary material for: Colonic epithelial regeneration shapes susceptibility to Clostridioides difficile infection
Source: bioRxiv. 2026 May 27:2026.05.21.727036. Preprint. [Version 2] doi: 10.64898/2026.05.21.727036 (PMC13228475; doi:10.64898/2026.05.21.727036)
Supplement: Supplement 7 [file media-7.xlsx]

## Sheet: Table_S1g_mock_state_markers_by
Table S1G. Differentially expressed genes associated with cluster-, timepoint-, and replicate-specific transcriptional programs in Mock colonoid epithelial populations related to Figure S3E.
gene	p_val	avg_log2FC	pct.1	pct.2	p_val_adj	replicate	timepoint	cluster	n_state	n_total
QSOX1	0	1.67374	0.936	0.048	0	Replicate 1	4h	Mature Col	282	66378
LGALS3BP	0	0.921239	0.94	0.056	0	Replicate 1	4h	Mature Col	282	66378
MT-CYB	0	3.28222	0.922	0.043	0	Replicate 1	4h	Mature Col	282	66378
MT-ATP6	0	3.17917	0.929	0.051	0	Replicate 1	4h	Mature Col	282	66378
GSN	0	1.19349	0.926	0.05	0	Replicate 1	4h	Mature Col	282	66378
MT-ND4	0	3.47048	0.922	0.046	0	Replicate 1	4h	Mature Col	282	66378
MT-ND1	0	3.13534	0.904	0.031	0	Replicate 1	4h	Mature Col	282	66378
APLP2	0	1.00225	0.933	0.061	0	Replicate 1	4h	Mature Col	282	66378
EZR	0	0.603961	0.961	0.09	0	Replicate 1	4h	Mature Col	282	66378
MT-ND3	0	2.93923	0.904	0.033	0	Replicate 1	4h	Mature Col	282	66378
PDIA3	0	0.833195	0.929	0.059	0	Replicate 1	4h	Mature Col	282	66378
MT-CO3	0	3.3657	0.929	0.063	0	Replicate 1	4h	Mature Col	282	66378
LIMA1	0	0.682744	0.929	0.065	0	Replicate 1	4h	Mature Col	282	66378
CTSD	0	1.22265	0.95	0.087	0	Replicate 1	4h	Mature Col	282	66378
MT-CO1	0	3.64002	0.94	0.078	0	Replicate 1	4h	Mature Col	282	66378
SHROOM3	0	1.88382	0.897	0.037	0	Replicate 1	4h	Mature Col	282	66378
AHNAK	0	0.820148	0.918	0.058	0	Replicate 1	4h	Mature Col	282	66378
TSPAN3	0	0.47959	0.961	0.101	0	Replicate 1	4h	Mature Col	282	66378
CALR	0	0.741193	0.943	0.083	0	Replicate 1	4h	Mature Col	282	66378
APP	0	0.934572	0.904	0.046	0	Replicate 1	4h	Mature Col	282	66378
CDH17	0	0.911673	0.929	0.073	0	Replicate 1	4h	Mature Col	282	66378
P4HB	0	0.733581	0.915	0.061	0	Replicate 1	4h	Mature Col	282	66378
MT-CO2	0	3.32958	0.933	0.079	0	Replicate 1	4h	Mature Col	282	66378
SPATS2L	0	0.54581	0.911	0.057	0	Replicate 1	4h	Mature Col	282	66378
MT-ND5	0	3.40409	0.879	0.025	0	Replicate 1	4h	Mature Col	282	66378
VIL1	0	0.468743	0.915	0.062	0	Replicate 1	4h	Mature Col	282	66378
LSR	0	0.958108	0.897	0.045	0	Replicate 1	4h	Mature Col	282	66378
PLS1	0	0.422549	0.926	0.075	0	Replicate 1	4h	Mature Col	282	66378
DSG2	0	0.560559	0.918	0.067	0	Replicate 1	4h	Mature Col	282	66378
MISP	0	0.457249	0.911	0.06	0	Replicate 1	4h	Mature Col	282	66378
ATP1B1	0	0.564422	0.965	0.115	0	Replicate 1	4h	Mature Col	282	66378
PERP	0	0.114864	0.957	0.107	0	Replicate 1	4h	Mature Col	282	66378
ITM2C	0	0.730988	0.943	0.095	0	Replicate 1	4h	Mature Col	282	66378
MUC13	0	0.639438	0.954	0.107	0	Replicate 1	4h	Mature Col	282	66378
ACTN4	0	0.528636	0.901	0.055	0	Replicate 1	4h	Mature Col	282	66378
GNAS	0	-0.0761424	0.957	0.113	0	Replicate 1	4h	Mature Col	282	66378
GCNT3	0	0.809245	0.933	0.09	0	Replicate 1	4h	Mature Col	282	66378
EPS8	0	0.944012	0.887	0.044	0	Replicate 1	4h	Mature Col	282	66378
MT-ND2	0	3.22928	0.869	0.026	0	Replicate 1	4h	Mature Col	282	66378
ELF3	0	0.240951	0.929	0.089	0	Replicate 1	4h	Mature Col	282	66378
HSPA5	0	1.01122	0.915	0.075	0	Replicate 1	4h	Mature Col	282	66378
CST3	0	0.259102	0.926	0.086	0	Replicate 1	4h	Mature Col	282	66378
PTPRR	0	1.72024	0.876	0.037	0	Replicate 1	4h	Mature Col	282	66378
RRBP1	0	1.5704	0.872	0.034	0	Replicate 1	4h	Mature Col	282	66378
SPTBN1	0	1.22859	0.879	0.042	0	Replicate 1	4h	Mature Col	282	66378
PDIA6	0	0.739004	0.89	0.054	0	Replicate 1	4h	Mature Col	282	66378
RAC1	0	-0.0158763	0.943	0.107	0	Replicate 1	4h	Mature Col	282	66378
LMO7	0	0.894618	0.89	0.055	0	Replicate 1	4h	Mature Col	282	66378
RPN2	0	0.651712	0.883	0.048	0	Replicate 1	4h	Mature Col	282	66378
FAM3B	0	0.621885	0.901	0.067	0	Replicate 1	4h	Mature Col	282	66378
FLNB	0	1.66208	0.872	0.041	0	Replicate 1	4h	Mature Col	282	66378
CYP3A5	0	1.33179	0.862	0.031	0	Replicate 1	4h	Mature Col	282	66378
PGK1	0	0.263929	0.929	0.099	0	Replicate 1	4h	Mature Col	282	66378
RTN4	0	0.139826	0.883	0.053	0	Replicate 1	4h	Mature Col	282	66378
COL17A1	0	1.19285	0.879	0.049	0	Replicate 1	4h	Mature Col	282	66378
CD164	0	0.00107738	0.915	0.087	0	Replicate 1	4h	Mature Col	282	66378
GPRC5A	0	0.843106	0.897	0.069	0	Replicate 1	4h	Mature Col	282	66378
SERINC2	0	0.662581	0.876	0.048	0	Replicate 1	4h	Mature Col	282	66378
TCF7L2	0	2.40176	0.855	0.027	0	Replicate 1	4h	Mature Col	282	66378
ERO1A	0	0.536641	0.94	0.112	0	Replicate 1	4h	Mature Col	282	66378
PIGR	0	0.587254	0.936	0.11	0	Replicate 1	4h	Mature Col	282	66378
CDHR5	0	1.54719	0.855	0.029	0	Replicate 1	4h	Mature Col	282	66378
GRN	0	1.21086	0.858	0.032	0	Replicate 1	4h	Mature Col	282	66378
MYO1E	0	2.06869	0.855	0.03	0	Replicate 1	4h	Mature Col	282	66378
ANXA4	0	0.0783383	0.922	0.098	0	Replicate 1	4h	Mature Col	282	66378
LYZ	0	-0.208748	0.915	0.091	0	Replicate 1	4h	Mature Col	282	66378
FAM3D	0	0.563697	0.876	0.052	0	Replicate 1	4h	Mature Col	282	66378
MDK	0	0.961122	0.865	0.041	0	Replicate 1	4h	Mature Col	282	66378
TIMP2	0	0.675767	0.872	0.048	0	Replicate 1	4h	Mature Col	282	66378
ERBIN	0	0.860355	0.869	0.046	0	Replicate 1	4h	Mature Col	282	66378
CTNNA1	0	0.873182	0.876	0.053	0	Replicate 1	4h	Mature Col	282	66378
ARPC2	0	-0.170839	0.915	0.093	0	Replicate 1	4h	Mature Col	282	66378
PKM	0	0.530704	0.887	0.065	0	Replicate 1	4h	Mature Col	282	66378
DST	0	1.65917	0.858	0.036	0	Replicate 1	4h	Mature Col	282	66378
KTN1	0	0.937355	0.858	0.036	0	Replicate 1	4h	Mature Col	282	66378
TM9SF3	0	0.103352	0.894	0.073	0	Replicate 1	4h	Mature Col	282	66378
BSG	0	0.874412	0.858	0.037	0	Replicate 1	4h	Mature Col	282	66378
GMDS	0	1.66377	0.855	0.035	0	Replicate 1	4h	Mature Col	282	66378
CLDN4	0	0.542619	0.876	0.056	0	Replicate 1	4h	Mature Col	282	66378
P4HA1	0	0.858242	0.865	0.045	0	Replicate 1	4h	Mature Col	282	66378
CDH1	0	0.885874	0.869	0.049	0	Replicate 1	4h	Mature Col	282	66378
TM4SF4	0	0.206469	0.911	0.093	0	Replicate 1	4h	Mature Col	282	66378
ITGB1	0	0.675072	0.908	0.09	0	Replicate 1	4h	Mature Col	282	66378
MGAT4A	0	0.646122	0.862	0.045	0	Replicate 1	4h	Mature Col	282	66378
CD2AP	0	0.669023	0.865	0.048	0	Replicate 1	4h	Mature Col	282	66378
COX5B	0	-0.201216	0.911	0.095	0	Replicate 1	4h	Mature Col	282	66378
NDRG1	0	0.233838	0.879	0.063	0	Replicate 1	4h	Mature Col	282	66378
KLF5	0	0.808998	0.862	0.046	0	Replicate 1	4h	Mature Col	282	66378
SLC44A4	0	0.559889	0.858	0.043	0	Replicate 1	4h	Mature Col	282	66378
MARCKS	0	0.373272	0.869	0.054	0	Replicate 1	4h	Mature Col	282	66378
SLC25A3	0	-0.291254	0.915	0.101	0	Replicate 1	4h	Mature Col	282	66378
FHL2	0	0.458325	0.872	0.058	0	Replicate 1	4h	Mature Col	282	66378
MALAT1	0	3.05008	0.961	0.147	0	Replicate 1	4h	Mature Col	282	66378
CAMK2N1	0	-0.146622	0.911	0.098	0	Replicate 1	4h	Mature Col	282	66378
KLK10	0	0.551134	0.876	0.064	0	Replicate 1	4h	Mature Col	282	66378
RHOA	0	-0.390805	0.908	0.097	0	Replicate 1	4h	Mature Col	282	66378
CTSE	0	0.3863	0.876	0.065	0	Replicate 1	4h	Mature Col	282	66378
CLTB	0	0.0262783	0.872	0.061	0	Replicate 1	4h	Mature Col	282	66378
PDIA4	0	0.887383	0.855	0.044	0	Replicate 1	4h	Mature Col	282	66378
PSAP	0	0.828872	0.851	0.04	0	Replicate 1	4h	Mature Col	282	66378
COX6A1	0	0.0785973	0.897	0.087	0	Replicate 1	4h	Mature Col	282	66378
ATP1A1	0	1.20875	0.855	0.045	0	Replicate 1	4h	Mature Col	282	66378
PSMA7	0	-0.653794	0.911	0.102	0	Replicate 1	4h	Mature Col	282	66378
ENO1	0	-0.000636471	0.872	0.063	0	Replicate 1	4h	Mature Col	282	66378
ST14	0	0.905694	0.844	0.036	0	Replicate 1	4h	Mature Col	282	66378
CD55	0	0.559556	0.894	0.087	0	Replicate 1	4h	Mature Col	282	66378
PDLIM5	0	1.26187	0.84	0.034	0	Replicate 1	4h	Mature Col	282	66378
CA9	0	1.17636	0.844	0.038	0	Replicate 1	4h	Mature Col	282	66378
VAPA	0	0.204527	0.855	0.05	0	Replicate 1	4h	Mature Col	282	66378
SON	0	1.37449	0.833	0.028	0	Replicate 1	4h	Mature Col	282	66378
MVP	0	0.872487	0.837	0.033	0	Replicate 1	4h	Mature Col	282	66378
LRRFIP1	0	0.98309	0.84	0.037	0	Replicate 1	4h	Mature Col	282	66378
SDCBP2	0	-0.176482	0.869	0.066	0	Replicate 1	4h	Mature Col	282	66378
TMEM54	0	-0.384886	0.879	0.077	0	Replicate 1	4h	Mature Col	282	66378
CLDN3	0	0.355405	0.865	0.063	0	Replicate 1	4h	Mature Col	282	66378
TMEM45B	0	0.751443	0.844	0.043	0	Replicate 1	4h	Mature Col	282	66378
ANXA11	0	0.366764	0.851	0.051	0	Replicate 1	4h	Mature Col	282	66378
SLC22A18	0	0.777522	0.833	0.035	0	Replicate 1	4h	Mature Col	282	66378
MAL2	0	-0.370181	0.887	0.09	0	Replicate 1	4h	Mature Col	282	66378
TUBB4B	0	-0.14072	0.876	0.079	0	Replicate 1	4h	Mature Col	282	66378
PCSK5	0	2.72774	0.823	0.026	0	Replicate 1	4h	Mature Col	282	66378
KLF6	0	0.779101	0.837	0.04	0	Replicate 1	4h	Mature Col	282	66378
CXADR	0	0.988019	0.83	0.033	0	Replicate 1	4h	Mature Col	282	66378
CD9	0	-0.220903	0.883	0.087	0	Replicate 1	4h	Mature Col	282	66378
CAP1	0	0.131532	0.844	0.048	0	Replicate 1	4h	Mature Col	282	66378
SERPINB6	0	-0.245381	0.879	0.085	0	Replicate 1	4h	Mature Col	282	66378
HSD17B2	0	1.14144	0.848	0.054	0	Replicate 1	4h	Mature Col	282	66378
TMPRSS2	0	0.747166	0.833	0.039	0	Replicate 1	4h	Mature Col	282	66378
HEPH	0	1.25464	0.826	0.033	0	Replicate 1	4h	Mature Col	282	66378
CCNI	0	-0.0217588	0.851	0.059	0	Replicate 1	4h	Mature Col	282	66378
CAPN2	0	0.126645	0.848	0.056	0	Replicate 1	4h	Mature Col	282	66378
LPP	0	1.77624	0.823	0.031	0	Replicate 1	4h	Mature Col	282	66378
DSC2	0	0.606486	0.84	0.048	0	Replicate 1	4h	Mature Col	282	66378
MYH9	0	1.06043	0.826	0.034	0	Replicate 1	4h	Mature Col	282	66378
MTRNR2L12	0	1.77531	0.819	0.028	0	Replicate 1	4h	Mature Col	282	66378
AOC1	0	1.22159	0.819	0.028	0	Replicate 1	4h	Mature Col	282	66378
HNRNPA2B1	0	-0.0598064	0.844	0.054	0	Replicate 1	4h	Mature Col	282	66378
CAST	0	-0.00308767	0.855	0.066	0	Replicate 1	4h	Mature Col	282	66378
ANXA3	0	-0.422815	0.883	0.095	0	Replicate 1	4h	Mature Col	282	66378
ARL6IP1	0	0.22807	0.826	0.038	0	Replicate 1	4h	Mature Col	282	66378
PRSS8	0	0.60367	0.826	0.038	0	Replicate 1	4h	Mature Col	282	66378
RIOK3	0	0.558342	0.826	0.038	0	Replicate 1	4h	Mature Col	282	66378
FCGRT	0	0.730707	0.833	0.045	0	Replicate 1	4h	Mature Col	282	66378
BZW1	0	-0.299942	0.869	0.082	0	Replicate 1	4h	Mature Col	282	66378
PRR13	0	-0.564189	0.883	0.096	0	Replicate 1	4h	Mature Col	282	66378
HLA-G	0	1.32789	0.848	0.061	0	Replicate 1	4h	Mature Col	282	66378
CFDP1	0	-0.416704	0.865	0.079	0	Replicate 1	4h	Mature Col	282	66378
PKN2	0	1.56545	0.816	0.031	0	Replicate 1	4h	Mature Col	282	66378
PRSS23	0	0.789788	0.833	0.048	0	Replicate 1	4h	Mature Col	282	66378
ARPC5	0	-0.545816	0.862	0.078	0	Replicate 1	4h	Mature Col	282	66378
SOD1	0	-0.548757	0.883	0.1	0	Replicate 1	4h	Mature Col	282	66378
TPM3	0	-0.128081	0.848	0.065	0	Replicate 1	4h	Mature Col	282	66378
MGLL	0	0.456591	0.826	0.043	0	Replicate 1	4h	Mature Col	282	66378
PTPRF	0	1.03232	0.812	0.03	0	Replicate 1	4h	Mature Col	282	66378
TMED10	0	0.195735	0.826	0.044	0	Replicate 1	4h	Mature Col	282	66378
CEACAM6	0	0.574849	0.872	0.091	0	Replicate 1	4h	Mature Col	282	66378
CANX	0	0.635445	0.819	0.039	0	Replicate 1	4h	Mature Col	282	66378
POF1B	0	0.716744	0.816	0.036	0	Replicate 1	4h	Mature Col	282	66378
C4BPB	0	0.109298	0.851	0.072	0	Replicate 1	4h	Mature Col	282	66378
HEBP2	0	-0.463015	0.851	0.073	0	Replicate 1	4h	Mature Col	282	66378
PRDX5	0	-0.195856	0.858	0.08	0	Replicate 1	4h	Mature Col	282	66378
IL32	0	-0.160043	0.858	0.08	0	Replicate 1	4h	Mature Col	282	66378
TRAM1	0	0.292307	0.819	0.042	0	Replicate 1	4h	Mature Col	282	66378
PPIB	0	0.144585	0.826	0.049	0	Replicate 1	4h	Mature Col	282	66378
TMA7	0	-0.720725	0.869	0.093	0	Replicate 1	4h	Mature Col	282	66378
SERPINB1	0	-0.455041	0.855	0.079	0	Replicate 1	4h	Mature Col	282	66378
HMGB1	0	-0.598139	0.858	0.082	0	Replicate 1	4h	Mature Col	282	66378
MYO1D	0	1.49186	0.805	0.029	0	Replicate 1	4h	Mature Col	282	66378
TAX1BP1	0	0.0460406	0.826	0.05	0	Replicate 1	4h	Mature Col	282	66378
DSP	0	0.988056	0.812	0.037	0	Replicate 1	4h	Mature Col	282	66378
EIF4G2	0	-0.33906	0.84	0.066	0	Replicate 1	4h	Mature Col	282	66378
MYH14	0	1.64963	0.801	0.027	0	Replicate 1	4h	Mature Col	282	66378
TXNIP	0	0.401888	0.826	0.052	0	Replicate 1	4h	Mature Col	282	66378
SDF4	0	0.555016	0.805	0.032	0	Replicate 1	4h	Mature Col	282	66378
EGLN3	0	0.419402	0.819	0.046	0	Replicate 1	4h	Mature Col	282	66378
TIMP1	0	0.249752	0.819	0.046	0	Replicate 1	4h	Mature Col	282	66378
RAB2A	0	-0.128534	0.819	0.047	0	Replicate 1	4h	Mature Col	282	66378
CTSZ	0	0.38177	0.816	0.044	0	Replicate 1	4h	Mature Col	282	66378
SARAF	0	0.305209	0.809	0.038	0	Replicate 1	4h	Mature Col	282	66378
GABARAP	0	-0.364521	0.848	0.078	0	Replicate 1	4h	Mature Col	282	66378
PRSS3	0	-0.423183	0.848	0.079	0	Replicate 1	4h	Mature Col	282	66378
COX6B1	0	-0.736557	0.865	0.096	0	Replicate 1	4h	Mature Col	282	66378
ATP5F1B	0	-0.110363	0.823	0.054	0	Replicate 1	4h	Mature Col	282	66378
SLC25A5	0	-0.110838	0.837	0.068	0	Replicate 1	4h	Mature Col	282	66378
GUK1	0	-0.716234	0.865	0.097	0	Replicate 1	4h	Mature Col	282	66378
CMAS	0	-0.469099	0.844	0.076	0	Replicate 1	4h	Mature Col	282	66378
SMIM22	0	-0.454729	0.844	0.076	0	Replicate 1	4h	Mature Col	282	66378
MALL	0	-0.161344	0.844	0.077	0	Replicate 1	4h	Mature Col	282	66378
SPINT1	0	0.7784	0.798	0.031	0	Replicate 1	4h	Mature Col	282	66378
SCP2	0	-0.548091	0.833	0.066	0	Replicate 1	4h	Mature Col	282	66378
ARPC1B	0	-0.391444	0.833	0.066	0	Replicate 1	4h	Mature Col	282	66378
PDCD6IP	0	0.593438	0.798	0.032	0	Replicate 1	4h	Mature Col	282	66378
LRP10	0	0.725639	0.801	0.035	0	Replicate 1	4h	Mature Col	282	66378
KLK6	0	0.594882	0.809	0.043	0	Replicate 1	4h	Mature Col	282	66378
CTNND1	0	1.32673	0.794	0.029	0	Replicate 1	4h	Mature Col	282	66378
DEK	0	-0.0966114	0.812	0.048	0	Replicate 1	4h	Mature Col	282	66378
VDAC2	0	-0.224173	0.823	0.059	0	Replicate 1	4h	Mature Col	282	66378
ELOB	0	-0.629858	0.851	0.087	0	Replicate 1	4h	Mature Col	282	66378
UQCR11	0	-0.497813	0.833	0.069	0	Replicate 1	4h	Mature Col	282	66378
GNG12	0	-0.0154788	0.805	0.042	0	Replicate 1	4h	Mature Col	282	66378
CTSS	0	0.162506	0.805	0.042	0	Replicate 1	4h	Mature Col	282	66378
TINAGL1	0	0.573619	0.805	0.043	0	Replicate 1	4h	Mature Col	282	66378
ADAM9	0	0.342765	0.812	0.05	0	Replicate 1	4h	Mature Col	282	66378
CYP51A1	0	0.265251	0.809	0.048	0	Replicate 1	4h	Mature Col	282	66378
KIF5B	0	-0.142197	0.812	0.051	0	Replicate 1	4h	Mature Col	282	66378
PFKP	0	0.529311	0.794	0.034	0	Replicate 1	4h	Mature Col	282	66378
FAT1	0	1.04633	0.791	0.032	0	Replicate 1	4h	Mature Col	282	66378
RHOC	0	-0.151364	0.816	0.057	0	Replicate 1	4h	Mature Col	282	66378
COX5A	0	-0.321036	0.826	0.067	0	Replicate 1	4h	Mature Col	282	66378
GOLGA4	0	1.43456	0.784	0.026	0	Replicate 1	4h	Mature Col	282	66378
HSP90AB1	0	-0.0572145	0.816	0.058	0	Replicate 1	4h	Mature Col	282	66378
PPARG	0	1.56244	0.794	0.037	0	Replicate 1	4h	Mature Col	282	66378
ARL6IP5	0	-0.128386	0.809	0.052	0	Replicate 1	4h	Mature Col	282	66378
MUC20	0	1.01273	0.787	0.03	0	Replicate 1	4h	Mature Col	282	66378
ATP6V0E1	0	-0.696615	0.833	0.076	0	Replicate 1	4h	Mature Col	282	66378
ITGB4	0	1.80446	0.78	0.023	0	Replicate 1	4h	Mature Col	282	66378
TOP1	0	0.492014	0.794	0.037	0	Replicate 1	4h	Mature Col	282	66378
HNF4A	0	0.919795	0.787	0.03	0	Replicate 1	4h	Mature Col	282	66378
RBM47	0	0.834571	0.791	0.035	0	Replicate 1	4h	Mature Col	282	66378
CLSTN1	0	1.31988	0.78	0.025	0	Replicate 1	4h	Mature Col	282	66378
CDC42	0	-0.471788	0.837	0.082	0	Replicate 1	4h	Mature Col	282	66378
CDA	0	-0.451714	0.83	0.076	0	Replicate 1	4h	Mature Col	282	66378
C4orf48	0	-0.414891	0.819	0.065	0	Replicate 1	4h	Mature Col	282	66378
BLOC1S1	0	-0.476604	0.823	0.069	0	Replicate 1	4h	Mature Col	282	66378
GALNT1	0	0.162958	0.798	0.044	0	Replicate 1	4h	Mature Col	282	66378
TAPBP	0	0.539008	0.787	0.034	0	Replicate 1	4h	Mature Col	282	66378
AFDN	0	1.62661	0.777	0.024	0	Replicate 1	4h	Mature Col	282	66378
AKAP13	0	1.95747	0.78	0.027	0	Replicate 1	4h	Mature Col	282	66378
PDLIM1	0	-0.101658	0.801	0.049	0	Replicate 1	4h	Mature Col	282	66378
UQCRQ	0	-0.398874	0.83	0.079	0	Replicate 1	4h	Mature Col	282	66378
LLGL2	0	0.830477	0.784	0.033	0	Replicate 1	4h	Mature Col	282	66378
MYDGF	0	-0.00740423	0.805	0.054	0	Replicate 1	4h	Mature Col	282	66378
JMJD1C	0	2.50884	0.773	0.023	0	Replicate 1	4h	Mature Col	282	66378
AGR3	0	-0.113407	0.809	0.06	0	Replicate 1	4h	Mature Col	282	66378
SLC35A3	0	0.792564	0.78	0.031	0	Replicate 1	4h	Mature Col	282	66378
PTGES3	0	-0.242537	0.801	0.052	0	Replicate 1	4h	Mature Col	282	66378
POMP	0	-0.780719	0.84	0.091	0	Replicate 1	4h	Mature Col	282	66378
RAB10	0	0.353541	0.787	0.039	0	Replicate 1	4h	Mature Col	282	66378
GDA	0	1.7731	0.773	0.025	0	Replicate 1	4h	Mature Col	282	66378
PLOD2	0	1.05809	0.773	0.026	0	Replicate 1	4h	Mature Col	282	66378
SCARB2	0	0.433571	0.784	0.037	0	Replicate 1	4h	Mature Col	282	66378
GBP3	0	0.0644405	0.787	0.041	0	Replicate 1	4h	Mature Col	282	66378
YBX1	0	-0.412496	0.809	0.064	0	Replicate 1	4h	Mature Col	282	66378
NQO1	0	-0.220733	0.801	0.056	0	Replicate 1	4h	Mature Col	282	66378
CD46	0	0.106035	0.791	0.047	0	Replicate 1	4h	Mature Col	282	66378
HLA-E	0	-0.0215467	0.791	0.047	0	Replicate 1	4h	Mature Col	282	66378
POLD4	0	-0.296945	0.801	0.057	0	Replicate 1	4h	Mature Col	282	66378
NCOR1	0	0.949927	0.773	0.029	0	Replicate 1	4h	Mature Col	282	66378
PRDX6	0	-0.32672	0.819	0.076	0	Replicate 1	4h	Mature Col	282	66378
ATP5MG	0	-0.880731	0.823	0.08	0	Replicate 1	4h	Mature Col	282	66378
GNB1	0	0.206607	0.78	0.038	0	Replicate 1	4h	Mature Col	282	66378
S100A14	0	-0.779603	0.833	0.091	0	Replicate 1	4h	Mature Col	282	66378
NDUFB4	0	-0.776591	0.819	0.077	0	Replicate 1	4h	Mature Col	282	66378
EXT1	0	2.54063	0.766	0.024	0	Replicate 1	4h	Mature Col	282	66378
LAPTM4A	0	0.00183221	0.78	0.039	0	Replicate 1	4h	Mature Col	282	66378
PAM	0	0.978459	0.773	0.032	0	Replicate 1	4h	Mature Col	282	66378
PAG1	0	1.53931	0.766	0.025	0	Replicate 1	4h	Mature Col	282	66378
NDUFA1	0	-0.755802	0.819	0.078	0	Replicate 1	4h	Mature Col	282	66378
STK39	0	1.54892	0.77	0.03	0	Replicate 1	4h	Mature Col	282	66378
CHMP5	0	-0.680978	0.812	0.073	0	Replicate 1	4h	Mature Col	282	66378
YWHAB	0	-0.278586	0.801	0.062	0	Replicate 1	4h	Mature Col	282	66378
EFHD2	0	-0.525186	0.819	0.08	0	Replicate 1	4h	Mature Col	282	66378
AGPAT2	0	0.348341	0.773	0.034	0	Replicate 1	4h	Mature Col	282	66378
TUBA1C	0	-0.143875	0.784	0.045	0	Replicate 1	4h	Mature Col	282	66378
CES2	0	1.23837	0.766	0.027	0	Replicate 1	4h	Mature Col	282	66378
MYO15B	0	0.852734	0.762	0.023	0	Replicate 1	4h	Mature Col	282	66378
TAOK3	0	1.59118	0.762	0.024	0	Replicate 1	4h	Mature Col	282	66378
EEF1G	0	-0.567529	0.801	0.064	0	Replicate 1	4h	Mature Col	282	66378
NR5A2	0	1.8568	0.759	0.022	0	Replicate 1	4h	Mature Col	282	66378
ARF1	0	-0.405209	0.787	0.05	0	Replicate 1	4h	Mature Col	282	66378
ZFAS1	0	-0.441005	0.812	0.076	0	Replicate 1	4h	Mature Col	282	66378
UBE2D3	0	-0.162441	0.78	0.045	0	Replicate 1	4h	Mature Col	282	66378
HLA-F	0	0.0753485	0.78	0.045	0	Replicate 1	4h	Mature Col	282	66378
NEAT1	0	2.40331	0.759	0.024	0	Replicate 1	4h	Mature Col	282	66378
CALM3	0	-0.404399	0.787	0.052	0	Replicate 1	4h	Mature Col	282	66378
CAPZB	0	0.355761	0.77	0.036	0	Replicate 1	4h	Mature Col	282	66378
ARF4	0	-0.372659	0.787	0.053	0	Replicate 1	4h	Mature Col	282	66378
SAP18	0	-0.839279	0.819	0.085	0	Replicate 1	4h	Mature Col	282	66378
DAD1	0	-0.539018	0.801	0.068	0	Replicate 1	4h	Mature Col	282	66378
HSPA8	0	-0.221578	0.787	0.054	0	Replicate 1	4h	Mature Col	282	66378
TGOLN2	0	0.692085	0.759	0.027	0	Replicate 1	4h	Mature Col	282	66378
ATP1B3	0	0.363775	0.77	0.038	0	Replicate 1	4h	Mature Col	282	66378
MGAT4B	0	-0.16533	0.78	0.048	0	Replicate 1	4h	Mature Col	282	66378
HSBP1	0	-0.70464	0.798	0.066	0	Replicate 1	4h	Mature Col	282	66378
SLC9A3R1	0	0.0679497	0.77	0.038	0	Replicate 1	4h	Mature Col	282	66378
RHPN2	0	1.11248	0.759	0.027	0	Replicate 1	4h	Mature Col	282	66378
ACTR2	0	0.128444	0.773	0.042	0	Replicate 1	4h	Mature Col	282	66378
PGRMC1	0	-0.364022	0.777	0.046	0	Replicate 1	4h	Mature Col	282	66378
TMEM50A	0	-0.176529	0.78	0.05	0	Replicate 1	4h	Mature Col	282	66378
ITGA6	0	0.694136	0.766	0.036	0	Replicate 1	4h	Mature Col	282	66378
BIRC3	0	0.419045	0.784	0.054	0	Replicate 1	4h	Mature Col	282	66378
UQCRH	0	-0.778923	0.812	0.083	0	Replicate 1	4h	Mature Col	282	66378
CMPK1	0	-0.724786	0.794	0.065	0	Replicate 1	4h	Mature Col	282	66378
SCD	0	0.49642	0.805	0.076	0	Replicate 1	4h	Mature Col	282	66378
HSD17B11	0	0.095248	0.77	0.041	0	Replicate 1	4h	Mature Col	282	66378
TENT5A	0	0.51015	0.762	0.033	0	Replicate 1	4h	Mature Col	282	66378
BNIP3L	0	-0.089174	0.777	0.048	0	Replicate 1	4h	Mature Col	282	66378
GNA11	0	0.641746	0.759	0.03	0	Replicate 1	4h	Mature Col	282	66378
KDELR2	0	-0.0260008	0.77	0.042	0	Replicate 1	4h	Mature Col	282	66378
SORL1	0	1.47024	0.748	0.02	0	Replicate 1	4h	Mature Col	282	66378
MORF4L1	0	-0.293075	0.773	0.045	0	Replicate 1	4h	Mature Col	282	66378
RPL5	0	-0.764628	0.812	0.085	0	Replicate 1	4h	Mature Col	282	66378
SNX6	0	-0.442458	0.773	0.046	0	Replicate 1	4h	Mature Col	282	66378
CAPZA1	0	0.0951462	0.762	0.036	0	Replicate 1	4h	Mature Col	282	66378
BTF3	0	-0.430675	0.784	0.059	0	Replicate 1	4h	Mature Col	282	66378
COX8A	0	-0.40539	0.791	0.066	0	Replicate 1	4h	Mature Col	282	66378
LMO4	0	-0.0203061	0.777	0.052	0	Replicate 1	4h	Mature Col	282	66378
MUC1	0	0.786712	0.78	0.055	0	Replicate 1	4h	Mature Col	282	66378
CHMP2B	0	-0.0518859	0.766	0.041	0	Replicate 1	4h	Mature Col	282	66378
ANKRD12	0	1.47868	0.748	0.023	0	Replicate 1	4h	Mature Col	282	66378
TJP3	0	1.08319	0.748	0.023	0	Replicate 1	4h	Mature Col	282	66378
MARCKSL1	0	0.368847	0.762	0.038	0	Replicate 1	4h	Mature Col	282	66378
MACC1	0	0.953347	0.759	0.035	0	Replicate 1	4h	Mature Col	282	66378
TSC22D1	0	-0.0431045	0.77	0.046	0	Replicate 1	4h	Mature Col	282	66378
EXOC6B	0	2.51843	0.745	0.022	0	Replicate 1	4h	Mature Col	282	66378
MYO6	0	1.01427	0.752	0.029	0	Replicate 1	4h	Mature Col	282	66378
RER1	0	0.0514159	0.759	0.037	0	Replicate 1	4h	Mature Col	282	66378
B4GALT1	0	0.532915	0.759	0.037	0	Replicate 1	4h	Mature Col	282	66378
ALDH2	0	-0.129703	0.766	0.044	0	Replicate 1	4h	Mature Col	282	66378
IQGAP1	0	1.01749	0.748	0.026	0	Replicate 1	4h	Mature Col	282	66378
B3GALT5	0	0.661073	0.755	0.033	0	Replicate 1	4h	Mature Col	282	66378
RNASE1	0	0.282531	0.798	0.077	0	Replicate 1	4h	Mature Col	282	66378
CSNK1A1	0	0.172685	0.762	0.041	0	Replicate 1	4h	Mature Col	282	66378
FAM3C	0	-0.11887	0.766	0.045	0	Replicate 1	4h	Mature Col	282	66378
ACTR3	0	-0.0615474	0.766	0.046	0	Replicate 1	4h	Mature Col	282	66378
SPCS1	0	-0.507594	0.784	0.064	0	Replicate 1	4h	Mature Col	282	66378
LGR4	0	1.1632	0.748	0.028	0	Replicate 1	4h	Mature Col	282	66378
SH3KBP1	0	0.459432	0.755	0.035	0	Replicate 1	4h	Mature Col	282	66378
SEC61B	0	-0.693247	0.784	0.065	0	Replicate 1	4h	Mature Col	282	66378
RNASEK	0	-0.400231	0.78	0.061	0	Replicate 1	4h	Mature Col	282	66378
LAMB3	0	1.30741	0.748	0.029	0	Replicate 1	4h	Mature Col	282	66378
SUB1	0	-0.742183	0.794	0.076	0	Replicate 1	4h	Mature Col	282	66378
CAMK2D	0	1.52252	0.745	0.027	0	Replicate 1	4h	Mature Col	282	66378
TNFRSF21	0	0.929855	0.748	0.03	0	Replicate 1	4h	Mature Col	282	66378
BTG1	0	-0.454342	0.78	0.062	0	Replicate 1	4h	Mature Col	282	66378
NPC2	0	-0.279107	0.777	0.059	0	Replicate 1	4h	Mature Col	282	66378
GOLM1	0	0.448793	0.748	0.031	0	Replicate 1	4h	Mature Col	282	66378
SELENOS	0	0.0576291	0.752	0.035	0	Replicate 1	4h	Mature Col	282	66378
REEP5	0	0.00711441	0.752	0.036	0	Replicate 1	4h	Mature Col	282	66378
PFN1	0	-0.226411	0.773	0.057	0	Replicate 1	4h	Mature Col	282	66378
LRRC1	0	0.904683	0.748	0.033	0	Replicate 1	4h	Mature Col	282	66378
YWHAE	0	-0.252152	0.762	0.047	0	Replicate 1	4h	Mature Col	282	66378
JUND	0	0.00221668	0.752	0.037	0	Replicate 1	4h	Mature Col	282	66378
CEACAM1	0	1.19879	0.734	0.019	0	Replicate 1	4h	Mature Col	282	66378
CLTC	0	0.62546	0.745	0.031	0	Replicate 1	4h	Mature Col	282	66378
DDX5	0	-0.160522	0.759	0.045	0	Replicate 1	4h	Mature Col	282	66378
LAMTOR5	0	-0.666	0.773	0.06	0	Replicate 1	4h	Mature Col	282	66378
ZNF706	0	-0.82962	0.78	0.067	0	Replicate 1	4h	Mature Col	282	66378
TOR1AIP2	0	0.510369	0.741	0.028	0	Replicate 1	4h	Mature Col	282	66378
IQGAP2	0	1.47425	0.734	0.021	0	Replicate 1	4h	Mature Col	282	66378
RAB11A	0	-0.623894	0.77	0.057	0	Replicate 1	4h	Mature Col	282	66378
ATP6V1G1	0	-0.610531	0.77	0.058	0	Replicate 1	4h	Mature Col	282	66378
HSPG2	0	1.73363	0.738	0.027	0	Replicate 1	4h	Mature Col	282	66378
TAGLN2	0	-0.214063	0.77	0.06	0	Replicate 1	4h	Mature Col	282	66378
HSPB1	0	-0.348115	0.773	0.063	0	Replicate 1	4h	Mature Col	282	66378
LCOR	0	0.878647	0.738	0.028	0	Replicate 1	4h	Mature Col	282	66378
RBM39	0	0.773795	0.738	0.028	0	Replicate 1	4h	Mature Col	282	66378
HNRNPU	0	0.575821	0.738	0.029	0	Replicate 1	4h	Mature Col	282	66378
VILL	0	0.375737	0.741	0.033	0	Replicate 1	4h	Mature Col	282	66378
CLTA	0	-0.540276	0.766	0.058	0	Replicate 1	4h	Mature Col	282	66378
NDUFC2	0	-0.657584	0.773	0.065	0	Replicate 1	4h	Mature Col	282	66378
WDR1	0	0.268047	0.738	0.031	0	Replicate 1	4h	Mature Col	282	66378
KLF3	0	0.744432	0.734	0.028	0	Replicate 1	4h	Mature Col	282	66378
PIP5K1B	0	1.80346	0.727	0.021	0	Replicate 1	4h	Mature Col	282	66378
BACE2	0	0.847595	0.734	0.028	0	Replicate 1	4h	Mature Col	282	66378
PRRC2C	0	1.32958	0.73	0.025	0	Replicate 1	4h	Mature Col	282	66378
CCNG2	0	-0.116376	0.748	0.043	0	Replicate 1	4h	Mature Col	282	66378
ZMYND8	0	1.88529	0.727	0.022	0	Replicate 1	4h	Mature Col	282	66378
NBL1	0	0.376556	0.734	0.03	0	Replicate 1	4h	Mature Col	282	66378
S100A16	0	-0.707387	0.773	0.069	0	Replicate 1	4h	Mature Col	282	66378
AREG	0	-0.154897	0.762	0.059	0	Replicate 1	4h	Mature Col	282	66378
PPA1	0	-0.652967	0.777	0.074	0	Replicate 1	4h	Mature Col	282	66378
C1orf21	0	0.938548	0.73	0.027	0	Replicate 1	4h	Mature Col	282	66378
REEP3	0	0.196015	0.741	0.038	0	Replicate 1	4h	Mature Col	282	66378
SRSF9	0	-0.498656	0.752	0.049	0	Replicate 1	4h	Mature Col	282	66378
UGP2	0	0.103232	0.738	0.036	0	Replicate 1	4h	Mature Col	282	66378
EEF1B2	0	-0.763346	0.762	0.06	0	Replicate 1	4h	Mature Col	282	66378
SRSF3	0	-0.666764	0.762	0.06	0	Replicate 1	4h	Mature Col	282	66378
LASP1	0	0.159802	0.738	0.036	0	Replicate 1	4h	Mature Col	282	66378
CHMP2A	0	-0.566185	0.759	0.057	0	Replicate 1	4h	Mature Col	282	66378
WASF2	0	0.553706	0.734	0.033	0	Replicate 1	4h	Mature Col	282	66378
SH3D19	0	1.3422	0.727	0.026	0	Replicate 1	4h	Mature Col	282	66378
ATP2A2	0	0.874594	0.727	0.026	0	Replicate 1	4h	Mature Col	282	66378
ATP5PD	0	-0.533353	0.755	0.054	0	Replicate 1	4h	Mature Col	282	66378
TMBIM1	0	-0.0533392	0.738	0.038	0	Replicate 1	4h	Mature Col	282	66378
OCIAD2	0	-0.705459	0.766	0.066	0	Replicate 1	4h	Mature Col	282	66378
BCAP31	0	0.638493	0.723	0.023	0	Replicate 1	4h	Mature Col	282	66378
EIF3A	0	0.770526	0.727	0.028	0	Replicate 1	4h	Mature Col	282	66378
NR2F6	0	0.563435	0.727	0.029	0	Replicate 1	4h	Mature Col	282	66378
RACK1	0	-0.647315	0.759	0.062	0	Replicate 1	4h	Mature Col	282	66378
TMEM141	0	-0.533641	0.762	0.065	0	Replicate 1	4h	Mature Col	282	66378
MTUS1	0	1.19144	0.723	0.026	0	Replicate 1	4h	Mature Col	282	66378
SSR4	0	-0.473167	0.748	0.052	0	Replicate 1	4h	Mature Col	282	66378
MZT2B	0	-0.412412	0.745	0.05	0	Replicate 1	4h	Mature Col	282	66378
CAPZA2	0	-0.418719	0.738	0.043	0	Replicate 1	4h	Mature Col	282	66378
FDFT1	0	0.240816	0.741	0.046	0	Replicate 1	4h	Mature Col	282	66378
PLEKHA1	0	0.232795	0.73	0.035	0	Replicate 1	4h	Mature Col	282	66378
ERP29	0	0.0872098	0.727	0.033	0	Replicate 1	4h	Mature Col	282	66378
TM9SF2	0	0.500408	0.72	0.026	0	Replicate 1	4h	Mature Col	282	66378
DYNLRB1	0	-0.685981	0.755	0.061	0	Replicate 1	4h	Mature Col	282	66378
DHRS9	0	1.13904	0.72	0.027	0	Replicate 1	4h	Mature Col	282	66378
TMEM176B	0	0.55359	0.72	0.028	0	Replicate 1	4h	Mature Col	282	66378
ITFG1	0	1.22574	0.716	0.024	0	Replicate 1	4h	Mature Col	282	66378
HIGD1A	0	-0.485085	0.752	0.061	0	Replicate 1	4h	Mature Col	282	66378
F11R	0	0.353822	0.727	0.036	0	Replicate 1	4h	Mature Col	282	66378
CAB39	0	0.500035	0.723	0.032	0	Replicate 1	4h	Mature Col	282	66378
RASSF6	0	0.553231	0.72	0.029	0	Replicate 1	4h	Mature Col	282	66378
RNASE4	0	0.288306	0.72	0.029	0	Replicate 1	4h	Mature Col	282	66378
SLPI	0	0.0225866	0.745	0.054	0	Replicate 1	4h	Mature Col	282	66378
SH3GLB1	0	-0.214783	0.734	0.044	0	Replicate 1	4h	Mature Col	282	66378
CNGA1	0	0.432331	0.716	0.026	0	Replicate 1	4h	Mature Col	282	66378
RAB11FIP1	0	0.262627	0.73	0.04	0	Replicate 1	4h	Mature Col	282	66378
ATP5F1C	0	-0.413893	0.738	0.048	0	Replicate 1	4h	Mature Col	282	66378
RNF186	0	0.188741	0.727	0.038	0	Replicate 1	4h	Mature Col	282	66378
MBNL1	0	1.49642	0.713	0.024	0	Replicate 1	4h	Mature Col	282	66378
FNDC3B	0	1.92648	0.716	0.027	0	Replicate 1	4h	Mature Col	282	66378
SQSTM1	0	0.0204497	0.734	0.045	0	Replicate 1	4h	Mature Col	282	66378
ATP6V0B	0	-0.0493888	0.723	0.035	0	Replicate 1	4h	Mature Col	282	66378
NR3C2	0	2.56408	0.706	0.018	0	Replicate 1	4h	Mature Col	282	66378
CLIC5	0	0.940825	0.713	0.025	0	Replicate 1	4h	Mature Col	282	66378
SEM1	0	-0.671653	0.741	0.053	0	Replicate 1	4h	Mature Col	282	66378
RTN3	0	0.543418	0.713	0.025	0	Replicate 1	4h	Mature Col	282	66378
SRRM2	0	1.54333	0.709	0.021	0	Replicate 1	4h	Mature Col	282	66378
PLXNB2	0	0.99628	0.713	0.025	0	Replicate 1	4h	Mature Col	282	66378
MTDH	0	0.687925	0.713	0.026	0	Replicate 1	4h	Mature Col	282	66378
SLC44A1	0	0.734808	0.713	0.026	0	Replicate 1	4h	Mature Col	282	66378
PTEN	0	0.893433	0.713	0.026	0	Replicate 1	4h	Mature Col	282	66378
UBE2L3	0	-0.558074	0.738	0.051	0	Replicate 1	4h	Mature Col	282	66378
PSMB1	0	-0.616991	0.741	0.055	0	Replicate 1	4h	Mature Col	282	66378
SLC1A1	0	1.22216	0.709	0.023	0	Replicate 1	4h	Mature Col	282	66378
TUBA1B	0	-0.117901	0.727	0.041	0	Replicate 1	4h	Mature Col	282	66378
GABARAPL2	0	-0.894135	0.745	0.059	0	Replicate 1	4h	Mature Col	282	66378
PAK2	0	0.213517	0.716	0.031	0	Replicate 1	4h	Mature Col	282	66378
ZFAND3	0	1.75664	0.709	0.024	0	Replicate 1	4h	Mature Col	282	66378
VCL	0	1.05862	0.709	0.024	0	Replicate 1	4h	Mature Col	282	66378
NDUFV2	0	-0.609275	0.741	0.056	0	Replicate 1	4h	Mature Col	282	66378
OCIAD1	0	-0.0210966	0.72	0.036	0	Replicate 1	4h	Mature Col	282	66378
EMP1	0	0.700701	0.716	0.032	0	Replicate 1	4h	Mature Col	282	66378
EIF4A1	0	-0.313637	0.734	0.05	0	Replicate 1	4h	Mature Col	282	66378
NEDD4L	0	1.41764	0.709	0.025	0	Replicate 1	4h	Mature Col	282	66378
PRELID1	0	-0.698692	0.745	0.062	0	Replicate 1	4h	Mature Col	282	66378
SLC25A24	0	0.170308	0.716	0.033	0	Replicate 1	4h	Mature Col	282	66378
HADHA	0	0.308373	0.713	0.03	0	Replicate 1	4h	Mature Col	282	66378
BTNL8	0	1.77265	0.699	0.016	0	Replicate 1	4h	Mature Col	282	66378
TJP2	0	1.35564	0.706	0.023	0	Replicate 1	4h	Mature Col	282	66378
RAB14	0	0.289829	0.709	0.027	0	Replicate 1	4h	Mature Col	282	66378
SURF4	0	0.521999	0.706	0.024	0	Replicate 1	4h	Mature Col	282	66378
TALDO1	0	-0.353819	0.727	0.045	0	Replicate 1	4h	Mature Col	282	66378
HTATIP2	0	-0.371239	0.723	0.041	0	Replicate 1	4h	Mature Col	282	66378
JUP	0	0.28607	0.713	0.031	0	Replicate 1	4h	Mature Col	282	66378
LMNA	0	0.350847	0.713	0.032	0	Replicate 1	4h	Mature Col	282	66378
GALNT7	0	0.815816	0.706	0.025	0	Replicate 1	4h	Mature Col	282	66378
ARPC1A	0	-0.306142	0.723	0.042	0	Replicate 1	4h	Mature Col	282	66378
GNAQ	0	1.92071	0.702	0.021	0	Replicate 1	4h	Mature Col	282	66378
FGD4	0	2.09239	0.702	0.021	0	Replicate 1	4h	Mature Col	282	66378
RAP1B	0	0.0612754	0.72	0.039	0	Replicate 1	4h	Mature Col	282	66378
SIPA1L3	0	2.2937	0.699	0.018	0	Replicate 1	4h	Mature Col	282	66378
NDUFS5	0	-0.866043	0.752	0.072	0	Replicate 1	4h	Mature Col	282	66378
JUN	0	0.815436	0.709	0.029	0	Replicate 1	4h	Mature Col	282	66378
PTPRK	0	1.89979	0.702	0.022	0	Replicate 1	4h	Mature Col	282	66378
ATP8B1	0	0.771845	0.709	0.029	0	Replicate 1	4h	Mature Col	282	66378
HNRNPC	0	0.234622	0.713	0.034	0	Replicate 1	4h	Mature Col	282	66378
MARVELD3	0	0.69246	0.709	0.03	0	Replicate 1	4h	Mature Col	282	66378
SEMA3B	0	1.70872	0.695	0.017	0	Replicate 1	4h	Mature Col	282	66378
LMAN2	0	0.168325	0.709	0.031	0	Replicate 1	4h	Mature Col	282	66378
SMCHD1	0	1.50538	0.699	0.021	0	Replicate 1	4h	Mature Col	282	66378
DNM2	0	0.811688	0.706	0.028	0	Replicate 1	4h	Mature Col	282	66378
ATP5MF	0	-0.891924	0.741	0.064	0	Replicate 1	4h	Mature Col	282	66378
SERP1	0	-0.642079	0.73	0.053	0	Replicate 1	4h	Mature Col	282	66378
MUC17	0	0.860663	0.702	0.025	0	Replicate 1	4h	Mature Col	282	66378
RALBP1	0	0.02018	0.709	0.032	0	Replicate 1	4h	Mature Col	282	66378
RPS21	0	-0.838381	0.748	0.072	0	Replicate 1	4h	Mature Col	282	66378
LRPAP1	0	0.509047	0.702	0.026	0	Replicate 1	4h	Mature Col	282	66378
SNX9	0	0.879158	0.702	0.026	0	Replicate 1	4h	Mature Col	282	66378
OPTN	0	-0.261601	0.716	0.04	0	Replicate 1	4h	Mature Col	282	66378
CSDE1	0	-0.0196272	0.713	0.038	0	Replicate 1	4h	Mature Col	282	66378
KRTCAP2	0	-0.191138	0.713	0.038	0	Replicate 1	4h	Mature Col	282	66378
ROCK2	0	1.02079	0.702	0.027	0	Replicate 1	4h	Mature Col	282	66378
PHACTR2	0	2.11915	0.695	0.021	0	Replicate 1	4h	Mature Col	282	66378
AGRN	0	2.22544	0.688	0.015	0	Replicate 1	4h	Mature Col	282	66378
GFPT1	0	0.619319	0.699	0.026	0	Replicate 1	4h	Mature Col	282	66378
SEC62	0	-0.113127	0.709	0.036	0	Replicate 1	4h	Mature Col	282	66378
ATP5ME	0	-0.74564	0.73	0.057	0	Replicate 1	4h	Mature Col	282	66378
PTBP3	0	0.307433	0.706	0.033	0	Replicate 1	4h	Mature Col	282	66378
EIF4A2	0	-0.343068	0.716	0.044	0	Replicate 1	4h	Mature Col	282	66378
HNRNPK	0	0.0107717	0.706	0.034	0	Replicate 1	4h	Mature Col	282	66378
CD151	0	0.162604	0.706	0.034	0	Replicate 1	4h	Mature Col	282	66378
RPS17	0	-1.00676	0.745	0.074	0	Replicate 1	4h	Mature Col	282	66378
TMED4	0	0.150619	0.702	0.031	0	Replicate 1	4h	Mature Col	282	66378
NDUFB7	0	-0.429118	0.709	0.038	0	Replicate 1	4h	Mature Col	282	66378
BLVRB	0	-0.456525	0.713	0.042	0	Replicate 1	4h	Mature Col	282	66378
TBCA	0	-0.894191	0.723	0.053	0	Replicate 1	4h	Mature Col	282	66378
PLEC	0	1.2004	0.691	0.021	0	Replicate 1	4h	Mature Col	282	66378
VPS28	0	-0.264327	0.709	0.039	0	Replicate 1	4h	Mature Col	282	66378
HIST1H2AC	0	-0.356246	0.713	0.044	0	Replicate 1	4h	Mature Col	282	66378
PABPC1	0	0.0586029	0.709	0.04	0	Replicate 1	4h	Mature Col	282	66378
ETV6	0	2.1396	0.688	0.019	0	Replicate 1	4h	Mature Col	282	66378
GCC2	0	0.680869	0.695	0.027	0	Replicate 1	4h	Mature Col	282	66378
PHPT1	0	-0.604225	0.72	0.052	0	Replicate 1	4h	Mature Col	282	66378
PDCD4	0	0.32794	0.702	0.034	0	Replicate 1	4h	Mature Col	282	66378
HADHB	0	-0.0681383	0.706	0.039	0	Replicate 1	4h	Mature Col	282	66378
FAM162A	0	-0.703679	0.723	0.056	0	Replicate 1	4h	Mature Col	282	66378
CPD	0	0.777949	0.688	0.021	0	Replicate 1	4h	Mature Col	282	66378
ATP5F1D	0	-0.446212	0.716	0.049	0	Replicate 1	4h	Mature Col	282	66378
RALA	0	-0.208421	0.706	0.04	0	Replicate 1	4h	Mature Col	282	66378
ERP44	0	0.590634	0.691	0.025	0	Replicate 1	4h	Mature Col	282	66378
ZFP36	0	1.0583	0.684	0.019	0	Replicate 1	4h	Mature Col	282	66378
TMC5	0	1.2158	0.688	0.023	0	Replicate 1	4h	Mature Col	282	66378
FOXP1	0	2.2335	0.684	0.02	0	Replicate 1	4h	Mature Col	282	66378
FUCA1	0	0.436268	0.691	0.027	0	Replicate 1	4h	Mature Col	282	66378
GALNT3	0	0.565998	0.691	0.027	0	Replicate 1	4h	Mature Col	282	66378
INPP4B	0	1.80336	0.688	0.024	0	Replicate 1	4h	Mature Col	282	66378
ARHGAP5	0	0.70145	0.691	0.027	0	Replicate 1	4h	Mature Col	282	66378
PATJ	0	2.23144	0.684	0.021	0	Replicate 1	4h	Mature Col	282	66378
ARHGAP26	0	2.35985	0.684	0.021	0	Replicate 1	4h	Mature Col	282	66378
YWHAQ	0	-0.217805	0.699	0.036	0	Replicate 1	4h	Mature Col	282	66378
MANF	0	0.0962182	0.699	0.036	0	Replicate 1	4h	Mature Col	282	66378
BCKDHB	0	1.90418	0.681	0.02	0	Replicate 1	4h	Mature Col	282	66378
CLDN1	0	0.275502	0.702	0.041	0	Replicate 1	4h	Mature Col	282	66378
SBDS	0	-0.540453	0.713	0.052	0	Replicate 1	4h	Mature Col	282	66378
ISG20	0	-0.569215	0.716	0.055	0	Replicate 1	4h	Mature Col	282	66378
RAB5IF	0	-0.579954	0.716	0.055	0	Replicate 1	4h	Mature Col	282	66378
MACF1	0	1.8108	0.681	0.021	0	Replicate 1	4h	Mature Col	282	66378
H1F0	0	0.671142	0.681	0.021	0	Replicate 1	4h	Mature Col	282	66378
AURKAIP1	0	-0.320665	0.702	0.042	0	Replicate 1	4h	Mature Col	282	66378
SF3B6	0	-0.913731	0.716	0.056	0	Replicate 1	4h	Mature Col	282	66378
PCBP1	0	-0.338092	0.699	0.039	0	Replicate 1	4h	Mature Col	282	66378
MYO5B	0	0.817332	0.688	0.028	0	Replicate 1	4h	Mature Col	282	66378
SEPTIN7	0	-0.126625	0.695	0.036	0	Replicate 1	4h	Mature Col	282	66378
DUOX2	0	0.517256	0.695	0.036	0	Replicate 1	4h	Mature Col	282	66378
BTNL3	0	0.708685	0.681	0.023	0	Replicate 1	4h	Mature Col	282	66378
ARID1B	0	2.44893	0.677	0.019	0	Replicate 1	4h	Mature Col	282	66378
SPPL2A	0	0.787364	0.681	0.023	0	Replicate 1	4h	Mature Col	282	66378
PPP1CB	0	-0.214812	0.695	0.037	0	Replicate 1	4h	Mature Col	282	66378
H2AFJ	0	-0.44203	0.699	0.041	0	Replicate 1	4h	Mature Col	282	66378
FAM177A1	0	-0.364843	0.702	0.044	0	Replicate 1	4h	Mature Col	282	66378
ATP5PO	0	-0.754078	0.713	0.055	0	Replicate 1	4h	Mature Col	282	66378
ZBTB7A	0	0.779344	0.681	0.024	0	Replicate 1	4h	Mature Col	282	66378
CTNNB1	0	0.377738	0.688	0.031	0	Replicate 1	4h	Mature Col	282	66378
H2AFY	0	-0.00695784	0.688	0.031	0	Replicate 1	4h	Mature Col	282	66378
GPA33	0	0.592445	0.684	0.028	0	Replicate 1	4h	Mature Col	282	66378
FRYL	0	2.03278	0.677	0.021	0	Replicate 1	4h	Mature Col	282	66378
AKAP9	0	1.53211	0.677	0.021	0	Replicate 1	4h	Mature Col	282	66378
LINC01133	0	-0.408991	0.699	0.043	0	Replicate 1	4h	Mature Col	282	66378
ZFP36L2	0	0.191876	0.688	0.032	0	Replicate 1	4h	Mature Col	282	66378
PDCD6	0	-0.326106	0.695	0.039	0	Replicate 1	4h	Mature Col	282	66378
UBE2B	0	-0.663811	0.706	0.05	0	Replicate 1	4h	Mature Col	282	66378
TXNRD1	0	0.386209	0.688	0.032	0	Replicate 1	4h	Mature Col	282	66378
ATP5MPL	0	-0.91717	0.72	0.064	0	Replicate 1	4h	Mature Col	282	66378
TMF1	0	0.444884	0.681	0.026	0	Replicate 1	4h	Mature Col	282	66378
SEPTIN11	0	0.413344	0.684	0.029	0	Replicate 1	4h	Mature Col	282	66378
LAMP1	0	0.56563	0.681	0.026	0	Replicate 1	4h	Mature Col	282	66378
TDP2	0	-0.308563	0.691	0.036	0	Replicate 1	4h	Mature Col	282	66378
JAK1	0	0.952207	0.677	0.023	0	Replicate 1	4h	Mature Col	282	66378
USP53	0	1.35958	0.677	0.023	0	Replicate 1	4h	Mature Col	282	66378
RND3	0	0.694552	0.677	0.024	0	Replicate 1	4h	Mature Col	282	66378
AGAP1	0	2.73842	0.67	0.017	0	Replicate 1	4h	Mature Col	282	66378
RNF7	0	-0.718499	0.706	0.054	0	Replicate 1	4h	Mature Col	282	66378
PPP1R14D	0	-0.510826	0.699	0.047	0	Replicate 1	4h	Mature Col	282	66378
ATP6V0C	0	-0.00703587	0.684	0.033	0	Replicate 1	4h	Mature Col	282	66378
SLC6A8	0	0.870133	0.667	0.016	0	Replicate 1	4h	Mature Col	282	66378
PFDN5	0	-1.04413	0.709	0.058	0	Replicate 1	4h	Mature Col	282	66378
MECOM	0	2.10269	0.674	0.024	0	Replicate 1	4h	Mature Col	282	66378
KMT2E	0	1.28082	0.67	0.02	0	Replicate 1	4h	Mature Col	282	66378
SPCS2	0	-0.113193	0.684	0.034	0	Replicate 1	4h	Mature Col	282	66378
UGCG	0	1.2697	0.67	0.021	0	Replicate 1	4h	Mature Col	282	66378
APPL2	0	0.933957	0.67	0.021	0	Replicate 1	4h	Mature Col	282	66378
ADAM10	0	0.732996	0.677	0.028	0	Replicate 1	4h	Mature Col	282	66378
EBP	0	0.289409	0.681	0.032	0	Replicate 1	4h	Mature Col	282	66378
SQLE	0	0.489862	0.681	0.033	0	Replicate 1	4h	Mature Col	282	66378
VSIG2	0	0.425515	0.677	0.029	0	Replicate 1	4h	Mature Col	282	66378
STK24	0	0.437201	0.677	0.029	0	Replicate 1	4h	Mature Col	282	66378
TMOD3	0	0.078443	0.681	0.033	0	Replicate 1	4h	Mature Col	282	66378
VMP1	0	1.31565	0.67	0.022	0	Replicate 1	4h	Mature Col	282	66378
THRAP3	0	1.06567	0.667	0.02	0	Replicate 1	4h	Mature Col	282	66378
SEC31A	0	1.00517	0.67	0.023	0	Replicate 1	4h	Mature Col	282	66378
ATP2B1	0	1.27682	0.67	0.023	0	Replicate 1	4h	Mature Col	282	66378
GIPC1	0	-0.104529	0.684	0.037	0	Replicate 1	4h	Mature Col	282	66378
EIF2S2	0	-0.973338	0.706	0.059	0	Replicate 1	4h	Mature Col	282	66378
MSMO1	0	-0.206713	0.699	0.052	0	Replicate 1	4h	Mature Col	282	66378
PPP2CB	0	-0.0409074	0.677	0.031	0	Replicate 1	4h	Mature Col	282	66378
LINC00511	0	2.78785	0.663	0.017	0	Replicate 1	4h	Mature Col	282	66378
RHEB	0	-0.436134	0.688	0.042	0	Replicate 1	4h	Mature Col	282	66378
RPS9	0	-0.813197	0.713	0.067	0	Replicate 1	4h	Mature Col	282	66378
RAB1A	0	0.178884	0.674	0.029	0	Replicate 1	4h	Mature Col	282	66378
POLR2L	0	-0.938815	0.706	0.061	0	Replicate 1	4h	Mature Col	282	66378
ERBB3	0	1.01867	0.667	0.022	0	Replicate 1	4h	Mature Col	282	66378
KLK11	0	0.485864	0.674	0.029	0	Replicate 1	4h	Mature Col	282	66378
YWHAH	0	-0.353232	0.691	0.046	0	Replicate 1	4h	Mature Col	282	66378
AAK1	0	1.54971	0.663	0.019	0	Replicate 1	4h	Mature Col	282	66378
RNF181	0	-0.373522	0.681	0.037	0	Replicate 1	4h	Mature Col	282	66378
UBXN4	0	-0.012392	0.677	0.033	0	Replicate 1	4h	Mature Col	282	66378
PDE4D	0	2.86825	0.663	0.019	0	Replicate 1	4h	Mature Col	282	66378
ADGRG6	0	1.1011	0.667	0.023	0	Replicate 1	4h	Mature Col	282	66378
PIAS1	0	1.94702	0.663	0.019	0	Replicate 1	4h	Mature Col	282	66378
NPTN	0	0.387766	0.67	0.026	0	Replicate 1	4h	Mature Col	282	66378
LHFPL2	0	1.60662	0.66	0.018	0	Replicate 1	4h	Mature Col	282	66378
CGN	0	1.20019	0.66	0.019	0	Replicate 1	4h	Mature Col	282	66378
CDCP1	0	1.18406	0.663	0.022	0	Replicate 1	4h	Mature Col	282	66378
NIPBL	0	1.69312	0.66	0.019	0	Replicate 1	4h	Mature Col	282	66378
EGFR	0	1.67003	0.66	0.019	0	Replicate 1	4h	Mature Col	282	66378
ETFA	0	-0.0933276	0.674	0.033	0	Replicate 1	4h	Mature Col	282	66378
MCU	0	1.77065	0.66	0.02	0	Replicate 1	4h	Mature Col	282	66378
MLEC	0	0.245791	0.67	0.03	0	Replicate 1	4h	Mature Col	282	66378
SYAP1	0	0.00780749	0.667	0.027	0	Replicate 1	4h	Mature Col	282	66378
ACY1	0	0.59572	0.66	0.021	0	Replicate 1	4h	Mature Col	282	66378
PGAM1	0	-0.192939	0.67	0.031	0	Replicate 1	4h	Mature Col	282	66378
SMAD3	0	1.77186	0.66	0.021	0	Replicate 1	4h	Mature Col	282	66378
FDPS	0	-0.215017	0.695	0.056	0	Replicate 1	4h	Mature Col	282	66378
SRSF7	0	-0.426053	0.681	0.043	0	Replicate 1	4h	Mature Col	282	66378
DUSP4	0	0.385212	0.667	0.029	0	Replicate 1	4h	Mature Col	282	66378
ELF1	0	0.959951	0.66	0.022	0	Replicate 1	4h	Mature Col	282	66378
DNAJC3	0	0.586461	0.663	0.025	0	Replicate 1	4h	Mature Col	282	66378
CHP1	0	-0.181929	0.674	0.036	0	Replicate 1	4h	Mature Col	282	66378
RRAS	0	-0.173249	0.67	0.032	0	Replicate 1	4h	Mature Col	282	66378
RPSA	0	-0.615163	0.684	0.047	0	Replicate 1	4h	Mature Col	282	66378
SRD5A3	0	0.389713	0.663	0.026	0	Replicate 1	4h	Mature Col	282	66378
PARP4	0	0.907384	0.66	0.023	0	Replicate 1	4h	Mature Col	282	66378
EIF1AX	0	-0.374827	0.677	0.04	0	Replicate 1	4h	Mature Col	282	66378
TMEM256	0	-0.691893	0.688	0.051	0	Replicate 1	4h	Mature Col	282	66378
IDI1	0	-0.290147	0.684	0.048	0	Replicate 1	4h	Mature Col	282	66378
CDC42SE2	0	0.510969	0.663	0.028	0	Replicate 1	4h	Mature Col	282	66378
MAP1LC3B	0	-0.803483	0.691	0.056	0	Replicate 1	4h	Mature Col	282	66378
KIAA1522	0	0.312809	0.663	0.029	0	Replicate 1	4h	Mature Col	282	66378
TMCO1	0	0.219672	0.663	0.029	0	Replicate 1	4h	Mature Col	282	66378
TMC4	0	1.09537	0.652	0.018	0	Replicate 1	4h	Mature Col	282	66378
BRI3	0	-0.431671	0.684	0.051	0	Replicate 1	4h	Mature Col	282	66378
HNF4G	0	1.14121	0.656	0.023	0	Replicate 1	4h	Mature Col	282	66378
GSKIP	0	-0.437593	0.67	0.037	0	Replicate 1	4h	Mature Col	282	66378
VPS4B	0	0.33698	0.66	0.027	0	Replicate 1	4h	Mature Col	282	66378
CDV3	0	-0.132489	0.663	0.031	0	Replicate 1	4h	Mature Col	282	66378
ASPH	0	0.455307	0.663	0.031	0	Replicate 1	4h	Mature Col	282	66378
ALDH1A1	0	0.112298	0.67	0.038	0	Replicate 1	4h	Mature Col	282	66378
TAX1BP3	0	-0.6082	0.674	0.042	0	Replicate 1	4h	Mature Col	282	66378
LDLR	0	1.07071	0.656	0.024	0	Replicate 1	4h	Mature Col	282	66378
KCMF1	0	0.402518	0.66	0.029	0	Replicate 1	4h	Mature Col	282	66378
LRRFIP2	0	0.555014	0.656	0.025	0	Replicate 1	4h	Mature Col	282	66378
KIF13B	0	1.49647	0.652	0.021	0	Replicate 1	4h	Mature Col	282	66378
TRAPPC5	0	-0.220932	0.667	0.036	0	Replicate 1	4h	Mature Col	282	66378
MGAT5	0	1.92807	0.649	0.019	0	Replicate 1	4h	Mature Col	282	66378
SH3RF1	0	2.0213	0.649	0.019	0	Replicate 1	4h	Mature Col	282	66378
NUDT4	0	-0.0686726	0.663	0.033	0	Replicate 1	4h	Mature Col	282	66378
EFNB2	0	0.779451	0.652	0.022	0	Replicate 1	4h	Mature Col	282	66378
SEC11A	0	0.00913287	0.663	0.033	0	Replicate 1	4h	Mature Col	282	66378
DHRS3	0	0.684446	0.652	0.023	0	Replicate 1	4h	Mature Col	282	66378
CHD9	0	1.75972	0.649	0.02	0	Replicate 1	4h	Mature Col	282	66378
CHMP3	0	-0.595255	0.674	0.046	0	Replicate 1	4h	Mature Col	282	66378
NDUFC1	0	-0.907131	0.684	0.056	0	Replicate 1	4h	Mature Col	282	66378
USP9X	0	1.07678	0.649	0.021	0	Replicate 1	4h	Mature Col	282	66378
ALDH18A1	0	0.895749	0.649	0.022	0	Replicate 1	4h	Mature Col	282	66378
CTTN	0	0.249765	0.656	0.029	0	Replicate 1	4h	Mature Col	282	66378
ROMO1	0	-0.985398	0.681	0.054	0	Replicate 1	4h	Mature Col	282	66378
C1orf116	0	0.317424	0.652	0.026	0	Replicate 1	4h	Mature Col	282	66378
MXI1	0	0.479883	0.652	0.026	0	Replicate 1	4h	Mature Col	282	66378
TOB1	0	-0.0423085	0.656	0.03	0	Replicate 1	4h	Mature Col	282	66378
RPS5	0	-0.717765	0.677	0.051	0	Replicate 1	4h	Mature Col	282	66378
PPIG	0	0.272872	0.649	0.024	0	Replicate 1	4h	Mature Col	282	66378
ZSWIM6	0	2.62448	0.642	0.017	0	Replicate 1	4h	Mature Col	282	66378
C1GALT1	0	0.767074	0.649	0.024	0	Replicate 1	4h	Mature Col	282	66378
GSTK1	0	0.162558	0.652	0.027	0	Replicate 1	4h	Mature Col	282	66378
ERGIC3	0	0.847689	0.642	0.018	0	Replicate 1	4h	Mature Col	282	66378
PKP4	0	2.12064	0.642	0.019	0	Replicate 1	4h	Mature Col	282	66378
ZNF292	0	1.96476	0.642	0.019	0	Replicate 1	4h	Mature Col	282	66378
KMT2C	0	1.92803	0.642	0.019	0	Replicate 1	4h	Mature Col	282	66378
HNRNPF	0	-0.183157	0.656	0.033	0	Replicate 1	4h	Mature Col	282	66378
TJP1	0	0.843802	0.649	0.026	0	Replicate 1	4h	Mature Col	282	66378
AK4	0	0.434922	0.649	0.027	0	Replicate 1	4h	Mature Col	282	66378
FAM13A	0	1.82046	0.642	0.02	0	Replicate 1	4h	Mature Col	282	66378
UBE2D2	0	-0.107183	0.652	0.03	0	Replicate 1	4h	Mature Col	282	66378
SDCBP	0	-0.571673	0.663	0.041	0	Replicate 1	4h	Mature Col	282	66378
SVIL	0	1.8917	0.642	0.02	0	Replicate 1	4h	Mature Col	282	66378
ADIPOR2	0	0.95636	0.642	0.02	0	Replicate 1	4h	Mature Col	282	66378
SLC15A1	0	1.36992	0.638	0.016	0	Replicate 1	4h	Mature Col	282	66378
ABHD2	0	0.839489	0.645	0.023	0	Replicate 1	4h	Mature Col	282	66378
SUMO1	0	-0.934307	0.67	0.049	0	Replicate 1	4h	Mature Col	282	66378
GTF3C6	0	-0.856139	0.674	0.053	0	Replicate 1	4h	Mature Col	282	66378
PPP1CA	0	-0.0544497	0.649	0.028	0	Replicate 1	4h	Mature Col	282	66378
CCDC68	0	0.0973652	0.649	0.028	0	Replicate 1	4h	Mature Col	282	66378
SREBF2	0	1.64203	0.638	0.017	0	Replicate 1	4h	Mature Col	282	66378
ADGRF1	0	0.642627	0.645	0.025	0	Replicate 1	4h	Mature Col	282	66378
CTBP2	0	0.642765	0.645	0.025	0	Replicate 1	4h	Mature Col	282	66378
PPP1R14B	0	-0.572971	0.66	0.04	0	Replicate 1	4h	Mature Col	282	66378
DYNC1H1	0	1.05722	0.642	0.022	0	Replicate 1	4h	Mature Col	282	66378
ST6GALNAC1	0	0.423249	0.642	0.022	0	Replicate 1	4h	Mature Col	282	66378
DDX17	0	0.493487	0.645	0.025	0	Replicate 1	4h	Mature Col	282	66378
BIRC6	0	1.99122	0.638	0.019	0	Replicate 1	4h	Mature Col	282	66378
HNRNPH3	0	0.342689	0.642	0.023	0	Replicate 1	4h	Mature Col	282	66378
NEDD8	0	-0.652002	0.663	0.044	0	Replicate 1	4h	Mature Col	282	66378
CTSH	0	0.475565	0.642	0.023	0	Replicate 1	4h	Mature Col	282	66378
SEPTIN9	0	0.821153	0.642	0.023	0	Replicate 1	4h	Mature Col	282	66378
KDELR1	0	0.474829	0.642	0.023	0	Replicate 1	4h	Mature Col	282	66378
NME2	0	-1.00005	0.677	0.059	0	Replicate 1	4h	Mature Col	282	66378
RAB7A	0	0.34391	0.645	0.027	0	Replicate 1	4h	Mature Col	282	66378
GNB2	0	0.0477629	0.645	0.027	0	Replicate 1	4h	Mature Col	282	66378
PTK2	0	1.59042	0.638	0.02	0	Replicate 1	4h	Mature Col	282	66378
PAFAH1B1	0	0.524372	0.645	0.027	0	Replicate 1	4h	Mature Col	282	66378
ACAP2	0	1.43261	0.635	0.018	0	Replicate 1	4h	Mature Col	282	66378
MRPS36	0	-0.75254	0.656	0.04	0	Replicate 1	4h	Mature Col	282	66378
PSMA2	0	-0.743629	0.66	0.044	0	Replicate 1	4h	Mature Col	282	66378
DNAJC15	0	-0.518652	0.656	0.04	0	Replicate 1	4h	Mature Col	282	66378
NDFIP2	0	0.236912	0.642	0.026	0	Replicate 1	4h	Mature Col	282	66378
PSMD8	0	-0.60069	0.66	0.044	0	Replicate 1	4h	Mature Col	282	66378
SERBP1	0	-0.254139	0.649	0.034	0	Replicate 1	4h	Mature Col	282	66378
COX17	0	-0.926246	0.67	0.055	0	Replicate 1	4h	Mature Col	282	66378
ARHGAP18	0	0.443342	0.645	0.03	0	Replicate 1	4h	Mature Col	282	66378
GSTO1	0	-0.588211	0.663	0.048	0	Replicate 1	4h	Mature Col	282	66378
FNBP1L	0	0.649771	0.638	0.024	0	Replicate 1	4h	Mature Col	282	66378
SRSF5	0	-0.336272	0.649	0.035	0	Replicate 1	4h	Mature Col	282	66378
G3BP2	0	-0.00123833	0.642	0.029	0	Replicate 1	4h	Mature Col	282	66378
TMED9	0	-0.0980166	0.642	0.029	0	Replicate 1	4h	Mature Col	282	66378
PPP2R2A	0	0.456401	0.642	0.029	0	Replicate 1	4h	Mature Col	282	66378
CHPT1	0	-0.017378	0.638	0.026	0	Replicate 1	4h	Mature Col	282	66378
CCL15	0	-0.0524833	0.645	0.033	0	Replicate 1	4h	Mature Col	282	66378
PRDX2	0	-0.403092	0.656	0.044	0	Replicate 1	4h	Mature Col	282	66378
NDUFA6	0	-0.337425	0.645	0.033	0	Replicate 1	4h	Mature Col	282	66378
CA12	0	0.764424	0.631	0.02	0	Replicate 1	4h	Mature Col	282	66378
UBE2K	0	0.0931224	0.638	0.028	0	Replicate 1	4h	Mature Col	282	66378
BTBD9	0	3.31509	0.624	0.014	0	Replicate 1	4h	Mature Col	282	66378
MICAL2	0	1.2409	0.631	0.021	0	Replicate 1	4h	Mature Col	282	66378
ATP5MC2	0	-0.62	0.649	0.039	0	Replicate 1	4h	Mature Col	282	66378
ORMDL2	0	-0.21302	0.642	0.032	0	Replicate 1	4h	Mature Col	282	66378
TMED2	0	-0.121442	0.638	0.028	0	Replicate 1	4h	Mature Col	282	66378
STAU1	0	0.235947	0.635	0.025	0	Replicate 1	4h	Mature Col	282	66378
PFKL	0	0.489722	0.631	0.021	0	Replicate 1	4h	Mature Col	282	66378
SRSF11	0	0.514941	0.631	0.022	0	Replicate 1	4h	Mature Col	282	66378
MYOF	0	1.08627	0.635	0.026	0	Replicate 1	4h	Mature Col	282	66378
RAN	0	-0.553874	0.652	0.043	0	Replicate 1	4h	Mature Col	282	66378
FUT3	0	0.853987	0.628	0.019	0	Replicate 1	4h	Mature Col	282	66378
DDT	0	-0.516069	0.649	0.04	0	Replicate 1	4h	Mature Col	282	66378
SRP9	0	-0.759705	0.652	0.044	0	Replicate 1	4h	Mature Col	282	66378
XRCC5	0	0.330037	0.635	0.027	0	Replicate 1	4h	Mature Col	282	66378
SAR1B	0	-0.0239942	0.635	0.027	0	Replicate 1	4h	Mature Col	282	66378
SNX3	0	-0.82293	0.656	0.048	0	Replicate 1	4h	Mature Col	282	66378
ABRACL	0	-0.78242	0.656	0.048	0	Replicate 1	4h	Mature Col	282	66378
PICALM	0	0.85764	0.631	0.023	0	Replicate 1	4h	Mature Col	282	66378
YY1	0	0.135864	0.635	0.027	0	Replicate 1	4h	Mature Col	282	66378
EEF2	0	-0.193971	0.642	0.034	0	Replicate 1	4h	Mature Col	282	66378
RIN2	0	1.95204	0.628	0.02	0	Replicate 1	4h	Mature Col	282	66378
RABGAP1L	0	1.12127	0.631	0.024	0	Replicate 1	4h	Mature Col	282	66378
MZT2A	0	-0.472471	0.645	0.038	0	Replicate 1	4h	Mature Col	282	66378
PSMD1	0	0.693519	0.631	0.024	0	Replicate 1	4h	Mature Col	282	66378
RNF19A	0	1.26462	0.628	0.021	0	Replicate 1	4h	Mature Col	282	66378
GHITM	0	0.0139192	0.635	0.029	0	Replicate 1	4h	Mature Col	282	66378
USH1C	0	0.446268	0.631	0.025	0	Replicate 1	4h	Mature Col	282	66378
LINC01578	0	-0.0269669	0.635	0.029	0	Replicate 1	4h	Mature Col	282	66378
HMGN1	0	-0.695762	0.652	0.046	0	Replicate 1	4h	Mature Col	282	66378
CNIH4	0	-0.231416	0.638	0.033	0	Replicate 1	4h	Mature Col	282	66378
PLSCR1	0	-0.278002	0.642	0.037	0	Replicate 1	4h	Mature Col	282	66378
NAPRT	0	0.340727	0.628	0.023	0	Replicate 1	4h	Mature Col	282	66378
ANKRD11	0	1.53122	0.624	0.019	0	Replicate 1	4h	Mature Col	282	66378
CFLAR	0	0.309596	0.635	0.031	0	Replicate 1	4h	Mature Col	282	66378
SKAP2	0	0.56568	0.628	0.024	0	Replicate 1	4h	Mature Col	282	66378
FBXO34	0	1.47224	0.624	0.02	0	Replicate 1	4h	Mature Col	282	66378
IGFBP2	0	0.940385	0.621	0.018	0	Replicate 1	4h	Mature Col	282	66378
ANAPC11	0	-0.882627	0.649	0.046	0	Replicate 1	4h	Mature Col	282	66378
MAP2K2	0	-0.392683	0.638	0.035	0	Replicate 1	4h	Mature Col	282	66378
CASK	0	1.25861	0.624	0.021	0	Replicate 1	4h	Mature Col	282	66378
BAIAP2L1	0	1.44357	0.621	0.019	0	Replicate 1	4h	Mature Col	282	66378
PRAG1	0	1.57795	0.621	0.019	0	Replicate 1	4h	Mature Col	282	66378
FUS	0	1.03996	0.621	0.019	0	Replicate 1	4h	Mature Col	282	66378
MIDN	0	0.938187	0.621	0.019	0	Replicate 1	4h	Mature Col	282	66378
GAL3ST1	0	1.17359	0.617	0.015	0	Replicate 1	4h	Mature Col	282	66378
SDC1	0	0.550927	0.621	0.02	0	Replicate 1	4h	Mature Col	282	66378
TRIP12	0	1.08775	0.621	0.02	0	Replicate 1	4h	Mature Col	282	66378
PPIC	0	0.00659591	0.631	0.03	0	Replicate 1	4h	Mature Col	282	66378
SERINC1	0	0.573861	0.621	0.02	0	Replicate 1	4h	Mature Col	282	66378
DNAJA1	0	-0.673227	0.642	0.041	0	Replicate 1	4h	Mature Col	282	66378
LUZP1	0	1.03974	0.621	0.021	0	Replicate 1	4h	Mature Col	282	66378
PRPF40A	0	0.525952	0.624	0.024	0	Replicate 1	4h	Mature Col	282	66378
CYBRD1	0	0.382313	0.638	0.038	0	Replicate 1	4h	Mature Col	282	66378
HDLBP	0	0.0530503	0.628	0.029	0	Replicate 1	4h	Mature Col	282	66378
NOL7	0	-0.777891	0.642	0.043	0	Replicate 1	4h	Mature Col	282	66378
MEP1A	0	1.23095	0.613	0.014	0	Replicate 1	4h	Mature Col	282	66378
SPTAN1	0	1.38961	0.617	0.018	0	Replicate 1	4h	Mature Col	282	66378
COMMD6	0	-0.837704	0.645	0.046	0	Replicate 1	4h	Mature Col	282	66378
COPE	0	-0.306426	0.631	0.032	0	Replicate 1	4h	Mature Col	282	66378
ZC3H15	0	-0.391232	0.631	0.033	0	Replicate 1	4h	Mature Col	282	66378
PARP14	0	0.748922	0.621	0.023	0	Replicate 1	4h	Mature Col	282	66378
CLDN23	0	0.432416	0.621	0.023	0	Replicate 1	4h	Mature Col	282	66378
PDXK	0	-0.109167	0.628	0.03	0	Replicate 1	4h	Mature Col	282	66378
LAMC2	0	0.0819649	0.631	0.034	0	Replicate 1	4h	Mature Col	282	66378
LAD1	0	0.0416641	0.624	0.027	0	Replicate 1	4h	Mature Col	282	66378
MYO7B	0	2.23342	0.61	0.013	0	Replicate 1	4h	Mature Col	282	66378
SSBP1	0	-0.886132	0.638	0.041	0	Replicate 1	4h	Mature Col	282	66378
AK1	0	-0.0727841	0.624	0.027	0	Replicate 1	4h	Mature Col	282	66378
WSB2	0	0.0661137	0.621	0.024	0	Replicate 1	4h	Mature Col	282	66378
PEBP1	0	-0.309713	0.652	0.055	0	Replicate 1	4h	Mature Col	282	66378
NDUFB10	0	-0.7626	0.642	0.045	0	Replicate 1	4h	Mature Col	282	66378
SUMO3	0	-0.565851	0.631	0.034	0	Replicate 1	4h	Mature Col	282	66378
RALGPS2	0	1.51653	0.613	0.017	0	Replicate 1	4h	Mature Col	282	66378
CUL3	0	0.664822	0.617	0.021	0	Replicate 1	4h	Mature Col	282	66378
TMEM165	0	0.816182	0.621	0.025	0	Replicate 1	4h	Mature Col	282	66378
WWC1	0	1.63332	0.617	0.021	0	Replicate 1	4h	Mature Col	282	66378
HSPA1A	0	0.382109	0.621	0.025	0	Replicate 1	4h	Mature Col	282	66378
ACADVL	0	0.00128027	0.624	0.028	0	Replicate 1	4h	Mature Col	282	66378
IGF2BP2	0	1.67848	0.613	0.018	0	Replicate 1	4h	Mature Col	282	66378
LINC01559	0	-0.340011	0.628	0.033	0	Replicate 1	4h	Mature Col	282	66378
ANXA10	0	-0.326864	0.635	0.041	0	Replicate 1	4h	Mature Col	282	66378
NEDD9	0	1.10253	0.613	0.019	0	Replicate 1	4h	Mature Col	282	66378
MRPL14	0	-0.427402	0.628	0.034	0	Replicate 1	4h	Mature Col	282	66378
OS9	0	1.00268	0.61	0.016	0	Replicate 1	4h	Mature Col	282	66378
RHOF	0	-0.160688	0.624	0.03	0	Replicate 1	4h	Mature Col	282	66378
COMT	0	-0.341319	0.628	0.034	0	Replicate 1	4h	Mature Col	282	66378
RNASET2	0	0.257686	0.617	0.024	0	Replicate 1	4h	Mature Col	282	66378
DYNC1LI2	0	0.0107201	0.621	0.028	0	Replicate 1	4h	Mature Col	282	66378
LINC00486	0	-0.225184	0.624	0.032	0	Replicate 1	4h	Mature Col	282	66378
HNRNPAB	0	-0.060271	0.621	0.029	0	Replicate 1	4h	Mature Col	282	66378
NCOA4	0	0.144193	0.617	0.025	0	Replicate 1	4h	Mature Col	282	66378
CCDC186	0	0.197698	0.617	0.025	0	Replicate 1	4h	Mature Col	282	66378
PSMD7	0	-0.271934	0.621	0.029	0	Replicate 1	4h	Mature Col	282	66378
UCA1	0	-0.502186	0.638	0.046	0	Replicate 1	4h	Mature Col	282	66378
KHDRBS1	0	0.591906	0.613	0.022	0	Replicate 1	4h	Mature Col	282	66378
NOP10	0	-1.07762	0.645	0.054	0	Replicate 1	4h	Mature Col	282	66378
AP3S1	0	0.265369	0.613	0.023	0	Replicate 1	4h	Mature Col	282	66378
SP100	0	0.519722	0.613	0.024	0	Replicate 1	4h	Mature Col	282	66378
B3GNT5	0	1.03373	0.606	0.017	0	Replicate 1	4h	Mature Col	282	66378
TMEM30A	0	-0.0545265	0.617	0.028	0	Replicate 1	4h	Mature Col	282	66378
CDKN2B	0	0.343526	0.617	0.028	0	Replicate 1	4h	Mature Col	282	66378
UACA	0	1.39784	0.606	0.017	0	Replicate 1	4h	Mature Col	282	66378
SPAG9	0	1.43559	0.606	0.017	0	Replicate 1	4h	Mature Col	282	66378
RBX1	0	-1.11162	0.645	0.056	0	Replicate 1	4h	Mature Col	282	66378
MGAM2	0	2.92744	0.599	0.011	0	Replicate 1	4h	Mature Col	282	66378
HERC4	0	1.77349	0.606	0.018	0	Replicate 1	4h	Mature Col	282	66378
DYNC1I2	0	0.10898	0.613	0.026	0	Replicate 1	4h	Mature Col	282	66378
SRGAP1	0	1.6186	0.606	0.019	0	Replicate 1	4h	Mature Col	282	66378
TRIR	0	-0.288074	0.621	0.034	0	Replicate 1	4h	Mature Col	282	66378
ITPRID2	0	0.185519	0.61	0.024	0	Replicate 1	4h	Mature Col	282	66378
TFG	0	0.008723	0.613	0.027	0	Replicate 1	4h	Mature Col	282	66378
HIGD2A	0	-0.609531	0.628	0.042	0	Replicate 1	4h	Mature Col	282	66378
ANAPC16	0	-0.825261	0.628	0.042	0	Replicate 1	4h	Mature Col	282	66378
DAZAP2	0	-0.361062	0.621	0.035	0	Replicate 1	4h	Mature Col	282	66378
PSME1	0	-0.927161	0.628	0.042	0	Replicate 1	4h	Mature Col	282	66378
WDR83OS	0	-0.689261	0.624	0.038	0	Replicate 1	4h	Mature Col	282	66378
ERRFI1	0	0.892912	0.606	0.021	0	Replicate 1	4h	Mature Col	282	66378
RBM8A	0	-0.903773	0.631	0.046	0	Replicate 1	4h	Mature Col	282	66378
TFPI	0	0.210093	0.61	0.025	0	Replicate 1	4h	Mature Col	282	66378
SLMAP	0	1.33996	0.606	0.021	0	Replicate 1	4h	Mature Col	282	66378
H2AFZ	0	-0.809912	0.628	0.043	0	Replicate 1	4h	Mature Col	282	66378
CLRN3	0	0.371006	0.603	0.018	0	Replicate 1	4h	Mature Col	282	66378
ADM	0	0.348446	0.61	0.025	0	Replicate 1	4h	Mature Col	282	66378
C11orf58	0	-0.426921	0.617	0.032	0	Replicate 1	4h	Mature Col	282	66378
VPS29	0	-0.707422	0.621	0.036	0	Replicate 1	4h	Mature Col	282	66378
ABCC3	0	1.43095	0.603	0.018	0	Replicate 1	4h	Mature Col	282	66378
BCL10	0	-0.08398	0.61	0.026	0	Replicate 1	4h	Mature Col	282	66378
FIS1	0	-0.569541	0.617	0.033	0	Replicate 1	4h	Mature Col	282	66378
PSME2	0	-0.573562	0.631	0.047	0	Replicate 1	4h	Mature Col	282	66378
RASGEF1B	0	2.78235	0.596	0.013	0	Replicate 1	4h	Mature Col	282	66378
ETHE1	0	0.129381	0.61	0.027	0	Replicate 1	4h	Mature Col	282	66378
OSBPL8	0	0.849398	0.603	0.021	0	Replicate 1	4h	Mature Col	282	66378
PPP1R12A	0	1.40313	0.599	0.017	0	Replicate 1	4h	Mature Col	282	66378
BAZ1A	0	1.51752	0.599	0.017	0	Replicate 1	4h	Mature Col	282	66378
HERPUD1	0	0.512576	0.603	0.021	0	Replicate 1	4h	Mature Col	282	66378
SNHG29	0	-0.88617	0.631	0.049	0	Replicate 1	4h	Mature Col	282	66378
ARHGDIA	0	-0.152527	0.61	0.028	0	Replicate 1	4h	Mature Col	282	66378
LAMA3	0	0.47371	0.61	0.028	0	Replicate 1	4h	Mature Col	282	66378
ECE1	0	1.17983	0.599	0.018	0	Replicate 1	4h	Mature Col	282	66378
SSH2	0	1.86967	0.599	0.018	0	Replicate 1	4h	Mature Col	282	66378
TLE5	0	-0.272168	0.61	0.029	0	Replicate 1	4h	Mature Col	282	66378
NFE2L2	0	0.544219	0.603	0.023	0	Replicate 1	4h	Mature Col	282	66378
MAP3K13	0	1.20426	0.603	0.023	0	Replicate 1	4h	Mature Col	282	66378
MGST2	0	-0.403482	0.61	0.03	0	Replicate 1	4h	Mature Col	282	66378
MED13L	0	2.29822	0.596	0.016	0	Replicate 1	4h	Mature Col	282	66378
MIA2	0	1.34371	0.596	0.016	0	Replicate 1	4h	Mature Col	282	66378
KIAA1671	0	1.97789	0.596	0.016	0	Replicate 1	4h	Mature Col	282	66378
PROM1	0	0.951578	0.603	0.024	0	Replicate 1	4h	Mature Col	282	66378
LRBA	0	2.38631	0.596	0.017	0	Replicate 1	4h	Mature Col	282	66378
TRIO	0	2.34016	0.596	0.017	0	Replicate 1	4h	Mature Col	282	66378
UBE2V1	0	-0.698589	0.613	0.034	0	Replicate 1	4h	Mature Col	282	66378
SRRM1	0	0.311391	0.603	0.025	0	Replicate 1	4h	Mature Col	282	66378
NDFIP1	0	0.0255789	0.603	0.025	0	Replicate 1	4h	Mature Col	282	66378
VNN1	0	0.827151	0.596	0.018	0	Replicate 1	4h	Mature Col	282	66378
DOCK5	0	1.80103	0.596	0.018	0	Replicate 1	4h	Mature Col	282	66378
FKBP8	0	0.460582	0.596	0.018	0	Replicate 1	4h	Mature Col	282	66378
MRPS6	0	-0.398293	0.613	0.035	0	Replicate 1	4h	Mature Col	282	66378
FBLIM1	0	0.543576	0.599	0.022	0	Replicate 1	4h	Mature Col	282	66378
MPC2	0	-0.88187	0.628	0.051	0	Replicate 1	4h	Mature Col	282	66378
TMEM87A	0	1.47828	0.592	0.015	0	Replicate 1	4h	Mature Col	282	66378
PSMB3	0	-0.77933	0.613	0.036	0	Replicate 1	4h	Mature Col	282	66378
VASP	0	0.23208	0.599	0.022	0	Replicate 1	4h	Mature Col	282	66378
LARGE1	0	3.04324	0.592	0.015	0	Replicate 1	4h	Mature Col	282	66378
CNBP	0	-0.508387	0.606	0.03	0	Replicate 1	4h	Mature Col	282	66378
NCOA2	0	2.0486	0.592	0.016	0	Replicate 1	4h	Mature Col	282	66378
TST	0	-0.0926084	0.603	0.027	0	Replicate 1	4h	Mature Col	282	66378
GPD2	0	1.75571	0.589	0.014	0	Replicate 1	4h	Mature Col	282	66378
PCLO	0	2.12167	0.585	0.011	0	Replicate 1	4h	Mature Col	282	66378
SYPL1	0	0.0865598	0.596	0.022	0	Replicate 1	4h	Mature Col	282	66378
VCP	0	0.499537	0.596	0.022	0	Replicate 1	4h	Mature Col	282	66378
CEMIP2	0	1.48185	0.592	0.018	0	Replicate 1	4h	Mature Col	282	66378
RFK	0	-0.530802	0.61	0.036	0	Replicate 1	4h	Mature Col	282	66378
KDM2A	0	1.63637	0.592	0.018	0	Replicate 1	4h	Mature Col	282	66378
ADAM15	0	1.00938	0.589	0.016	0	Replicate 1	4h	Mature Col	282	66378
PARD3B	0	2.89903	0.589	0.016	0	Replicate 1	4h	Mature Col	282	66378
SUCLG2	0	0.634022	0.592	0.019	0	Replicate 1	4h	Mature Col	282	66378
GPBP1	0	0.926449	0.592	0.019	0	Replicate 1	4h	Mature Col	282	66378
AFF4	0	1.14582	0.592	0.019	0	Replicate 1	4h	Mature Col	282	66378
SF3B2	0	0.67348	0.592	0.019	0	Replicate 1	4h	Mature Col	282	66378
MAML2	0	2.8287	0.589	0.016	0	Replicate 1	4h	Mature Col	282	66378
ARRDC4	0	-0.00719563	0.599	0.026	0	Replicate 1	4h	Mature Col	282	66378
DDX3X	0	0.147886	0.599	0.026	0	Replicate 1	4h	Mature Col	282	66378
MRPL20	0	-0.924452	0.613	0.041	0	Replicate 1	4h	Mature Col	282	66378
IFNGR1	0	0.451626	0.592	0.02	0	Replicate 1	4h	Mature Col	282	66378
ARHGAP21	0	1.47216	0.589	0.017	0	Replicate 1	4h	Mature Col	282	66378
EIF5B	0	0.437263	0.596	0.025	0	Replicate 1	4h	Mature Col	282	66378
NDUFB8	0	-0.643518	0.606	0.035	0	Replicate 1	4h	Mature Col	282	66378
RPL4	0	-0.38208	0.606	0.035	0	Replicate 1	4h	Mature Col	282	66378
CHMP4B	0	-0.472627	0.603	0.032	0	Replicate 1	4h	Mature Col	282	66378
XRCC6	0	0.324597	0.592	0.021	0	Replicate 1	4h	Mature Col	282	66378
MAGT1	0	0.534788	0.589	0.018	0	Replicate 1	4h	Mature Col	282	66378
SELENOF	0	-0.339433	0.599	0.029	0	Replicate 1	4h	Mature Col	282	66378
GOLGB1	0	1.19006	0.589	0.019	0	Replicate 1	4h	Mature Col	282	66378
CYCS	0	-0.770423	0.61	0.04	0	Replicate 1	4h	Mature Col	282	66378
CD68	0	0.499663	0.585	0.015	0	Replicate 1	4h	Mature Col	282	66378
BPTF	0	1.19726	0.589	0.019	0	Replicate 1	4h	Mature Col	282	66378
ETS2	0	0.587811	0.592	0.022	0	Replicate 1	4h	Mature Col	282	66378
PTP4A2	0	-0.471956	0.606	0.037	0	Replicate 1	4h	Mature Col	282	66378
TUBB2A	0	-0.0759955	0.596	0.027	0	Replicate 1	4h	Mature Col	282	66378
WASL	0	0.348104	0.592	0.023	0	Replicate 1	4h	Mature Col	282	66378
PLEKHA7	0	1.69942	0.589	0.02	0	Replicate 1	4h	Mature Col	282	66378
KRAS	0	0.352666	0.592	0.023	0	Replicate 1	4h	Mature Col	282	66378
ATP6V1D	0	-0.059565	0.596	0.027	0	Replicate 1	4h	Mature Col	282	66378
RABAC1	0	-0.277788	0.596	0.027	0	Replicate 1	4h	Mature Col	282	66378
ATP5PB	0	-0.807026	0.603	0.035	0	Replicate 1	4h	Mature Col	282	66378
ASH1L	0	1.81233	0.585	0.017	0	Replicate 1	4h	Mature Col	282	66378
KRCC1	0	0.276991	0.592	0.024	0	Replicate 1	4h	Mature Col	282	66378
SMPDL3A	0	0.335625	0.585	0.017	0	Replicate 1	4h	Mature Col	282	66378
EPB41L2	0	1.22361	0.589	0.021	0	Replicate 1	4h	Mature Col	282	66378
HDAC9	0	2.3013	0.585	0.017	0	Replicate 1	4h	Mature Col	282	66378
PSMA6	0	-0.774167	0.606	0.038	0	Replicate 1	4h	Mature Col	282	66378
EGLN1	0	0.456435	0.589	0.022	0	Replicate 1	4h	Mature Col	282	66378
TBL1XR1	0	1.21592	0.589	0.022	0	Replicate 1	4h	Mature Col	282	66378
ETFB	0	-0.24255	0.596	0.029	0	Replicate 1	4h	Mature Col	282	66378
RNF128	0	0.402936	0.589	0.022	0	Replicate 1	4h	Mature Col	282	66378
MAGI1	0	2.38217	0.582	0.016	0	Replicate 1	4h	Mature Col	282	66378
DNAJC1	0	1.07918	0.585	0.019	0	Replicate 1	4h	Mature Col	282	66378
KANSL1	0	2.4602	0.582	0.016	0	Replicate 1	4h	Mature Col	282	66378
GPBP1L1	0	0.952433	0.585	0.02	0	Replicate 1	4h	Mature Col	282	66378
INAVA	0	0.339582	0.589	0.024	0	Replicate 1	4h	Mature Col	282	66378
RNF149	0	1.06483	0.582	0.017	0	Replicate 1	4h	Mature Col	282	66378
GLRX	0	-0.809877	0.613	0.048	0	Replicate 1	4h	Mature Col	282	66378
TPD52	0	-0.549353	0.606	0.041	0	Replicate 1	4h	Mature Col	282	66378
TCF25	0	0.0825447	0.589	0.024	0	Replicate 1	4h	Mature Col	282	66378
ACAA2	0	0.145948	0.589	0.024	0	Replicate 1	4h	Mature Col	282	66378
CERS6	0	1.16712	0.585	0.021	0	Replicate 1	4h	Mature Col	282	66378
ABLIM1	0	1.66048	0.582	0.018	0	Replicate 1	4h	Mature Col	282	66378
TMBIM4	0	-0.586048	0.596	0.032	0	Replicate 1	4h	Mature Col	282	66378
PSMA4	0	-0.840611	0.603	0.039	0	Replicate 1	4h	Mature Col	282	66378
ECI1	0	-0.230417	0.592	0.028	0	Replicate 1	4h	Mature Col	282	66378
TOX3	0	1.53946	0.582	0.018	0	Replicate 1	4h	Mature Col	282	66378
SGPP2	0	0.765756	0.585	0.022	0	Replicate 1	4h	Mature Col	282	66378
SCIN	0	0.595673	0.582	0.019	0	Replicate 1	4h	Mature Col	282	66378
C18orf32	0	-0.803394	0.599	0.036	0	Replicate 1	4h	Mature Col	282	66378
NDUFA11	0	-0.689582	0.606	0.043	0	Replicate 1	4h	Mature Col	282	66378
BCL2L1	0	0.505085	0.589	0.026	0	Replicate 1	4h	Mature Col	282	66378
PPARA	0	1.39163	0.578	0.015	0	Replicate 1	4h	Mature Col	282	66378
GDPD3	0	0.605793	0.578	0.016	0	Replicate 1	4h	Mature Col	282	66378
MORF4L2	0	-0.014882	0.589	0.027	0	Replicate 1	4h	Mature Col	282	66378
NUCKS1	0	-0.155309	0.592	0.031	0	Replicate 1	4h	Mature Col	282	66378
OGDH	0	1.41854	0.578	0.017	0	Replicate 1	4h	Mature Col	282	66378
CAPN1	0	0.602499	0.582	0.021	0	Replicate 1	4h	Mature Col	282	66378
LEPROT	0	-0.120391	0.585	0.025	0	Replicate 1	4h	Mature Col	282	66378
SLC40A1	0	0.179272	0.585	0.025	0	Replicate 1	4h	Mature Col	282	66378
MAPK3	0	0.0812755	0.582	0.022	0	Replicate 1	4h	Mature Col	282	66378
PSMB10	0	-0.434256	0.589	0.029	0	Replicate 1	4h	Mature Col	282	66378
EIF1B	0	-0.744303	0.589	0.03	0	Replicate 1	4h	Mature Col	282	66378
ANKRD17	0	1.67482	0.578	0.019	0	Replicate 1	4h	Mature Col	282	66378
CLMN	0	1.20899	0.578	0.019	0	Replicate 1	4h	Mature Col	282	66378
NDUFAB1	0	-0.685462	0.596	0.037	0	Replicate 1	4h	Mature Col	282	66378
RNPEP	0	0.290151	0.578	0.02	0	Replicate 1	4h	Mature Col	282	66378
CAPG	0	0.225721	0.582	0.024	0	Replicate 1	4h	Mature Col	282	66378
DLG1	0	2.31786	0.574	0.016	0	Replicate 1	4h	Mature Col	282	66378
PRELID2	0	1.94502	0.574	0.016	0	Replicate 1	4h	Mature Col	282	66378
TNFRSF1A	0	1.00333	0.571	0.013	0	Replicate 1	4h	Mature Col	282	66378
TMEM219	0	-0.589747	0.592	0.034	0	Replicate 1	4h	Mature Col	282	66378
MXD1	0	0.498064	0.578	0.021	0	Replicate 1	4h	Mature Col	282	66378
RB1CC1	0	1.05246	0.574	0.017	0	Replicate 1	4h	Mature Col	282	66378
FBXW5	0	-0.201223	0.582	0.025	0	Replicate 1	4h	Mature Col	282	66378
SLTM	0	0.811164	0.578	0.021	0	Replicate 1	4h	Mature Col	282	66378
GLG1	0	1.73899	0.574	0.017	0	Replicate 1	4h	Mature Col	282	66378
PRKCA	0	2.90074	0.571	0.014	0	Replicate 1	4h	Mature Col	282	66378
RAB25	0	-0.594746	0.592	0.036	0	Replicate 1	4h	Mature Col	282	66378
CDC42BPA	0	1.74999	0.574	0.018	0	Replicate 1	4h	Mature Col	282	66378
ITGAV	0	0.442877	0.578	0.022	0	Replicate 1	4h	Mature Col	282	66378
IDH1	0	-0.0563129	0.582	0.026	0	Replicate 1	4h	Mature Col	282	66378
SHOC2	0	0.913542	0.574	0.018	0	Replicate 1	4h	Mature Col	282	66378
GGNBP2	0	0.337951	0.578	0.022	0	Replicate 1	4h	Mature Col	282	66378
PLPP2	0	0.222657	0.578	0.022	0	Replicate 1	4h	Mature Col	282	66378
JOSD1	0	0.126803	0.578	0.022	0	Replicate 1	4h	Mature Col	282	66378
MAST2	0	1.79046	0.571	0.016	0	Replicate 1	4h	Mature Col	282	66378
GULP1	0	1.61456	0.574	0.019	0	Replicate 1	4h	Mature Col	282	66378
SFT2D1	0	-0.395357	0.582	0.027	0	Replicate 1	4h	Mature Col	282	66378
MRPL51	0	-0.895638	0.592	0.037	0	Replicate 1	4h	Mature Col	282	66378
TCF12	0	2.42907	0.571	0.016	0	Replicate 1	4h	Mature Col	282	66378
KRTCAP3	0	0.328893	0.574	0.02	0	Replicate 1	4h	Mature Col	282	66378
USP34	0	1.71021	0.571	0.017	0	Replicate 1	4h	Mature Col	282	66378
NDUFB2	0	-0.896657	0.599	0.045	0	Replicate 1	4h	Mature Col	282	66378
PLAAT4	0	-0.502287	0.592	0.038	0	Replicate 1	4h	Mature Col	282	66378
PSMA3	0	-0.54408	0.585	0.031	0	Replicate 1	4h	Mature Col	282	66378
CYBA	0	-0.442325	0.606	0.052	0	Replicate 1	4h	Mature Col	282	66378
ROCK1	0	0.871497	0.574	0.02	0	Replicate 1	4h	Mature Col	282	66378
SLC44A3	0	1.03634	0.571	0.018	0	Replicate 1	4h	Mature Col	282	66378
EFNA1	0	0.222165	0.571	0.018	0	Replicate 1	4h	Mature Col	282	66378
LSM3	0	-1.03037	0.596	0.043	0	Replicate 1	4h	Mature Col	282	66378
DENND1A	0	2.82844	0.564	0.011	0	Replicate 1	4h	Mature Col	282	66378
NT5C2	0	1.42442	0.571	0.018	0	Replicate 1	4h	Mature Col	282	66378
COPB1	0	0.660097	0.571	0.018	0	Replicate 1	4h	Mature Col	282	66378
TMEM123	0	-0.16744	0.582	0.029	0	Replicate 1	4h	Mature Col	282	66378
NPEPPS	0	0.856746	0.574	0.021	0	Replicate 1	4h	Mature Col	282	66378
RAMP1	0	-0.233494	0.592	0.04	0	Replicate 1	4h	Mature Col	282	66378
ZNHIT1	0	-0.543965	0.582	0.03	0	Replicate 1	4h	Mature Col	282	66378
TSPAN15	0	0.287363	0.574	0.022	0	Replicate 1	4h	Mature Col	282	66378
DRAM2	0	-0.0438172	0.574	0.023	0	Replicate 1	4h	Mature Col	282	66378
MAGI3	0	1.86104	0.567	0.016	0	Replicate 1	4h	Mature Col	282	66378
HHLA2	0	1.55195	0.564	0.013	0	Replicate 1	4h	Mature Col	282	66378
MFSD10	0	0.614832	0.571	0.02	0	Replicate 1	4h	Mature Col	282	66378
NPM1	0	-0.888265	0.596	0.045	0	Replicate 1	4h	Mature Col	282	66378
AHR	0	0.640992	0.574	0.023	0	Replicate 1	4h	Mature Col	282	66378
EIF4G3	0	1.83042	0.567	0.017	0	Replicate 1	4h	Mature Col	282	66378
LAMTOR2	0	-0.583551	0.578	0.028	0	Replicate 1	4h	Mature Col	282	66378
SNRPG	0	-0.914231	0.589	0.039	0	Replicate 1	4h	Mature Col	282	66378
CDS1	0	0.949442	0.567	0.017	0	Replicate 1	4h	Mature Col	282	66378
OSTC	0	-0.520469	0.582	0.032	0	Replicate 1	4h	Mature Col	282	66378
INSIG1	0	0.604045	0.571	0.021	0	Replicate 1	4h	Mature Col	282	66378
CCND1	0	-0.161297	0.589	0.039	0	Replicate 1	4h	Mature Col	282	66378
CIAO2B	0	-0.827673	0.589	0.039	0	Replicate 1	4h	Mature Col	282	66378
EIF6	0	-0.392587	0.578	0.028	0	Replicate 1	4h	Mature Col	282	66378
FAM120A	0	0.641162	0.571	0.022	0	Replicate 1	4h	Mature Col	282	66378
SLK	0	0.836058	0.567	0.018	0	Replicate 1	4h	Mature Col	282	66378
ESYT2	0	1.36897	0.564	0.016	0	Replicate 1	4h	Mature Col	282	66378
PTPRJ	0	1.77143	0.564	0.016	0	Replicate 1	4h	Mature Col	282	66378
CANT1	0	0.806776	0.564	0.016	0	Replicate 1	4h	Mature Col	282	66378
RAP1A	0	-0.26638	0.574	0.027	0	Replicate 1	4h	Mature Col	282	66378
MCL1	0	0.0831377	0.571	0.024	0	Replicate 1	4h	Mature Col	282	66378
ACSL3	0	0.557412	0.567	0.02	0	Replicate 1	4h	Mature Col	282	66378
SEPTIN2	0	0.0684966	0.571	0.024	0	Replicate 1	4h	Mature Col	282	66378
CCDC6	0	-0.506354	0.578	0.031	0	Replicate 1	4h	Mature Col	282	66378
PSMA5	0	-0.689974	0.582	0.036	0	Replicate 1	4h	Mature Col	282	66378
SELENOT	0	-0.405377	0.571	0.025	0	Replicate 1	4h	Mature Col	282	66378
MARCH3	0	1.2909	0.564	0.018	0	Replicate 1	4h	Mature Col	282	66378
COPZ1	0	-0.669785	0.574	0.028	0	Replicate 1	4h	Mature Col	282	66378
SEC11C	0	-0.288743	0.574	0.028	0	Replicate 1	4h	Mature Col	282	66378
NRIP1	0	1.55919	0.564	0.018	0	Replicate 1	4h	Mature Col	282	66378
MOB1A	0	-0.493278	0.574	0.029	0	Replicate 1	4h	Mature Col	282	66378
HM13	0	-0.304715	0.571	0.026	0	Replicate 1	4h	Mature Col	282	66378
RREB1	0	1.90458	0.56	0.016	0	Replicate 1	4h	Mature Col	282	66378
KMT5B	0	1.14476	0.56	0.016	0	Replicate 1	4h	Mature Col	282	66378
SLC41A2	0	1.70426	0.56	0.016	0	Replicate 1	4h	Mature Col	282	66378
YIPF3	0	0.561495	0.56	0.017	0	Replicate 1	4h	Mature Col	282	66378
TMEM8A	0	0.41962	0.56	0.017	0	Replicate 1	4h	Mature Col	282	66378
ZZEF1	0	1.93166	0.557	0.014	0	Replicate 1	4h	Mature Col	282	66378
IL10RB	0	0.789791	0.56	0.017	0	Replicate 1	4h	Mature Col	282	66378
PSMB6	0	-0.731602	0.578	0.035	0	Replicate 1	4h	Mature Col	282	66378
CRB3	0	-0.0804019	0.564	0.021	0	Replicate 1	4h	Mature Col	282	66378
IFNGR2	0	0.254807	0.567	0.024	0	Replicate 1	4h	Mature Col	282	66378
IVNS1ABP	0	0.0889453	0.564	0.022	0	Replicate 1	4h	Mature Col	282	66378
DUSP6	0	0.0799699	0.564	0.022	0	Replicate 1	4h	Mature Col	282	66378
P4HA2	0	0.595014	0.56	0.019	0	Replicate 1	4h	Mature Col	282	66378
TMEM181	0	1.01468	0.56	0.019	0	Replicate 1	4h	Mature Col	282	66378
PTPRH	0	1.51937	0.553	0.012	0	Replicate 1	4h	Mature Col	282	66378
HNRNPD	0	0.41887	0.564	0.023	0	Replicate 1	4h	Mature Col	282	66378
HNRNPDL	0	0.10411	0.564	0.023	0	Replicate 1	4h	Mature Col	282	66378
SOX4	0	0.447162	0.571	0.03	0	Replicate 1	4h	Mature Col	282	66378
SMDT1	0	-0.582063	0.574	0.033	0	Replicate 1	4h	Mature Col	282	66378
SEC23A	0	0.829994	0.557	0.017	0	Replicate 1	4h	Mature Col	282	66378
MRPL41	0	-0.343355	0.567	0.027	0	Replicate 1	4h	Mature Col	282	66378
HOXB7	0	-0.716133	0.571	0.031	0	Replicate 1	4h	Mature Col	282	66378
NUMB	0	1.48295	0.557	0.018	0	Replicate 1	4h	Mature Col	282	66378
PPP4C	0	0.202247	0.56	0.021	0	Replicate 1	4h	Mature Col	282	66378
AKR7A2	0	-0.175955	0.564	0.025	0	Replicate 1	4h	Mature Col	282	66378
UBE2H	0	0.34715	0.564	0.025	0	Replicate 1	4h	Mature Col	282	66378
CHCHD1	0	-0.972438	0.574	0.035	0	Replicate 1	4h	Mature Col	282	66378
MMP24OS	0	-0.410415	0.567	0.028	0	Replicate 1	4h	Mature Col	282	66378
CTSB	0	0.139208	0.56	0.022	0	Replicate 1	4h	Mature Col	282	66378
PON2	0	-0.306996	0.564	0.026	0	Replicate 1	4h	Mature Col	282	66378
STUB1	0	-0.458583	0.564	0.026	0	Replicate 1	4h	Mature Col	282	66378
PLEKHJ1	0	-0.525622	0.564	0.026	0	Replicate 1	4h	Mature Col	282	66378
RPN1	0	0.316299	0.557	0.02	0	Replicate 1	4h	Mature Col	282	66378
ACSL5	0	1.18074	0.55	0.013	0	Replicate 1	4h	Mature Col	282	66378
CISD3	0	-0.0833854	0.56	0.023	0	Replicate 1	4h	Mature Col	282	66378
ACSS2	0	1.07451	0.553	0.016	0	Replicate 1	4h	Mature Col	282	66378
RBFOX2	0	0.985138	0.557	0.02	0	Replicate 1	4h	Mature Col	282	66378
PSMB2	0	-0.451537	0.567	0.03	0	Replicate 1	4h	Mature Col	282	66378
NDUFA2	0	-0.679981	0.571	0.034	0	Replicate 1	4h	Mature Col	282	66378
MGST1	0	-0.506034	0.571	0.034	0	Replicate 1	4h	Mature Col	282	66378
UBE2A	0	-0.359982	0.564	0.027	0	Replicate 1	4h	Mature Col	282	66378
CRYBG1	0	1.00541	0.553	0.017	0	Replicate 1	4h	Mature Col	282	66378
FRK	0	1.34512	0.553	0.017	0	Replicate 1	4h	Mature Col	282	66378
PARD3	0	2.24938	0.553	0.017	0	Replicate 1	4h	Mature Col	282	66378
DHRS7	0	0.350971	0.557	0.021	0	Replicate 1	4h	Mature Col	282	66378
SPNS2	0	0.539406	0.557	0.021	0	Replicate 1	4h	Mature Col	282	66378
GATA6	0	0.937756	0.553	0.017	0	Replicate 1	4h	Mature Col	282	66378
POLR2H	0	-0.721857	0.567	0.031	0	Replicate 1	4h	Mature Col	282	66378
DDAH2	0	-0.426562	0.564	0.028	0	Replicate 1	4h	Mature Col	282	66378
ELOC	0	-0.613836	0.567	0.031	0	Replicate 1	4h	Mature Col	282	66378
COP1	0	2.17535	0.55	0.015	0	Replicate 1	4h	Mature Col	282	66378
FZD5	0	0.710213	0.55	0.015	0	Replicate 1	4h	Mature Col	282	66378
FOXO3	0	1.16251	0.553	0.018	0	Replicate 1	4h	Mature Col	282	66378
RAD23B	0	-0.0175757	0.56	0.025	0	Replicate 1	4h	Mature Col	282	66378
MPRIP	0	1.32686	0.553	0.018	0	Replicate 1	4h	Mature Col	282	66378
IER2	0	0.216523	0.557	0.022	0	Replicate 1	4h	Mature Col	282	66378
CD47	0	-0.32328	0.564	0.029	0	Replicate 1	4h	Mature Col	282	66378
NHSL1	0	1.27749	0.55	0.016	0	Replicate 1	4h	Mature Col	282	66378
CNKSR3	0	1.88334	0.55	0.016	0	Replicate 1	4h	Mature Col	282	66378
ARHGAP42	0	1.41857	0.55	0.016	0	Replicate 1	4h	Mature Col	282	66378
RTF1	0	-0.00864663	0.557	0.023	0	Replicate 1	4h	Mature Col	282	66378
ARFGAP3	0	0.0303304	0.557	0.023	0	Replicate 1	4h	Mature Col	282	66378
FGFBP1	0	-0.116755	0.567	0.033	0	Replicate 1	4h	Mature Col	282	66378
H2AFV	0	-0.473084	0.56	0.027	0	Replicate 1	4h	Mature Col	282	66378
MIR31HG	0	2.9881	0.546	0.013	0	Replicate 1	4h	Mature Col	282	66378
PAPSS2	0	1.04979	0.55	0.017	0	Replicate 1	4h	Mature Col	282	66378
TSG101	0	-0.0470545	0.557	0.024	0	Replicate 1	4h	Mature Col	282	66378
AGPAT3	0	0.704547	0.55	0.017	0	Replicate 1	4h	Mature Col	282	66378
APOL6	0	0.296302	0.553	0.02	0	Replicate 1	4h	Mature Col	282	66378
NDUFA12	0	-0.564622	0.567	0.034	0	Replicate 1	4h	Mature Col	282	66378
EIF5	0	-0.495705	0.567	0.034	0	Replicate 1	4h	Mature Col	282	66378
FRMD3	0	1.62626	0.546	0.014	0	Replicate 1	4h	Mature Col	282	66378
GDI2	0	0.0281387	0.557	0.025	0	Replicate 1	4h	Mature Col	282	66378
ZFAND6	0	-0.242585	0.56	0.028	0	Replicate 1	4h	Mature Col	282	66378
SLC35F5	0	0.277622	0.55	0.019	0	Replicate 1	4h	Mature Col	282	66378
HNRNPA3	0	-0.063167	0.557	0.026	0	Replicate 1	4h	Mature Col	282	66378
ZBTB38	0	0.777879	0.55	0.019	0	Replicate 1	4h	Mature Col	282	66378
ADD1	0	0.769017	0.55	0.019	0	Replicate 1	4h	Mature Col	282	66378
IBTK	0	0.69321	0.55	0.019	0	Replicate 1	4h	Mature Col	282	66378
PDGFA	0	0.576564	0.55	0.019	0	Replicate 1	4h	Mature Col	282	66378
TCN1	0	0.858729	0.553	0.022	0	Replicate 1	4h	Mature Col	282	66378
CRYL1	0	-0.0569193	0.553	0.022	0	Replicate 1	4h	Mature Col	282	66378
PSMD11	0	-0.109645	0.553	0.022	0	Replicate 1	4h	Mature Col	282	66378
LPIN2	0	0.766108	0.55	0.019	0	Replicate 1	4h	Mature Col	282	66378
ZDHHC3	0	0.131938	0.55	0.02	0	Replicate 1	4h	Mature Col	282	66378
LAMTOR4	0	-0.434276	0.56	0.03	0	Replicate 1	4h	Mature Col	282	66378
TMEM179B	0	0.499753	0.546	0.016	0	Replicate 1	4h	Mature Col	282	66378
PTGR1	0	-0.41108	0.564	0.034	0	Replicate 1	4h	Mature Col	282	66378
ASAP2	0	1.46422	0.546	0.017	0	Replicate 1	4h	Mature Col	282	66378
SF3B1	0	0.888673	0.546	0.017	0	Replicate 1	4h	Mature Col	282	66378
ATP6V1F	0	-0.438893	0.56	0.031	0	Replicate 1	4h	Mature Col	282	66378
CCDC47	0	0.472017	0.546	0.017	0	Replicate 1	4h	Mature Col	282	66378
FXYD5	0	0.148552	0.553	0.024	0	Replicate 1	4h	Mature Col	282	66378
SFPQ	0	0.382874	0.55	0.022	0	Replicate 1	4h	Mature Col	282	66378
BAZ2B	0	1.79755	0.546	0.018	0	Replicate 1	4h	Mature Col	282	66378
COPB2	0	0.337536	0.55	0.022	0	Replicate 1	4h	Mature Col	282	66378
RASSF7	0	0.557271	0.546	0.018	0	Replicate 1	4h	Mature Col	282	66378
CD81	0	0.605543	0.546	0.018	0	Replicate 1	4h	Mature Col	282	66378
PSMA1	0	-0.517764	0.56	0.032	0	Replicate 1	4h	Mature Col	282	66378
CLIP1	0	1.42229	0.543	0.015	0	Replicate 1	4h	Mature Col	282	66378
TMCC1	0	0.880184	0.546	0.019	0	Replicate 1	4h	Mature Col	282	66378
CARMIL1	0	1.891	0.543	0.016	0	Replicate 1	4h	Mature Col	282	66378
EPS8L2	0	0.619043	0.546	0.019	0	Replicate 1	4h	Mature Col	282	66378
CAPRIN1	0	0.251828	0.546	0.019	0	Replicate 1	4h	Mature Col	282	66378
ZFP36L1	0	0.283066	0.55	0.023	0	Replicate 1	4h	Mature Col	282	66378
AL133453.1	0	-1.36373	0.574	0.047	0	Replicate 1	4h	Mature Col	282	66378
AP2M1	0	0.170635	0.546	0.02	0	Replicate 1	4h	Mature Col	282	66378
MELTF	0	1.33226	0.539	0.013	0	Replicate 1	4h	Mature Col	282	66378
COBL	0	1.48766	0.543	0.017	0	Replicate 1	4h	Mature Col	282	66378
PTPRN2	0	2.03073	0.539	0.013	0	Replicate 1	4h	Mature Col	282	66378
SOX6	0	2.23516	0.539	0.013	0	Replicate 1	4h	Mature Col	282	66378
NFE2L1	0	0.591926	0.543	0.017	0	Replicate 1	4h	Mature Col	282	66378
ITSN1	0	1.34368	0.543	0.017	0	Replicate 1	4h	Mature Col	282	66378
C1orf115	0	-0.375614	0.55	0.025	0	Replicate 1	4h	Mature Col	282	66378
VEGFA	0	0.381108	0.546	0.021	0	Replicate 1	4h	Mature Col	282	66378
AMN	0	0.593431	0.543	0.018	0	Replicate 1	4h	Mature Col	282	66378
XIST	0	2.71813	0.539	0.014	0	Replicate 1	4h	Mature Col	282	66378
SBF2	0	2.33669	0.539	0.015	0	Replicate 1	4h	Mature Col	282	66378
TBC1D22A	0	1.91848	0.539	0.015	0	Replicate 1	4h	Mature Col	282	66378
PPCS	0	-0.222172	0.546	0.023	0	Replicate 1	4h	Mature Col	282	66378
NT5C3A	0	0.0135948	0.546	0.023	0	Replicate 1	4h	Mature Col	282	66378
LARP4B	0	1.46583	0.539	0.016	0	Replicate 1	4h	Mature Col	282	66378
MICU1	0	1.43962	0.539	0.016	0	Replicate 1	4h	Mature Col	282	66378
SCAF11	0	0.544611	0.543	0.02	0	Replicate 1	4h	Mature Col	282	66378
PPP1CC	0	0.0526622	0.546	0.023	0	Replicate 1	4h	Mature Col	282	66378
CHCHD10	0	-0.490586	0.557	0.034	0	Replicate 1	4h	Mature Col	282	66378
COBLL1	0	1.26245	0.539	0.017	0	Replicate 1	4h	Mature Col	282	66378
FAM114A1	0	0.350781	0.543	0.021	0	Replicate 1	4h	Mature Col	282	66378
NUFIP2	0	0.827119	0.539	0.017	0	Replicate 1	4h	Mature Col	282	66378
RBCK1	0	-0.436391	0.553	0.031	0	Replicate 1	4h	Mature Col	282	66378
EEF1D	0	-0.408507	0.55	0.029	0	Replicate 1	4h	Mature Col	282	66378
CYP2S1	0	0.638767	0.535	0.014	0	Replicate 1	4h	Mature Col	282	66378
SLC37A1	0	0.948331	0.539	0.018	0	Replicate 1	4h	Mature Col	282	66378
TNFSF10	0	-0.310603	0.55	0.03	0	Replicate 1	4h	Mature Col	282	66378
PSMC1	0	-0.164065	0.546	0.026	0	Replicate 1	4h	Mature Col	282	66378
EID1	0	-0.604228	0.55	0.03	0	Replicate 1	4h	Mature Col	282	66378
KDM6A	0	2.01525	0.535	0.015	0	Replicate 1	4h	Mature Col	282	66378
OSTF1	0	-0.289753	0.543	0.024	0	Replicate 1	4h	Mature Col	282	66378
FBP1	0	-0.337207	0.55	0.031	0	Replicate 1	4h	Mature Col	282	66378
PRDX4	0	0.273807	0.539	0.02	0	Replicate 1	4h	Mature Col	282	66378
NDUFB11	0	-0.448092	0.546	0.027	0	Replicate 1	4h	Mature Col	282	66378
MRFAP1	0	-1.17012	0.557	0.039	0	Replicate 1	4h	Mature Col	282	66378
ATP8A1	0	2.30778	0.528	0.01	0	Replicate 1	4h	Mature Col	282	66378
ZFAND5	0	0.40608	0.539	0.021	0	Replicate 1	4h	Mature Col	282	66378
TMEM258	0	-0.815378	0.553	0.035	0	Replicate 1	4h	Mature Col	282	66378
N4BP2L2	0	1.63036	0.535	0.017	0	Replicate 1	4h	Mature Col	282	66378
MAX	0	0.0752001	0.539	0.021	0	Replicate 1	4h	Mature Col	282	66378
ITGA3	0	1.05809	0.535	0.017	0	Replicate 1	4h	Mature Col	282	66378
ABHD3	0	1.45727	0.532	0.014	0	Replicate 1	4h	Mature Col	282	66378
DDAH1	0	0.245479	0.539	0.022	0	Replicate 1	4h	Mature Col	282	66378
SOS1	0	1.74952	0.532	0.015	0	Replicate 1	4h	Mature Col	282	66378
AGFG1	0	0.949687	0.535	0.018	0	Replicate 1	4h	Mature Col	282	66378
REST	0	0.630867	0.532	0.015	0	Replicate 1	4h	Mature Col	282	66378
TRIM31	0	0.579966	0.535	0.018	0	Replicate 1	4h	Mature Col	282	66378
PSMB7	0	-0.579509	0.546	0.029	0	Replicate 1	4h	Mature Col	282	66378
DDX6	0	0.522149	0.535	0.018	0	Replicate 1	4h	Mature Col	282	66378
FTX	0	2.42007	0.532	0.015	0	Replicate 1	4h	Mature Col	282	66378
CLINT1	0	0.490987	0.539	0.023	0	Replicate 1	4h	Mature Col	282	66378
SLC20A2	0	1.46688	0.532	0.016	0	Replicate 1	4h	Mature Col	282	66378
ARFGEF1	0	1.46796	0.532	0.016	0	Replicate 1	4h	Mature Col	282	66378
MLLT3	0	1.66814	0.532	0.016	0	Replicate 1	4h	Mature Col	282	66378
PARK7	0	-0.932931	0.553	0.038	0	Replicate 1	4h	Mature Col	282	66378
DDOST	0	0.414808	0.532	0.017	0	Replicate 1	4h	Mature Col	282	66378
IRF1	0	0.16811	0.539	0.024	0	Replicate 1	4h	Mature Col	282	66378
VPS13A	0	1.97983	0.528	0.013	0	Replicate 1	4h	Mature Col	282	66378
MYO1C	0	0.581602	0.532	0.017	0	Replicate 1	4h	Mature Col	282	66378
RAB8A	0	-0.644988	0.543	0.028	0	Replicate 1	4h	Mature Col	282	66378
AP2S1	0	-0.431852	0.543	0.028	0	Replicate 1	4h	Mature Col	282	66378
AHCYL1	0	0.0807982	0.535	0.021	0	Replicate 1	4h	Mature Col	282	66378
JTB	0	-0.933201	0.546	0.032	0	Replicate 1	4h	Mature Col	282	66378
ARF6	0	0.117217	0.535	0.021	0	Replicate 1	4h	Mature Col	282	66378
PRR15L	0	-0.518018	0.543	0.029	0	Replicate 1	4h	Mature Col	282	66378
C11orf49	0	1.96246	0.528	0.015	0	Replicate 1	4h	Mature Col	282	66378
DIP2B	0	2.10364	0.528	0.015	0	Replicate 1	4h	Mature Col	282	66378
YTHDF2	0	-0.20892	0.535	0.023	0	Replicate 1	4h	Mature Col	282	66378
SMAP1	0	0.465809	0.532	0.02	0	Replicate 1	4h	Mature Col	282	66378
PAK1	0	0.979183	0.528	0.016	0	Replicate 1	4h	Mature Col	282	66378
LZIC	0	-0.35558	0.535	0.024	0	Replicate 1	4h	Mature Col	282	66378
TSC22D2	0	1.81412	0.525	0.014	0	Replicate 1	4h	Mature Col	282	66378
SLC3A2	0	1.02881	0.525	0.014	0	Replicate 1	4h	Mature Col	282	66378
FOS	0	0.423937	0.532	0.021	0	Replicate 1	4h	Mature Col	282	66378
SEMA4B	0	1.45279	0.525	0.014	0	Replicate 1	4h	Mature Col	282	66378
XIAP	0	0.774536	0.528	0.017	0	Replicate 1	4h	Mature Col	282	66378
CCT5	0	-0.33919	0.535	0.025	0	Replicate 1	4h	Mature Col	282	66378
PRKAR1A	0	0.299985	0.528	0.018	0	Replicate 1	4h	Mature Col	282	66378
PLIN3	0	-0.349195	0.532	0.022	0	Replicate 1	4h	Mature Col	282	66378
LY75	0	0.960209	0.525	0.016	0	Replicate 1	4h	Mature Col	282	66378
RABL6	0	0.551515	0.528	0.019	0	Replicate 1	4h	Mature Col	282	66378
TXNL1	0	-0.593373	0.539	0.03	0	Replicate 1	4h	Mature Col	282	66378
CYB5R3	0	-0.0490363	0.532	0.023	0	Replicate 1	4h	Mature Col	282	66378
COPS9	0	-0.944638	0.543	0.035	0	Replicate 1	4h	Mature Col	282	66378
MAML3	0	2.77112	0.521	0.013	0	Replicate 1	4h	Mature Col	282	66378
TOMM7	0	-0.858399	0.543	0.035	0	Replicate 1	4h	Mature Col	282	66378
BAG1	0	-0.765622	0.546	0.038	0	Replicate 1	4h	Mature Col	282	66378
CASP7	0	-0.38033	0.535	0.027	0	Replicate 1	4h	Mature Col	282	66378
PKP3	0	0.0300931	0.528	0.02	0	Replicate 1	4h	Mature Col	282	66378
CCNYL1	0	0.443813	0.525	0.018	0	Replicate 1	4h	Mature Col	282	66378
BCAS1	0	1.10942	0.525	0.018	0	Replicate 1	4h	Mature Col	282	66378
CDKN1A	0	-0.450858	0.535	0.029	0	Replicate 1	4h	Mature Col	282	66378
GCNT1	0	0.791503	0.525	0.019	0	Replicate 1	4h	Mature Col	282	66378
ARIH1	0	1.61415	0.521	0.015	0	Replicate 1	4h	Mature Col	282	66378
CSNK2A1	0	0.398058	0.525	0.019	0	Replicate 1	4h	Mature Col	282	66378
ITGB5	0	1.14554	0.518	0.013	0	Replicate 1	4h	Mature Col	282	66378
AMD1	0	-0.123404	0.532	0.027	0	Replicate 1	4h	Mature Col	282	66378
PSMC6	0	0.077037	0.525	0.02	0	Replicate 1	4h	Mature Col	282	66378
MLX	0	-0.14287	0.525	0.02	0	Replicate 1	4h	Mature Col	282	66378
LMAN1	0	0.263582	0.525	0.02	0	Replicate 1	4h	Mature Col	282	66378
RALY	0	0.937748	0.521	0.016	0	Replicate 1	4h	Mature Col	282	66378
DIAPH2	0	2.04758	0.518	0.013	0	Replicate 1	4h	Mature Col	282	66378
HP1BP3	0	0.196744	0.525	0.021	0	Replicate 1	4h	Mature Col	282	66378
UFC1	0	-0.786916	0.535	0.031	0	Replicate 1	4h	Mature Col	282	66378
U2SURP	0	0.565848	0.521	0.017	0	Replicate 1	4h	Mature Col	282	66378
TCIRG1	0	1.32523	0.518	0.014	0	Replicate 1	4h	Mature Col	282	66378
DNAJA2	0	-0.272239	0.525	0.021	0	Replicate 1	4h	Mature Col	282	66378
ARID4B	0	1.24968	0.521	0.018	0	Replicate 1	4h	Mature Col	282	66378
TMEM14C	0	-0.609839	0.532	0.029	0	Replicate 1	4h	Mature Col	282	66378
EPC1	0	1.11267	0.518	0.015	0	Replicate 1	4h	Mature Col	282	66378
SYTL2	0	1.59585	0.518	0.015	0	Replicate 1	4h	Mature Col	282	66378
KRT10	0	-1.04799	0.539	0.036	0	Replicate 1	4h	Mature Col	282	66378
NDUFS6	0	-0.49106	0.532	0.03	0	Replicate 1	4h	Mature Col	282	66378
ZNFX1	0	1.04024	0.518	0.016	0	Replicate 1	4h	Mature Col	282	66378
TMEM87B	0	0.783458	0.518	0.017	0	Replicate 1	4h	Mature Col	282	66378
EIF4E2	0	-0.500177	0.528	0.027	0	Replicate 1	4h	Mature Col	282	66378
KIAA1217	0	1.51177	0.518	0.017	0	Replicate 1	4h	Mature Col	282	66378
SELENOH	0	-0.682791	0.532	0.031	0	Replicate 1	4h	Mature Col	282	66378
HNRNPA1	0	-0.593703	0.528	0.027	0	Replicate 1	4h	Mature Col	282	66378
CDX2	0	-0.206976	0.528	0.027	0	Replicate 1	4h	Mature Col	282	66378
RAPGEF2	0	2.13409	0.514	0.014	0	Replicate 1	4h	Mature Col	282	66378
SLC17A5	0	0.873465	0.514	0.014	0	Replicate 1	4h	Mature Col	282	66378
TMEM248	0	0.34727	0.518	0.018	0	Replicate 1	4h	Mature Col	282	66378
SLC26A3	0	0.870328	0.518	0.018	0	Replicate 1	4h	Mature Col	282	66378
ANP32B	0	-0.415019	0.525	0.025	0	Replicate 1	4h	Mature Col	282	66378
SSU72	0	-0.447559	0.525	0.026	0	Replicate 1	4h	Mature Col	282	66378
KIAA0232	0	1.34452	0.514	0.015	0	Replicate 1	4h	Mature Col	282	66378
ARL4A	0	-0.465957	0.525	0.026	0	Replicate 1	4h	Mature Col	282	66378
SPIN1	0	1.01732	0.514	0.015	0	Replicate 1	4h	Mature Col	282	66378
PAPOLA	0	-0.394042	0.525	0.026	0	Replicate 1	4h	Mature Col	282	66378
MBP	0	0.801614	0.518	0.019	0	Replicate 1	4h	Mature Col	282	66378
PGLS	0	-0.458467	0.525	0.026	0	Replicate 1	4h	Mature Col	282	66378
PFDN2	0	-0.587887	0.525	0.027	0	Replicate 1	4h	Mature Col	282	66378
RETSAT	0	0.809745	0.511	0.013	0	Replicate 1	4h	Mature Col	282	66378
ST8SIA6	0	2.25367	0.507	0.009	0	Replicate 1	4h	Mature Col	282	66378
HECTD1	0	1.41382	0.514	0.016	0	Replicate 1	4h	Mature Col	282	66378
TAOK1	0	1.30239	0.514	0.016	0	Replicate 1	4h	Mature Col	282	66378
CAPNS1	0	-0.314361	0.521	0.023	0	Replicate 1	4h	Mature Col	282	66378
IFNAR2	0	0.955614	0.514	0.016	0	Replicate 1	4h	Mature Col	282	66378
MT-ND4L	0	2.87849	0.511	0.013	0	Replicate 1	4h	Mature Col	282	66378
PNRC2	0	-0.0679666	0.518	0.021	0	Replicate 1	4h	Mature Col	282	66378
MAP3K2	0	0.513937	0.514	0.017	0	Replicate 1	4h	Mature Col	282	66378
ANTXR2	0	1.32394	0.511	0.014	0	Replicate 1	4h	Mature Col	282	66378
SET	0	-0.545915	0.528	0.031	0	Replicate 1	4h	Mature Col	282	66378
UNC93B1	0	0.536787	0.514	0.017	0	Replicate 1	4h	Mature Col	282	66378
TWF1	0	-0.275782	0.521	0.024	0	Replicate 1	4h	Mature Col	282	66378
MIEN1	0	0.0257635	0.518	0.021	0	Replicate 1	4h	Mature Col	282	66378
PARD6B	0	0.776179	0.514	0.017	0	Replicate 1	4h	Mature Col	282	66378
PRELID3B	0	-0.518975	0.521	0.024	0	Replicate 1	4h	Mature Col	282	66378
GADD45A	0	-0.30059	0.521	0.025	0	Replicate 1	4h	Mature Col	282	66378
PUM2	0	1.14517	0.511	0.015	0	Replicate 1	4h	Mature Col	282	66378
NBEAL1	0	1.16134	0.514	0.018	0	Replicate 1	4h	Mature Col	282	66378
ASAH1	0	-0.13022	0.518	0.022	0	Replicate 1	4h	Mature Col	282	66378
DOCK1	0	2.34192	0.511	0.015	0	Replicate 1	4h	Mature Col	282	66378
SUGT1	0	-0.24279	0.518	0.022	0	Replicate 1	4h	Mature Col	282	66378
FUT8	0	1.47973	0.514	0.018	0	Replicate 1	4h	Mature Col	282	66378
TRIP11	0	1.10967	0.511	0.015	0	Replicate 1	4h	Mature Col	282	66378
NFAT5	0	2.27704	0.511	0.015	0	Replicate 1	4h	Mature Col	282	66378
CTSA	0	1.08868	0.511	0.015	0	Replicate 1	4h	Mature Col	282	66378
ZDHHC12	0	0.14035	0.511	0.016	0	Replicate 1	4h	Mature Col	282	66378
HSD17B12	0	-0.0284587	0.518	0.023	0	Replicate 1	4h	Mature Col	282	66378
COX16	0	-0.859052	0.525	0.03	0	Replicate 1	4h	Mature Col	282	66378
UQCRC2	0	-0.0689942	0.518	0.023	0	Replicate 1	4h	Mature Col	282	66378
MIER1	0	0.22034	0.514	0.02	0	Replicate 1	4h	Mature Col	282	66378
LPGAT1	0	0.503981	0.514	0.02	0	Replicate 1	4h	Mature Col	282	66378
ERGIC1	0	0.231919	0.514	0.02	0	Replicate 1	4h	Mature Col	282	66378
PRR15	0	0.0150327	0.514	0.02	0	Replicate 1	4h	Mature Col	282	66378
PTS	0	-0.724615	0.521	0.027	0	Replicate 1	4h	Mature Col	282	66378
TMEM131	0	1.26246	0.507	0.014	0	Replicate 1	4h	Mature Col	282	66378
BMPR2	0	1.49619	0.511	0.018	0	Replicate 1	4h	Mature Col	282	66378
HEXB	0	0.567969	0.507	0.014	0	Replicate 1	4h	Mature Col	282	66378
AIG1	0	0.483026	0.511	0.018	0	Replicate 1	4h	Mature Col	282	66378
WAC	0	0.986801	0.511	0.018	0	Replicate 1	4h	Mature Col	282	66378
PET100	0	-0.697924	0.521	0.028	0	Replicate 1	4h	Mature Col	282	66378
CTTNBP2NL	0	1.27185	0.507	0.015	0	Replicate 1	4h	Mature Col	282	66378
FOSL2	0	0.597206	0.507	0.015	0	Replicate 1	4h	Mature Col	282	66378
MCFD2	0	-0.178724	0.511	0.019	0	Replicate 1	4h	Mature Col	282	66378
TES	0	0.457412	0.511	0.019	0	Replicate 1	4h	Mature Col	282	66378
APOBEC1	0	-0.501387	0.511	0.019	0	Replicate 1	4h	Mature Col	282	66378
PSEN1	0	1.09353	0.507	0.015	0	Replicate 1	4h	Mature Col	282	66378
SFN	0	0.000334376	0.514	0.023	0	Replicate 1	4h	Mature Col	282	66378
EIF4G1	0	1.07353	0.507	0.016	0	Replicate 1	4h	Mature Col	282	66378
ATP10B	0	1.39109	0.507	0.016	0	Replicate 1	4h	Mature Col	282	66378
BCLAF1	0	0.90672	0.507	0.016	0	Replicate 1	4h	Mature Col	282	66378
BUD31	0	-0.833417	0.521	0.03	0	Replicate 1	4h	Mature Col	282	66378
MUC12	0	1.37681	0.504	0.013	0	Replicate 1	4h	Mature Col	282	66378
MTPN	0	-0.710926	0.518	0.027	0	Replicate 1	4h	Mature Col	282	66378
KLF4	0	0.420042	0.507	0.016	0	Replicate 1	4h	Mature Col	282	66378
TRMT112	0	-0.450637	0.521	0.03	0	Replicate 1	4h	Mature Col	282	66378
MPHOSPH8	0	0.699577	0.507	0.016	0	Replicate 1	4h	Mature Col	282	66378
SLC25A1	0	-0.0848335	0.511	0.02	0	Replicate 1	4h	Mature Col	282	66378
TGFA	0	0.846425	0.507	0.017	0	Replicate 1	4h	Mature Col	282	66378
PLGRKT	0	-0.848664	0.521	0.031	0	Replicate 1	4h	Mature Col	282	66378
MOB3B	0	1.40424	0.504	0.014	0	Replicate 1	4h	Mature Col	282	66378
STOM	0	0.474053	0.507	0.017	0	Replicate 1	4h	Mature Col	282	66378
SCNN1A	0	0.366201	0.507	0.017	0	Replicate 1	4h	Mature Col	282	66378
ADRM1	0	-0.106197	0.511	0.021	0	Replicate 1	4h	Mature Col	282	66378
TOMM5	0	-1.00367	0.525	0.036	0	Replicate 1	4h	Mature Col	282	66378
KIF1B	0	1.27873	0.504	0.015	0	Replicate 1	4h	Mature Col	282	66378
SYF2	0	-0.577686	0.518	0.029	0	Replicate 1	4h	Mature Col	282	66378
BRK1	0	-0.785857	0.521	0.032	0	Replicate 1	4h	Mature Col	282	66378
BRD2	0	0.48551	0.507	0.018	0	Replicate 1	4h	Mature Col	282	66378
EIF4H	0	-0.265562	0.514	0.025	0	Replicate 1	4h	Mature Col	282	66378
NET1	0	0.232469	0.507	0.018	0	Replicate 1	4h	Mature Col	282	66378
PTK6	0	0.736023	0.5	0.011	0	Replicate 1	4h	Mature Col	282	66378
PLEKHB2	0	-0.0452356	0.507	0.019	0	Replicate 1	4h	Mature Col	282	66378
CLOCK	0	1.33763	0.504	0.016	0	Replicate 1	4h	Mature Col	282	66378
DIAPH1	0	1.00675	0.504	0.016	0	Replicate 1	4h	Mature Col	282	66378
GNAI1	0	0.619772	0.504	0.016	0	Replicate 1	4h	Mature Col	282	66378
HDHD3	0	1.32418	0.5	0.012	0	Replicate 1	4h	Mature Col	282	66378
TAF10	0	-0.392512	0.514	0.026	0	Replicate 1	4h	Mature Col	282	66378
CAMTA1	0	-0.891645	0.518	0.031	0	Replicate 1	4h	Mature Col	282	66378
FBXL5	0	0.509846	0.504	0.017	0	Replicate 1	4h	Mature Col	282	66378
SMIM14	0	-0.054475	0.511	0.024	0	Replicate 1	4h	Mature Col	282	66378
ARHGEF12	0	0.951882	0.504	0.017	0	Replicate 1	4h	Mature Col	282	66378
MYRFL	0	1.64936	0.5	0.013	0	Replicate 1	4h	Mature Col	282	66378
CHURC1	0	-0.781111	0.518	0.031	0	Replicate 1	4h	Mature Col	282	66378
CYFIP1	0	0.54497	0.504	0.017	0	Replicate 1	4h	Mature Col	282	66378
CARHSP1	0	-0.466268	0.511	0.024	0	Replicate 1	4h	Mature Col	282	66378
DYRK1A	0	1.97502	0.5	0.013	0	Replicate 1	4h	Mature Col	282	66378
PGRMC2	0	-0.140276	0.507	0.021	0	Replicate 1	4h	Mature Col	282	66378
CHD1	0	1.23493	0.5	0.014	0	Replicate 1	4h	Mature Col	282	66378
MET	0	0.915087	0.504	0.018	0	Replicate 1	4h	Mature Col	282	66378
CCDC107	0	-0.0275455	0.504	0.018	0	Replicate 1	4h	Mature Col	282	66378
SLC35D2	0	0.0663379	0.504	0.018	0	Replicate 1	4h	Mature Col	282	66378
TESC	0	-0.297396	0.514	0.028	0	Replicate 1	4h	Mature Col	282	66378
DDX24	0	0.434007	0.504	0.018	0	Replicate 1	4h	Mature Col	282	66378
SMIM24	0	0.266765	0.507	0.021	0	Replicate 1	4h	Mature Col	282	66378
CMTM6	0	-0.453175	0.511	0.026	0	Replicate 1	4h	Mature Col	282	66378
GLB1	0	0.889681	0.5	0.015	0	Replicate 1	4h	Mature Col	282	66378
PDCD10	0	-0.435921	0.511	0.026	0	Replicate 1	4h	Mature Col	282	66378
TNPO1	0	0.690678	0.504	0.019	0	Replicate 1	4h	Mature Col	282	66378
EXOC4	0	2.03569	0.5	0.015	0	Replicate 1	4h	Mature Col	282	66378
RBM3	0	-0.198575	0.507	0.022	0	Replicate 1	4h	Mature Col	282	66378
PAWR	0	0.518616	0.504	0.02	0	Replicate 1	4h	Mature Col	282	66378
UBL3	0	0.529157	0.5	0.016	0	Replicate 1	4h	Mature Col	282	66378
CA4	0	0.987979	0.504	0.02	0	Replicate 1	4h	Mature Col	282	66378
ITCH	0	1.5638	0.5	0.016	0	Replicate 1	4h	Mature Col	282	66378
SNRK	0	1.45921	0.496	0.013	0	Replicate 1	4h	Mature Col	282	66378
SPCS3	0	-0.224318	0.504	0.021	0	Replicate 1	4h	Mature Col	282	66378
TSPAN13	0	0.40349	0.5	0.017	0	Replicate 1	4h	Mature Col	282	66378
EIF3H	0	-0.434953	0.511	0.028	0	Replicate 1	4h	Mature Col	282	66378
GLIS3	0	1.95266	0.5	0.017	0	Replicate 1	4h	Mature Col	282	66378
GSDMB	0	0.356495	0.5	0.017	0	Replicate 1	4h	Mature Col	282	66378
ATP6AP2	0	0.150583	0.5	0.017	0	Replicate 1	4h	Mature Col	282	66378
TOMM6	0	-1.12159	0.518	0.036	0	Replicate 1	4h	Mature Col	282	66378
KIAA2013	0	0.610099	0.496	0.014	0	Replicate 1	4h	Mature Col	282	66378
SEMA6A	0	1.86938	0.493	0.011	0	Replicate 1	4h	Mature Col	282	66378
PHIP	0	1.84304	0.496	0.014	0	Replicate 1	4h	Mature Col	282	66378
UPP1	0	-0.117021	0.5	0.018	0	Replicate 1	4h	Mature Col	282	66378
PRXL2A	0	-0.0281051	0.504	0.022	0	Replicate 1	4h	Mature Col	282	66378
SPPL3	0	1.48232	0.496	0.014	0	Replicate 1	4h	Mature Col	282	66378
ENY2	0	-1.14591	0.518	0.037	0	Replicate 1	4h	Mature Col	282	66378
GALE	0	0.508679	0.496	0.015	0	Replicate 1	4h	Mature Col	282	66378
KDM5B	0	1.34896	0.496	0.015	0	Replicate 1	4h	Mature Col	282	66378
MDH1	0	-0.343652	0.504	0.023	0	Replicate 1	4h	Mature Col	282	66378
MAN2A1	0	1.37659	0.493	0.012	0	Replicate 1	4h	Mature Col	282	66378
SYNCRIP	0	-0.0610946	0.504	0.023	0	Replicate 1	4h	Mature Col	282	66378
IGF2R	0	1.34442	0.496	0.015	0	Replicate 1	4h	Mature Col	282	66378
PNN	0	0.944681	0.496	0.015	0	Replicate 1	4h	Mature Col	282	66378
TM4SF5	0	0.730863	0.493	0.012	0	Replicate 1	4h	Mature Col	282	66378
NDUFA7	0	-0.813674	0.511	0.03	0	Replicate 1	4h	Mature Col	282	66378
CDC42EP5	0	-0.487473	0.514	0.033	0	Replicate 1	4h	Mature Col	282	66378
HDGF	0	-0.413849	0.504	0.024	0	Replicate 1	4h	Mature Col	282	66378
TBC1D8	0	2.33977	0.493	0.013	0	Replicate 1	4h	Mature Col	282	66378
PPP6R3	0	1.06882	0.496	0.016	0	Replicate 1	4h	Mature Col	282	66378
PRKCSH	0	1.29751	0.489	0.009	0	Replicate 1	4h	Mature Col	282	66378
UQCRFS1	0	-0.230809	0.504	0.024	0	Replicate 1	4h	Mature Col	282	66378
HDAC1	0	-0.0656117	0.5	0.021	0	Replicate 1	4h	Mature Col	282	66378
SMG7	0	1.21559	0.493	0.014	0	Replicate 1	4h	Mature Col	282	66378
PDLIM2	0	-0.198714	0.5	0.021	0	Replicate 1	4h	Mature Col	282	66378
ANKRD9	0	0.430636	0.493	0.014	0	Replicate 1	4h	Mature Col	282	66378
DHCR24	0	0.493181	0.496	0.018	0	Replicate 1	4h	Mature Col	282	66378
C1orf43	0	0.0234152	0.496	0.018	0	Replicate 1	4h	Mature Col	282	66378
DPH3	0	-0.928767	0.504	0.026	0	Replicate 1	4h	Mature Col	282	66378
GINM1	0	0.386789	0.493	0.015	0	Replicate 1	4h	Mature Col	282	66378
ENTPD8	0	1.65696	0.486	0.008	0	Replicate 1	4h	Mature Col	282	66378
ATP13A2	0	1.00862	0.489	0.012	0	Replicate 1	4h	Mature Col	282	66378
STXBP5	0	1.70021	0.493	0.016	0	Replicate 1	4h	Mature Col	282	66378
PPP4R3A	0	0.425362	0.493	0.016	0	Replicate 1	4h	Mature Col	282	66378
SQOR	0	0.139769	0.496	0.019	0	Replicate 1	4h	Mature Col	282	66378
ABR	0	1.16689	0.493	0.016	0	Replicate 1	4h	Mature Col	282	66378
ARHGAP27	0	0.831795	0.493	0.016	0	Replicate 1	4h	Mature Col	282	66378
AKR1A1	0	0.0913036	0.496	0.02	0	Replicate 1	4h	Mature Col	282	66378
NEK7	0	1.17796	0.493	0.017	0	Replicate 1	4h	Mature Col	282	66378
VGLL4	0	1.12706	0.493	0.017	0	Replicate 1	4h	Mature Col	282	66378
UBR2	0	1.68363	0.489	0.013	0	Replicate 1	4h	Mature Col	282	66378
GTF2I	0	0.022501	0.5	0.024	0	Replicate 1	4h	Mature Col	282	66378
PSD3	0	2.57607	0.489	0.013	0	Replicate 1	4h	Mature Col	282	66378
MSRB2	0	-0.639526	0.5	0.024	0	Replicate 1	4h	Mature Col	282	66378
ANK3	0	1.75292	0.489	0.013	0	Replicate 1	4h	Mature Col	282	66378
CREB3L1	0	0.591019	0.493	0.017	0	Replicate 1	4h	Mature Col	282	66378
ARHGAP32	0	2.17412	0.489	0.013	0	Replicate 1	4h	Mature Col	282	66378
HEBP1	0	-0.224977	0.5	0.024	0	Replicate 1	4h	Mature Col	282	66378
DNAJC7	0	0.338865	0.493	0.017	0	Replicate 1	4h	Mature Col	282	66378
EIF3K	0	-0.716078	0.507	0.031	0	Replicate 1	4h	Mature Col	282	66378
EFNB1	0	0.836633	0.489	0.013	0	Replicate 1	4h	Mature Col	282	66378
RESF1	0	0.695472	0.493	0.018	0	Replicate 1	4h	Mature Col	282	66378
UFD1	0	-0.463733	0.5	0.025	0	Replicate 1	4h	Mature Col	282	66378
CRIM1	0	1.11729	0.489	0.015	0	Replicate 1	4h	Mature Col	282	66378
MAPK13	0	-0.0679128	0.493	0.019	0	Replicate 1	4h	Mature Col	282	66378
AHCYL2	0	1.00341	0.489	0.015	0	Replicate 1	4h	Mature Col	282	66378
TMEM106C	0	-0.0699746	0.493	0.019	0	Replicate 1	4h	Mature Col	282	66378
HMGN2	0	-0.497302	0.496	0.023	0	Replicate 1	4h	Mature Col	282	66378
PPP1R7	0	-0.537772	0.496	0.023	0	Replicate 1	4h	Mature Col	282	66378
ANKHD1	0	1.6236	0.489	0.016	0	Replicate 1	4h	Mature Col	282	66378
PREP	0	1.11415	0.489	0.016	0	Replicate 1	4h	Mature Col	282	66378
TCP1	0	-0.140345	0.493	0.02	0	Replicate 1	4h	Mature Col	282	66378
KDM4C	0	2.50658	0.486	0.013	0	Replicate 1	4h	Mature Col	282	66378
IFNAR1	0	0.189977	0.489	0.016	0	Replicate 1	4h	Mature Col	282	66378
ST13	0	-0.12998	0.496	0.023	0	Replicate 1	4h	Mature Col	282	66378
SRSF10	0	-0.0987041	0.493	0.021	0	Replicate 1	4h	Mature Col	282	66378
CEP350	0	1.4291	0.486	0.014	0	Replicate 1	4h	Mature Col	282	66378
TPR	0	1.25064	0.486	0.014	0	Replicate 1	4h	Mature Col	282	66378
UBE2E3	0	0.102922	0.496	0.024	0	Replicate 1	4h	Mature Col	282	66378
AZGP1	0	1.13443	0.479	0.007	0	Replicate 1	4h	Mature Col	282	66378
SLC39A14	0	0.763949	0.486	0.014	0	Replicate 1	4h	Mature Col	282	66378
MED13	0	1.34051	0.489	0.017	0	Replicate 1	4h	Mature Col	282	66378
SSB	0	-0.468052	0.496	0.025	0	Replicate 1	4h	Mature Col	282	66378
HSPA4	0	0.253069	0.489	0.018	0	Replicate 1	4h	Mature Col	282	66378
LMBRD1	0	0.453963	0.486	0.015	0	Replicate 1	4h	Mature Col	282	66378
ACTR10	0	-0.271959	0.493	0.022	0	Replicate 1	4h	Mature Col	282	66378
STAT3	0	0.786465	0.489	0.018	0	Replicate 1	4h	Mature Col	282	66378
RNF213	0	1.11691	0.489	0.018	0	Replicate 1	4h	Mature Col	282	66378
OSBPL1A	0	0.52008	0.486	0.015	0	Replicate 1	4h	Mature Col	282	66378
EPN1	0	0.318262	0.486	0.015	0	Replicate 1	4h	Mature Col	282	66378
ACBD3	0	0.31068	0.489	0.019	0	Replicate 1	4h	Mature Col	282	66378
KIF13A	0	2.12022	0.482	0.012	0	Replicate 1	4h	Mature Col	282	66378
DECR1	0	-0.482241	0.496	0.026	0	Replicate 1	4h	Mature Col	282	66378
MINDY2	0	1.16002	0.486	0.016	0	Replicate 1	4h	Mature Col	282	66378
ATP6V0D1	0	0.226268	0.486	0.016	0	Replicate 1	4h	Mature Col	282	66378
KCNK1	0	0.889779	0.486	0.017	0	Replicate 1	4h	Mature Col	282	66378
GSK3B	0	1.33317	0.486	0.017	0	Replicate 1	4h	Mature Col	282	66378
PLPP1	0	1.62908	0.482	0.013	0	Replicate 1	4h	Mature Col	282	66378
AKAP12	0	1.21766	0.489	0.02	0	Replicate 1	4h	Mature Col	282	66378
GALNT12	0	0.851668	0.482	0.013	0	Replicate 1	4h	Mature Col	282	66378
LGALS1	0	-0.325813	0.504	0.035	0	Replicate 1	4h	Mature Col	282	66378
CCT3	0	0.0810791	0.489	0.021	0	Replicate 1	4h	Mature Col	282	66378
NR6A1	0	3.1408	0.479	0.011	0	Replicate 1	4h	Mature Col	282	66378
ABHD17C	0	0.774506	0.482	0.014	0	Replicate 1	4h	Mature Col	282	66378
GRB2	0	0.240779	0.489	0.021	0	Replicate 1	4h	Mature Col	282	66378
MAPK1	0	0.1647	0.486	0.018	0	Replicate 1	4h	Mature Col	282	66378
EVI5	0	1.60633	0.482	0.015	0	Replicate 1	4h	Mature Col	282	66378
NCOA1	0	1.97285	0.479	0.012	0	Replicate 1	4h	Mature Col	282	66378
NAAA	0	0.667854	0.479	0.012	0	Replicate 1	4h	Mature Col	282	66378
TUBB	0	-0.0217912	0.489	0.022	0	Replicate 1	4h	Mature Col	282	66378
STK38	0	1.00887	0.482	0.015	0	Replicate 1	4h	Mature Col	282	66378
MAP7	0	1.29125	0.482	0.015	0	Replicate 1	4h	Mature Col	282	66378
FER1L6	0	2.04081	0.482	0.015	0	Replicate 1	4h	Mature Col	282	66378
EHMT1	0	1.27574	0.482	0.015	0	Replicate 1	4h	Mature Col	282	66378
ZNF518A	0	1.11797	0.482	0.015	0	Replicate 1	4h	Mature Col	282	66378
FUOM	0	-0.280293	0.486	0.019	0	Replicate 1	4h	Mature Col	282	66378
PPFIA1	0	1.17101	0.482	0.015	0	Replicate 1	4h	Mature Col	282	66378
PLEKHA5	0	1.75996	0.482	0.015	0	Replicate 1	4h	Mature Col	282	66378
EMC7	0	-0.369754	0.489	0.022	0	Replicate 1	4h	Mature Col	282	66378
TRAPPC1	0	-0.41879	0.489	0.022	0	Replicate 1	4h	Mature Col	282	66378
WSB1	0	1.7062	0.482	0.015	0	Replicate 1	4h	Mature Col	282	66378
B4GALT5	0	0.826844	0.486	0.019	0	Replicate 1	4h	Mature Col	282	66378
C4orf19	0	0.845993	0.482	0.016	0	Replicate 1	4h	Mature Col	282	66378
KIAA1211	0	2.92845	0.475	0.009	0	Replicate 1	4h	Mature Col	282	66378
TRIM2	0	1.0342	0.482	0.016	0	Replicate 1	4h	Mature Col	282	66378
F2RL1	0	0.198136	0.482	0.016	0	Replicate 1	4h	Mature Col	282	66378
DDR1	0	0.684614	0.482	0.016	0	Replicate 1	4h	Mature Col	282	66378
TEAD1	0	1.71059	0.482	0.016	0	Replicate 1	4h	Mature Col	282	66378
POLR1D	0	-0.350079	0.489	0.023	0	Replicate 1	4h	Mature Col	282	66378
CCPG1	0	0.577524	0.482	0.016	0	Replicate 1	4h	Mature Col	282	66378
FAM32A	0	-0.909546	0.493	0.027	0	Replicate 1	4h	Mature Col	282	66378
SERINC3	0	0.44717	0.482	0.016	0	Replicate 1	4h	Mature Col	282	66378
DNAJC5	0	1.1573	0.479	0.013	0	Replicate 1	4h	Mature Col	282	66378
SLC25A6	0	-0.456443	0.493	0.027	0	Replicate 1	4h	Mature Col	282	66378
TRNP1	0	-0.0645653	0.486	0.021	0	Replicate 1	4h	Mature Col	282	66378
DNAJB11	0	0.195808	0.482	0.017	0	Replicate 1	4h	Mature Col	282	66378
SGMS2	0	0.596764	0.482	0.017	0	Replicate 1	4h	Mature Col	282	66378
EIF4B	0	-0.105216	0.486	0.021	0	Replicate 1	4h	Mature Col	282	66378
DYRK2	0	0.447986	0.479	0.014	0	Replicate 1	4h	Mature Col	282	66378
C19orf53	0	-0.718591	0.493	0.028	0	Replicate 1	4h	Mature Col	282	66378
IL2RG	0	0.149364	0.482	0.017	0	Replicate 1	4h	Mature Col	282	66378
RYBP	0	0.877649	0.479	0.015	0	Replicate 1	4h	Mature Col	282	66378
ABCG2	0	0.519307	0.479	0.015	0	Replicate 1	4h	Mature Col	282	66378
ARRDC3	0	0.233876	0.479	0.015	0	Replicate 1	4h	Mature Col	282	66378
CUX1	0	1.54291	0.479	0.015	0	Replicate 1	4h	Mature Col	282	66378
UBE2R2	0	0.617269	0.482	0.018	0	Replicate 1	4h	Mature Col	282	66378
ZMYM2	0	1.78551	0.479	0.015	0	Replicate 1	4h	Mature Col	282	66378
ANP32A	0	0.174515	0.482	0.018	0	Replicate 1	4h	Mature Col	282	66378
FA2H	0	1.05102	0.479	0.015	0	Replicate 1	4h	Mature Col	282	66378
CMIP	0	1.59698	0.479	0.015	0	Replicate 1	4h	Mature Col	282	66378
MAP2K3	0	0.0327591	0.482	0.018	0	Replicate 1	4h	Mature Col	282	66378
ZNF207	0	0.443	0.482	0.018	0	Replicate 1	4h	Mature Col	282	66378
ALKBH7	0	-0.201018	0.486	0.022	0	Replicate 1	4h	Mature Col	282	66378
NECTIN2	0	0.547071	0.482	0.018	0	Replicate 1	4h	Mature Col	282	66378
ABCD3	0	0.401867	0.482	0.019	0	Replicate 1	4h	Mature Col	282	66378
MAN1A2	0	0.884976	0.479	0.016	0	Replicate 1	4h	Mature Col	282	66378
TLK1	0	0.986521	0.479	0.016	0	Replicate 1	4h	Mature Col	282	66378
ZFR	0	1.22837	0.479	0.016	0	Replicate 1	4h	Mature Col	282	66378
PJA2	0	0.52408	0.479	0.016	0	Replicate 1	4h	Mature Col	282	66378
BNIP3	0	-0.981123	0.496	0.033	0	Replicate 1	4h	Mature Col	282	66378
CAPN5	0	0.404244	0.479	0.016	0	Replicate 1	4h	Mature Col	282	66378
BROX	0	0.0278535	0.479	0.017	0	Replicate 1	4h	Mature Col	282	66378
SH3RF2	0	2.04274	0.475	0.013	0	Replicate 1	4h	Mature Col	282	66378
ATXN1	0	2.20543	0.475	0.013	0	Replicate 1	4h	Mature Col	282	66378
CAV1	0	-0.0520981	0.482	0.02	0	Replicate 1	4h	Mature Col	282	66378
GFER	0	-0.462533	0.486	0.024	0	Replicate 1	4h	Mature Col	282	66378
EWSR1	0	0.465318	0.479	0.017	0	Replicate 1	4h	Mature Col	282	66378
CAPN8	0	1.49381	0.475	0.014	0	Replicate 1	4h	Mature Col	282	66378
MIER3	0	0.720977	0.472	0.011	0	Replicate 1	4h	Mature Col	282	66378
CDK13	0	1.91645	0.475	0.014	0	Replicate 1	4h	Mature Col	282	66378
CORO2A	0	0.623983	0.479	0.018	0	Replicate 1	4h	Mature Col	282	66378
PSMB5	0	-0.555399	0.486	0.025	0	Replicate 1	4h	Mature Col	282	66378
GPR108	0	0.667238	0.472	0.011	0	Replicate 1	4h	Mature Col	282	66378
SLC2A1	0	0.146277	0.479	0.019	0	Replicate 1	4h	Mature Col	282	66378
EML4	0	1.08672	0.475	0.015	0	Replicate 1	4h	Mature Col	282	66378
TNIK	0	1.57703	0.475	0.015	0	Replicate 1	4h	Mature Col	282	66378
PPP3CA	0	1.43356	0.475	0.015	0	Replicate 1	4h	Mature Col	282	66378
PLEKHG1	0	1.83398	0.475	0.015	0	Replicate 1	4h	Mature Col	282	66378
VPS37B	0	0.998117	0.475	0.015	0	Replicate 1	4h	Mature Col	282	66378
MTIF3	0	-0.755781	0.486	0.026	0	Replicate 1	4h	Mature Col	282	66378
ERH	0	-1.20967	0.493	0.033	0	Replicate 1	4h	Mature Col	282	66378
NF1	0	1.99014	0.475	0.015	0	Replicate 1	4h	Mature Col	282	66378
TECR	0	0.723335	0.475	0.015	0	Replicate 1	4h	Mature Col	282	66378
UXT	0	-0.554398	0.482	0.022	0	Replicate 1	4h	Mature Col	282	66378
ODC1	0	-0.0641392	0.479	0.02	0	Replicate 1	4h	Mature Col	282	66378
TIPARP	0	0.777512	0.472	0.013	0	Replicate 1	4h	Mature Col	282	66378
USP8	0	0.865321	0.475	0.016	0	Replicate 1	4h	Mature Col	282	66378
VPS35	0	-0.130433	0.479	0.02	0	Replicate 1	4h	Mature Col	282	66378
STT3B	0	0.046749	0.479	0.021	0	Replicate 1	4h	Mature Col	282	66378
OCLN	0	0.469901	0.475	0.017	0	Replicate 1	4h	Mature Col	282	66378
TMEM106B	0	0.235688	0.475	0.017	0	Replicate 1	4h	Mature Col	282	66378
PCBP2	0	-0.279431	0.482	0.024	0	Replicate 1	4h	Mature Col	282	66378
RTRAF	0	-0.66931	0.489	0.031	0	Replicate 1	4h	Mature Col	282	66378
GPCPD1	0	0.902722	0.472	0.014	0	Replicate 1	4h	Mature Col	282	66378
SLC22A23	0	2.0561	0.468	0.011	0	Replicate 1	4h	Mature Col	282	66378
DENND5B	0	2.21948	0.468	0.011	0	Replicate 1	4h	Mature Col	282	66378
RERE	0	1.77763	0.472	0.015	0	Replicate 1	4h	Mature Col	282	66378
SSR2	0	-0.0898689	0.479	0.022	0	Replicate 1	4h	Mature Col	282	66378
UQCRC1	0	0.322792	0.472	0.015	0	Replicate 1	4h	Mature Col	282	66378
RTCB	0	-0.011997	0.475	0.018	0	Replicate 1	4h	Mature Col	282	66378
KCNK6	0	1.11157	0.468	0.012	0	Replicate 1	4h	Mature Col	282	66378
AKR7A3	0	-0.0921018	0.479	0.023	0	Replicate 1	4h	Mature Col	282	66378
SRSF4	0	1.0902	0.472	0.016	0	Replicate 1	4h	Mature Col	282	66378
ATRAID	0	-0.148647	0.475	0.019	0	Replicate 1	4h	Mature Col	282	66378
GALNT5	0	0.344237	0.472	0.016	0	Replicate 1	4h	Mature Col	282	66378
SMARCA5	0	0.296647	0.475	0.019	0	Replicate 1	4h	Mature Col	282	66378
ITGA2	0	0.852563	0.472	0.016	0	Replicate 1	4h	Mature Col	282	66378
TIMM8B	0	-0.754664	0.482	0.026	0	Replicate 1	4h	Mature Col	282	66378
SARNP	0	-0.388845	0.479	0.023	0	Replicate 1	4h	Mature Col	282	66378
STXBP2	0	0.56189	0.468	0.013	0	Replicate 1	4h	Mature Col	282	66378
PPP4R2	0	0.469249	0.472	0.017	0	Replicate 1	4h	Mature Col	282	66378
CCT6A	0	-0.170554	0.475	0.02	0	Replicate 1	4h	Mature Col	282	66378
ASL	0	0.200071	0.475	0.02	0	Replicate 1	4h	Mature Col	282	66378
TMPRSS4	0	0.197521	0.475	0.02	0	Replicate 1	4h	Mature Col	282	66378
UFM1	0	-0.498959	0.479	0.024	0	Replicate 1	4h	Mature Col	282	66378
MESD	0	0.215445	0.472	0.017	0	Replicate 1	4h	Mature Col	282	66378
AP3B1	0	1.58768	0.468	0.014	0	Replicate 1	4h	Mature Col	282	66378
CELF1	0	1.38542	0.468	0.014	0	Replicate 1	4h	Mature Col	282	66378
SELENOK	0	-0.553998	0.482	0.028	0	Replicate 1	4h	Mature Col	282	66378
SINHCAF	0	0.235478	0.472	0.018	0	Replicate 1	4h	Mature Col	282	66378
MAPK1IP1L	0	0.00247796	0.472	0.018	0	Replicate 1	4h	Mature Col	282	66378
ECH1	0	-0.0314462	0.472	0.018	0	Replicate 1	4h	Mature Col	282	66378
RHOB	0	0.590226	0.468	0.015	0	Replicate 1	4h	Mature Col	282	66378
NSD3	0	0.944169	0.468	0.015	0	Replicate 1	4h	Mature Col	282	66378
EHD1	0	0.395961	0.468	0.015	0	Replicate 1	4h	Mature Col	282	66378
CNOT2	0	0.926832	0.468	0.015	0	Replicate 1	4h	Mature Col	282	66378
UBTF	0	0.829097	0.465	0.012	0	Replicate 1	4h	Mature Col	282	66378
DHRSX	0	1.48364	0.465	0.012	0	Replicate 1	4h	Mature Col	282	66378
AKR1B10	0	0.00487396	0.479	0.026	0	Replicate 1	4h	Mature Col	282	66378
ARL6IP4	0	-0.713214	0.479	0.026	0	Replicate 1	4h	Mature Col	282	66378
FUCA2	0	0.339727	0.468	0.016	0	Replicate 1	4h	Mature Col	282	66378
ARHGAP35	0	1.60253	0.465	0.013	0	Replicate 1	4h	Mature Col	282	66378
PPP2R1A	0	0.374179	0.468	0.016	0	Replicate 1	4h	Mature Col	282	66378
ATP6AP1	0	0.698216	0.465	0.013	0	Replicate 1	4h	Mature Col	282	66378
TOMM20	0	-0.510283	0.475	0.023	0	Replicate 1	4h	Mature Col	282	66378
DNAJC21	0	-0.191966	0.472	0.02	0	Replicate 1	4h	Mature Col	282	66378
YWHAG	0	-0.262357	0.475	0.023	0	Replicate 1	4h	Mature Col	282	66378
GNG10	0	-0.987925	0.486	0.034	0	Replicate 1	4h	Mature Col	282	66378
FAM107B	0	0.123549	0.475	0.023	0	Replicate 1	4h	Mature Col	282	66378
CYB5B	0	-0.312067	0.475	0.023	0	Replicate 1	4h	Mature Col	282	66378
CIRBP	0	-0.378548	0.475	0.023	0	Replicate 1	4h	Mature Col	282	66378
HNRNPM	0	-0.0252924	0.472	0.02	0	Replicate 1	4h	Mature Col	282	66378
RAB9A	0	-0.460553	0.475	0.023	0	Replicate 1	4h	Mature Col	282	66378
ATP11B	0	1.24931	0.465	0.014	0	Replicate 1	4h	Mature Col	282	66378
TMEM41B	0	0.558844	0.465	0.014	0	Replicate 1	4h	Mature Col	282	66378
MICU2	0	0.232646	0.468	0.017	0	Replicate 1	4h	Mature Col	282	66378
B3GNT3	0	0.634152	0.465	0.014	0	Replicate 1	4h	Mature Col	282	66378
COX20	0	-1.12062	0.482	0.031	0	Replicate 1	4h	Mature Col	282	66378
DPY30	0	-0.930446	0.482	0.031	0	Replicate 1	4h	Mature Col	282	66378
SMIM15	0	-0.284555	0.472	0.021	0	Replicate 1	4h	Mature Col	282	66378
TBC1D5	0	2.64187	0.461	0.011	0	Replicate 1	4h	Mature Col	282	66378
GMDS-DT	0	2.6847	0.461	0.011	0	Replicate 1	4h	Mature Col	282	66378
RAB6A	0	0.662824	0.468	0.018	0	Replicate 1	4h	Mature Col	282	66378
NDUFS4	0	-0.46399	0.475	0.025	0	Replicate 1	4h	Mature Col	282	66378
CCT8	0	-0.406339	0.472	0.022	0	Replicate 1	4h	Mature Col	282	66378
HK2	0	0.654311	0.465	0.016	0	Replicate 1	4h	Mature Col	282	66378
CIDEC	0	-0.0983299	0.465	0.016	0	Replicate 1	4h	Mature Col	282	66378
RELL1	0	0.39513	0.465	0.016	0	Replicate 1	4h	Mature Col	282	66378
PIK3R1	0	0.613959	0.465	0.016	0	Replicate 1	4h	Mature Col	282	66378
CCNY	0	1.20739	0.465	0.016	0	Replicate 1	4h	Mature Col	282	66378
SLC2A13	0	1.89952	0.457	0.008	0	Replicate 1	4h	Mature Col	282	66378
LRP1	0	2.01827	0.457	0.008	0	Replicate 1	4h	Mature Col	282	66378
MRPS34	0	-0.274685	0.468	0.019	0	Replicate 1	4h	Mature Col	282	66378
TRAF4	0	0.232971	0.465	0.016	0	Replicate 1	4h	Mature Col	282	66378
SDHD	0	-0.523643	0.472	0.023	0	Replicate 1	4h	Mature Col	282	66378
SPEN	0	1.13555	0.461	0.013	0	Replicate 1	4h	Mature Col	282	66378
SORT1	0	0.65386	0.461	0.013	0	Replicate 1	4h	Mature Col	282	66378
NENF	0	0.0534778	0.465	0.017	0	Replicate 1	4h	Mature Col	282	66378
AOPEP	0	1.07891	0.465	0.017	0	Replicate 1	4h	Mature Col	282	66378
NANS	0	-0.147322	0.468	0.02	0	Replicate 1	4h	Mature Col	282	66378
NIBAN2	0	0.239709	0.465	0.017	0	Replicate 1	4h	Mature Col	282	66378
GALNT4	0	0.527225	0.461	0.013	0	Replicate 1	4h	Mature Col	282	66378
HEXIM1	0	0.24225	0.465	0.017	0	Replicate 1	4h	Mature Col	282	66378
SUN2	0	1.73538	0.457	0.009	0	Replicate 1	4h	Mature Col	282	66378
MRPL57	0	-0.60124	0.472	0.024	0	Replicate 1	4h	Mature Col	282	66378
PLEKHA6	0	1.59882	0.461	0.014	0	Replicate 1	4h	Mature Col	282	66378
GALNT2	0	1.20632	0.461	0.014	0	Replicate 1	4h	Mature Col	282	66378
AFF1	0	1.73456	0.461	0.014	0	Replicate 1	4h	Mature Col	282	66378
PPP1R10	0	1.18061	0.461	0.014	0	Replicate 1	4h	Mature Col	282	66378
OSBPL3	0	1.5358	0.461	0.014	0	Replicate 1	4h	Mature Col	282	66378
OAS1	0	-0.0481014	0.468	0.021	0	Replicate 1	4h	Mature Col	282	66378
RAB5C	0	-0.379924	0.468	0.021	0	Replicate 1	4h	Mature Col	282	66378
BRWD1	0	1.31205	0.461	0.014	0	Replicate 1	4h	Mature Col	282	66378
NDUFB1	0	-1.23407	0.482	0.035	0	Replicate 1	4h	Mature Col	282	66378
DENND1B	0	2.17719	0.457	0.011	0	Replicate 1	4h	Mature Col	282	66378
YME1L1	0	0.151096	0.465	0.019	0	Replicate 1	4h	Mature Col	282	66378
ANXA7	0	-0.172766	0.468	0.022	0	Replicate 1	4h	Mature Col	282	66378
SMG1	0	1.35416	0.461	0.015	0	Replicate 1	4h	Mature Col	282	66378
PHKB	0	1.28104	0.461	0.015	0	Replicate 1	4h	Mature Col	282	66378
INSR	0	1.55498	0.457	0.011	0	Replicate 1	4h	Mature Col	282	66378
ID1	0	-0.494107	0.472	0.026	0	Replicate 1	4h	Mature Col	282	66378
SSBP3	0	0.854814	0.461	0.016	0	Replicate 1	4h	Mature Col	282	66378
HMGCS1	0	0.156307	0.465	0.02	0	Replicate 1	4h	Mature Col	282	66378
MDH2	0	-0.275931	0.468	0.023	0	Replicate 1	4h	Mature Col	282	66378
ABCB1	0	1.17313	0.457	0.012	0	Replicate 1	4h	Mature Col	282	66378
SAMD9	0	0.452503	0.461	0.016	0	Replicate 1	4h	Mature Col	282	66378
DNAJB6	0	-0.377241	0.468	0.023	0	Replicate 1	4h	Mature Col	282	66378
ZNF91	0	0.601337	0.461	0.016	0	Replicate 1	4h	Mature Col	282	66378
RAB22A	0	0.26773	0.461	0.016	0	Replicate 1	4h	Mature Col	282	66378
ATRX	0	1.11441	0.461	0.016	0	Replicate 1	4h	Mature Col	282	66378
SNRPD1	0	-0.666158	0.472	0.027	0	Replicate 1	4h	Mature Col	282	66378
LSM4	0	-0.669067	0.472	0.027	0	Replicate 1	4h	Mature Col	282	66378
HNRNPR	0	-0.116482	0.465	0.021	0	Replicate 1	4h	Mature Col	282	66378
RASEF	0	1.23183	0.457	0.013	0	Replicate 1	4h	Mature Col	282	66378
ZDHHC20	0	0.41198	0.461	0.017	0	Replicate 1	4h	Mature Col	282	66378
FAM155A	0	2.87642	0.457	0.013	0	Replicate 1	4h	Mature Col	282	66378
GSPT1	0	-0.0742359	0.465	0.021	0	Replicate 1	4h	Mature Col	282	66378
FBXO11	0	1.45495	0.457	0.014	0	Replicate 1	4h	Mature Col	282	66378
SMC3	0	0.663207	0.457	0.014	0	Replicate 1	4h	Mature Col	282	66378
STRN3	0	1.2811	0.457	0.014	0	Replicate 1	4h	Mature Col	282	66378
UBE3A	0	1.06134	0.457	0.014	0	Replicate 1	4h	Mature Col	282	66378
SCAMP2	0	0.458008	0.457	0.014	0	Replicate 1	4h	Mature Col	282	66378
ALDOC	0	0.301035	0.454	0.011	0	Replicate 1	4h	Mature Col	282	66378
BCL2L15	0	-0.120199	0.461	0.019	0	Replicate 1	4h	Mature Col	282	66378
EIF2AK2	0	0.416368	0.461	0.019	0	Replicate 1	4h	Mature Col	282	66378
VTI1A	0	2.18065	0.454	0.012	0	Replicate 1	4h	Mature Col	282	66378
RSF1	0	0.945245	0.457	0.015	0	Replicate 1	4h	Mature Col	282	66378
VEZT	0	1.412	0.457	0.015	0	Replicate 1	4h	Mature Col	282	66378
CEBPG	0	0.009781	0.457	0.015	0	Replicate 1	4h	Mature Col	282	66378
ARID1A	0	1.34994	0.454	0.013	0	Replicate 1	4h	Mature Col	282	66378
PLD1	0	2.07737	0.454	0.013	0	Replicate 1	4h	Mature Col	282	66378
SENP6	0	1.59477	0.454	0.013	0	Replicate 1	4h	Mature Col	282	66378
CAV2	0	-0.520624	0.465	0.024	0	Replicate 1	4h	Mature Col	282	66378
PPP2R5E	0	0.817734	0.457	0.016	0	Replicate 1	4h	Mature Col	282	66378
MMP15	0	1.57379	0.45	0.009	0	Replicate 1	4h	Mature Col	282	66378
SMPD3	0	0.774884	0.454	0.013	0	Replicate 1	4h	Mature Col	282	66378
TMEM170A	0	-0.0554981	0.457	0.016	0	Replicate 1	4h	Mature Col	282	66378
SLC16A3	0	1.4256	0.45	0.009	0	Replicate 1	4h	Mature Col	282	66378
HIVEP3	0	1.7408	0.454	0.014	0	Replicate 1	4h	Mature Col	282	66378
S100A13	0	-0.75643	0.468	0.028	0	Replicate 1	4h	Mature Col	282	66378
RGS2	0	-0.121221	0.465	0.025	0	Replicate 1	4h	Mature Col	282	66378
SERPINE2	0	0.613553	0.45	0.01	0	Replicate 1	4h	Mature Col	282	66378
SSR3	0	-0.578311	0.465	0.025	0	Replicate 1	4h	Mature Col	282	66378
CRK	0	-0.0409693	0.461	0.021	0	Replicate 1	4h	Mature Col	282	66378
COA3	0	-0.697469	0.465	0.025	0	Replicate 1	4h	Mature Col	282	66378
ALAS1	0	0.27524	0.454	0.015	0	Replicate 1	4h	Mature Col	282	66378
PBRM1	0	1.17194	0.454	0.015	0	Replicate 1	4h	Mature Col	282	66378
TMEM167A	0	-0.670697	0.465	0.026	0	Replicate 1	4h	Mature Col	282	66378
SNX13	0	0.953732	0.454	0.015	0	Replicate 1	4h	Mature Col	282	66378
MKLN1	0	1.51749	0.454	0.015	0	Replicate 1	4h	Mature Col	282	66378
CTNNAL1	0	-0.598725	0.461	0.022	0	Replicate 1	4h	Mature Col	282	66378
ABI1	0	0.648844	0.454	0.015	0	Replicate 1	4h	Mature Col	282	66378
KPNB1	0	0.580572	0.457	0.018	0	Replicate 1	4h	Mature Col	282	66378
PPP4R1	0	0.81087	0.454	0.015	0	Replicate 1	4h	Mature Col	282	66378
BMP2	0	0.401361	0.457	0.018	0	Replicate 1	4h	Mature Col	282	66378
MRPL33	0	-0.935904	0.465	0.027	0	Replicate 1	4h	Mature Col	282	66378
TUBA4A	0	-0.174492	0.454	0.016	0	Replicate 1	4h	Mature Col	282	66378
NCL	0	-0.413003	0.465	0.027	0	Replicate 1	4h	Mature Col	282	66378
ADH5	0	-0.736765	0.465	0.027	0	Replicate 1	4h	Mature Col	282	66378
LARP1	0	0.760881	0.454	0.016	0	Replicate 1	4h	Mature Col	282	66378
WWP1	0	1.17654	0.45	0.012	0	Replicate 1	4h	Mature Col	282	66378
CYC1	0	0.254897	0.454	0.016	0	Replicate 1	4h	Mature Col	282	66378
PTPRB	0	3.27898	0.447	0.009	0	Replicate 1	4h	Mature Col	282	66378
PAN3	0	2.7073	0.45	0.012	0	Replicate 1	4h	Mature Col	282	66378
DISP2	0	1.29688	0.447	0.009	0	Replicate 1	4h	Mature Col	282	66378
CTCF	0	1.14513	0.45	0.012	0	Replicate 1	4h	Mature Col	282	66378
LSM14A	0	0.549572	0.454	0.016	0	Replicate 1	4h	Mature Col	282	66378
PPP4R3B	0	0.455277	0.454	0.017	0	Replicate 1	4h	Mature Col	282	66378
ZBTB20	0	1.84738	0.454	0.017	0	Replicate 1	4h	Mature Col	282	66378
SLC51A	0	0.839407	0.45	0.013	0	Replicate 1	4h	Mature Col	282	66378
SEL1L3	0	1.14963	0.45	0.013	0	Replicate 1	4h	Mature Col	282	66378
TET2	0	1.88377	0.45	0.013	0	Replicate 1	4h	Mature Col	282	66378
ARFIP1	0	0.529289	0.454	0.017	0	Replicate 1	4h	Mature Col	282	66378
CYTH3	0	1.6513	0.45	0.013	0	Replicate 1	4h	Mature Col	282	66378
OGA	0	1.33276	0.45	0.013	0	Replicate 1	4h	Mature Col	282	66378
BHLHE41	0	0.104824	0.454	0.017	0	Replicate 1	4h	Mature Col	282	66378
GNAI3	0	-0.0691962	0.457	0.021	0	Replicate 1	4h	Mature Col	282	66378
CMC1	0	-0.150603	0.454	0.018	0	Replicate 1	4h	Mature Col	282	66378
MAP4	0	0.71061	0.454	0.018	0	Replicate 1	4h	Mature Col	282	66378
VOPP1	0	0.624009	0.45	0.014	0	Replicate 1	4h	Mature Col	282	66378
B4GALNT3	0	1.97	0.447	0.011	0	Replicate 1	4h	Mature Col	282	66378
RAB21	0	-0.0644357	0.454	0.018	0	Replicate 1	4h	Mature Col	282	66378
SAV1	0	0.441968	0.457	0.021	0	Replicate 1	4h	Mature Col	282	66378
CXCL16	0	-0.0467059	0.454	0.018	0	Replicate 1	4h	Mature Col	282	66378
EIF5A	0	-0.544423	0.461	0.025	0	Replicate 1	4h	Mature Col	282	66378
SCAND1	0	-0.0545079	0.454	0.018	0	Replicate 1	4h	Mature Col	282	66378
IFT172	0	-0.821397	0.457	0.022	0	Replicate 1	4h	Mature Col	282	66378
PPP1R2	0	-0.503373	0.457	0.022	0	Replicate 1	4h	Mature Col	282	66378
NT5E	0	0.484218	0.447	0.012	0	Replicate 1	4h	Mature Col	282	66378
CWC15	0	-0.85802	0.461	0.026	0	Replicate 1	4h	Mature Col	282	66378
TTC19	0	0.713774	0.45	0.015	0	Replicate 1	4h	Mature Col	282	66378
COPA	0	0.606396	0.45	0.016	0	Replicate 1	4h	Mature Col	282	66378
PSMD2	0	0.235598	0.45	0.016	0	Replicate 1	4h	Mature Col	282	66378
NFIB	0	1.18017	0.45	0.016	0	Replicate 1	4h	Mature Col	282	66378
UNC13B	0	1.71121	0.447	0.013	0	Replicate 1	4h	Mature Col	282	66378
MUC5AC	0	1.74261	0.461	0.027	0	Replicate 1	4h	Mature Col	282	66378
RCOR1	0	1.02928	0.45	0.016	0	Replicate 1	4h	Mature Col	282	66378
INF2	0	0.29936	0.45	0.016	0	Replicate 1	4h	Mature Col	282	66378
SIVA1	0	-0.191834	0.45	0.016	0	Replicate 1	4h	Mature Col	282	66378
AC008397.1	0	-0.33724	0.45	0.016	0	Replicate 1	4h	Mature Col	282	66378
KLK1	0	0.445665	0.447	0.013	0	Replicate 1	4h	Mature Col	282	66378
EPB41L1	0	1.45061	0.45	0.016	0	Replicate 1	4h	Mature Col	282	66378
HES4	0	0.00796513	0.454	0.021	0	Replicate 1	4h	Mature Col	282	66378
EPAS1	0	0.890348	0.447	0.014	0	Replicate 1	4h	Mature Col	282	66378
ZNF148	0	1.12358	0.45	0.017	0	Replicate 1	4h	Mature Col	282	66378
PARM1	0	0.737656	0.447	0.014	0	Replicate 1	4h	Mature Col	282	66378
TMED7	0	-0.310966	0.454	0.021	0	Replicate 1	4h	Mature Col	282	66378
MLF2	0	0.191733	0.45	0.017	0	Replicate 1	4h	Mature Col	282	66378
DERA	0	-0.174937	0.45	0.017	0	Replicate 1	4h	Mature Col	282	66378
ARL1	0	-0.695656	0.457	0.024	0	Replicate 1	4h	Mature Col	282	66378
PDE9A	0	0.654015	0.447	0.014	0	Replicate 1	4h	Mature Col	282	66378
VAMP3	0	-0.759222	0.457	0.025	0	Replicate 1	4h	Mature Col	282	66378
SLC20A1	0	0.991895	0.443	0.011	0	Replicate 1	4h	Mature Col	282	66378
CBLB	0	2.39541	0.443	0.011	0	Replicate 1	4h	Mature Col	282	66378
TBC1D1	0	0.998131	0.447	0.015	0	Replicate 1	4h	Mature Col	282	66378
CDK19	0	2.20964	0.443	0.011	0	Replicate 1	4h	Mature Col	282	66378
MKRN1	0	0.072268	0.45	0.018	0	Replicate 1	4h	Mature Col	282	66378
PKP2	0	0.778599	0.447	0.015	0	Replicate 1	4h	Mature Col	282	66378
FRY	0	2.87961	0.44	0.008	0	Replicate 1	4h	Mature Col	282	66378
PIBF1	0	1.15655	0.447	0.015	0	Replicate 1	4h	Mature Col	282	66378
SPTLC2	0	1.21249	0.447	0.015	0	Replicate 1	4h	Mature Col	282	66378
CASC4	0	0.220591	0.45	0.018	0	Replicate 1	4h	Mature Col	282	66378
STX8	0	0.260999	0.447	0.015	0	Replicate 1	4h	Mature Col	282	66378
NSRP1	0	0.688695	0.447	0.015	0	Replicate 1	4h	Mature Col	282	66378
STX12	0	0.0177253	0.447	0.016	0	Replicate 1	4h	Mature Col	282	66378
FEZ2	0	0.0440842	0.447	0.016	0	Replicate 1	4h	Mature Col	282	66378
SP3	0	0.959097	0.447	0.016	0	Replicate 1	4h	Mature Col	282	66378
WDFY3	0	1.89743	0.443	0.012	0	Replicate 1	4h	Mature Col	282	66378
PHAX	0	-0.339021	0.45	0.019	0	Replicate 1	4h	Mature Col	282	66378
RIPK1	0	1.23103	0.443	0.012	0	Replicate 1	4h	Mature Col	282	66378
SDF2L1	0	-0.131369	0.447	0.016	0	Replicate 1	4h	Mature Col	282	66378
RPS19BP1	0	-0.770515	0.454	0.023	0	Replicate 1	4h	Mature Col	282	66378
FARP2	0	1.461	0.443	0.013	0	Replicate 1	4h	Mature Col	282	66378
MARK2	0	1.08376	0.443	0.013	0	Replicate 1	4h	Mature Col	282	66378
SRSF2	0	-0.0280161	0.45	0.02	0	Replicate 1	4h	Mature Col	282	66378
PRR14L	0	1.28013	0.443	0.013	0	Replicate 1	4h	Mature Col	282	66378
STAG2	0	1.09803	0.443	0.013	0	Replicate 1	4h	Mature Col	282	66378
STAG1	0	2.30039	0.44	0.011	0	Replicate 1	4h	Mature Col	282	66378
CDHR2	0	1.79311	0.436	0.007	0	Replicate 1	4h	Mature Col	282	66378
ARPC5L	0	-0.399222	0.45	0.021	0	Replicate 1	4h	Mature Col	282	66378
PLAAT3	0	-0.727549	0.457	0.028	0	Replicate 1	4h	Mature Col	282	66378
ETNK1	0	1.34472	0.443	0.014	0	Replicate 1	4h	Mature Col	282	66378
NEDD4	0	1.5876	0.443	0.014	0	Replicate 1	4h	Mature Col	282	66378
FUT2	0	0.308836	0.443	0.014	0	Replicate 1	4h	Mature Col	282	66378
BAX	0	-0.698765	0.454	0.025	0	Replicate 1	4h	Mature Col	282	66378
TNRC6B	0	1.27107	0.443	0.014	0	Replicate 1	4h	Mature Col	282	66378
PPP2R5A	0	0.457068	0.443	0.015	0	Replicate 1	4h	Mature Col	282	66378
SAMD12	0	2.13059	0.443	0.015	0	Replicate 1	4h	Mature Col	282	66378
MAPK8	0	1.62752	0.44	0.012	0	Replicate 1	4h	Mature Col	282	66378
ATE1	0	1.19515	0.44	0.012	0	Replicate 1	4h	Mature Col	282	66378
FLII	0	0.245388	0.443	0.015	0	Replicate 1	4h	Mature Col	282	66378
PINK1	0	0.291322	0.44	0.013	0	Replicate 1	4h	Mature Col	282	66378
NUDC	0	-0.565866	0.45	0.023	0	Replicate 1	4h	Mature Col	282	66378
FOXJ3	0	1.33719	0.44	0.013	0	Replicate 1	4h	Mature Col	282	66378
ZNF326	0	0.901204	0.44	0.013	0	Replicate 1	4h	Mature Col	282	66378
EMC3	0	0.0374068	0.443	0.016	0	Replicate 1	4h	Mature Col	282	66378
ZKSCAN1	0	0.942775	0.443	0.016	0	Replicate 1	4h	Mature Col	282	66378
NAMPT	0	-0.307864	0.45	0.023	0	Replicate 1	4h	Mature Col	282	66378
CDK2AP2	0	0.0441854	0.443	0.016	0	Replicate 1	4h	Mature Col	282	66378
CCNDBP1	0	-0.0473697	0.443	0.016	0	Replicate 1	4h	Mature Col	282	66378
LAMP2	0	0.00380681	0.443	0.016	0	Replicate 1	4h	Mature Col	282	66378
PUM1	0	0.962724	0.443	0.017	0	Replicate 1	4h	Mature Col	282	66378
ZNF644	0	0.839933	0.44	0.014	0	Replicate 1	4h	Mature Col	282	66378
ACAA1	0	-0.531379	0.45	0.024	0	Replicate 1	4h	Mature Col	282	66378
POLR2J	0	-0.818521	0.45	0.024	0	Replicate 1	4h	Mature Col	282	66378
VPS26A	0	-0.0226858	0.443	0.017	0	Replicate 1	4h	Mature Col	282	66378
LAMTOR1	0	-0.281839	0.447	0.021	0	Replicate 1	4h	Mature Col	282	66378
USP12	0	0.739759	0.44	0.014	0	Replicate 1	4h	Mature Col	282	66378
IER3IP1	0	-0.605629	0.447	0.021	0	Replicate 1	4h	Mature Col	282	66378
KIF16B	0	1.38669	0.436	0.01	0	Replicate 1	4h	Mature Col	282	66378
PBDC1	0	-0.67886	0.45	0.024	0	Replicate 1	4h	Mature Col	282	66378
IWS1	0	0.665855	0.44	0.015	0	Replicate 1	4h	Mature Col	282	66378
ASCC3	0	1.55966	0.44	0.015	0	Replicate 1	4h	Mature Col	282	66378
CBX3	0	-0.826547	0.45	0.025	0	Replicate 1	4h	Mature Col	282	66378
USP47	0	1.08661	0.44	0.015	0	Replicate 1	4h	Mature Col	282	66378
SLIRP	0	-0.950182	0.454	0.029	0	Replicate 1	4h	Mature Col	282	66378
MRPL54	0	-0.817412	0.447	0.022	0	Replicate 1	4h	Mature Col	282	66378
USP16	0	-0.268663	0.443	0.018	0	Replicate 1	4h	Mature Col	282	66378
CDC73	0	0.398964	0.44	0.016	0	Replicate 1	4h	Mature Col	282	66378
PCDH1	0	1.46798	0.433	0.009	0	Replicate 1	4h	Mature Col	282	66378
PHYKPL	0	0.927301	0.436	0.012	0	Replicate 1	4h	Mature Col	282	66378
RNF10	0	0.182506	0.44	0.016	0	Replicate 1	4h	Mature Col	282	66378
SEL1L	0	0.551992	0.44	0.016	0	Replicate 1	4h	Mature Col	282	66378
TMED3	0	0.0704725	0.44	0.016	0	Replicate 1	4h	Mature Col	282	66378
HYI	0	0.0884314	0.436	0.013	0	Replicate 1	4h	Mature Col	282	66378
RNF220	0	1.92174	0.433	0.01	0	Replicate 1	4h	Mature Col	282	66378
SPRED2	0	1.91994	0.433	0.01	0	Replicate 1	4h	Mature Col	282	66378
NCK2	0	0.486551	0.44	0.017	0	Replicate 1	4h	Mature Col	282	66378
GNAI2	0	0.0256323	0.44	0.017	0	Replicate 1	4h	Mature Col	282	66378
SPAG1	0	0.231488	0.44	0.017	0	Replicate 1	4h	Mature Col	282	66378
PITPNA	0	0.324688	0.44	0.017	0	Replicate 1	4h	Mature Col	282	66378
HOOK2	0	1.73416	0.433	0.01	0	Replicate 1	4h	Mature Col	282	66378
EP300	0	1.6056	0.436	0.013	0	Replicate 1	4h	Mature Col	282	66378
SLC6A20	0	1.24373	0.433	0.011	0	Replicate 1	4h	Mature Col	282	66378
SEC61A1	0	0.686047	0.436	0.014	0	Replicate 1	4h	Mature Col	282	66378
EIF3M	0	-0.239291	0.443	0.021	0	Replicate 1	4h	Mature Col	282	66378
TM7SF3	0	0.107441	0.44	0.018	0	Replicate 1	4h	Mature Col	282	66378
SRP54	0	-0.0358344	0.44	0.018	0	Replicate 1	4h	Mature Col	282	66378
BTBD7	0	1.2284	0.436	0.014	0	Replicate 1	4h	Mature Col	282	66378
WIPF2	0	0.727679	0.436	0.014	0	Replicate 1	4h	Mature Col	282	66378
NSFL1C	0	0.677222	0.433	0.011	0	Replicate 1	4h	Mature Col	282	66378
CERT1	0	1.186	0.436	0.015	0	Replicate 1	4h	Mature Col	282	66378
POR	0	1.00785	0.433	0.012	0	Replicate 1	4h	Mature Col	282	66378
VPS13B	0	2.45786	0.433	0.012	0	Replicate 1	4h	Mature Col	282	66378
UBQLN1	0	0.304835	0.436	0.015	0	Replicate 1	4h	Mature Col	282	66378
SETX	0	1.00314	0.436	0.015	0	Replicate 1	4h	Mature Col	282	66378
MUC5B	0	1.58093	0.436	0.015	0	Replicate 1	4h	Mature Col	282	66378
WNK1	0	0.969048	0.436	0.015	0	Replicate 1	4h	Mature Col	282	66378
MLXIP	0	0.958567	0.436	0.015	0	Replicate 1	4h	Mature Col	282	66378
SPRED1	0	1.17915	0.436	0.015	0	Replicate 1	4h	Mature Col	282	66378
NT5C	0	-0.200244	0.436	0.015	0	Replicate 1	4h	Mature Col	282	66378
BACH1	0	1.29381	0.433	0.012	0	Replicate 1	4h	Mature Col	282	66378
SRP19	0	-0.721548	0.443	0.023	0	Replicate 1	4h	Mature Col	282	66378
NUCB2	0	0.215594	0.433	0.013	0	Replicate 1	4h	Mature Col	282	66378
MIR194-2HG	0	3.27283	0.426	0.006	0	Replicate 1	4h	Mature Col	282	66378
KMT2A	0	1.33979	0.433	0.013	0	Replicate 1	4h	Mature Col	282	66378
MEF2A	0	1.86723	0.433	0.013	0	Replicate 1	4h	Mature Col	282	66378
SNRPB2	0	-0.475774	0.44	0.02	0	Replicate 1	4h	Mature Col	282	66378
TOB2	0	0.533894	0.433	0.013	0	Replicate 1	4h	Mature Col	282	66378
RPS6KA3	0	0.453596	0.436	0.016	0	Replicate 1	4h	Mature Col	282	66378
HIST1H4C	0	-1.32586	0.45	0.031	0	Replicate 1	4h	Mature Col	282	66378
STXBP3	0	0.357963	0.433	0.014	0	Replicate 1	4h	Mature Col	282	66378
ZNF638	0	1.50662	0.433	0.014	0	Replicate 1	4h	Mature Col	282	66378
PNISR	0	0.680161	0.433	0.014	0	Replicate 1	4h	Mature Col	282	66378
CCDC25	0	-0.507296	0.44	0.021	0	Replicate 1	4h	Mature Col	282	66378
FAM49B	0	0.981671	0.436	0.017	0	Replicate 1	4h	Mature Col	282	66378
OTUD7B	0	1.84778	0.429	0.011	0	Replicate 1	4h	Mature Col	282	66378
NDUFB5	0	-0.513223	0.44	0.022	0	Replicate 1	4h	Mature Col	282	66378
DAP	0	-0.153815	0.436	0.018	0	Replicate 1	4h	Mature Col	282	66378
LEAP2	0	-0.309932	0.433	0.015	0	Replicate 1	4h	Mature Col	282	66378
UFL1	0	0.904087	0.429	0.011	0	Replicate 1	4h	Mature Col	282	66378
EIF4EBP2	0	-0.0634283	0.433	0.015	0	Replicate 1	4h	Mature Col	282	66378
TACC2	0	1.21024	0.429	0.011	0	Replicate 1	4h	Mature Col	282	66378
ARID2	0	2.37423	0.429	0.011	0	Replicate 1	4h	Mature Col	282	66378
MARK3	0	1.21098	0.433	0.015	0	Replicate 1	4h	Mature Col	282	66378
SNRPA1	0	-0.574398	0.44	0.022	0	Replicate 1	4h	Mature Col	282	66378
LITAF	0	-0.121523	0.44	0.022	0	Replicate 1	4h	Mature Col	282	66378
CHMP1A	0	-0.0593865	0.433	0.015	0	Replicate 1	4h	Mature Col	282	66378
CRELD2	0	0.774539	0.429	0.011	0	Replicate 1	4h	Mature Col	282	66378
IL13RA1	0	0.0541328	0.433	0.015	0	Replicate 1	4h	Mature Col	282	66378
ABCF1	0	0.0734705	0.433	0.016	0	Replicate 1	4h	Mature Col	282	66378
IER3	0	-0.0675122	0.44	0.023	0	Replicate 1	4h	Mature Col	282	66378
ITGB8	0	0.471152	0.44	0.023	0	Replicate 1	4h	Mature Col	282	66378
SMURF1	0	2.15162	0.429	0.012	0	Replicate 1	4h	Mature Col	282	66378
EIF3E	0	-0.590449	0.443	0.026	0	Replicate 1	4h	Mature Col	282	66378
BAMBI	0	0.831192	0.426	0.009	0	Replicate 1	4h	Mature Col	282	66378
PEAK1	0	2.05269	0.429	0.012	0	Replicate 1	4h	Mature Col	282	66378
MSI2	0	1.15859	0.433	0.016	0	Replicate 1	4h	Mature Col	282	66378
NDUFS7	0	-0.289431	0.436	0.019	0	Replicate 1	4h	Mature Col	282	66378
SMS	0	-0.123938	0.436	0.019	0	Replicate 1	4h	Mature Col	282	66378
RAB4A	0	-0.708252	0.436	0.02	0	Replicate 1	4h	Mature Col	282	66378
DGUOK	0	-0.16387	0.433	0.017	0	Replicate 1	4h	Mature Col	282	66378
MFSD6	0	0.757163	0.429	0.013	0	Replicate 1	4h	Mature Col	282	66378
ABHD11	0	-0.140893	0.433	0.017	0	Replicate 1	4h	Mature Col	282	66378
PSMC2	0	-0.209721	0.433	0.017	0	Replicate 1	4h	Mature Col	282	66378
BIRC2	0	0.473873	0.429	0.013	0	Replicate 1	4h	Mature Col	282	66378
ABHD12	0	0.481343	0.429	0.013	0	Replicate 1	4h	Mature Col	282	66378
UBA1	0	0.600979	0.429	0.013	0	Replicate 1	4h	Mature Col	282	66378
WLS	0	0.847342	0.429	0.014	0	Replicate 1	4h	Mature Col	282	66378
LRRC8D	0	1.34674	0.426	0.011	0	Replicate 1	4h	Mature Col	282	66378
OLA1	0	0.517166	0.433	0.018	0	Replicate 1	4h	Mature Col	282	66378
MARVELD2	0	0.68864	0.426	0.011	0	Replicate 1	4h	Mature Col	282	66378
KDM7A	0	1.59313	0.426	0.011	0	Replicate 1	4h	Mature Col	282	66378
PCM1	0	1.28498	0.429	0.014	0	Replicate 1	4h	Mature Col	282	66378
ECHS1	0	-0.833337	0.443	0.028	0	Replicate 1	4h	Mature Col	282	66378
MPP5	0	1.03892	0.429	0.014	0	Replicate 1	4h	Mature Col	282	66378
ZG16B	0	-0.185986	0.433	0.018	0	Replicate 1	4h	Mature Col	282	66378
SMIM7	0	-0.749431	0.436	0.021	0	Replicate 1	4h	Mature Col	282	66378
ALG13	0	-0.146062	0.433	0.018	0	Replicate 1	4h	Mature Col	282	66378
EDEM3	0	0.949617	0.426	0.012	0	Replicate 1	4h	Mature Col	282	66378
ADSS	0	0.263635	0.429	0.015	0	Replicate 1	4h	Mature Col	282	66378
SCOC	0	-0.663711	0.436	0.022	0	Replicate 1	4h	Mature Col	282	66378
CASP3	0	-0.346695	0.433	0.019	0	Replicate 1	4h	Mature Col	282	66378
FCHO2	0	0.668762	0.429	0.015	0	Replicate 1	4h	Mature Col	282	66378
WTAP	0	0.0137917	0.433	0.019	0	Replicate 1	4h	Mature Col	282	66378
COMTD1	0	-0.169149	0.429	0.015	0	Replicate 1	4h	Mature Col	282	66378
ENTPD5	0	0.927023	0.426	0.012	0	Replicate 1	4h	Mature Col	282	66378
GTF2A2	0	-0.858451	0.44	0.026	0	Replicate 1	4h	Mature Col	282	66378
CREBBP	0	1.23547	0.426	0.012	0	Replicate 1	4h	Mature Col	282	66378
GDE1	0	-0.0937185	0.433	0.019	0	Replicate 1	4h	Mature Col	282	66378
SLC25A23	0	0.438316	0.426	0.012	0	Replicate 1	4h	Mature Col	282	66378
PSMD4	0	-0.435042	0.433	0.02	0	Replicate 1	4h	Mature Col	282	66378
TFCP2L1	0	1.63308	0.422	0.009	0	Replicate 1	4h	Mature Col	282	66378
NCEH1	0	0.914778	0.429	0.016	0	Replicate 1	4h	Mature Col	282	66378
FLOT1	0	-0.0882759	0.429	0.016	0	Replicate 1	4h	Mature Col	282	66378
SRPK2	0	1.42906	0.429	0.016	0	Replicate 1	4h	Mature Col	282	66378
RBPMS	0	1.14051	0.429	0.016	0	Replicate 1	4h	Mature Col	282	66378
TRAPPC9	0	2.58395	0.426	0.013	0	Replicate 1	4h	Mature Col	282	66378
RAB18	0	-0.36533	0.433	0.02	0	Replicate 1	4h	Mature Col	282	66378
IRF9	0	0.539144	0.426	0.013	0	Replicate 1	4h	Mature Col	282	66378
MAP4K5	0	1.2637	0.426	0.013	0	Replicate 1	4h	Mature Col	282	66378
MX1	0	-0.326902	0.44	0.027	0	Replicate 1	4h	Mature Col	282	66378
XPO1	0	1.03035	0.426	0.014	0	Replicate 1	4h	Mature Col	282	66378
SETD2	0	1.29053	0.426	0.014	0	Replicate 1	4h	Mature Col	282	66378
LIPH	0	0.460974	0.429	0.017	0	Replicate 1	4h	Mature Col	282	66378
DHX15	0	0.359393	0.426	0.014	0	Replicate 1	4h	Mature Col	282	66378
SREK1IP1	0	-0.178102	0.429	0.017	0	Replicate 1	4h	Mature Col	282	66378
PRPF4B	0	0.475053	0.426	0.014	0	Replicate 1	4h	Mature Col	282	66378
DDIT4	0	-0.626651	0.436	0.024	0	Replicate 1	4h	Mature Col	282	66378
BTBD10	0	0.895208	0.426	0.014	0	Replicate 1	4h	Mature Col	282	66378
CDC42BPB	0	0.853196	0.426	0.014	0	Replicate 1	4h	Mature Col	282	66378
CHD2	0	1.1552	0.426	0.014	0	Replicate 1	4h	Mature Col	282	66378
KIFC3	0	1.61858	0.422	0.01	0	Replicate 1	4h	Mature Col	282	66378
USO1	0	0.656479	0.426	0.015	0	Replicate 1	4h	Mature Col	282	66378
GOLPH3	0	0.352062	0.426	0.015	0	Replicate 1	4h	Mature Col	282	66378
C6orf62	0	-0.174787	0.429	0.018	0	Replicate 1	4h	Mature Col	282	66378
IST1	0	0.428811	0.426	0.015	0	Replicate 1	4h	Mature Col	282	66378
FAF1	0	2.2589	0.422	0.012	0	Replicate 1	4h	Mature Col	282	66378
GIPC2	0	-0.103242	0.426	0.016	0	Replicate 1	4h	Mature Col	282	66378
PSMB4	0	-0.823978	0.433	0.023	0	Replicate 1	4h	Mature Col	282	66378
ACP1	0	-0.674147	0.433	0.023	0	Replicate 1	4h	Mature Col	282	66378
PPM1G	0	-0.484779	0.429	0.019	0	Replicate 1	4h	Mature Col	282	66378
SEPTIN10	0	0.0630398	0.426	0.016	0	Replicate 1	4h	Mature Col	282	66378
LARP7	0	0.00356596	0.426	0.016	0	Replicate 1	4h	Mature Col	282	66378
ARCN1	0	0.219503	0.426	0.016	0	Replicate 1	4h	Mature Col	282	66378
USP15	0	1.01919	0.426	0.016	0	Replicate 1	4h	Mature Col	282	66378
ARGLU1	0	0.251546	0.426	0.016	0	Replicate 1	4h	Mature Col	282	66378
SCFD1	0	0.420759	0.426	0.016	0	Replicate 1	4h	Mature Col	282	66378
EAPP	0	-0.142454	0.426	0.016	0	Replicate 1	4h	Mature Col	282	66378
CNIH1	0	-0.590609	0.429	0.019	0	Replicate 1	4h	Mature Col	282	66378
AP3S2	0	0.644132	0.422	0.012	0	Replicate 1	4h	Mature Col	282	66378
TNRC6A	0	1.57246	0.422	0.012	0	Replicate 1	4h	Mature Col	282	66378
[truncated: 56,978 more rows]
