# Supplementary material for: Colonic epithelial regeneration shapes susceptibility to Clostridioides difficile infection
Source: bioRxiv. 2026 May 27:2026.05.21.727036. Preprint. [Version 2] doi: 10.64898/2026.05.21.727036 (PMC13228475; doi:10.64898/2026.05.21.727036)
Supplement: Supplement 8 [file media-8.xlsx]

## Sheet: Table_S2_mock_only_GO_terms_unf
Table S2. Gene Ontology enrichment analysis of cluster-, timepoint-, and replicate-associated transcriptional programs in Mock colonoid epithelial populations related to Figure S3E.
ID	Description	GeneRatio	BgRatio	RichFactor	FoldEnrichment	zScore	pvalue	p.adjust	qvalue	geneID	Count	cluster	timepoint	n_input_genes	desc_lower	signed_log10p	GO_category
GO:0002181	cytoplasmic translation	71/364	169/18805	0.420118	21.7042	37.9847	2.03283553445195e-77	6.78153934293169e-74	6.23331569669318e-74	EEF1D/EIF3K/EIF4A1/EIF5/PABPC1/RPL10/RPL10A/RPL11/RPL12/RPL13/RPL13A/RPL14/RPL15/RPL17/RPL18/RPL18A/RPL19/RPL21/RPL22/RPL23/RPL23A/RPL24/RPL26/RPL27A/RPL28/RPL29/RPL30/RPL32/RPL34/RPL35A/RPL37/RPL37A/RPL39/RPL4/RPL41/RPL5/RPL6/RPL7/RPL7A/RPL8/RPL9/RPLP1/RPS10/RPS11/RPS12/RPS13/RPS14/RPS15/RPS15A/RPS16/RPS17/RPS18/RPS20/RPS23/RPS24/RPS27/RPS27A/RPS28/RPS29/RPS3/RPS3A/RPS4X/RPS5/RPS6/RPS7/RPS8/RPS9…	71	Col I	15h	389	cytoplasmic translation	5	Transcription / translation
GO:0006119	oxidative phosphorylation	27/364	151/18805	0.178808	9.23759	14.2786	1.26599097401878e-18	2.11167294466332e-15	1.94096405648247e-15	ATP5F1E/ATP5PF/ATP5PO/CHCHD10/COX4I1/COX5A/COX5B/COX6A1/COX6B1/COX6C/COX7A2/CYCS/NDUFA1/NDUFA11/NDUFA13/NDUFA3/NDUFA4/NDUFB1/NDUFB11/NDUFB2/NDUFB4/NDUFB8/NDUFS4/NDUFS5/PARK7/UQCR10/UQCRH	27	Col I	15h	389	oxidative phosphorylation	5	Mitochondrial metabolism
GO:0042274	ribosomal small subunit biogenesis	22/364	108/18805	0.203704	10.5238	13.945	1.1606870177209e-16	1.29068396370564e-13	1.18634430969157e-13	NPM1/RPS11/RPS12/RPS13/RPS14/RPS15/RPS15A/RPS16/RPS17/RPS23/RPS24/RPS27/RPS27A/RPS28/RPS3A/RPS4X/RPS5/RPS6/RPS7/RPS8/RPS9/RPSA	22	Col I	15h	389	ribosomal small subunit biogenesis	5	Transcription / translation
GO:0009060	aerobic respiration	28/364	201/18805	0.139303	7.19671	12.4091	2.58807548804848e-16	2.15845495703243e-13	1.98396418333822e-13	ATP5F1E/ATP5PF/ATP5PO/BNIP3/CHCHD10/COX4I1/COX5A/COX5B/COX6A1/COX6B1/COX6C/COX7A2/CYCS/NDUFA1/NDUFA11/NDUFA13/NDUFA3/NDUFA4/NDUFB1/NDUFB11/NDUFB2/NDUFB4/NDUFB8/NDUFS4/NDUFS5/PARK7/UQCR10/UQCRH	28	Col I	15h	389	aerobic respiration	5	Mitochondrial metabolism
GO:0019646	aerobic electron transport chain	20/364	93/18805	0.215054	11.1101	13.7316	9.52625862860163e-16	6.35591975700301e-13	5.84210344949822e-13	COX4I1/COX5A/COX5B/COX6A1/COX6B1/COX6C/COX7A2/CYCS/NDUFA1/NDUFA3/NDUFA4/NDUFB1/NDUFB2/NDUFB4/NDUFB8/NDUFS4/NDUFS5/PARK7/UQCR10/UQCRH	20	Col I	15h	389	aerobic electron transport chain	5	Mitochondrial metabolism
GO:0042254	ribosome biogenesis	33/364	317/18805	0.104101	5.37807	11.0446	3.42732350775968e-15	1.90559187031438e-12	1.75154269791298e-12	EIF5/ISG20/NPM1/RPL11/RPL14/RPL24/RPL26/RPL35A/RPL5/RPL7/RPL7A/RPS11/RPS12/RPS13/RPS14/RPS15/RPS15A/RPS16/RPS17/RPS23/RPS24/RPS27/RPS27A/RPS28/RPS3A/RPS4X/RPS5/RPS6/RPS7/RPS8/RPS9/RPSA/SBDS	33	Col I	15h	389	ribosome biogenesis	5	Transcription / translation
GO:0042773	ATP synthesis coupled electron transport	20/364	101/18805	0.19802	10.2301	13.0672	5.19923788076375e-15	2.16808219627849e-12	1.99281315087695e-12	COX4I1/COX5A/COX5B/COX6A1/COX6B1/COX6C/COX7A2/CYCS/NDUFA1/NDUFA3/NDUFA4/NDUFB1/NDUFB2/NDUFB4/NDUFB8/NDUFS4/NDUFS5/PARK7/UQCR10/UQCRH	20	Col I	15h	389	atp synthesis coupled electron transport	5	Mitochondrial metabolism
GO:0042775	mitochondrial ATP synthesis coupled electron transport	20/364	101/18805	0.19802	10.2301	13.0672	5.19923788076375e-15	2.16808219627849e-12	1.99281315087695e-12	COX4I1/COX5A/COX5B/COX6A1/COX6B1/COX6C/COX7A2/CYCS/NDUFA1/NDUFA3/NDUFA4/NDUFB1/NDUFB2/NDUFB4/NDUFB8/NDUFS4/NDUFS5/PARK7/UQCR10/UQCRH	20	Col I	15h	389	mitochondrial atp synthesis coupled electron transport	5	Mitochondrial metabolism
GO:0045333	cellular respiration	29/364	245/18805	0.118367	6.1151	11.3222	6.05858342626537e-15	2.2457149233357e-12	2.06417000242234e-12	ATP5F1E/ATP5PF/ATP5PO/BNIP3/CHCHD10/COX4I1/COX5A/COX5B/COX6A1/COX6B1/COX6C/COX7A2/CYCS/ETFA/NDUFA1/NDUFA11/NDUFA13/NDUFA3/NDUFA4/NDUFB1/NDUFB11/NDUFB2/NDUFB4/NDUFB8/NDUFS4/NDUFS5/PARK7/UQCR10/UQCRH	29	Col I	15h	389	cellular respiration	5	Mitochondrial metabolism
GO:0022904	respiratory electron transport chain	21/364	117/18805	0.179487	9.27268	12.6108	8.57770149368076e-15	2.8615212182919e-12	2.63019415274653e-12	COX4I1/COX5A/COX5B/COX6A1/COX6B1/COX6C/COX7A2/CYCS/ETFA/NDUFA1/NDUFA3/NDUFA4/NDUFB1/NDUFB2/NDUFB4/NDUFB8/NDUFS4/NDUFS5/PARK7/UQCR10/UQCRH	21	Col I	15h	389	respiratory electron transport chain	5	Mitochondrial metabolism
GO:1902600	proton transmembrane transport	25/364	190/18805	0.131579	6.79764	11.2844	4.12323600851231e-14	1.25046502949064e-11	1.14937669787525e-11	ATP5F1E/ATP5MC2/ATP5MC3/ATP5PF/ATP5PO/ATP6V0C/ATP6V1F/COX4I1/COX5A/COX5B/COX6B1/CYB5A/NDUFA1/NDUFA3/NDUFA4/NDUFB1/NDUFB2/NDUFB4/NDUFB8/NDUFS4/NDUFS5/RNASEK/SLC25A5/UQCR10/UQCRH	25	Col I	15h	389	proton transmembrane transport	5	NA
GO:0022900	electron transport chain	21/364	127/18805	0.165354	8.54255	11.9823	4.72242956819312e-14	1.31283541995769e-11	1.20670502913566e-11	COX4I1/COX5A/COX5B/COX6A1/COX6B1/COX6C/COX7A2/CYCS/ETFA/NDUFA1/NDUFA3/NDUFA4/NDUFB1/NDUFB2/NDUFB4/NDUFB8/NDUFS4/NDUFS5/PARK7/UQCR10/UQCRH	21	Col I	15h	389	electron transport chain	5	Mitochondrial metabolism
GO:0015986	proton motive force-driven ATP synthesis	17/364	77/18805	0.220779	11.4059	12.8547	8.84443327588428e-14	2.20934405600568e-11	2.03073937749103e-11	ATP5F1E/ATP5MC2/ATP5MC3/ATP5PF/ATP5PO/ATP6V0C/NDUFA1/NDUFA11/NDUFA13/NDUFA3/NDUFB1/NDUFB11/NDUFB2/NDUFB4/NDUFB8/NDUFS4/NDUFS5	17	Col I	15h	389	proton motive force-driven atp synthesis	5	Mitochondrial metabolism
GO:0022613	ribonucleoprotein complex biogenesis	39/364	494/18805	0.0789474	4.07859	9.74187	9.27182757316534e-14	2.20934405600568e-11	2.03073937749103e-11	EIF3K/EIF5/ISG20/NPM1/RPL11/RPL13A/RPL14/RPL24/RPL26/RPL35A/RPL5/RPL7/RPL7A/RPS11/RPS12/RPS13/RPS14/RPS15/RPS15A/RPS16/RPS17/RPS23/RPS24/RPS27/RPS27A/RPS28/RPS3A/RPS4X/RPS5/RPS6/RPS7/RPS8/RPS9/RPSA/SBDS/SF3B6/SNRPB/SNRPD2/SNRPG	39	Col I	15h	389	ribonucleoprotein complex biogenesis	5	Transcription / translation
GO:0015980	energy derivation by oxidation of organic compounds	31/364	352/18805	0.0880682	4.54979	9.44547	2.18413991660133e-12	4.85752717452136e-10	4.46484180846293e-10	ATP5F1E/ATP5PF/ATP5PO/BNIP3/CHCHD10/COX4I1/COX5A/COX5B/COX6A1/COX6B1/COX6C/COX7A2/CYCS/ETFA/NDUFA1/NDUFA11/NDUFA13/NDUFA3/NDUFA4/NDUFB1/NDUFB11/NDUFB2/NDUFB4/NDUFB8/NDUFS4/NDUFS5/PARK7/PHLDA2/UGP2/UQCR10/UQCRH	31	Col I	15h	389	energy derivation by oxidation of organic compounds	5	NA
GO:0009260	ribonucleotide biosynthetic process	22/364	173/18805	0.127168	6.56975	10.3398	2.89459846135682e-12	6.03523779192897e-10	5.54734560390291e-10	AK1/ATP5F1E/ATP5MC2/ATP5MC3/ATP5PF/ATP5PO/ATP6V0C/CDA/CMPK1/GUK1/NDUFA1/NDUFA11/NDUFA13/NDUFA3/NDUFB1/NDUFB11/NDUFB2/NDUFB4/NDUFB8/NDUFS4/NDUFS5/NME2	22	Col I	15h	389	ribonucleotide biosynthetic process	5	NA
GO:0009142	nucleoside triphosphate biosynthetic process	19/364	125/18805	0.152	7.85264	10.7996	3.68228922740786e-12	7.22595109566625e-10	6.64180094082917e-10	AK1/ATP5F1E/ATP5MC2/ATP5MC3/ATP5PF/ATP5PO/ATP6V0C/NDUFA1/NDUFA11/NDUFA13/NDUFA3/NDUFB1/NDUFB11/NDUFB2/NDUFB4/NDUFB8/NDUFS4/NDUFS5/NME2	19	Col I	15h	389	nucleoside triphosphate biosynthetic process	5	NA
GO:0009206	purine ribonucleoside triphosphate biosynthetic process	18/364	111/18805	0.162162	8.37764	10.9524	4.43281017395312e-12	8.21547485572645e-10	7.55133101562891e-10	ATP5F1E/ATP5MC2/ATP5MC3/ATP5PF/ATP5PO/ATP6V0C/NDUFA1/NDUFA11/NDUFA13/NDUFA3/NDUFB1/NDUFB11/NDUFB2/NDUFB4/NDUFB8/NDUFS4/NDUFS5/NME2	18	Col I	15h	389	purine ribonucleoside triphosphate biosynthetic process	5	NA
GO:0009145	purine nucleoside triphosphate biosynthetic process	18/364	112/18805	0.160714	8.30284	10.8904	5.18952092212491e-12	9.11170620853089e-10	8.37511049648191e-10	ATP5F1E/ATP5MC2/ATP5MC3/ATP5PF/ATP5PO/ATP6V0C/NDUFA1/NDUFA11/NDUFA13/NDUFA3/NDUFB1/NDUFB11/NDUFB2/NDUFB4/NDUFB8/NDUFS4/NDUFS5/NME2	18	Col I	15h	389	purine nucleoside triphosphate biosynthetic process	5	NA
GO:0046390	ribose phosphate biosynthetic process	22/364	180/18805	0.122222	6.31426	10.065	6.48061947769468e-12	1.08096732887947e-09	9.93581291501296e-10	AK1/ATP5F1E/ATP5MC2/ATP5MC3/ATP5PF/ATP5PO/ATP6V0C/CDA/CMPK1/GUK1/NDUFA1/NDUFA11/NDUFA13/NDUFA3/NDUFB1/NDUFB11/NDUFB2/NDUFB4/NDUFB8/NDUFS4/NDUFS5/NME2	22	Col I	15h	389	ribose phosphate biosynthetic process	5	NA
GO:0006754	ATP biosynthetic process	17/364	100/18805	0.17	8.78255	10.9629	8.00130151064477e-12	1.27106389711957e-09	1.16831034087761e-09	ATP5F1E/ATP5MC2/ATP5MC3/ATP5PF/ATP5PO/ATP6V0C/NDUFA1/NDUFA11/NDUFA13/NDUFA3/NDUFB1/NDUFB11/NDUFB2/NDUFB4/NDUFB8/NDUFS4/NDUFS5	17	Col I	15h	389	atp biosynthetic process	5	NA
GO:0009201	ribonucleoside triphosphate biosynthetic process	18/364	117/18805	0.153846	7.94801	10.5915	1.11330759822276e-11	1.68817915803234e-09	1.55170575771431e-09	ATP5F1E/ATP5MC2/ATP5MC3/ATP5PF/ATP5PO/ATP6V0C/NDUFA1/NDUFA11/NDUFA13/NDUFA3/NDUFB1/NDUFB11/NDUFB2/NDUFB4/NDUFB8/NDUFS4/NDUFS5/NME2	18	Col I	15h	389	ribonucleoside triphosphate biosynthetic process	5	NA
GO:0009152	purine ribonucleotide biosynthetic process	20/364	157/18805	0.127389	6.58116	9.86601	2.79135520493845e-11	4.04867867985855e-09	3.72138110388361e-09	AK1/ATP5F1E/ATP5MC2/ATP5MC3/ATP5PF/ATP5PO/ATP6V0C/GUK1/NDUFA1/NDUFA11/NDUFA13/NDUFA3/NDUFB1/NDUFB11/NDUFB2/NDUFB4/NDUFB8/NDUFS4/NDUFS5/NME2	20	Col I	15h	389	purine ribonucleotide biosynthetic process	5	NA
GO:0042776	proton motive force-driven mitochondrial ATP synthesis	14/364	68/18805	0.205882	10.6363	11.184	3.86866364214159e-11	5.37744246257681e-09	4.94272683752564e-09	ATP5F1E/ATP5PF/ATP5PO/NDUFA1/NDUFA11/NDUFA13/NDUFA3/NDUFB1/NDUFB11/NDUFB2/NDUFB4/NDUFB8/NDUFS4/NDUFS5	14	Col I	15h	389	proton motive force-driven mitochondrial atp synthesis	5	Mitochondrial metabolism
GO:0009144	purine nucleoside triphosphate metabolic process	25/364	261/18805	0.0957854	4.94848	9.02468	5.271047442349e-11	7.0336857070705e-09	6.46507839981584e-09	AK1/ALDOC/ATP5F1E/ATP5MC2/ATP5MC3/ATP5PF/ATP5PO/ATP6V0C/FIS1/GUK1/HSPA8/LDHA/NDUFA1/NDUFA11/NDUFA13/NDUFA3/NDUFB1/NDUFB11/NDUFB2/NDUFB4/NDUFB8/NDUFS4/NDUFS5/NME2/TSPO	25	Col I	15h	389	purine nucleoside triphosphate metabolic process	5	NA
GO:0006091	generation of precursor metabolites and energy	34/364	484/18805	0.0702479	3.62915	8.23281	9.55132459004373e-11	1.22550841663023e-08	1.12643759233997e-08	ALDOC/ATP5F1E/ATP5PF/ATP5PO/BNIP3/CHCHD10/COX4I1/COX5A/COX5B/COX6A1/COX6B1/COX6C/COX7A2/CYCS/ETFA/LDHA/NDUFA1/NDUFA11/NDUFA13/NDUFA3/NDUFA4/NDUFB1/NDUFB11/NDUFB2/NDUFB4/NDUFB8/NDUFS4/NDUFS5/PARK7/PHLDA2/TALDO1/UGP2/UQCR10/UQCRH	34	Col I	15h	389	generation of precursor metabolites and energy	5	NA
GO:0046034	ATP metabolic process	23/364	230/18805	0.1	5.16621	8.93149	1.33979829769366e-10	1.65539523003928e-08	1.5215721018252e-08	AK1/ALDOC/ATP5F1E/ATP5MC2/ATP5MC3/ATP5PF/ATP5PO/ATP6V0C/FIS1/HSPA8/LDHA/NDUFA1/NDUFA11/NDUFA13/NDUFA3/NDUFB1/NDUFB11/NDUFB2/NDUFB4/NDUFB8/NDUFS4/NDUFS5/TSPO	23	Col I	15h	389	atp metabolic process	5	NA
GO:0009205	purine ribonucleoside triphosphate metabolic process	24/364	254/18805	0.0944882	4.88146	8.75007	1.71623329979403e-10	2.04476938861174e-08	1.87946902342105e-08	AK1/ALDOC/ATP5F1E/ATP5MC2/ATP5MC3/ATP5PF/ATP5PO/ATP6V0C/FIS1/HSPA8/LDHA/NDUFA1/NDUFA11/NDUFA13/NDUFA3/NDUFB1/NDUFB11/NDUFB2/NDUFB4/NDUFB8/NDUFS4/NDUFS5/NME2/TSPO	24	Col I	15h	389	purine ribonucleoside triphosphate metabolic process	5	NA
GO:0009141	nucleoside triphosphate metabolic process	25/364	277/18805	0.0902527	4.66264	8.62787	1.88941257299523e-10	2.17347598052141e-08	1.99777089841564e-08	AK1/ALDOC/ATP5F1E/ATP5MC2/ATP5MC3/ATP5PF/ATP5PO/ATP6V0C/FIS1/GUK1/HSPA8/LDHA/NDUFA1/NDUFA11/NDUFA13/NDUFA3/NDUFB1/NDUFB11/NDUFB2/NDUFB4/NDUFB8/NDUFS4/NDUFS5/NME2/TSPO	25	Col I	15h	389	nucleoside triphosphate metabolic process	5	NA
GO:0009199	ribonucleoside triphosphate metabolic process	24/364	261/18805	0.091954	4.75054	8.57226	3.00542389574961e-10	3.34203137207357e-08	3.07185958186618e-08	AK1/ALDOC/ATP5F1E/ATP5MC2/ATP5MC3/ATP5PF/ATP5PO/ATP6V0C/FIS1/HSPA8/LDHA/NDUFA1/NDUFA11/NDUFA13/NDUFA3/NDUFB1/NDUFB11/NDUFB2/NDUFB4/NDUFB8/NDUFS4/NDUFS5/NME2/TSPO	24	Col I	15h	389	ribonucleoside triphosphate metabolic process	5	NA
GO:0006123	mitochondrial electron transport, cytochrome c to oxygen	9/364	24/18805	0.375	19.3733	12.6537	3.49825844053914e-10	3.76457747020599e-08	3.46024680383379e-08	COX4I1/COX5A/COX5B/COX6A1/COX6B1/COX6C/COX7A2/CYCS/NDUFA4	9	Col I	15h	389	mitochondrial electron transport, cytochrome c to oxygen	5	Mitochondrial metabolism
GO:0009259	ribonucleotide metabolic process	28/364	371/18805	0.0754717	3.89903	7.92342	9.40241771491069e-10	9.80202046779439e-08	9.00961934326804e-08	AK1/ALDOC/ATP5F1E/ATP5MC2/ATP5MC3/ATP5PF/ATP5PO/ATP6V0C/CDA/CMPK1/FIS1/GUK1/HINT1/HSPA8/LDHA/NDUFA1/NDUFA11/NDUFA13/NDUFA3/NDUFB1/NDUFB11/NDUFB2/NDUFB4/NDUFB8/NDUFS4/NDUFS5/NME2/TSPO	28	Col I	15h	389	ribonucleotide metabolic process	5	NA
GO:0009165	nucleotide biosynthetic process	22/364	234/18805	0.0940171	4.85712	8.34136	1.1062896912009e-09	1.118358306014e-07	1.02794955995796e-07	AK1/ATP5F1E/ATP5MC2/ATP5MC3/ATP5PF/ATP5PO/ATP6V0C/CDA/CMPK1/GUK1/NDUFA1/NDUFA11/NDUFA13/NDUFA3/NDUFB1/NDUFB11/NDUFB2/NDUFB4/NDUFB8/NDUFS4/NDUFS5/NME2	22	Col I	15h	389	nucleotide biosynthetic process	5	NA
GO:0042255	ribosome assembly	12/364	60/18805	0.2	10.3324	10.1721	1.40197482500828e-09	1.37558471065518e-07	1.26438163010809e-07	EIF5/NPM1/RPL11/RPL24/RPL5/RPS14/RPS15/RPS27/RPS28/RPS5/RPSA/SBDS	12	Col I	15h	389	ribosome assembly	5	Transcription / translation
GO:0019693	ribose phosphate metabolic process	28/364	379/18805	0.0738786	3.81672	7.78273	1.51847054294012e-09	1.44731935178521e-07	1.33031720047656e-07	AK1/ALDOC/ATP5F1E/ATP5MC2/ATP5MC3/ATP5PF/ATP5PO/ATP6V0C/CDA/CMPK1/FIS1/GUK1/HINT1/HSPA8/LDHA/NDUFA1/NDUFA11/NDUFA13/NDUFA3/NDUFB1/NDUFB11/NDUFB2/NDUFB4/NDUFB8/NDUFS4/NDUFS5/NME2/TSPO	28	Col I	15h	389	ribose phosphate metabolic process	5	NA
GO:0006164	purine nucleotide biosynthetic process	20/364	198/18805	0.10101	5.21839	8.38349	1.84190836080106e-09	1.70683508100898e-07	1.56885352485775e-07	AK1/ATP5F1E/ATP5MC2/ATP5MC3/ATP5PF/ATP5PO/ATP6V0C/GUK1/NDUFA1/NDUFA11/NDUFA13/NDUFA3/NDUFB1/NDUFB11/NDUFB2/NDUFB4/NDUFB8/NDUFS4/NDUFS5/NME2	20	Col I	15h	389	purine nucleotide biosynthetic process	5	NA
GO:1901293	nucleoside phosphate biosynthetic process	25/364	322/18805	0.0776398	4.01103	7.65668	4.32804173685904e-09	3.90225600923291e-07	3.58679532844108e-07	AK1/ATP5F1E/ATP5MC2/ATP5MC3/ATP5PF/ATP5PO/ATP6V0C/CDA/CMPK1/GUK1/HSD17B12/MPC2/NDUFA1/NDUFA11/NDUFA13/NDUFA3/NDUFB1/NDUFB11/NDUFB2/NDUFB4/NDUFB8/NDUFS4/NDUFS5/NME2/UGP2	25	Col I	15h	389	nucleoside phosphate biosynthetic process	5	NA
GO:0009150	purine ribonucleotide metabolic process	26/364	350/18805	0.0742857	3.83776	7.52897	5.30983147527408e-09	4.66147310566167e-07	4.28463686633612e-07	AK1/ALDOC/ATP5F1E/ATP5MC2/ATP5MC3/ATP5PF/ATP5PO/ATP6V0C/FIS1/GUK1/HINT1/HSPA8/LDHA/NDUFA1/NDUFA11/NDUFA13/NDUFA3/NDUFB1/NDUFB11/NDUFB2/NDUFB4/NDUFB8/NDUFS4/NDUFS5/NME2/TSPO	26	Col I	15h	389	purine ribonucleotide metabolic process	5	NA
GO:0072522	purine-containing compound biosynthetic process	22/364	264/18805	0.0833333	4.30517	7.59824	1.04391772513396e-08	8.92951161806894e-07	8.20764462433258e-07	AK1/ATP5F1E/ATP5MC2/ATP5MC3/ATP5PF/ATP5PO/ATP6V0C/GUK1/HSD17B12/MPC2/NDUFA1/NDUFA11/NDUFA13/NDUFA3/NDUFB1/NDUFB11/NDUFB2/NDUFB4/NDUFB8/NDUFS4/NDUFS5/NME2	22	Col I	15h	389	purine-containing compound biosynthetic process	5	NA
GO:0010257	NADH dehydrogenase complex assembly	11/364	63/18805	0.174603	9.02036	8.9586	3.07704193152142e-08	2.50366143501353e-06	2.30126396573091e-06	NDUFA1/NDUFA11/NDUFA13/NDUFA3/NDUFB1/NDUFB11/NDUFB2/NDUFB4/NDUFB8/NDUFS4/NDUFS5	11	Col I	15h	389	nadh dehydrogenase complex assembly	5	NA
GO:0032981	mitochondrial respiratory chain complex I assembly	11/364	63/18805	0.174603	9.02036	8.9586	3.07704193152142e-08	2.50366143501353e-06	2.30126396573091e-06	NDUFA1/NDUFA11/NDUFA13/NDUFA3/NDUFB1/NDUFB11/NDUFB2/NDUFB4/NDUFB8/NDUFS4/NDUFS5	11	Col I	15h	389	mitochondrial respiratory chain complex i assembly	5	Mitochondrial metabolism
GO:0006120	mitochondrial electron transport, NADH to ubiquinone	10/364	51/18805	0.196078	10.1298	9.17242	4.11826539407936e-08	3.27107937015446e-06	3.00664338169253e-06	NDUFA1/NDUFA3/NDUFA4/NDUFB1/NDUFB2/NDUFB4/NDUFB8/NDUFS4/NDUFS5/PARK7	10	Col I	15h	389	mitochondrial electron transport, nadh to ubiquinone	5	Mitochondrial metabolism
GO:0006163	purine nucleotide metabolic process	28/364	448/18805	0.0625	3.22888	6.70824	5.72711406918874e-08	4.4431750080962e-06	4.08398611592333e-06	AK1/ALDOC/ATP5F1E/ATP5MC2/ATP5MC3/ATP5PF/ATP5PO/ATP6V0C/FIS1/GUK1/HINT1/HSPA8/LDHA/NDUFA1/NDUFA11/NDUFA13/NDUFA3/NDUFB1/NDUFB11/NDUFB2/NDUFB4/NDUFB8/NDUFS4/NDUFS5/NME2/PRDX5/TALDO1/TSPO	28	Col I	15h	389	purine nucleotide metabolic process	5	NA
GO:0006364	rRNA processing	19/364	222/18805	0.0855856	4.42153	7.20481	7.01051739677271e-08	5.3152468262804e-06	4.88555913320548e-06	ISG20/RPL11/RPL14/RPL26/RPL35A/RPL5/RPL7/RPL7A/RPS14/RPS15/RPS16/RPS17/RPS24/RPS27/RPS28/RPS6/RPS7/RPS8/SBDS	19	Col I	15h	389	rrna processing	5	Transcription / translation
GO:0016072	rRNA metabolic process	20/364	265/18805	0.0754717	3.89903	6.67734	2.49187222976417e-07	1.84730794633184e-05	1.69797048077264e-05	ISG20/RPL11/RPL14/RPL26/RPL35A/RPL5/RPL7/RPL7A/RPS14/RPS15/RPS16/RPS17/RPS24/RPS27/RPS28/RPS6/RPS7/RPS8/SBDS/TRIR	20	Col I	15h	389	rrna metabolic process	4.73346	Transcription / translation
GO:1901798	positive regulation of signal transduction by p53 class mediator	7/364	27/18805	0.259259	13.3939	9.05415	6.11319547678545e-07	4.43339567620788e-05	4.07499735100138e-05	RPL11/RPL23/RPL26/RPL37/RPS15/RPS20/RPS7	7	Col I	15h	389	positive regulation of signal transduction by p53 class mediator	4.35326	NA
GO:0033108	mitochondrial respiratory chain complex assembly	13/364	122/18805	0.106557	5.50498	7.01347	7.09772191917356e-07	5.0378724090134e-05	4.63060782767135e-05	COX7A2/HIGD1A/NDUFA1/NDUFA11/NDUFA13/NDUFA3/NDUFB1/NDUFB11/NDUFB2/NDUFB4/NDUFB8/NDUFS4/NDUFS5	13	Col I	15h	389	mitochondrial respiratory chain complex assembly	4.29775	Mitochondrial metabolism
GO:0000028	ribosomal small subunit assembly	6/364	21/18805	0.285714	14.7606	8.86414	2.14218306441934e-06	0.000148882	0.000136846	RPS14/RPS15/RPS27/RPS28/RPS5/RPSA	6	Col I	15h	389	ribosomal small subunit assembly	3.82716	Transcription / translation
GO:0042273	ribosomal large subunit biogenesis	9/364	65/18805	0.138462	7.15321	6.98164	4.24911947532864e-06	0.000289287	0.000265901	NPM1/RPL11/RPL14/RPL24/RPL26/RPL35A/RPL5/RPL7/RPL7A	9	Col I	15h	389	ribosomal large subunit biogenesis	3.53867	Transcription / translation
GO:0006413	translational initiation	12/364	124/18805	0.0967742	4.99956	6.27778	5.2566283126384e-06	0.000344383	0.000316543	ATF4/EIF1/EIF3K/EIF4A1/EIF4EBP2/EIF5/NPM1/RPL13A/RPS17/RPS3/RPS3A/RPS5	12	Col I	15h	389	translational initiation	3.46296	Transcription / translation
GO:0019058	viral life cycle	19/364	295/18805	0.0644068	3.32739	5.66057	5.26485265407489e-06	0.000344383	0.000316543	ANPEP/CD81/CHMP2A/CLDN1/CTSB/DYNLT1/IFI27/IFITM3/ISG15/ISG20/LAMP1/LAMTOR5/PABPC1/PCBP2/RNASEK/RPSA/SLPI/TSG101/VAPA	19	Col I	15h	389	viral life cycle	3.46296	NA
GO:0002428	antigen processing and presentation of peptide antigen via MHC class Ib	5/364	16/18805	0.3125	16.1444	8.5142	9.68732337541776e-06	0.000621479	0.000571238	B2M/HLA-B/HLA-C/HLA-E/HLA-G	5	Col I	15h	389	antigen processing and presentation of peptide antigen via mhc class ib	3.20657	NA
GO:0022618	protein-RNA complex assembly	16/364	228/18805	0.0701754	3.62541	5.60351	1.0085174015931e-05	0.000634795	0.000583478	EIF3K/EIF5/RPL11/RPL13A/RPL24/RPL5/RPS14/RPS15/RPS27/RPS28/RPS5/RPSA/SF3B6/SNRPB/SNRPD2/SNRPG	16	Col I	15h	389	protein-rna complex assembly	3.19737	NA
GO:0071826	protein-RNA complex organization	16/364	237/18805	0.0675105	3.48774	5.41476	1.63476711350989e-05	0.00100992	0.00092828	EIF3K/EIF5/RPL11/RPL13A/RPL24/RPL5/RPS14/RPS15/RPS27/RPS28/RPS5/RPSA/SF3B6/SNRPB/SNRPD2/SNRPG	16	Col I	15h	389	protein-rna complex organization	2.99571	NA
GO:0061041	regulation of wound healing	12/364	140/18805	0.0857143	4.42818	5.72001	1.82436292942449e-05	0.00110656	0.0010171	ACTG1/ANXA1/ANXA2/CLDN1/CLDN3/F2RL1/F3/PRDX2/SERPINE2/TFPI/TNFRSF12A/TSPAN8	12	Col I	15h	389	regulation of wound healing	2.95603	Wound repair / regeneration
GO:0072595	maintenance of protein localization in organelle	7/364	44/18805	0.159091	8.21897	6.7353	1.9877840794076e-05	0.00118415	0.00108842	CHCHD10/KDELR2/OS9/PARK7/TMED2/TSPO/TXN	7	Col I	15h	389	maintenance of protein localization in organelle	2.92659	NA
GO:1904667	negative regulation of ubiquitin protein ligase activity	4/364	10/18805	0.4	20.6648	8.73882	2.64438652544639e-05	0.00154766	0.00142255	RPL11/RPL23/RPL5/RPS7	4	Col I	15h	389	negative regulation of ubiquitin protein ligase activity	2.81032	NA
GO:1990748	cellular detoxification	11/364	125/18805	0.088	4.54626	5.58883	3.1817052511467e-05	0.00183003	0.00168209	ADH5/AKR1A1/ALDH1A1/FABP1/MGST3/PARK7/PRDX1/PRDX2/PRDX5/PRDX6/TXN	11	Col I	15h	389	cellular detoxification	2.73754	NA
GO:0019885	antigen processing and presentation of endogenous peptide antigen via MHC class I	5/364	22/18805	0.227273	11.7414	7.08227	5.30739523877224e-05	0.00298294	0.0027418	B2M/HLA-B/HLA-C/HLA-E/HLA-G	5	Col I	15h	389	antigen processing and presentation of endogenous peptide antigen via mhc class i	2.52535	NA
GO:1903034	regulation of response to wounding	13/364	181/18805	0.0718232	3.71054	5.14804	5.36500606690392e-05	0.00298294	0.0027418	ACTG1/ANXA1/ANXA2/CLDN1/CLDN3/F2RL1/F3/KLF4/PRDX2/SERPINE2/TFPI/TNFRSF12A/TSPAN8	13	Col I	15h	389	regulation of response to wounding	2.52535	Wound repair / regeneration
GO:0097237	cellular response to toxic substance	11/364	135/18805	0.0814815	4.2095	5.25795	6.46709981537386e-05	0.00353676	0.00325085	ADH5/AKR1A1/ALDH1A1/FABP1/MGST3/PARK7/PRDX1/PRDX2/PRDX5/PRDX6/TXN	11	Col I	15h	389	cellular response to toxic substance	2.45139	Response to antibiotic / toxic substance
GO:0002475	antigen processing and presentation via MHC class Ib	5/364	23/18805	0.217391	11.2309	6.89747	6.67454211112759e-05	0.00359133	0.00330101	B2M/HLA-B/HLA-C/HLA-E/HLA-G	5	Col I	15h	389	antigen processing and presentation via mhc class ib	2.44474	NA
GO:0016032	viral process	21/364	421/18805	0.0498812	2.57697	4.59756	7.88571478719557e-05	0.00417567	0.00383811	ANPEP/CD81/CFL1/CHMP2A/CLDN1/CTSB/DYNLT1/IFI27/IFITM3/ISG15/ISG20/LAMP1/LAMTOR5/MGAT4B/PABPC1/PCBP2/RNASEK/RPSA/SLPI/TSG101/VAPA	21	Col I	15h	389	viral process	2.37927	NA
GO:0002483	antigen processing and presentation of endogenous peptide antigen	5/364	24/18805	0.208333	10.7629	6.72373	8.29787625825689e-05	0.00432527	0.00397561	B2M/HLA-B/HLA-C/HLA-E/HLA-G	5	Col I	15h	389	antigen processing and presentation of endogenous peptide antigen	2.36399	NA
GO:1901874	negative regulation of post-translational protein modification	9/364	96/18805	0.09375	4.84332	5.30396	0.000101852	0.00522735	0.00480477	ISG15/PARK7/RPL11/RPL23/RPL5/RPS3/RPS7/TSPO/UBE2B	9	Col I	15h	389	negative regulation of post-translational protein modification	2.28172	Transcription / translation
GO:0050818	regulation of coagulation	8/364	76/18805	0.105263	5.43811	5.44668	0.000109331	0.0055262	0.00507946	ANXA2/ANXA5/F2RL1/F3/PRDX2/SERPINE2/TFPI/TSPAN8	8	Col I	15h	389	regulation of coagulation	2.25757	NA
GO:0002486	antigen processing and presentation of endogenous peptide antigen via MHC class I via ER pathway, TAP-independent	4/364	14/18805	0.285714	14.7606	7.23619	0.000118535	0.00573092	0.00526763	HLA-B/HLA-C/HLA-E/HLA-G	4	Col I	15h	389	antigen processing and presentation of endogenous peptide antigen via mhc class i via er pathway, tap-independent	2.24178	NA
GO:0046185	aldehyde catabolic process	4/364	14/18805	0.285714	14.7606	7.23619	0.000118535	0.00573092	0.00526763	ADH5/AKR1A1/ALDH2/PARK7	4	Col I	15h	389	aldehyde catabolic process	2.24178	NA
GO:0051444	negative regulation of ubiquitin-protein transferase activity	4/364	14/18805	0.285714	14.7606	7.23619	0.000118535	0.00573092	0.00526763	RPL11/RPL23/RPL5/RPS7	4	Col I	15h	389	negative regulation of ubiquitin-protein transferase activity	2.24178	NA
GO:0032507	maintenance of protein location in cell	7/364	58/18805	0.12069	6.23508	5.6099	0.000123657	0.00589316	0.00541675	CHCHD10/KDELR2/OS9/PARK7/TMED2/TSPO/TXN	7	Col I	15h	389	maintenance of protein location in cell	2.22965	NA
GO:0031397	negative regulation of protein ubiquitination	8/364	79/18805	0.101266	5.2316	5.29517	0.000143854	0.00675913	0.00621271	ISG15/PARK7/RPL11/RPL23/RPL5/RPS3/RPS7/TSPO	8	Col I	15h	389	negative regulation of protein ubiquitination	2.17011	NA
GO:0002476	antigen processing and presentation of endogenous peptide antigen via MHC class Ib	4/364	15/18805	0.266667	13.7766	6.95472	0.000159178	0.00727422	0.00668616	HLA-B/HLA-C/HLA-E/HLA-G	4	Col I	15h	389	antigen processing and presentation of endogenous peptide antigen via mhc class ib	2.13821	NA
GO:0002484	antigen processing and presentation of endogenous peptide antigen via MHC class I via ER pathway	4/364	15/18805	0.266667	13.7766	6.95472	0.000159178	0.00727422	0.00668616	HLA-B/HLA-C/HLA-E/HLA-G	4	Col I	15h	389	antigen processing and presentation of endogenous peptide antigen via mhc class i via er pathway	2.13821	NA
GO:0007005	mitochondrion organization	21/364	445/18805	0.047191	2.43799	4.31302	0.000170394	0.00768154	0.00706056	BNIP3/CHCHD10/COX7A2/FIS1/HIGD1A/IFI27/IFI6/NDUFA1/NDUFA11/NDUFA13/NDUFA3/NDUFB1/NDUFB11/NDUFB2/NDUFB4/NDUFB8/NDUFS4/NDUFS5/PARK7/SLC25A5/TNFSF10	21	Col I	15h	389	mitochondrion organization	2.11455	Mitochondrial metabolism
GO:0019883	antigen processing and presentation of endogenous antigen	5/364	31/18805	0.16129	8.33259	5.74042	0.000296799	0.0132016	0.0121344	B2M/HLA-B/HLA-C/HLA-E/HLA-G	5	Col I	15h	389	antigen processing and presentation of endogenous antigen	1.87937	NA
GO:0045185	maintenance of protein location	7/364	67/18805	0.104478	5.39753	5.06604	0.00030822	0.0135292	0.0124355	CHCHD10/KDELR2/OS9/PARK7/TMED2/TSPO/TXN	7	Col I	15h	389	maintenance of protein location	1.86873	NA
GO:0001912	positive regulation of leukocyte mediated cytotoxicity	7/364	68/18805	0.102941	5.31816	5.01171	0.000337965	0.0145761	0.0133977	B2M/F2RL1/HLA-B/HLA-C/HLA-E/HLA-G/LAMP1	7	Col I	15h	389	positive regulation of leukocyte mediated cytotoxicity	1.83636	NA
GO:0110096	cellular response to aldehyde	4/364	18/18805	0.222222	11.4805	6.24988	0.000340808	0.0145761	0.0133977	ADH5/AKR1A1/ALDH1A1/PARK7	4	Col I	15h	389	cellular response to aldehyde	1.83636	NA
GO:0030193	regulation of blood coagulation	7/364	69/18805	0.101449	5.24108	4.95845	0.000369966	0.0156229	0.0143599	ANXA2/F2RL1/F3/PRDX2/SERPINE2/TFPI/TSPAN8	7	Col I	15h	389	regulation of blood coagulation	1.80624	NA
GO:1903321	negative regulation of protein modification by small protein conjugation or removal	8/364	92/18805	0.0869565	4.49236	4.71763	0.000412958	0.0172204	0.0158283	ISG15/PARK7/RPL11/RPL23/RPL5/RPS3/RPS7/TSPO	8	Col I	15h	389	negative regulation of protein modification by small protein conjugation or removal	1.76396	NA
GO:1904666	regulation of ubiquitin protein ligase activity	4/364	19/18805	0.210526	10.8762	6.0511	0.000425134	0.0173888	0.015983	RPL11/RPL23/RPL5/RPS7	4	Col I	15h	389	regulation of ubiquitin protein ligase activity	1.75973	NA
GO:1903146	regulation of autophagy of mitochondrion	6/364	51/18805	0.117647	6.07789	5.10159	0.000435959	0.0173888	0.015983	BNIP3/FKBP8/PARK7/SLC25A5/TSPO/UBE2A	6	Col I	15h	389	regulation of autophagy of mitochondrion	1.75973	Mitochondrial metabolism
GO:0031343	positive regulation of cell killing	7/364	71/18805	0.0985915	5.09345	4.85497	0.000441236	0.0173888	0.015983	B2M/F2RL1/HLA-B/HLA-C/HLA-E/HLA-G/LAMP1	7	Col I	15h	389	positive regulation of cell killing	1.75973	NA
GO:1900046	regulation of hemostasis	7/364	71/18805	0.0985915	5.09345	4.85497	0.000441236	0.0173888	0.015983	ANXA2/F2RL1/F3/PRDX2/SERPINE2/TFPI/TSPAN8	7	Col I	15h	389	regulation of hemostasis	1.75973	NA
GO:0098754	detoxification	11/364	168/18805	0.0654762	3.38264	4.35821	0.000443059	0.0173888	0.015983	ADH5/AKR1A1/ALDH1A1/FABP1/MGST3/PARK7/PRDX1/PRDX2/PRDX5/PRDX6/TXN	11	Col I	15h	389	detoxification	1.75973	NA
GO:0031396	regulation of protein ubiquitination	12/364	201/18805	0.0597015	3.0843	4.17388	0.000568674	0.0220593	0.020276	GABARAP/HERPUD1/INAVA/ISG15/PARK7/RPL11/RPL23/RPL5/RPS3/RPS7/TSPO/UBE2L3	12	Col I	15h	389	regulation of protein ubiquitination	1.65641	NA
GO:0002474	antigen processing and presentation of peptide antigen via MHC class I	5/364	36/18805	0.138889	7.17529	5.21041	0.000608374	0.0230629	0.0211985	B2M/HLA-B/HLA-C/HLA-E/HLA-G	5	Col I	15h	389	antigen processing and presentation of peptide antigen via mhc class i	1.63709	NA
GO:0051438	regulation of ubiquitin-protein transferase activity	5/364	36/18805	0.138889	7.17529	5.21041	0.000608374	0.0230629	0.0211985	RPL11/RPL23/RPL5/RPS7/UBE2L3	5	Col I	15h	389	regulation of ubiquitin-protein transferase activity	1.63709	NA
GO:0051701	biological process involved in interaction with host	11/364	176/18805	0.0625	3.22888	4.1738	0.000654783	0.0245433	0.0225592	ANPEP/CD81/CHMP2A/CLDN1/CTSB/DYNLT1/LAMP1/RNASEK/RPSA/TSG101/VAPA	11	Col I	15h	389	biological process involved in interaction with host	1.61007	NA
GO:0006081	aldehyde metabolic process	7/364	76/18805	0.0921053	4.75835	4.61244	0.000667977	0.0247597	0.0227581	ADH5/AKR1A1/AKR1C3/ALDH1A1/ALDH2/PARK7/TALDO1	7	Col I	15h	389	aldehyde metabolic process	1.60626	NA
GO:0098869	cellular oxidant detoxification	8/364	99/18805	0.0808081	4.17471	4.44954	0.000675811	0.0247748	0.022772	FABP1/MGST3/PARK7/PRDX1/PRDX2/PRDX5/PRDX6/TXN	8	Col I	15h	389	cellular oxidant detoxification	1.60599	NA
GO:0019079	viral genome replication	9/364	124/18805	0.0725806	3.74967	4.31593	0.000694882	0.025197	0.0231601	IFI27/IFITM3/ISG15/ISG20/LAMTOR5/PABPC1/PCBP2/SLPI/VAPA	9	Col I	15h	389	viral genome replication	1.59865	NA
GO:0001916	positive regulation of T cell mediated cytotoxicity	5/364	38/18805	0.131579	6.79764	5.02608	0.000784792	0.0281513	0.0258755	B2M/HLA-B/HLA-C/HLA-E/HLA-G	5	Col I	15h	389	positive regulation of t cell mediated cytotoxicity	1.5505	NA
GO:0019730	antimicrobial humoral response	11/364	185/18805	0.0594595	3.0718	3.97857	0.000987508	0.035046	0.0322129	ADM/B2M/CCL15/HLA-E/LEAP2/LGALS3/LGALS4/LYZ/RPL30/RPL39/SLPI	11	Col I	15h	389	antimicrobial humoral response	1.45536	NA
GO:0072593	reactive oxygen species metabolic process	13/364	245/18805	0.0530612	2.74125	3.85425	0.00102329	0.0357627	0.0328716	AKR1C3/ARF4/BNIP3/F2RL1/IFI6/INAVA/NDUFS4/PARK7/PRDX1/PRDX2/PRDX5/TSPO/TXN	13	Col I	15h	389	reactive oxygen species metabolic process	1.44657	NA
GO:0006888	endoplasmic reticulum to Golgi vesicle-mediated transport	9/364	131/18805	0.0687023	3.5493	4.1136	0.00102914	0.0357627	0.0328716	ARF4/CNIH4/LMAN2/TMED2/TMED4/TMED7/TMED9/VAPA/YIPF4	9	Col I	15h	389	endoplasmic reticulum to golgi vesicle-mediated transport	1.44657	NA
GO:0009188	ribonucleoside diphosphate biosynthetic process	3/364	11/18805	0.272727	14.0897	6.10097	0.00105736	0.0360226	0.0331105	AK1/CMPK1/GUK1	3	Col I	15h	389	ribonucleoside diphosphate biosynthetic process	1.44342	NA
GO:1901796	regulation of signal transduction by p53 class mediator	8/364	106/18805	0.0754717	3.89903	4.20513	0.00105945	0.0360226	0.0331105	RPL11/RPL23/RPL26/RPL37/RPL5/RPS15/RPS20/RPS7	8	Col I	15h	389	regulation of signal transduction by p53 class mediator	1.44342	NA
GO:0007042	lysosomal lumen acidification	4/364	24/18805	0.166667	8.61035	5.24124	0.00107981	0.0360226	0.0331105	ATP6V0C/ATP6V1F/LAMP1/RNASEK	4	Col I	15h	389	lysosomal lumen acidification	1.44342	NA
GO:0030277	maintenance of gastrointestinal epithelium	4/364	24/18805	0.166667	8.61035	5.24124	0.00107981	0.0360226	0.0331105	INAVA/TFF1/TFF2/TFF3	4	Col I	15h	389	maintenance of gastrointestinal epithelium	1.44342	NA
GO:0006446	regulation of translational initiation	7/364	83/18805	0.0843373	4.35704	4.30629	0.00113062	0.0369779	0.0339886	ATF4/EIF1/EIF3K/EIF4EBP2/EIF5/NPM1/RPL13A	7	Col I	15h	389	regulation of translational initiation	1.43206	Transcription / translation
GO:0070972	protein localization to endoplasmic reticulum	7/364	83/18805	0.0843373	4.35704	4.30629	0.00113062	0.0369779	0.0339886	HERPUD1/KDELR2/OS9/RTN4/SRP14/VAPA/YWHAE	7	Col I	15h	389	protein localization to endoplasmic reticulum	1.43206	NA
GO:1901873	regulation of post-translational protein modification	13/364	248/18805	0.0524194	2.70809	3.80423	0.00114295	0.0370181	0.0340256	GABARAP/HERPUD1/INAVA/ISG15/PARK7/RPL11/RPL23/RPL5/RPS3/RPS7/TSPO/UBE2B/UBE2L3	13	Col I	15h	389	regulation of post-translational protein modification	1.43159	Transcription / translation
GO:0045454	cell redox homeostasis	5/364	42/18805	0.119048	6.15025	4.69446	0.00124861	0.0397141	0.0365036	PRDX1/PRDX2/PRDX5/PRDX6/TXN	5	Col I	15h	389	cell redox homeostasis	1.40105	NA
GO:0044403	biological process involved in symbiotic interaction	12/364	220/18805	0.0545455	2.81793	3.81058	0.00125	0.0397141	0.0365036	ANPEP/CD81/CHMP2A/CLDN1/CTSB/DYNLT1/F2RL1/LAMP1/RNASEK/RPSA/TSG101/VAPA	12	Col I	15h	389	biological process involved in symbiotic interaction	1.40105	NA
GO:1903241	U2-type prespliceosome assembly	4/364	25/18805	0.16	8.26593	5.10737	0.00126605	0.0398447	0.0366236	SF3B6/SNRPB/SNRPD2/SNRPG	4	Col I	15h	389	u2-type prespliceosome assembly	1.39963	NA
GO:0002720	positive regulation of cytokine production involved in immune response	7/364	85/18805	0.0823529	4.25452	4.22501	0.00130065	0.0405511	0.037273	B2M/CD81/F2RL1/HLA-E/HLA-G/INAVA/RTN4	7	Col I	15h	389	positive regulation of cytokine production involved in immune response	1.392	Inflammation
GO:0031647	regulation of protein stability	17/364	386/18805	0.0440415	2.27527	3.5567	0.00148235	0.0457882	0.0420867	CD81/CTSA/DAD1/DDOST/HSPA8/LAMP1/PARK7/PFN1/RPL11/RPL23/RPL5/RPS7/RTN4/SERF2/TSPAN1/UBE2B/UXT	17	Col I	15h	389	regulation of protein stability	1.33925	NA
GO:0022600	digestive system process	8/364	112/18805	0.0714286	3.69015	4.01171	0.00151176	0.046268	0.0425277	FABP1/FABP2/INAVA/PRAP1/SLC5A1/TFF1/TFF2/TFF3	8	Col I	15h	389	digestive system process	1.33472	NA
GO:0120178	steroid hormone biosynthetic process	5/364	45/18805	0.111111	5.74023	4.47273	0.00171045	0.0516577	0.0474817	ADM/HSD17B12/HSD17B2/SCP2/TSPO	5	Col I	15h	389	steroid hormone biosynthetic process	1.28686	NA
GO:0090303	positive regulation of wound healing	6/364	66/18805	0.0909091	4.69655	4.22648	0.00172566	0.0516577	0.0474817	ACTG1/ANXA1/CLDN1/CLDN3/F3/PRDX2	6	Col I	15h	389	positive regulation of wound healing	1.28686	Wound repair / regeneration
GO:0140694	membraneless organelle assembly	18/364	427/18805	0.0421546	2.17779	3.45874	0.00176717	0.0516577	0.0474817	ACTG1/CHMP2A/EIF5/NPM1/RPL11/RPL24/RPL5/RPS14/RPS15/RPS23/RPS27/RPS28/RPS3/RPS5/RPSA/SBDS/SMIM22/TPM1	18	Col I	15h	389	membraneless organelle assembly	1.28686	NA
GO:0002863	positive regulation of inflammatory response to antigenic stimulus	3/364	13/18805	0.230769	11.922	5.53442	0.00178077	0.0516577	0.0474817	CD81/HLA-E/PARK7	3	Col I	15h	389	positive regulation of inflammatory response to antigenic stimulus	1.28686	Inflammation
GO:0060670	branching involved in labyrinthine layer morphogenesis	3/364	13/18805	0.230769	11.922	5.53442	0.00178077	0.0516577	0.0474817	ADM/SPINT2/TMED2	3	Col I	15h	389	branching involved in labyrinthine layer morphogenesis	1.28686	Wound repair / regeneration
GO:0061795	Golgi lumen acidification	3/364	13/18805	0.230769	11.922	5.53442	0.00178077	0.0516577	0.0474817	ATP6V0C/ATP6V1F/RNASEK	3	Col I	15h	389	golgi lumen acidification	1.28686	NA
GO:0021762	substantia nigra development	5/364	46/18805	0.108696	5.61544	4.40323	0.00188905	0.0543263	0.0499346	ATP5PF/COX6B1/DYNLL1/LDHA/YWHAE	5	Col I	15h	389	substantia nigra development	1.26499	NA
GO:0030162	regulation of proteolysis	18/364	430/18805	0.0418605	2.1626	3.42637	0.00190734	0.0543838	0.0499874	ANXA2/AURKAIP1/CLDN3/GABARAP/HERPUD1/PARK7/PSME2/RPL11/RPL23/RPL5/RPS7/S100A10/SERPINB1/SERPINB6/SERPINE2/SUMO2/TM4SF20/TSPAN15	18	Col I	15h	389	regulation of proteolysis	1.26453	NA
GO:1903599	positive regulation of autophagy of mitochondrion	4/364	28/18805	0.142857	7.3803	4.74669	0.00195772	0.0553472	0.0508729	BNIP3/PARK7/SLC25A5/UBE2A	4	Col I	15h	389	positive regulation of autophagy of mitochondrion	1.2569	Mitochondrial metabolism
GO:0097193	intrinsic apoptotic signaling pathway	15/364	330/18805	0.0454545	2.34828	3.47158	0.00204269	0.0572641	0.0526348	ATF4/BNIP3/CYCS/ERP29/FIS1/HERPUD1/HINT1/HSPE1/IFI27/IFI6/PARK7/RNF186/RPL26/RPS3/RPS7	15	Col I	15h	389	intrinsic apoptotic signaling pathway	1.24212	NA
GO:0006122	mitochondrial electron transport, ubiquinol to cytochrome c	3/364	14/18805	0.214286	11.0704	5.29568	0.0022341	0.0605932	0.0556948	CYCS/UQCR10/UQCRH	3	Col I	15h	389	mitochondrial electron transport, ubiquinol to cytochrome c	1.21758	Mitochondrial metabolism
GO:0009133	nucleoside diphosphate biosynthetic process	3/364	14/18805	0.214286	11.0704	5.29568	0.0022341	0.0605932	0.0556948	AK1/CMPK1/GUK1	3	Col I	15h	389	nucleoside diphosphate biosynthetic process	1.21758	NA
GO:0048388	endosomal lumen acidification	3/364	14/18805	0.214286	11.0704	5.29568	0.0022341	0.0605932	0.0556948	ATP6V0C/ATP6V1F/RNASEK	3	Col I	15h	389	endosomal lumen acidification	1.21758	NA
GO:2001198	regulation of dendritic cell differentiation	3/364	14/18805	0.214286	11.0704	5.29568	0.0022341	0.0605932	0.0556948	HLA-B/HLA-G/TMEM176B	3	Col I	15h	389	regulation of dendritic cell differentiation	1.21758	NA
GO:0001914	regulation of T cell mediated cytotoxicity	5/364	48/18805	0.104167	5.38147	4.27014	0.00228662	0.0615173	0.0565442	B2M/HLA-B/HLA-C/HLA-E/HLA-G	5	Col I	15h	389	regulation of t cell mediated cytotoxicity	1.211	NA
GO:0034614	cellular response to reactive oxygen species	9/364	149/18805	0.0604027	3.12053	3.651	0.00250952	0.0669742	0.06156	BNIP3/FABP1/PARK7/PRDX1/PRDX2/PRDX5/RPS3/TPM1/TXN	9	Col I	15h	389	cellular response to reactive oxygen species	1.17409	NA
GO:0009636	response to toxic substance	13/364	272/18805	0.0477941	2.46914	3.42894	0.00258794	0.0685187	0.0629796	ADH5/AKR1A1/ALDH1A1/ATF4/CLDN1/FABP1/MGST3/PARK7/PRDX1/PRDX2/PRDX5/PRDX6/TXN	13	Col I	15h	389	response to toxic substance	1.16419	Response to antibiotic / toxic substance
GO:0002711	positive regulation of T cell mediated immunity	6/364	72/18805	0.0833333	4.30517	3.94767	0.00269403	0.0707659	0.0650452	B2M/CD81/HLA-B/HLA-C/HLA-E/HLA-G	6	Col I	15h	389	positive regulation of t cell mediated immunity	1.15018	NA
GO:1903320	regulation of protein modification by small protein conjugation or removal	12/364	243/18805	0.0493827	2.55121	3.41937	0.00286481	0.0746642	0.0686283	GABARAP/HERPUD1/INAVA/ISG15/PARK7/RPL11/RPL23/RPL5/RPS3/RPS7/TSPO/UBE2L3	12	Col I	15h	389	regulation of protein modification by small protein conjugation or removal	1.12689	NA
GO:0006959	humoral immune response	14/364	309/18805	0.0453074	2.34068	3.33847	0.00292909	0.0757476	0.0696241	ADM/B2M/C4BPB/CCL15/CD81/HLA-E/LEAP2/LGALS3/LGALS4/LYZ/PSMB10/RPL30/RPL39/SLPI	14	Col I	15h	389	humoral immune response	1.12063	NA
GO:0001909	leukocyte mediated cytotoxicity	9/364	153/18805	0.0588235	3.03895	3.55773	0.00299856	0.0769476	0.0707272	B2M/F2RL1/HLA-B/HLA-C/HLA-E/HLA-G/LAMP1/PRDX1/TUBB4B	9	Col I	15h	389	leukocyte mediated cytotoxicity	1.1138	NA
GO:0042060	wound healing	18/364	450/18805	0.04	2.06648	3.21712	0.00310226	0.0790011	0.0726146	ACTG1/ANXA1/ANXA2/ANXA5/C4BPB/CHMP2A/CLDN1/CLDN3/F2RL1/F3/MYL12A/PRDX2/S100A10/SERPINE2/TFPI/TNFRSF12A/TPM1/TSPAN8	18	Col I	15h	389	wound healing	1.10237	Wound repair / regeneration
GO:0035751	regulation of lysosomal lumen pH	4/364	32/18805	0.125	6.45776	4.34116	0.00323569	0.0817496	0.0751409	ATP6V0C/ATP6V1F/LAMP1/RNASEK	4	Col I	15h	389	regulation of lysosomal lumen ph	1.08751	NA
GO:0034331	cell junction maintenance	5/364	52/18805	0.0961538	4.96751	4.02502	0.0032592	0.0817496	0.0751409	CHCHD10/CLDN1/CLDN3/F2RL1/INAVA	5	Col I	15h	389	cell junction maintenance	1.08751	NA
GO:0001910	regulation of leukocyte mediated cytotoxicity	7/364	100/18805	0.07	3.61635	3.68553	0.00329907	0.0821321	0.0754925	B2M/F2RL1/HLA-B/HLA-C/HLA-E/HLA-G/LAMP1	7	Col I	15h	389	regulation of leukocyte mediated cytotoxicity	1.08549	NA
GO:0036260	RNA capping	3/364	16/18805	0.1875	9.68664	4.88364	0.00333987	0.0825319	0.07586	SNRPB/SNRPD2/SNRPG	3	Col I	15h	389	rna capping	1.08338	NA
GO:0051099	positive regulation of binding	7/364	102/18805	0.0686275	3.54544	3.62152	0.00368357	0.0903558	0.0830514	ANXA2/B2M/EDF1/LAMTOR5/RALB/RPL11/TXN	7	Col I	15h	389	positive regulation of binding	1.04404	NA
GO:0050819	negative regulation of coagulation	5/364	54/18805	0.0925926	4.78353	3.9117	0.00384339	0.0935879	0.0860222	ANXA2/ANXA5/SERPINE2/TFPI/TSPAN8	5	Col I	15h	389	negative regulation of coagulation	1.02878	NA
GO:0042448	progesterone metabolic process	3/364	17/18805	0.176471	9.11684	4.70386	0.00399788	0.0963271	0.0885399	ADM/AKR1C3/SCP2	3	Col I	15h	389	progesterone metabolic process	1.01625	NA
GO:0046718	symbiont entry into host cell	8/364	131/18805	0.0610687	3.15494	3.47724	0.00401363	0.0963271	0.0885399	ANPEP/CD81/CLDN1/CTSB/DYNLT1/LAMP1/RNASEK/RPSA	8	Col I	15h	389	symbiont entry into host cell	1.01625	NA
GO:0042743	hydrogen peroxide metabolic process	5/364	55/18805	0.0909091	4.69655	3.8571	0.00416196	0.0991734	0.0911562	PARK7/PRDX1/PRDX2/PRDX5/TXN	5	Col I	15h	389	hydrogen peroxide metabolic process	1.0036	NA
GO:0002181	cytoplasmic translation	53/167	169/18805	0.313609	35.3139	42.4152	2.7133171200744e-69	5.68168604943579e-66	5.20385662397427e-66	EIF2S2/EIF4A2/FAU/RACK1/RPL12/RPL13A/RPL14/RPL15/RPL18/RPL18A/RPL19/RPL21/RPL22/RPL23/RPL23A/RPL24/RPL26/RPL27A/RPL28/RPL29/RPL3/RPL31/RPL32/RPL35/RPL35A/RPL36/RPL37/RPL37A/RPL38/RPL5/RPL7A/RPL8/RPL9/RPS11/RPS13/RPS15A/RPS16/RPS17/RPS18/RPS2/RPS20/RPS21/RPS23/RPS24/RPS25/RPS27A/RPS29/RPS3/RPS3A/RPS4X/RPS6/RPS7/RPS8	53	Col I	25h	179	cytoplasmic translation	5	Transcription / translation
GO:0042254	ribosome biogenesis	25/167	317/18805	0.0788644	8.8805	13.3944	7.57990069705333e-17	5.9816706441952e-14	5.47861253391829e-14	FAU/ISG20/RPL14/RPL24/RPL26/RPL35/RPL35A/RPL38/RPL5/RPL7A/RPS11/RPS13/RPS15A/RPS16/RPS17/RPS21/RPS23/RPS24/RPS25/RPS27A/RPS3A/RPS4X/RPS6/RPS7/RPS8	25	Col I	25h	179	ribosome biogenesis	5	Transcription / translation
GO:0006119	oxidative phosphorylation	19/167	151/18805	0.125828	14.1688	15.3792	8.56972871661204e-17	5.9816706441952e-14	5.47861253391829e-14	ATP5F1C/ATP5F1E/ATP5MF/ATP5MG/CHCHD2/COX4I1/COX5B/COX6A1/COX6C/COX7A2/COX7C/NDUFB3/NDUFB4/NDUFC2/NDUFV2/UQCR10/UQCR11/UQCRB/UQCRH	19	Col I	25h	179	oxidative phosphorylation	5	Mitochondrial metabolism
GO:0042274	ribosomal small subunit biogenesis	16/167	108/18805	0.148148	16.6822	15.4709	1.81424254124562e-15	9.49755970342083e-13	8.69881555302506e-13	FAU/RPS11/RPS13/RPS15A/RPS16/RPS17/RPS21/RPS23/RPS24/RPS25/RPS27A/RPS3A/RPS4X/RPS6/RPS7/RPS8	16	Col I	25h	179	ribosomal small subunit biogenesis	5	Transcription / translation
GO:0042773	ATP synthesis coupled electron transport	15/167	101/18805	0.148515	16.7235	14.9977	1.36996134315537e-14	4.78116508761223e-12	4.37906941619136e-12	CHCHD2/COX4I1/COX5B/COX6A1/COX6C/COX7A2/COX7C/NDUFB3/NDUFB4/NDUFC2/NDUFV2/UQCR10/UQCR11/UQCRB/UQCRH	15	Col I	25h	179	atp synthesis coupled electron transport	5	Mitochondrial metabolism
GO:0042775	mitochondrial ATP synthesis coupled electron transport	15/167	101/18805	0.148515	16.7235	14.9977	1.36996134315537e-14	4.78116508761223e-12	4.37906941619136e-12	CHCHD2/COX4I1/COX5B/COX6A1/COX6C/COX7A2/COX7C/NDUFB3/NDUFB4/NDUFC2/NDUFV2/UQCR10/UQCR11/UQCRB/UQCRH	15	Col I	25h	179	mitochondrial atp synthesis coupled electron transport	5	Mitochondrial metabolism
GO:0009060	aerobic respiration	19/167	201/18805	0.0945274	10.6442	13.0121	1.8242349394013e-14	5.45706851872331e-12	4.99812941291604e-12	ATP5F1C/ATP5F1E/ATP5MF/ATP5MG/CHCHD2/COX4I1/COX5B/COX6A1/COX6C/COX7A2/COX7C/NDUFB3/NDUFB4/NDUFC2/NDUFV2/UQCR10/UQCR11/UQCRB/UQCRH	19	Col I	25h	179	aerobic respiration	5	Mitochondrial metabolism
GO:0022613	ribonucleoprotein complex biogenesis	27/167	494/18805	0.0546559	6.15451	10.9895	3.56858683073759e-14	9.34077602945565e-12	8.5552173757946e-12	EIF2S2/FAU/ISG20/RPL13A/RPL14/RPL24/RPL26/RPL35/RPL35A/RPL38/RPL5/RPL7A/RPS11/RPS13/RPS15A/RPS16/RPS17/RPS21/RPS23/RPS24/RPS25/RPS27A/RPS3A/RPS4X/RPS6/RPS7/RPS8	27	Col I	25h	179	ribonucleoprotein complex biogenesis	5	Transcription / translation
GO:0019646	aerobic electron transport chain	14/167	93/18805	0.150538	16.9513	14.5969	8.83755899737401e-14	2.05620539338902e-11	1.88327865417725e-11	COX4I1/COX5B/COX6A1/COX6C/COX7A2/COX7C/NDUFB3/NDUFB4/NDUFC2/NDUFV2/UQCR10/UQCR11/UQCRB/UQCRH	14	Col I	25h	179	aerobic electron transport chain	5	Mitochondrial metabolism
GO:0022904	respiratory electron transport chain	15/167	117/18805	0.128205	14.4365	13.8001	1.2869189827722e-13	2.69480834992498e-11	2.46817514380099e-11	CHCHD2/COX4I1/COX5B/COX6A1/COX6C/COX7A2/COX7C/NDUFB3/NDUFB4/NDUFC2/NDUFV2/UQCR10/UQCR11/UQCRB/UQCRH	15	Col I	25h	179	respiratory electron transport chain	5	Mitochondrial metabolism
GO:0022900	electron transport chain	15/167	127/18805	0.11811	13.2998	13.1649	4.40612607008045e-13	8.38766180977133e-11	7.68225999970008e-11	CHCHD2/COX4I1/COX5B/COX6A1/COX6C/COX7A2/COX7C/NDUFB3/NDUFB4/NDUFC2/NDUFV2/UQCR10/UQCR11/UQCRB/UQCRH	15	Col I	25h	179	electron transport chain	5	Mitochondrial metabolism
GO:0045333	cellular respiration	19/167	245/18805	0.077551	8.73262	11.532	6.61267020294489e-13	1.15391095041388e-10	1.05686711489172e-10	ATP5F1C/ATP5F1E/ATP5MF/ATP5MG/CHCHD2/COX4I1/COX5B/COX6A1/COX6C/COX7A2/COX7C/NDUFB3/NDUFB4/NDUFC2/NDUFV2/UQCR10/UQCR11/UQCRB/UQCRH	19	Col I	25h	179	cellular respiration	5	Mitochondrial metabolism
GO:1902600	proton transmembrane transport	15/167	190/18805	0.0789474	8.88985	10.3466	1.53705407159267e-10	2.47583940455005e-08	2.26762147242255e-08	ATP5F1C/ATP5F1E/ATP5MF/ATP5MG/ATP6V0E1/ATP6V1G1/COX17/COX4I1/COX5B/NDUFB3/NDUFB4/NDUFC2/NDUFV2/UQCR10/UQCRH	15	Col I	25h	179	proton transmembrane transport	5	NA
GO:0015980	energy derivation by oxidation of organic compounds	19/167	352/18805	0.0539773	6.0781	9.1038	3.58758056860787e-10	5.36599550761777e-08	4.91471563609288e-08	ATP5F1C/ATP5F1E/ATP5MF/ATP5MG/CHCHD2/COX4I1/COX5B/COX6A1/COX6C/COX7A2/COX7C/NDUFB3/NDUFB4/NDUFC2/NDUFV2/UQCR10/UQCR11/UQCRB/UQCRH	19	Col I	25h	179	energy derivation by oxidation of organic compounds	5	NA
GO:0006364	rRNA processing	15/167	222/18805	0.0675676	7.60843	9.37563	1.35161781417468e-09	1.88685846858785e-07	1.7281737946851e-07	ISG20/RPL14/RPL26/RPL35/RPL35A/RPL5/RPL7A/RPS16/RPS17/RPS21/RPS24/RPS25/RPS6/RPS7/RPS8	15	Col I	25h	179	rrna processing	5	Transcription / translation
GO:0006091	generation of precursor metabolites and energy	21/167	484/18805	0.0433884	4.88575	8.19797	2.11493121725067e-09	2.76791623057681e-07	2.53513465646757e-07	ATP5F1C/ATP5F1E/ATP5MF/ATP5MG/CHCHD2/COX17/COX4I1/COX5B/COX6A1/COX6C/COX7A2/COX7C/NDUFB3/NDUFB4/NDUFC2/NDUFV2/TPI1/UQCR10/UQCR11/UQCRB/UQCRH	21	Col I	25h	179	generation of precursor metabolites and energy	5	NA
GO:0016072	rRNA metabolic process	15/167	265/18805	0.0566038	6.37386	8.33946	1.50061251573724e-08	1.84840153409046e-06	1.69295108586579e-06	ISG20/RPL14/RPL26/RPL35/RPL35A/RPL5/RPL7A/RPS16/RPS17/RPS21/RPS24/RPS25/RPS6/RPS7/RPS8	15	Col I	25h	179	rrna metabolic process	5	Transcription / translation
GO:0006123	mitochondrial electron transport, cytochrome c to oxygen	6/167	24/18805	0.25	28.1512	12.5985	5.28506125702803e-08	6.14828792900927e-06	5.63121731596787e-06	COX4I1/COX5B/COX6A1/COX6C/COX7A2/COX7C	6	Col I	25h	179	mitochondrial electron transport, cytochrome c to oxygen	5	Mitochondrial metabolism
GO:0042776	proton motive force-driven mitochondrial ATP synthesis	8/167	68/18805	0.117647	13.2476	9.57723	1.53690021227618e-07	1.69382581289806e-05	1.55137517272421e-05	ATP5F1C/ATP5F1E/ATP5MF/ATP5MG/NDUFB3/NDUFB4/NDUFC2/NDUFV2	8	Col I	25h	179	proton motive force-driven mitochondrial atp synthesis	4.77113	Mitochondrial metabolism
GO:0015986	proton motive force-driven ATP synthesis	8/167	77/18805	0.103896	11.6992	8.90501	4.08854567056169e-07	4.28070731707809e-05	3.92070011145442e-05	ATP5F1C/ATP5F1E/ATP5MF/ATP5MG/NDUFB3/NDUFB4/NDUFC2/NDUFV2	8	Col I	25h	179	proton motive force-driven atp synthesis	4.36848	Mitochondrial metabolism
GO:0042273	ribosomal large subunit biogenesis	7/167	65/18805	0.107692	12.1267	8.50591	1.73414691090267e-06	0.000172919	0.000158377	RPL14/RPL24/RPL26/RPL35/RPL35A/RPL5/RPL7A	7	Col I	25h	179	ribosomal large subunit biogenesis	3.76216	Transcription / translation
GO:0098869	cellular oxidant detoxification	8/167	99/18805	0.0808081	9.09938	7.64826	2.8195309339937e-06	0.000268368	0.000245798	FABP1/GPX4/PRDX1/PRDX5/PRDX6/SELENOW/SOD1/TXN	8	Col I	25h	179	cellular oxidant detoxification	3.57127	NA
GO:0006754	ATP biosynthetic process	8/167	100/18805	0.08	9.00838	7.60063	3.04177576463974e-06	0.000276934	0.000253644	ATP5F1C/ATP5F1E/ATP5MF/ATP5MG/NDUFB3/NDUFB4/NDUFC2/NDUFV2	8	Col I	25h	179	atp biosynthetic process	3.55762	NA
GO:1901798	positive regulation of signal transduction by p53 class mediator	5/167	27/18805	0.185185	20.8527	9.7715	3.58509739902645e-06	0.0003128	0.000286493	RPL23/RPL26/RPL37/RPS20/RPS7	5	Col I	25h	179	positive regulation of signal transduction by p53 class mediator	3.50473	NA
GO:0006122	mitochondrial electron transport, ubiquinol to cytochrome c	4/167	14/18805	0.285714	32.1728	11.0446	5.60323412970176e-06	0.000453395	0.000415264	UQCR10/UQCR11/UQCRB/UQCRH	4	Col I	25h	179	mitochondrial electron transport, ubiquinol to cytochrome c	3.34352	Mitochondrial metabolism
GO:0002262	myeloid cell homeostasis	10/167	183/18805	0.0546448	6.15327	6.631	5.62954075432055e-06	0.000453395	0.000415264	ANXA1/B2M/CHMP5/HMGB1/PRDX1/RPS17/RPS24/RPS6/SELENOW/SOD1	10	Col I	25h	179	myeloid cell homeostasis	3.34352	NA
GO:0009206	purine ribonucleoside triphosphate biosynthetic process	8/167	111/18805	0.0720721	8.11566	7.1172	6.64507116177279e-06	0.000515362	0.00047202	ATP5F1C/ATP5F1E/ATP5MF/ATP5MG/NDUFB3/NDUFB4/NDUFC2/NDUFV2	8	Col I	25h	179	purine ribonucleoside triphosphate biosynthetic process	3.28789	NA
GO:0009145	purine nucleoside triphosphate biosynthetic process	8/167	112/18805	0.0714286	8.0432	7.07658	7.10272304566393e-06	0.000531182	0.00048651	ATP5F1C/ATP5F1E/ATP5MF/ATP5MG/NDUFB3/NDUFB4/NDUFC2/NDUFV2	8	Col I	25h	179	purine nucleoside triphosphate biosynthetic process	3.27476	NA
GO:0009201	ribonucleoside triphosphate biosynthetic process	8/167	117/18805	0.0683761	7.69947	6.88075	9.81129966944242e-06	0.000708444	0.000648863	ATP5F1C/ATP5F1E/ATP5MF/ATP5MG/NDUFB3/NDUFB4/NDUFC2/NDUFV2	8	Col I	25h	179	ribonucleoside triphosphate biosynthetic process	3.14969	NA
GO:0009142	nucleoside triphosphate biosynthetic process	8/167	125/18805	0.064	7.20671	6.5904	1.59367672819534e-05	0.0010765	0.000985969	ATP5F1C/ATP5F1E/ATP5MF/ATP5MG/NDUFB3/NDUFB4/NDUFC2/NDUFV2	8	Col I	25h	179	nucleoside triphosphate biosynthetic process	2.96798	NA
GO:1990748	cellular detoxification	8/167	125/18805	0.064	7.20671	6.5904	1.59367672819534e-05	0.0010765	0.000985969	FABP1/GPX4/PRDX1/PRDX5/PRDX6/SELENOW/SOD1/TXN	8	Col I	25h	179	cellular detoxification	2.96798	NA
GO:0034599	cellular response to oxidative stress	11/167	254/18805	0.0433071	4.87659	5.88798	1.73621960026029e-05	0.00113614	0.00104059	CHCHD2/FABP1/PPIA/PRDX1/PRDX5/RACK1/RBX1/RPS3/SOD1/TPM1/TXN	11	Col I	25h	179	cellular response to oxidative stress	2.94457	NA
GO:0097237	cellular response to toxic substance	8/167	135/18805	0.0592593	6.67288	6.26155	2.78439347981554e-05	0.00176682	0.00161823	FABP1/GPX4/PRDX1/PRDX5/PRDX6/SELENOW/SOD1/TXN	8	Col I	25h	179	cellular response to toxic substance	2.75281	Response to antibiotic / toxic substance
GO:0034614	cellular response to reactive oxygen species	8/167	149/18805	0.0536913	6.04589	5.85337	5.63356537476522e-05	0.00346961	0.00317782	FABP1/PRDX1/PRDX5/RACK1/RPS3/SOD1/TPM1/TXN	8	Col I	25h	179	cellular response to reactive oxygen species	2.45972	NA
GO:0006979	response to oxidative stress	13/167	408/18805	0.0318627	3.5879	5.0025	7.45446082612941e-05	0.00437218	0.00400448	CHCHD2/FABP1/GPX4/PPIA/PRDX1/PRDX5/PRDX6/RACK1/RBX1/RPS3/SOD1/TPM1/TXN	13	Col I	25h	179	response to oxidative stress	2.3593	NA
GO:1901873	regulation of post-translational protein modification	10/167	248/18805	0.0403226	4.54052	5.31278	7.67759694591239e-05	0.00437218	0.00400448	GABARAP/PPIA/RBX1/RPL23/RPL5/RPS2/RPS3/RPS7/UBE2B/UBE2V1	10	Col I	25h	179	regulation of post-translational protein modification	2.3593	Transcription / translation
GO:1904667	negative regulation of ubiquitin protein ligase activity	3/167	10/18805	0.3	33.7814	9.81501	7.88514940834519e-05	0.00437218	0.00400448	RPL23/RPL5/RPS7	3	Col I	25h	179	negative regulation of ubiquitin protein ligase activity	2.3593	NA
GO:0031396	regulation of protein ubiquitination	9/167	201/18805	0.0447761	5.04201	5.4535	7.95415800940736e-05	0.00437218	0.00400448	GABARAP/PPIA/RBX1/RPL23/RPL5/RPS2/RPS3/RPS7/UBE2V1	9	Col I	25h	179	regulation of protein ubiquitination	2.3593	NA
GO:0009152	purine ribonucleotide biosynthetic process	8/167	157/18805	0.0509554	5.73782	5.64282	8.14302597819969e-05	0.00437218	0.00400448	ATP5F1C/ATP5F1E/ATP5MF/ATP5MG/NDUFB3/NDUFB4/NDUFC2/NDUFV2	8	Col I	25h	179	purine ribonucleotide biosynthetic process	2.3593	NA
GO:0072331	signal transduction by p53 class mediator	8/167	165/18805	0.0484848	5.45963	5.4463	0.000115172	0.00602925	0.00552219	HINT1/PERP/RPL23/RPL26/RPL37/RPL5/RPS20/RPS7	8	Col I	25h	179	signal transduction by p53 class mediator	2.21974	NA
GO:0098754	detoxification	8/167	168/18805	0.047619	5.36213	5.37588	0.000130486	0.00666433	0.00610386	FABP1/GPX4/PRDX1/PRDX5/PRDX6/SELENOW/SOD1/TXN	8	Col I	25h	179	detoxification	2.17624	NA
GO:0062197	cellular response to chemical stress	11/167	323/18805	0.0340557	3.83484	4.86451	0.000151465	0.00755163	0.00691654	CHCHD2/FABP1/PPIA/PRDX1/PRDX5/RACK1/RBX1/RPS3/SOD1/TPM1/TXN	11	Col I	25h	179	cellular response to chemical stress	2.12196	Response to antibiotic / toxic substance
GO:0009260	ribonucleotide biosynthetic process	8/167	173/18805	0.0462428	5.20716	5.26218	0.000159728	0.00777839	0.00712422	ATP5F1C/ATP5F1E/ATP5MF/ATP5MG/NDUFB3/NDUFB4/NDUFC2/NDUFV2	8	Col I	25h	179	ribonucleotide biosynthetic process	2.10911	NA
GO:0046390	ribose phosphate biosynthetic process	8/167	180/18805	0.0444444	5.00466	5.11019	0.000209551	0.00997274	0.00913403	ATP5F1C/ATP5F1E/ATP5MF/ATP5MG/NDUFB3/NDUFB4/NDUFC2/NDUFV2	8	Col I	25h	179	ribose phosphate biosynthetic process	2.00119	NA
GO:1901874	negative regulation of post-translational protein modification	6/167	96/18805	0.0625	7.0378	5.614	0.000214861	0.0099982	0.00915735	PPIA/RPL23/RPL5/RPS3/RPS7/UBE2B	6	Col I	25h	179	negative regulation of post-translational protein modification	2.00008	Transcription / translation
GO:0046034	ATP metabolic process	9/167	230/18805	0.0391304	4.40627	4.91997	0.000220094	0.0100191	0.00917648	ATP5F1C/ATP5F1E/ATP5MF/ATP5MG/NDUFB3/NDUFB4/NDUFC2/NDUFV2/TPI1	9	Col I	25h	179	atp metabolic process	1.99917	NA
GO:0048872	homeostasis of number of cells	11/167	339/18805	0.0324484	3.65384	4.66737	0.000230173	0.0101649	0.00931002	ANXA1/B2M/CHMP5/HMGB1/PRDX1/PRDX5/RPS17/RPS24/RPS6/SELENOW/SOD1	11	Col I	25h	179	homeostasis of number of cells	1.9929	NA
GO:0051444	negative regulation of ubiquitin-protein transferase activity	3/167	14/18805	0.214286	24.1296	8.19485	0.000233006	0.0101649	0.00931002	RPL23/RPL5/RPS7	3	Col I	25h	179	negative regulation of ubiquitin-protein transferase activity	1.9929	NA
GO:2001244	positive regulation of intrinsic apoptotic signaling pathway	5/167	65/18805	0.0769231	8.66191	5.85723	0.000279461	0.0116254	0.0106477	RACK1/RPL26/RPS3/RPS7/SOD1	5	Col I	25h	179	positive regulation of intrinsic apoptotic signaling pathway	1.93459	NA
GO:0043388	positive regulation of DNA binding	4/167	36/18805	0.111111	12.5116	6.54413	0.000283141	0.0116254	0.0106477	DAZAP2/EDF1/HMGB1/TXN	4	Col I	25h	179	positive regulation of dna binding	1.93459	NA
GO:0051438	regulation of ubiquitin-protein transferase activity	4/167	36/18805	0.111111	12.5116	6.54413	0.000283141	0.0116254	0.0106477	RPL23/RPL5/RPS2/RPS7	4	Col I	25h	179	regulation of ubiquitin-protein transferase activity	1.93459	NA
GO:0051099	positive regulation of binding	6/167	102/18805	0.0588235	6.62381	5.39087	0.000298738	0.01203	0.0110182	ANXA2/B2M/DAZAP2/EDF1/HMGB1/TXN	6	Col I	25h	179	positive regulation of binding	1.91974	NA
GO:1903320	regulation of protein modification by small protein conjugation or removal	9/167	243/18805	0.037037	4.17055	4.70878	0.000330198	0.0130459	0.0119488	GABARAP/PPIA/RBX1/RPL23/RPL5/RPS2/RPS3/RPS7/UBE2V1	9	Col I	25h	179	regulation of protein modification by small protein conjugation or removal	1.88453	NA
GO:1901796	regulation of signal transduction by p53 class mediator	6/167	106/18805	0.0566038	6.37386	5.25186	0.000367599	0.0142547	0.0130559	RPL23/RPL26/RPL37/RPL5/RPS20/RPS7	6	Col I	25h	179	regulation of signal transduction by p53 class mediator	1.84604	NA
GO:0034101	erythrocyte homeostasis	7/167	149/18805	0.0469799	5.29016	4.97669	0.000374652	0.014264	0.0130644	B2M/CHMP5/PRDX1/RPS17/RPS24/RPS6/SELENOW	7	Col I	25h	179	erythrocyte homeostasis	1.84576	NA
GO:0006164	purine nucleotide biosynthetic process	8/167	198/18805	0.040404	4.54969	4.75301	0.00039846	0.0148995	0.0136465	ATP5F1C/ATP5F1E/ATP5MF/ATP5MG/NDUFB3/NDUFB4/NDUFC2/NDUFV2	8	Col I	25h	179	purine nucleotide biosynthetic process	1.82683	NA
GO:0000302	response to reactive oxygen species	8/167	201/18805	0.039801	4.48178	4.69765	0.000440406	0.0161766	0.0148162	FABP1/PRDX1/PRDX5/RACK1/RPS3/SOD1/TPM1/TXN	8	Col I	25h	179	response to reactive oxygen species	1.79111	NA
GO:0006879	intracellular iron ion homeostasis	5/167	72/18805	0.0694444	7.81978	5.48803	0.000450341	0.0161766	0.0148162	ATP6V1G1/B2M/FTH1/FTL/SOD1	5	Col I	25h	179	intracellular iron ion homeostasis	1.79111	NA
GO:0009205	purine ribonucleoside triphosphate metabolic process	9/167	254/18805	0.0354331	3.98993	4.54128	0.000455789	0.0161766	0.0148162	ATP5F1C/ATP5F1E/ATP5MF/ATP5MG/NDUFB3/NDUFB4/NDUFC2/NDUFV2/TPI1	9	Col I	25h	179	purine ribonucleoside triphosphate metabolic process	1.79111	NA
GO:0030162	regulation of proteolysis	12/167	430/18805	0.027907	3.14246	4.25419	0.00047325	0.0165164	0.0151274	ANXA2/ELOB/GABARAP/PERP/RACK1/RBX1/RPL23/RPL5/RPS7/S100A10/SERPINB1/TIMP1	12	Col I	25h	179	regulation of proteolysis	1.78208	NA
GO:0045454	cell redox homeostasis	4/167	42/18805	0.0952381	10.7243	5.97192	0.000516204	0.0177202	0.0162299	PRDX1/PRDX5/PRDX6/TXN	4	Col I	25h	179	cell redox homeostasis	1.75153	NA
GO:0009144	purine nucleoside triphosphate metabolic process	9/167	261/18805	0.0344828	3.88292	4.43951	0.000554465	0.0184294	0.0168794	ATP5F1C/ATP5F1E/ATP5MF/ATP5MG/NDUFB3/NDUFB4/NDUFC2/NDUFV2/TPI1	9	Col I	25h	179	purine nucleoside triphosphate metabolic process	1.73449	NA
GO:0009199	ribonucleoside triphosphate metabolic process	9/167	261/18805	0.0344828	3.88292	4.43951	0.000554465	0.0184294	0.0168794	ATP5F1C/ATP5F1E/ATP5MF/ATP5MG/NDUFB3/NDUFB4/NDUFC2/NDUFV2/TPI1	9	Col I	25h	179	ribonucleoside triphosphate metabolic process	1.73449	NA
GO:0051098	regulation of binding	8/167	209/18805	0.0382775	4.31023	4.55518	0.000570065	0.0186518	0.0170832	ANXA2/B2M/DAZAP2/EDF1/HMGB1/RACK1/SLPI/TXN	8	Col I	25h	179	regulation of binding	1.72928	NA
GO:1904666	regulation of ubiquitin protein ligase activity	3/167	19/18805	0.157895	17.7797	6.92672	0.00060036	0.0193064	0.0176827	RPL23/RPL5/RPS7	3	Col I	25h	179	regulation of ubiquitin protein ligase activity	1.7143	NA
GO:0031400	negative regulation of protein modification process	10/167	321/18805	0.0311526	3.50794	4.28998	0.000608511	0.0193064	0.0176827	CALM3/CIB1/DBI/PPIA/RACK1/RPL23/RPL5/RPS3/RPS7/UBE2B	10	Col I	25h	179	negative regulation of protein modification process	1.7143	NA
GO:0031397	negative regulation of protein ubiquitination	5/167	79/18805	0.0632911	7.12689	5.16553	0.000690144	0.0215696	0.0197556	PPIA/RPL23/RPL5/RPS3/RPS7	5	Col I	25h	179	negative regulation of protein ubiquitination	1.66616	NA
GO:0006413	translational initiation	6/167	124/18805	0.0483871	5.44862	4.70457	0.000844214	0.0253323	0.0232019	EIF2S2/EIF4A2/RPL13A/RPS17/RPS3/RPS3A	6	Col I	25h	179	translational initiation	1.59633	Transcription / translation
GO:0019079	viral genome replication	6/167	124/18805	0.0483871	5.44862	4.70457	0.000844214	0.0253323	0.0232019	EEF1A1/IFI27/ISG20/PCBP1/PPIA/SLPI	6	Col I	25h	179	viral genome replication	1.59633	NA
GO:0009141	nucleoside triphosphate metabolic process	9/167	277/18805	0.032491	3.65864	4.21958	0.000846829	0.0253323	0.0232019	ATP5F1C/ATP5F1E/ATP5MF/ATP5MG/NDUFB3/NDUFB4/NDUFC2/NDUFV2/TPI1	9	Col I	25h	179	nucleoside triphosphate metabolic process	1.59633	NA
GO:2000058	regulation of ubiquitin-dependent protein catabolic process	7/167	172/18805	0.0406977	4.58275	4.46811	0.000880563	0.0259704	0.0237863	ELOB/GABARAP/RACK1/RBX1/RPL23/RPL5/RPS7	7	Col I	25h	179	regulation of ubiquitin-dependent protein catabolic process	1.58552	NA
GO:0006120	mitochondrial electron transport, NADH to ubiquinone	4/167	51/18805	0.0784314	8.83175	5.30128	0.00108326	0.0315048	0.0288552	NDUFB3/NDUFB4/NDUFC2/NDUFV2	4	Col I	25h	179	mitochondrial electron transport, nadh to ubiquinone	1.50162	Mitochondrial metabolism
GO:0009150	purine ribonucleotide metabolic process	10/167	350/18805	0.0285714	3.21728	3.96352	0.00117486	0.0331065	0.0303223	ATP5F1C/ATP5F1E/ATP5MF/ATP5MG/HINT1/NDUFB3/NDUFB4/NDUFC2/NDUFV2/TPI1	10	Col I	25h	179	purine ribonucleotide metabolic process	1.48009	NA
GO:0009165	nucleotide biosynthetic process	8/167	234/18805	0.034188	3.84974	4.1522	0.00118576	0.0331065	0.0303223	ATP5F1C/ATP5F1E/ATP5MF/ATP5MG/NDUFB3/NDUFB4/NDUFC2/NDUFV2	8	Col I	25h	179	nucleotide biosynthetic process	1.48009	NA
GO:0030595	leukocyte chemotaxis	8/167	234/18805	0.034188	3.84974	4.1522	0.00118576	0.0331065	0.0303223	ANXA1/DDT/HMGB1/LGALS3/PERP/PPIA/RPL13A/S100A14	8	Col I	25h	179	leukocyte chemotaxis	1.48009	NA
GO:0030277	maintenance of gastrointestinal epithelium	3/167	24/18805	0.125	14.0756	6.06725	0.00121381	0.0334436	0.030631	TFF1/TFF2/TFF3	3	Col I	25h	179	maintenance of gastrointestinal epithelium	1.47569	NA
GO:0097529	myeloid leukocyte migration	8/167	237/18805	0.0337553	3.80101	4.10761	0.001286	0.0349724	0.0320313	ANXA1/DDT/HMGB1/LGALS3/PERP/PPIA/RPL13A/S100A14	8	Col I	25h	179	myeloid leukocyte migration	1.45627	NA
GO:0019058	viral life cycle	9/167	295/18805	0.0305085	3.4354	3.99082	0.00131452	0.0352898	0.0323219	CHMP5/EEF1A1/HMGB1/IFI27/ISG20/PCBP1/PPIA/SLPI/VAMP8	9	Col I	25h	179	viral life cycle	1.45235	NA
GO:0002548	monocyte chemotaxis	4/167	54/18805	0.0740741	8.3411	5.11363	0.0013429	0.0355953	0.0326017	ANXA1/HMGB1/LGALS3/S100A14	4	Col I	25h	179	monocyte chemotaxis	1.44861	NA
GO:1903321	negative regulation of protein modification by small protein conjugation or removal	5/167	92/18805	0.0543478	6.11983	4.65973	0.00137303	0.0359392	0.0329167	PPIA/RPL23/RPL5/RPS3/RPS7	5	Col I	25h	179	negative regulation of protein modification by small protein conjugation or removal	1.44443	NA
GO:0042743	hydrogen peroxide metabolic process	4/167	55/18805	0.0727273	8.18944	5.05428	0.00143831	0.0371829	0.0340558	PRDX1/PRDX5/SOD1/TXN	4	Col I	25h	179	hydrogen peroxide metabolic process	1.42966	NA
GO:0042104	positive regulation of activated T cell proliferation	3/167	27/18805	0.111111	12.5116	5.66602	0.00172025	0.0439292	0.0402348	HMGB1/IGFBP2/RPS3	3	Col I	25h	179	positive regulation of activated t cell proliferation	1.35725	NA
GO:0009259	ribonucleotide metabolic process	10/167	371/18805	0.0269542	3.03517	3.74767	0.00180934	0.0456476	0.0418086	ATP5F1C/ATP5F1E/ATP5MF/ATP5MG/HINT1/NDUFB3/NDUFB4/NDUFC2/NDUFV2/TPI1	10	Col I	25h	179	ribonucleotide metabolic process	1.34058	NA
GO:0070936	protein K48-linked ubiquitination	5/167	100/18805	0.05	5.63024	4.39449	0.00198612	0.0489526	0.0448357	GABARAP/IFI27/PPIA/RBX1/UBE2B	5	Col I	25h	179	protein k48-linked ubiquitination	1.31022	NA
GO:0042255	ribosome assembly	4/167	60/18805	0.0666667	7.50699	4.77855	0.00198709	0.0489526	0.0448357	FAU/RPL24/RPL38/RPL5	4	Col I	25h	179	ribosome assembly	1.31022	Transcription / translation
GO:0019693	ribose phosphate metabolic process	10/167	379/18805	0.0263852	2.9711	3.66942	0.00211415	0.0504758	0.0462308	ATP5F1C/ATP5F1E/ATP5MF/ATP5MG/HINT1/NDUFB3/NDUFB4/NDUFC2/NDUFV2/TPI1	10	Col I	25h	179	ribose phosphate metabolic process	1.29692	NA
GO:0001778	plasma membrane repair	3/167	29/18805	0.103448	11.6488	5.43226	0.00212124	0.0504758	0.0462308	ANXA2/CHMP5/S100A10	3	Col I	25h	179	plasma membrane repair	1.29692	Wound repair / regeneration
GO:1902914	regulation of protein polyubiquitination	3/167	29/18805	0.103448	11.6488	5.43226	0.00212124	0.0504758	0.0462308	GABARAP/PPIA/UBE2V1	3	Col I	25h	179	regulation of protein polyubiquitination	1.29692	NA
GO:0006163	purine nucleotide metabolic process	11/167	448/18805	0.0245536	2.76485	3.57874	0.00225166	0.0529772	0.0485218	ATP5F1C/ATP5F1E/ATP5MF/ATP5MG/HINT1/NDUFB3/NDUFB4/NDUFC2/NDUFV2/PRDX5/TPI1	11	Col I	25h	179	purine nucleotide metabolic process	1.27591	NA
GO:0042060	wound healing	11/167	450/18805	0.0244444	2.75256	3.56194	0.00233052	0.0542233	0.0496631	ANXA1/ANXA2/CD59/CHMP5/CLIC1/MYL12A/NACA/PPIA/S100A10/TIMP1/TPM1	11	Col I	25h	179	wound healing	1.26581	Wound repair / regeneration
GO:0097352	autophagosome maturation	4/167	64/18805	0.0625	7.0378	4.5799	0.0025191	0.0574821	0.0526478	CHMP5/GABARAP/MAP1LC3B/VAMP8	4	Col I	25h	179	autophagosome maturation	1.24047	NA
GO:0072522	purine-containing compound biosynthetic process	8/167	264/18805	0.030303	3.41227	3.73632	0.00252548	0.0574821	0.0526478	ATP5F1C/ATP5F1E/ATP5MF/ATP5MG/NDUFB3/NDUFB4/NDUFC2/NDUFV2	8	Col I	25h	179	purine-containing compound biosynthetic process	1.24047	NA
GO:1904375	regulation of protein localization to cell periphery	6/167	155/18805	0.0387097	4.3589	3.97472	0.00263735	0.0593829	0.0543888	CIB1/GABARAP/LGALS3/RACK1/TMEM59/VAMP8	6	Col I	25h	179	regulation of protein localization to cell periphery	1.22634	NA
GO:0097193	intrinsic apoptotic signaling pathway	9/167	330/18805	0.0272727	3.07104	3.59283	0.00281147	0.0626299	0.0573628	HINT1/IFI27/PERP/PPIA/RACK1/RPL26/RPS3/RPS7/SOD1	9	Col I	25h	179	intrinsic apoptotic signaling pathway	1.20322	NA
GO:0009636	response to toxic substance	8/167	272/18805	0.0294118	3.31191	3.63551	0.00303164	0.0668238	0.0612039	FABP1/GPX4/PRDX1/PRDX5/PRDX6/SELENOW/SOD1/TXN	8	Col I	25h	179	response to toxic substance	1.17507	Response to antibiotic / toxic substance
GO:0036093	germ cell proliferation	2/167	10/18805	0.2	22.521	6.44353	0.0033665	0.0734317	0.0672561	CIB1/EIF2S2	2	Col I	25h	179	germ cell proliferation	1.13412	NA
GO:0000462	maturation of SSU-rRNA from tricistronic rRNA transcript (SSU-rRNA, 5.8S rRNA, LSU-rRNA)	3/167	35/18805	0.0857143	9.65184	4.84947	0.00365449	0.0788917	0.072257	RPS16/RPS21/RPS8	3	Col I	25h	179	maturation of ssu-rrna from tricistronic rrna transcript (ssu-rrna, 5.8s rrna, lsu-rrna)	1.10297	Transcription / translation
GO:0045862	positive regulation of proteolysis	7/167	223/18805	0.0313901	3.53468	3.60423	0.00383609	0.0816781	0.074809	ANXA2/ELOB/GABARAP/PERP/RACK1/RBX1/S100A10	7	Col I	25h	179	positive regulation of proteolysis	1.08789	NA
GO:0051101	regulation of DNA binding	4/167	72/18805	0.0555556	6.25582	4.22948	0.00386157	0.0816781	0.074809	DAZAP2/EDF1/HMGB1/TXN	4	Col I	25h	179	regulation of dna binding	1.08789	NA
GO:1903076	regulation of protein localization to plasma membrane	5/167	118/18805	0.0423729	4.77139	3.89006	0.0040639	0.0848106	0.077678	CIB1/LGALS3/RACK1/TMEM59/VAMP8	5	Col I	25h	179	regulation of protein localization to plasma membrane	1.07155	NA
GO:0001731	formation of translation preinitiation complex	2/167	11/18805	0.181818	20.4736	6.11528	0.00409067	0.0848106	0.077678	EIF2S2/RPL13A	2	Col I	25h	179	formation of translation preinitiation complex	1.07155	Transcription / translation
GO:0016032	viral process	10/167	421/18805	0.023753	2.6747	3.28959	0.00446279	0.0908682	0.0832262	CHMP5/EEF1A1/HMGB1/IFI27/ISG20/OAZ1/PCBP1/PPIA/SLPI/VAMP8	10	Col I	25h	179	viral process	1.04159	NA
GO:0051881	regulation of mitochondrial membrane potential	4/167	75/18805	0.0533333	6.00559	4.1115	0.00446964	0.0908682	0.0832262	CLIC1/NDUFC2/RACK1/SOD1	4	Col I	25h	179	regulation of mitochondrial membrane potential	1.04159	Mitochondrial metabolism
GO:0010669	epithelial structure maintenance	3/167	38/18805	0.0789474	8.88985	4.60837	0.00461974	0.0917024	0.0839902	TFF1/TFF2/TFF3	3	Col I	25h	179	epithelial structure maintenance	1.03762	NA
GO:0033108	mitochondrial respiratory chain complex assembly	5/167	122/18805	0.0409836	4.61495	3.79178	0.00468071	0.0917024	0.0839902	COX17/COX7A2/NDUFB3/NDUFB4/NDUFC2	5	Col I	25h	179	mitochondrial respiratory chain complex assembly	1.03762	Mitochondrial metabolism
GO:0071621	granulocyte chemotaxis	5/167	122/18805	0.0409836	4.61495	3.79178	0.00468071	0.0917024	0.0839902	ANXA1/LGALS3/PERP/PPIA/S100A14	5	Col I	25h	179	granulocyte chemotaxis	1.03762	NA
GO:0045806	negative regulation of endocytosis	4/167	76/18805	0.0526316	5.92657	4.07359	0.00468584	0.0917024	0.0839902	ANXA2/HMGB1/LGALS3/RACK1	4	Col I	25h	179	negative regulation of endocytosis	1.03762	NA
GO:0006995	cellular response to nitrogen starvation	2/167	12/18805	0.166667	18.7675	5.82776	0.00488027	0.0929026	0.0850895	GABARAP/MAP1LC3B	2	Col I	25h	179	cellular response to nitrogen starvation	1.03197	NA
GO:0043562	cellular response to nitrogen levels	2/167	12/18805	0.166667	18.7675	5.82776	0.00488027	0.0929026	0.0850895	GABARAP/MAP1LC3B	2	Col I	25h	179	cellular response to nitrogen levels	1.03197	NA
GO:0110075	regulation of ferroptosis	2/167	12/18805	0.166667	18.7675	5.82776	0.00488027	0.0929026	0.0850895	FTH1/GPX4	2	Col I	25h	179	regulation of ferroptosis	1.03197	NA
GO:0000028	ribosomal small subunit assembly	2026-03-26	21/18805	0.142857	103.324	17.457	3.06938482616092e-06	0.00130691	0.000935736	RPS27L/RPS5/RPSA	3	Col I	4h	29	ribosomal small subunit assembly	2.88375	Transcription / translation
GO:0002181	cytoplasmic translation	2026-05-26	169/18805	0.0295858	21.3985	9.91153	3.1191200278698e-06	0.00130691	0.000935736	RPL10A/RPL17/RPL30/RPS5/RPSA	5	Col I	4h	29	cytoplasmic translation	2.88375	Transcription / translation
GO:0042255	ribosome assembly	2026-03-26	60/18805	0.05	36.1635	10.1508	7.61981069924926e-05	0.0212847	0.0152396	RPS27L/RPS5/RPSA	3	Col I	4h	29	ribosome assembly	1.67193	Transcription / translation
GO:0042274	ribosomal small subunit biogenesis	2026-03-26	108/18805	0.0277778	20.0908	7.40331	0.000435033	0.0816811	0.0584829	RPS27L/RPS5/RPSA	3	Col I	4h	29	ribosomal small subunit biogenesis	1.08788	Transcription / translation
GO:0048714	positive regulation of oligodendrocyte differentiation	2026-02-26	27/18805	0.0740741	53.5755	10.1722	0.000631628	0.0816811	0.0584829	MDK/RHEB	2	Col I	4h	29	positive regulation of oligodendrocyte differentiation	1.08788	NA
GO:2000353	positive regulation of endothelial cell apoptotic process	2026-02-26	29/18805	0.0689655	49.8806	9.80189	0.000729361	0.0816811	0.0584829	AKR1C3/HLA-G	2	Col I	4h	29	positive regulation of endothelial cell apoptotic process	1.08788	NA
GO:0002698	negative regulation of immune effector process	2026-03-26	134/18805	0.0223881	16.1926	6.56714	0.000815829	0.0816811	0.0584829	C4BPB/HLA-G/LGALS3	3	Col I	4h	29	negative regulation of immune effector process	1.08788	NA
GO:0050868	negative regulation of T cell activation	2026-03-26	136/18805	0.0220588	15.9545	6.51262	0.000851631	0.0816811	0.0584829	HLA-G/LGALS3/MDK	3	Col I	4h	29	negative regulation of t cell activation	1.08788	NA
GO:0042254	ribosome biogenesis	2026-04-26	317/18805	0.0126183	9.12643	5.4295	0.000883659	0.0816811	0.0584829	ISG20/RPS27L/RPS5/RPSA	4	Col I	4h	29	ribosome biogenesis	1.08788	Transcription / translation
GO:1903038	negative regulation of leukocyte cell-cell adhesion	2026-03-26	155/18805	0.0193548	13.9988	6.0465	0.00124241	0.0816811	0.0584829	HLA-G/LGALS3/MDK	3	Col I	4h	29	negative regulation of leukocyte cell-cell adhesion	1.08788	NA
GO:0045589	regulation of regulatory T cell differentiation	2026-02-26	38/18805	0.0526316	38.0668	8.5105	0.00125329	0.0816811	0.0584829	HLA-G/MDK	2	Col I	4h	29	regulation of regulatory t cell differentiation	1.08788	NA
GO:0045066	regulatory T cell differentiation	2026-02-26	42/18805	0.047619	34.4414	8.07297	0.00152976	0.0816811	0.0584829	HLA-G/MDK	2	Col I	4h	29	regulatory t cell differentiation	1.08788	NA
GO:0048246	macrophage chemotaxis	2026-02-26	43/18805	0.0465116	33.6404	7.97308	0.00160302	0.0816811	0.0584829	LGALS3/MDK	2	Col I	4h	29	macrophage chemotaxis	1.08788	NA
GO:1900026	positive regulation of substrate adhesion-dependent cell spreading	2026-02-26	43/18805	0.0465116	33.6404	7.97308	0.00160302	0.0816811	0.0584829	MDK/S100A10	2	Col I	4h	29	positive regulation of substrate adhesion-dependent cell spreading	1.08788	NA
GO:0032735	positive regulation of interleukin-12 production	2026-02-26	44/18805	0.0454545	32.8759	7.87655	0.00167793	0.0816811	0.0584829	HLA-G/MDK	2	Col I	4h	29	positive regulation of interleukin-12 production	1.08788	NA
GO:0051250	negative regulation of lymphocyte activation	2026-03-26	173/18805	0.017341	12.5422	5.67491	0.00170271	0.0816811	0.0584829	HLA-G/LGALS3/MDK	3	Col I	4h	29	negative regulation of lymphocyte activation	1.08788	NA
GO:0045687	positive regulation of glial cell differentiation	2026-02-26	45/18805	0.0444444	32.1453	7.78319	0.00175449	0.0816811	0.0584829	MDK/RHEB	2	Col I	4h	29	positive regulation of glial cell differentiation	1.08788	NA
GO:0048713	regulation of oligodendrocyte differentiation	2026-02-26	45/18805	0.0444444	32.1453	7.78319	0.00175449	0.0816811	0.0584829	MDK/RHEB	2	Col I	4h	29	regulation of oligodendrocyte differentiation	1.08788	NA
GO:0002181	cytoplasmic translation	64/365	169/18805	0.378698	19.5107	34.0081	4.92800005944099e-66	1.7164224207033e-62	1.51834275515619e-62	EIF2S2/RACK1/RPL10/RPL10A/RPL11/RPL12/RPL13/RPL14/RPL15/RPL17/RPL18/RPL18A/RPL19/RPL21/RPL22/RPL23/RPL23A/RPL26/RPL27A/RPL28/RPL29/RPL3/RPL30/RPL31/RPL32/RPL34/RPL35A/RPL36/RPL36A/RPL37/RPL37A/RPL38/RPL39/RPL7/RPL8/RPL9/RPLP0/RPLP2/RPS11/RPS12/RPS13/RPS14/RPS15/RPS15A/RPS16/RPS19/RPS2/RPS20/RPS21/RPS23/RPS24/RPS25/RPS27/RPS27A/RPS28/RPS29/RPS3/RPS3A/RPS4X/RPS6/RPS7/RPS8/RPS9/RPSA	64	Col II	15h	389	cytoplasmic translation	5	Transcription / translation
GO:0042274	ribosomal small subunit biogenesis	23/365	108/18805	0.212963	10.972	14.6217	8.55653327005143e-18	1.49012026897946e-14	1.31815646744424e-14	NOL7/RPS11/RPS12/RPS13/RPS14/RPS15/RPS15A/RPS16/RPS19/RPS21/RPS23/RPS24/RPS25/RPS27/RPS27A/RPS28/RPS3A/RPS4X/RPS6/RPS7/RPS8/RPS9/RPSA	23	Col II	15h	389	ribosomal small subunit biogenesis	5	Transcription / translation
GO:0042254	ribosome biogenesis	32/365	317/18805	0.100946	5.20081	10.6123	2.35890813458136e-14	2.73869234424896e-11	2.4226400385683e-11	ISG20/NOL7/NOP10/RPL11/RPL14/RPL26/RPL35A/RPL38/RPL7/RPLP0/RPS11/RPS12/RPS13/RPS14/RPS15/RPS15A/RPS16/RPS19/RPS21/RPS23/RPS24/RPS25/RPS27/RPS27A/RPS28/RPS3A/RPS4X/RPS6/RPS7/RPS8/RPS9/RPSA	32	Col II	15h	389	ribosome biogenesis	5	Transcription / translation
GO:0022613	ribonucleoprotein complex biogenesis	36/365	494/18805	0.0728745	3.75453	8.72864	9.84097874118307e-12	8.56903223888516e-09	7.58014336195865e-09	EIF2S2/HSP90AA1/HSP90AB1/ISG20/NOL7/NOP10/RPL11/RPL14/RPL26/RPL35A/RPL38/RPL7/RPLP0/RPS11/RPS12/RPS13/RPS14/RPS15/RPS15A/RPS16/RPS19/RPS21/RPS23/RPS24/RPS25/RPS27/RPS27A/RPS28/RPS3A/RPS4X/RPS6/RPS7/RPS8/RPS9/RPSA/SF3B6	36	Col II	15h	389	ribonucleoprotein complex biogenesis	5	Transcription / translation
GO:0006119	oxidative phosphorylation	20/365	151/18805	0.13245	6.82391	10.109	1.41890720748701e-11	9.88410760735451e-09	8.74345557118838e-09	ATP5F1B/ATP5F1D/ATP5IF1/ATP5MF/ATP5MG/COX4I1/COX5A/COX6A1/COX6C/COX7A2/COX7C/CYCS/NDUFA13/NDUFAB1/NDUFB2/NDUFB7/NDUFC1/NDUFC2/NDUFS5/UQCRB	20	Col II	15h	389	oxidative phosphorylation	5	Mitochondrial metabolism
GO:0009060	aerobic respiration	21/365	201/18805	0.104478	5.38274	8.78885	4.04989952564095e-10	2.35096667463457e-07	2.07965893185106e-07	ATP5F1B/ATP5F1D/ATP5IF1/ATP5MF/ATP5MG/BNIP3/COX4I1/COX5A/COX6A1/COX6C/COX7A2/COX7C/CYCS/NDUFA13/NDUFAB1/NDUFB2/NDUFB7/NDUFC1/NDUFC2/NDUFS5/UQCRB	21	Col II	15h	389	aerobic respiration	5	Mitochondrial metabolism
GO:0007005	mitochondrion organization	31/365	445/18805	0.0696629	3.58907	7.7764	8.77519658053833e-10	4.36628709857357e-07	3.86240607387003e-07	ACAA2/ATP5F1D/ATP5IF1/BNIP3/COX16/COX20/COX7A2/FAM162A/HIGD1A/HIGD2A/HK2/HSP90AA1/HSPA1A/MARCKS/NDUFA13/NDUFAB1/NDUFB2/NDUFB7/NDUFC1/NDUFC2/NDUFS5/NECTIN2/PET100/RALA/RALBP1/ROMO1/SLC25A5/SLIRP/SQSTM1/TFRC/TOMM20	31	Col II	15h	389	mitochondrion organization	5	Mitochondrial metabolism
GO:0015986	proton motive force-driven ATP synthesis	13/365	77/18805	0.168831	8.69827	9.52323	2.68778261646007e-09	1.1701933566413e-06	1.03514996294455e-06	ATP5F1B/ATP5F1D/ATP5IF1/ATP5MF/ATP5MG/ATP6V0C/NDUFA13/NDUFAB1/NDUFB2/NDUFB7/NDUFC1/NDUFC2/NDUFS5	13	Col II	15h	389	proton motive force-driven atp synthesis	5	Mitochondrial metabolism
GO:0019646	aerobic electron transport chain	14/365	93/18805	0.150538	7.75578	9.18857	3.11407835206725e-09	1.20514832225002e-06	1.06607103350887e-06	COX4I1/COX5A/COX6A1/COX6C/COX7A2/COX7C/CYCS/NDUFAB1/NDUFB2/NDUFB7/NDUFC1/NDUFC2/NDUFS5/UQCRB	14	Col II	15h	389	aerobic electron transport chain	5	Mitochondrial metabolism
GO:0042776	proton motive force-driven mitochondrial ATP synthesis	12/365	68/18805	0.176471	9.09186	9.40468	6.5459316976892e-09	2.27994801030515e-06	2.01683600833014e-06	ATP5F1B/ATP5F1D/ATP5IF1/ATP5MF/ATP5MG/NDUFA13/NDUFAB1/NDUFB2/NDUFB7/NDUFC1/NDUFC2/NDUFS5	12	Col II	15h	389	proton motive force-driven mitochondrial atp synthesis	5	Mitochondrial metabolism
GO:0042773	ATP synthesis coupled electron transport	14/365	101/18805	0.138614	7.14146	8.70675	9.36064291568379e-09	2.71692660627722e-06	2.4033861240532e-06	COX4I1/COX5A/COX6A1/COX6C/COX7A2/COX7C/CYCS/NDUFAB1/NDUFB2/NDUFB7/NDUFC1/NDUFC2/NDUFS5/UQCRB	14	Col II	15h	389	atp synthesis coupled electron transport	5	Mitochondrial metabolism
GO:0042775	mitochondrial ATP synthesis coupled electron transport	14/365	101/18805	0.138614	7.14146	8.70675	9.36064291568379e-09	2.71692660627722e-06	2.4033861240532e-06	COX4I1/COX5A/COX6A1/COX6C/COX7A2/COX7C/CYCS/NDUFAB1/NDUFB2/NDUFB7/NDUFC1/NDUFC2/NDUFS5/UQCRB	14	Col II	15h	389	mitochondrial atp synthesis coupled electron transport	5	Mitochondrial metabolism
GO:0006605	protein targeting	25/365	339/18805	0.0737463	3.79945	7.31775	1.28812635292527e-08	3.37361496563844e-06	2.98429091812071e-06	ARL6IP1/ATP5IF1/CIB1/HSP90AA1/HSPA5/LMAN1/MYO1C/NDUFA13/ROMO1/RPL11/SCARB2/SEC61B/SEC61G/SPCS1/SPCS2/SQSTM1/SRP9/TOMM20/TRAM1/UBL5/VPS37B/YWHAE/YWHAQ/YWHAZ/ZFAND6	25	Col II	15h	389	protein targeting	5	NA
GO:0006364	rRNA processing	20/365	222/18805	0.0900901	4.64149	7.67872	1.39173414761326e-08	3.37361496563844e-06	2.98429091812071e-06	ISG20/NOL7/NOP10/RPL11/RPL14/RPL26/RPL35A/RPL7/RPS14/RPS15/RPS16/RPS19/RPS21/RPS24/RPS25/RPS27/RPS28/RPS6/RPS7/RPS8	20	Col II	15h	389	rrna processing	5	Transcription / translation
GO:0045333	cellular respiration	21/365	245/18805	0.0857143	4.41605	7.57197	1.45289188873318e-08	3.37361496563844e-06	2.98429091812071e-06	ATP5F1B/ATP5F1D/ATP5IF1/ATP5MF/ATP5MG/BNIP3/COX4I1/COX5A/COX6A1/COX6C/COX7A2/COX7C/CYCS/NDUFA13/NDUFAB1/NDUFB2/NDUFB7/NDUFC1/NDUFC2/NDUFS5/UQCRB	21	Col II	15h	389	cellular respiration	5	Mitochondrial metabolism
GO:1901798	positive regulation of signal transduction by p53 class mediator	8/365	27/18805	0.296296	15.2653	10.4359	3.00156677553914e-08	6.53403567450177e-06	5.77999075789676e-06	RPL11/RPL23/RPL26/RPL37/RPS15/RPS20/RPS7/UBB	8	Col II	15h	389	positive regulation of signal transduction by p53 class mediator	5	NA
GO:1902600	proton transmembrane transport	18/365	190/18805	0.0947368	4.88089	7.56429	3.42737057627465e-08	7.02207748068506e-06	6.21171125495722e-06	ATP5F1B/ATP5F1D/ATP5MF/ATP5MG/ATP6AP2/ATP6V0B/ATP6V0C/ATP6V0E1/COX4I1/COX5A/CYB5A/NDUFB2/NDUFB7/NDUFC1/NDUFC2/NDUFS5/SLC17A5/SLC25A5	18	Col II	15h	389	proton transmembrane transport	5	NA
GO:0022904	respiratory electron transport chain	14/365	117/18805	0.119658	6.16485	7.88425	6.33950261189228e-08	1.22669375540116e-05	1.08513006695957e-05	COX4I1/COX5A/COX6A1/COX6C/COX7A2/COX7C/CYCS/NDUFAB1/NDUFB2/NDUFB7/NDUFC1/NDUFC2/NDUFS5/UQCRB	14	Col II	15h	389	respiratory electron transport chain	4.91126	Mitochondrial metabolism
GO:0006754	ATP biosynthetic process	13/365	100/18805	0.13	6.69767	8.03729	6.95770116004663e-08	1.27545648107592e-05	1.12826544573166e-05	ATP5F1B/ATP5F1D/ATP5IF1/ATP5MF/ATP5MG/ATP6V0C/NDUFA13/NDUFAB1/NDUFB2/NDUFB7/NDUFC1/NDUFC2/NDUFS5	13	Col II	15h	389	atp biosynthetic process	4.89433	NA
GO:0031396	regulation of protein ubiquitination	18/365	201/18805	0.0895522	4.61378	7.24682	8.14850451083548e-08	1.419062060562e-05	1.25529856332713e-05	BIRC3/HSP90AA1/HSP90AB1/HSPA1A/HSPA5/ISG15/NDFIP1/PELI1/PTTG1IP/RPL11/RPL23/RPS2/RPS3/RPS7/SOX4/SQSTM1/UBB/UBE2V1	18	Col II	15h	389	regulation of protein ubiquitination	4.848	NA
GO:0033108	mitochondrial respiratory chain complex assembly	14/365	122/18805	0.114754	5.91219	7.65814	1.0800453237039e-07	1.76416615809313e-05	1.56057673957374e-05	ATP5F1D/COX16/COX20/COX7A2/HIGD1A/HIGD2A/NDUFA13/NDUFAB1/NDUFB2/NDUFB7/NDUFC1/NDUFC2/NDUFS5/PET100	14	Col II	15h	389	mitochondrial respiratory chain complex assembly	4.75346	Mitochondrial metabolism
GO:0015980	energy derivation by oxidation of organic compounds	24/365	352/18805	0.0681818	3.51276	6.69547	1.11431683830172e-07	1.76416615809313e-05	1.56057673957374e-05	ATP5F1B/ATP5F1D/ATP5IF1/ATP5MF/ATP5MG/BNIP3/COMT/COX4I1/COX5A/COX6A1/COX6C/COX7A2/COX7C/CYCS/NDUFA13/NDUFAB1/NDUFB2/NDUFB7/NDUFC1/NDUFC2/NDUFS5/PPP1CC/PPP1R2/UQCRB	24	Col II	15h	389	energy derivation by oxidation of organic compounds	4.75346	NA
GO:0072331	signal transduction by p53 class mediator	16/365	165/18805	0.0969697	4.99593	7.25318	1.44345852494318e-07	2.18589827929439e-05	1.93363986384837e-05	CDKN1A/DDIT4/HNRNPK/MIF/NDRG1/PERP/PTTG1IP/RPL11/RPL23/RPL26/RPL37/RPS15/RPS20/RPS7/SOX4/UBB	16	Col II	15h	389	signal transduction by p53 class mediator	4.66037	NA
GO:0022900	electron transport chain	14/365	127/18805	0.110236	5.67943	7.44425	1.79222115512349e-07	2.60096095137296e-05	2.30080321098528e-05	COX4I1/COX5A/COX6A1/COX6C/COX7A2/COX7C/CYCS/NDUFAB1/NDUFB2/NDUFB7/NDUFC1/NDUFC2/NDUFS5/UQCRB	14	Col II	15h	389	electron transport chain	4.58487	Mitochondrial metabolism
GO:0009206	purine ribonucleoside triphosphate biosynthetic process	13/365	111/18805	0.117117	6.03394	7.48358	2.4251084639061e-07	3.35373220585098e-05	2.9667026811508e-05	ATP5F1B/ATP5F1D/ATP5IF1/ATP5MF/ATP5MG/ATP6V0C/NDUFA13/NDUFAB1/NDUFB2/NDUFB7/NDUFC1/NDUFC2/NDUFS5	13	Col II	15h	389	purine ribonucleoside triphosphate biosynthetic process	4.47447	NA
GO:0006123	mitochondrial electron transport, cytochrome c to oxygen	7/365	24/18805	0.291667	15.0268	9.67379	2.55182620164911e-07	3.35373220585098e-05	2.9667026811508e-05	COX4I1/COX5A/COX6A1/COX6C/COX7A2/COX7C/CYCS	7	Col II	15h	389	mitochondrial electron transport, cytochrome c to oxygen	4.47447	Mitochondrial metabolism
GO:0016072	rRNA metabolic process	20/365	265/18805	0.0754717	3.88834	6.66205	2.60341132679691e-07	3.35373220585098e-05	2.9667026811508e-05	ISG20/NOL7/NOP10/RPL11/RPL14/RPL26/RPL35A/RPL7/RPS14/RPS15/RPS16/RPS19/RPS21/RPS24/RPS25/RPS27/RPS28/RPS6/RPS7/RPS8	20	Col II	15h	389	rrna metabolic process	4.47447	Transcription / translation
GO:0009145	purine nucleoside triphosphate biosynthetic process	13/365	112/18805	0.116071	5.98006	7.43696	2.69608101532666e-07	3.35373220585098e-05	2.9667026811508e-05	ATP5F1B/ATP5F1D/ATP5IF1/ATP5MF/ATP5MG/ATP6V0C/NDUFA13/NDUFAB1/NDUFB2/NDUFB7/NDUFC1/NDUFC2/NDUFS5	13	Col II	15h	389	purine nucleoside triphosphate biosynthetic process	4.47447	NA
GO:0006091	generation of precursor metabolites and energy	28/365	484/18805	0.0578512	2.98053	6.21041	2.98699165297744e-07	3.58747997493808e-05	3.17347534238293e-05	ATP5F1B/ATP5F1D/ATP5IF1/ATP5MF/ATP5MG/BNIP3/COMT/COX4I1/COX5A/COX6A1/COX6C/COX7A2/COX7C/CYCS/DDIT4/HK2/NDUFA13/NDUFAB1/NDUFB2/NDUFB7/NDUFC1/NDUFC2/NDUFS5/PGAM1/PPP1CC/PPP1R2/TALDO1/UQCRB	28	Col II	15h	389	generation of precursor metabolites and energy	4.44521	NA
GO:0019058	viral life cycle	21/365	295/18805	0.0711864	3.66756	6.49701	3.45987360402072e-07	4.01691325426806e-05	3.55335089086619e-05	BSG/CD55/CD81/CHMP2B/HSP90AB1/HSPA1A/IL32/ISG15/ISG20/LAMP1/LAMTOR5/NECTIN2/PDCD6IP/RPSA/SCARB2/SLPI/SPCS1/STAU1/TFRC/TMPRSS4/VPS37B	21	Col II	15h	389	viral life cycle	4.39611	NA
GO:0009201	ribonucleoside triphosphate biosynthetic process	13/365	117/18805	0.111111	5.72451	7.21205	4.50161136082228e-07	5.05777818378839e-05	4.47409726761522e-05	ATP5F1B/ATP5F1D/ATP5IF1/ATP5MF/ATP5MG/ATP6V0C/NDUFA13/NDUFAB1/NDUFB2/NDUFB7/NDUFC1/NDUFC2/NDUFS5	13	Col II	15h	389	ribonucleoside triphosphate biosynthetic process	4.29604	NA
GO:0097193	intrinsic apoptotic signaling pathway	22/365	330/18805	0.0666667	3.4347	6.27772	5.57036445218433e-07	6.06299355842438e-05	5.36330814195511e-05	ARL6IP5/BNIP3/CD24/CDKN1A/CYCS/DDIT4/GSKIP/HNRNPK/HSPA1A/HSPE1/MIF/NFE2L2/PERP/PTTG1IP/RACK1/RPL26/RPS3/RPS7/SELENOK/SERINC3/TMBIM6/UBB	22	Col II	15h	389	intrinsic apoptotic signaling pathway	4.21731	NA
GO:0009142	nucleoside triphosphate biosynthetic process	13/365	125/18805	0.104	5.35814	6.87794	9.68472381937636e-07	0.000102218	9.04216479084995e-05	ATP5F1B/ATP5F1D/ATP5IF1/ATP5MF/ATP5MG/ATP6V0C/NDUFA13/NDUFAB1/NDUFB2/NDUFB7/NDUFC1/NDUFC2/NDUFS5	13	Col II	15h	389	nucleoside triphosphate biosynthetic process	3.99047	NA
GO:1901796	regulation of signal transduction by p53 class mediator	12/365	106/18805	0.113208	5.83251	7.01953	1.02110893256482e-06	0.000104604	9.25320695237531e-05	HNRNPK/MIF/PTTG1IP/RPL11/RPL23/RPL26/RPL37/RPS15/RPS20/RPS7/SOX4/UBB	12	Col II	15h	389	regulation of signal transduction by p53 class mediator	3.98045	NA
GO:1903320	regulation of protein modification by small protein conjugation or removal	18/365	243/18805	0.0740741	3.81634	6.21679	1.35976765149432e-06	0.000135316	0.0001197	BIRC3/HSP90AA1/HSP90AB1/HSPA1A/HSPA5/ISG15/NDFIP1/PELI1/PTTG1IP/RPL11/RPL23/RPS2/RPS3/RPS7/SOX4/SQSTM1/UBB/UBE2V1	18	Col II	15h	389	regulation of protein modification by small protein conjugation or removal	3.86865	NA
GO:0072594	establishment of protein localization to organelle	26/365	467/18805	0.0556745	2.86838	5.75227	1.63764094098109e-06	0.000158442	0.000140157	ATP5IF1/CDKN1A/HK2/HSP90AA1/HSPA5/LAMP1/LMAN1/NDUFA13/PTTG1IP/RALA/ROMO1/RPL23/SCARB2/SEC61B/SEC61G/SPCS1/SPCS2/SQSTM1/SRP9/SUMO1/TOMM20/TPR/TRAM1/UBL5/VPS37B/ZFAND6	26	Col II	15h	389	establishment of protein localization to organelle	3.80013	NA
GO:1901873	regulation of post-translational protein modification	18/365	248/18805	0.0725806	3.73939	6.10967	1.82069177533113e-06	0.000171391	0.000151612	BIRC3/HSP90AA1/HSP90AB1/HSPA1A/HSPA5/ISG15/NDFIP1/PELI1/PTTG1IP/RPL11/RPL23/RPS2/RPS3/RPS7/SOX4/SQSTM1/UBB/UBE2V1	18	Col II	15h	389	regulation of post-translational protein modification	3.76601	Transcription / translation
GO:0000028	ribosomal small subunit assembly	6/365	21/18805	0.285714	14.7202	8.85046	2.17647887295664e-06	0.000199491	0.00017647	RPS14/RPS15/RPS19/RPS27/RPS28/RPSA	6	Col II	15h	389	ribosomal small subunit assembly	3.70008	Transcription / translation
GO:0009205	purine ribonucleoside triphosphate metabolic process	18/365	254/18805	0.0708661	3.65106	5.98473	2.55786038418278e-06	0.000228437	0.000202074	ATP5F1B/ATP5F1D/ATP5IF1/ATP5MF/ATP5MG/ATP6V0C/DDIT4/GNAI3/HK2/HSPA1A/NDUFA13/NDUFAB1/NDUFB2/NDUFB7/NDUFC1/NDUFC2/NDUFS5/PGAM1	18	Col II	15h	389	purine ribonucleoside triphosphate metabolic process	3.64123	NA
GO:0046034	ATP metabolic process	17/365	230/18805	0.073913	3.80804	6.02829	2.75443003892826e-06	0.000239842	0.000212164	ATP5F1B/ATP5F1D/ATP5IF1/ATP5MF/ATP5MG/ATP6V0C/DDIT4/HK2/HSPA1A/NDUFA13/NDUFAB1/NDUFB2/NDUFB7/NDUFC1/NDUFC2/NDUFS5/PGAM1	17	Col II	15h	389	atp metabolic process	3.62007	NA
GO:0009144	purine nucleoside triphosphate metabolic process	18/365	261/18805	0.0689655	3.55314	5.84365	3.75178619811243e-06	0.00031113	0.000275225	ATP5F1B/ATP5F1D/ATP5IF1/ATP5MF/ATP5MG/ATP6V0C/DDIT4/GNAI3/HK2/HSPA1A/NDUFA13/NDUFAB1/NDUFB2/NDUFB7/NDUFC1/NDUFC2/NDUFS5/PGAM1	18	Col II	15h	389	purine nucleoside triphosphate metabolic process	3.50706	NA
GO:0009199	ribonucleoside triphosphate metabolic process	18/365	261/18805	0.0689655	3.55314	5.84365	3.75178619811243e-06	0.00031113	0.000275225	ATP5F1B/ATP5F1D/ATP5IF1/ATP5MF/ATP5MG/ATP6V0C/DDIT4/GNAI3/HK2/HSPA1A/NDUFA13/NDUFAB1/NDUFB2/NDUFB7/NDUFC1/NDUFC2/NDUFS5/PGAM1	18	Col II	15h	389	ribonucleoside triphosphate metabolic process	3.50706	NA
GO:0009260	ribonucleotide biosynthetic process	14/365	173/18805	0.0809249	4.16929	5.89178	7.4418816324507e-06	0.000602792	0.000533229	ATP5F1B/ATP5F1D/ATP5IF1/ATP5MF/ATP5MG/ATP6V0C/CMPK1/NDUFA13/NDUFAB1/NDUFB2/NDUFB7/NDUFC1/NDUFC2/NDUFS5	14	Col II	15h	389	ribonucleotide biosynthetic process	3.21983	NA
GO:0009141	nucleoside triphosphate metabolic process	18/365	277/18805	0.0649819	3.34791	5.53857	8.55950688690551e-06	0.000677563	0.00059937	ATP5F1B/ATP5F1D/ATP5IF1/ATP5MF/ATP5MG/ATP6V0C/DDIT4/GNAI3/HK2/HSPA1A/NDUFA13/NDUFAB1/NDUFB2/NDUFB7/NDUFC1/NDUFC2/NDUFS5/PGAM1	18	Col II	15h	389	nucleoside triphosphate metabolic process	3.16905	NA
GO:0016032	viral process	23/365	421/18805	0.0546318	2.81466	5.29795	8.96260524036726e-06	0.000693706	0.00061365	BSG/CD55/CD81/CHMP2B/HSP90AB1/HSPA1A/IL32/ISG15/ISG20/JUN/LAMP1/LAMTOR5/NECTIN2/OAZ1/PDCD6IP/RPSA/SCARB2/SLPI/SPCS1/STAU1/TFRC/TMPRSS4/VPS37B	23	Col II	15h	389	viral process	3.15882	NA
GO:0046390	ribose phosphate biosynthetic process	14/365	180/18805	0.0777778	4.00715	5.70341	1.17259102833546e-05	0.000887855	0.000785394	ATP5F1B/ATP5F1D/ATP5IF1/ATP5MF/ATP5MG/ATP6V0C/CMPK1/NDUFA13/NDUFAB1/NDUFB2/NDUFB7/NDUFC1/NDUFC2/NDUFS5	14	Col II	15h	389	ribose phosphate biosynthetic process	3.05166	NA
GO:0009152	purine ribonucleotide biosynthetic process	13/365	157/18805	0.0828025	4.26603	5.78156	1.22925414314773e-05	0.000910956	0.000805829	ATP5F1B/ATP5F1D/ATP5IF1/ATP5MF/ATP5MG/ATP6V0C/NDUFA13/NDUFAB1/NDUFB2/NDUFB7/NDUFC1/NDUFC2/NDUFS5	13	Col II	15h	389	purine ribonucleotide biosynthetic process	3.0405	NA
GO:0042255	ribosome assembly	8/365	60/18805	0.133333	6.86941	6.40646	1.97930495962967e-05	0.00143623	0.00127049	RPL11/RPL38/RPS14/RPS15/RPS19/RPS27/RPS28/RPSA	8	Col II	15h	389	ribosome assembly	2.84278	Transcription / translation
GO:0045047	protein targeting to ER	7/365	46/18805	0.152174	7.84008	6.53471	2.73327255562171e-05	0.00194286	0.00171864	HSPA5/SEC61B/SEC61G/SPCS1/SPCS2/SRP9/TRAM1	7	Col II	15h	389	protein targeting to er	2.71156	NA
GO:0070972	protein localization to endoplasmic reticulum	9/365	83/18805	0.108434	5.58657	5.89171	3.28785977679559e-05	0.00229032	0.00202601	GABARAPL2/HSPA5/SEC61B/SEC61G/SPCS1/SPCS2/SRP9/TRAM1/YWHAE	9	Col II	15h	389	protein localization to endoplasmic reticulum	2.6401	NA
GO:0090150	establishment of protein localization to membrane	17/365	279/18805	0.0609319	3.13924	5.06481	3.4619570480202e-05	0.00236431	0.00209146	ARL6IP1/CD24/CIB1/HSP90AA1/HSPA5/MYO1C/NDUFA13/RACK1/ROMO1/SCARB2/SEC61B/SEC61G/SRP9/TOMM20/TRAM1/VPS37B/WDR83OS	17	Col II	15h	389	establishment of protein localization to membrane	2.6263	NA
GO:0051701	biological process involved in interaction with host	13/365	176/18805	0.0738636	3.8055	5.26093	4.12746756605875e-05	0.00273494	0.00241932	BSG/CD55/CD81/CHMP2B/HSP90AB1/HSPA1A/LAMP1/NECTIN2/RPSA/SCARB2/TFRC/TMPRSS4/VPS37B	13	Col II	15h	389	biological process involved in interaction with host	2.56305	NA
GO:0009259	ribonucleotide metabolic process	20/365	371/18805	0.0539084	2.77739	4.86464	4.16169154653011e-05	0.00273494	0.00241932	ATP5F1B/ATP5F1D/ATP5IF1/ATP5MF/ATP5MG/ATP6V0C/BPNT1/CMPK1/DDIT4/GNAI3/HK2/HSPA1A/NDUFA13/NDUFAB1/NDUFB2/NDUFB7/NDUFC1/NDUFC2/NDUFS5/PGAM1	20	Col II	15h	389	ribonucleotide metabolic process	2.56305	NA
GO:1902253	regulation of intrinsic apoptotic signaling pathway by p53 class mediator	6/365	34/18805	0.176471	9.09186	6.64409	4.35883996757583e-05	0.00276811	0.00244866	HNRNPK/MIF/PTTG1IP/RPL26/RPS7/UBB	6	Col II	15h	389	regulation of intrinsic apoptotic signaling pathway by p53 class mediator	2.55782	NA
GO:0072332	intrinsic apoptotic signaling pathway by p53 class mediator	9/365	86/18805	0.104651	5.39169	5.74289	4.37111331430062e-05	0.00276811	0.00244866	CDKN1A/DDIT4/HNRNPK/MIF/PERP/PTTG1IP/RPL26/RPS7/UBB	9	Col II	15h	389	intrinsic apoptotic signaling pathway by p53 class mediator	2.55782	NA
GO:0072599	establishment of protein localization to endoplasmic reticulum	7/365	50/18805	0.14	7.21288	6.18885	4.77220899665951e-05	0.00296814	0.00262561	HSPA5/SEC61B/SEC61G/SPCS1/SPCS2/SRP9/TRAM1	7	Col II	15h	389	establishment of protein localization to endoplasmic reticulum	2.52752	NA
GO:0035795	negative regulation of mitochondrial membrane permeability	5/365	22/18805	0.227273	11.7092	7.07095	5.37702031253032e-05	0.00328564	0.00290647	ACAA2/BNIP3/HK2/HSPA1A/SLC25A5	5	Col II	15h	389	negative regulation of mitochondrial membrane permeability	2.48338	Mitochondrial metabolism
GO:0019693	ribose phosphate metabolic process	20/365	379/18805	0.0527704	2.71876	4.75566	5.60082985318532e-05	0.00331275	0.00293045	ATP5F1B/ATP5F1D/ATP5IF1/ATP5MF/ATP5MG/ATP6V0C/BPNT1/CMPK1/DDIT4/GNAI3/HK2/HSPA1A/NDUFA13/NDUFAB1/NDUFB2/NDUFB7/NDUFC1/NDUFC2/NDUFS5/PGAM1	20	Col II	15h	389	ribose phosphate metabolic process	2.47981	NA
GO:0050821	protein stabilization	15/365	234/18805	0.0641026	3.3026	4.98654	5.61160977201315e-05	0.00331275	0.00293045	CALR/CSNK2A1/EFNA1/GRN/HSP90AA1/HSP90AB1/HSPA1A/LAMP1/RPL11/RPL23/RPS7/SAV1/SOX4/SUMO1/TSPAN1	15	Col II	15h	389	protein stabilization	2.47981	NA
GO:0009150	purine ribonucleotide metabolic process	19/365	350/18805	0.0542857	2.79683	4.77392	5.88624666405928e-05	0.00341697	0.00302264	ATP5F1B/ATP5F1D/ATP5IF1/ATP5MF/ATP5MG/ATP6V0C/BPNT1/DDIT4/GNAI3/HK2/HSPA1A/NDUFA13/NDUFAB1/NDUFB2/NDUFB7/NDUFC1/NDUFC2/NDUFS5/PGAM1	19	Col II	15h	389	purine ribonucleotide metabolic process	2.46636	NA
GO:0110075	regulation of ferroptosis	4/365	12/18805	0.333333	17.1735	7.88475	6.10931267358296e-05	0.00343225	0.00303616	GPX4/NFE2L2/SC5D/SQSTM1	4	Col II	15h	389	regulation of ferroptosis	2.46442	NA
GO:0007035	vacuolar acidification	6/365	36/18805	0.166667	8.58676	6.41029	6.10966373719476e-05	0.00343225	0.00303616	ATP6AP2/ATP6V0B/ATP6V0C/ATP6V0E1/GRN/LAMP1	6	Col II	15h	389	vacuolar acidification	2.46442	NA
GO:1903050	regulation of proteolysis involved in protein catabolic process	15/365	239/18805	0.0627615	3.23351	4.88898	7.1309585712211e-05	0.0039424	0.00348744	ATP5IF1/CSNK2A1/EFNA1/ELOB/GABARAPL2/HSP90AB1/HSPA1A/NFE2L2/PSME1/RACK1/RPL11/RPL23/RPS7/SUMO1/UBB	15	Col II	15h	389	regulation of proteolysis involved in protein catabolic process	2.40424	NA
GO:0030490	maturation of SSU-rRNA	7/365	54/18805	0.12963	6.67859	5.87917	7.91708359409322e-05	0.00430862	0.0038114	NOL7/RPS14/RPS16/RPS19/RPS21/RPS28/RPS8	7	Col II	15h	389	maturation of ssu-rrna	2.36566	Transcription / translation
GO:0006487	protein N-linked glycosylation	8/365	73/18805	0.109589	5.64609	5.59562	8.35400443668362e-05	0.00443607	0.00392413	ALG13/DAD1/GAL3ST1/KRTCAP2/MAGT1/OST4/SRD5A3/TMEM258	8	Col II	15h	389	protein n-linked glycosylation	2.353	NA
GO:0007042	lysosomal lumen acidification	5/365	24/18805	0.208333	10.7334	6.71281	8.40598703192578e-05	0.00443607	0.00392413	ATP6AP2/ATP6V0B/ATP6V0C/GRN/LAMP1	5	Col II	15h	389	lysosomal lumen acidification	2.353	NA
GO:0097707	ferroptosis	4/365	13/18805	0.307692	15.8525	7.53659	8.68967546414924e-05	0.00451733	0.00399602	GPX4/NFE2L2/SC5D/SQSTM1	4	Col II	15h	389	ferroptosis	2.34512	NA
GO:0042098	T cell proliferation	14/365	217/18805	0.0645161	3.32391	4.84421	9.22400531248267e-05	0.00472459	0.00417936	ANXA1/CD151/CD24/CD55/CD81/HLA-G/IGFBP2/IRF1/NDFIP1/PELI1/RPS3/RPS6/SELENOK/TFRC	14	Col II	15h	389	t cell proliferation	2.32564	NA
GO:0010821	regulation of mitochondrion organization	10/365	117/18805	0.0854701	4.40347	5.19546	9.49542596389409e-05	0.00475394	0.00420532	ACAA2/ATP5IF1/BNIP3/FAM162A/HSPA1A/RALA/RALBP1/SLC25A5/SQSTM1/TFRC	10	Col II	15h	389	regulation of mitochondrion organization	2.32295	Mitochondrial metabolism
GO:0016241	regulation of macroautophagy	13/365	191/18805	0.0680628	3.50663	4.89868	9.55428557727268e-05	0.00475394	0.00420532	ATP5IF1/ATP6V0B/ATP6V0C/ATP6V0E1/BNIP3/CAPN1/CSNK2A1/GNAI3/HK2/RALB/SCOC/SLC25A5/UBE2A	13	Col II	15h	389	regulation of macroautophagy	2.32295	NA
GO:1905709	negative regulation of membrane permeability	5/365	25/18805	0.2	10.3041	6.5492	0.000103412	0.0050306	0.00445006	ACAA2/BNIP3/HK2/HSPA1A/SLC25A5	5	Col II	15h	389	negative regulation of membrane permeability	2.29838	NA
GO:0016239	positive regulation of macroautophagy	9/365	96/18805	0.09375	4.83005	5.29305	0.000103992	0.0050306	0.00445006	ATP5IF1/BNIP3/CSNK2A1/GNAI3/HK2/RALB/SCOC/SLC25A5/UBE2A	9	Col II	15h	389	positive regulation of macroautophagy	2.29838	NA
GO:0044403	biological process involved in symbiotic interaction	14/365	220/18805	0.0636364	3.27858	4.78284	0.000106737	0.00509267	0.00450496	BSG/CD55/CD81/CHMP2B/HSP90AB1/HSPA1A/LAMP1/NECTIN2/ROMO1/RPSA/SCARB2/TFRC/TMPRSS4/VPS37B	14	Col II	15h	389	biological process involved in symbiotic interaction	2.29305	NA
GO:0051251	positive regulation of lymphocyte activation	18/365	337/18805	0.0534125	2.75184	4.56552	0.000112627	0.00530108	0.00468933	ACTB/ANXA1/B2M/CD24/CD55/CD81/CDKN1A/HLA-G/IGFBP2/IL2RG/MDK/MIF/PCK1/PELI1/RPS3/SELENOK/SOX4/TFRC	18	Col II	15h	389	positive regulation of lymphocyte activation	2.27564	NA
GO:0007006	mitochondrial membrane organization	10/365	120/18805	0.0833333	4.29338	5.09186	0.000117385	0.00545134	0.00482224	ACAA2/ATP5IF1/BNIP3/HK2/HSP90AA1/HSPA1A/NDUFA13/ROMO1/SLC25A5/TOMM20	10	Col II	15h	389	mitochondrial membrane organization	2.2635	Mitochondrial metabolism
GO:0002696	positive regulation of leukocyte activation	19/365	372/18805	0.0510753	2.63143	4.47128	0.00013118	0.00596868	0.00527988	ACTB/ANXA1/B2M/CD24/CD55/CD81/CDKN1A/HLA-G/IGFBP2/IL2RG/MDK/MIF/NECTIN2/PCK1/PELI1/RPS3/SELENOK/SOX4/TFRC	19	Col II	15h	389	positive regulation of leukocyte activation	2.22412	NA
GO:0007032	endosome organization	9/365	99/18805	0.0909091	4.68369	5.17012	0.000131952	0.00596868	0.00527988	ATP6AP2/ATP6V0B/ATP6V0C/CHMP2B/PDCD6IP/RAB22A/SCARB2/SQSTM1/VPS37B	9	Col II	15h	389	endosome organization	2.22412	NA
GO:0006986	response to unfolded protein	11/365	146/18805	0.0753425	3.88169	4.91779	0.000134107	0.00598838	0.00529731	HSP90AA1/HSP90AB1/HSPA1A/HSPA5/HSPE1/MANF/NFE2L2/RACK1/SERP1/TMBIM6/TRAM1	11	Col II	15h	389	response to unfolded protein	2.22269	NA
GO:0006164	purine nucleotide biosynthetic process	13/365	198/18805	0.0656566	3.38266	4.74185	0.000137164	0.00604735	0.00534947	ATP5F1B/ATP5F1D/ATP5IF1/ATP5MF/ATP5MG/ATP6V0C/NDUFA13/NDUFAB1/NDUFB2/NDUFB7/NDUFC1/NDUFC2/NDUFS5	13	Col II	15h	389	purine nucleotide biosynthetic process	2.21843	NA
GO:0016236	macroautophagy	19/365	374/18805	0.0508021	2.61735	4.44485	0.000140589	0.00604878	0.00535073	ATP5IF1/ATP6V0B/ATP6V0C/ATP6V0E1/BNIP3/CAPN1/CHMP2B/CSNK2A1/GABARAPL2/GNAI3/HK2/PDCD6IP/RALB/SCOC/SLC25A5/SQSTM1/UBE2A/UFC1/VPS37B	19	Col II	15h	389	macroautophagy	2.21833	NA
GO:0034976	response to endoplasmic reticulum stress	16/365	283/18805	0.0565371	2.91282	4.56158	0.000140669	0.00604878	0.00535073	CALR/HSP90B1/HSPA1A/HSPA5/JUN/MANF/MARCKS/NFE2L2/RACK1/SEC61B/SELENOK/SERINC3/SERP1/TMBIM6/TMEM258/UFC1	16	Col II	15h	389	response to endoplasmic reticulum stress	2.21833	NA
GO:0050671	positive regulation of lymphocyte proliferation	11/365	147/18805	0.0748299	3.85528	4.88952	0.000142484	0.00605208	0.00535366	ANXA1/CD24/CD55/CD81/CDKN1A/IGFBP2/MIF/PELI1/RPS3/SELENOK/TFRC	11	Col II	15h	389	positive regulation of lymphocyte proliferation	2.21809	NA
GO:0042176	regulation of protein catabolic process	19/365	375/18805	0.0506667	2.61037	4.43171	0.000145513	0.00607801	0.00537659	ANXA2/CD81/CSNK2A1/ELOB/FBXL5/GABARAPL2/HMGCR/HSP90AA1/HSP90AB1/HSPA1A/NDFIP1/NDUFA13/NFE2L2/OAZ1/PSME1/RACK1/RPL11/SUMO1/UBB	19	Col II	15h	389	regulation of protein catabolic process	2.21624	NA
GO:0031397	negative regulation of protein ubiquitination	8/365	79/18805	0.101266	5.21727	5.28462	0.000146584	0.00607801	0.00537659	HSPA1A/ISG15/RPL11/RPL23/RPS3/RPS7/SOX4/SQSTM1	8	Col II	15h	389	negative regulation of protein ubiquitination	2.21624	NA
GO:0032946	positive regulation of mononuclear cell proliferation	11/365	150/18805	0.0733333	3.77817	4.80616	0.000170336	0.00697975	0.00617427	ANXA1/CD24/CD55/CD81/CDKN1A/IGFBP2/MIF/PELI1/RPS3/SELENOK/TFRC	11	Col II	15h	389	positive regulation of mononuclear cell proliferation	2.15616	NA
GO:1903599	positive regulation of autophagy of mitochondrion	5/365	28/18805	0.178571	9.2001	6.10908	0.00018236	0.00738559	0.00653327	ATP5IF1/BNIP3/HK2/SLC25A5/UBE2A	5	Col II	15h	389	positive regulation of autophagy of mitochondrion	2.13161	Mitochondrial metabolism
GO:0050870	positive regulation of T cell activation	15/365	261/18805	0.0574713	2.96095	4.48824	0.000189153	0.00757266	0.00669875	ACTB/ANXA1/B2M/CD24/CD55/CD81/HLA-G/IGFBP2/IL2RG/MDK/PCK1/RPS3/SELENOK/SOX4/TFRC	15	Col II	15h	389	positive regulation of t cell activation	2.12075	NA
GO:0009165	nucleotide biosynthetic process	14/365	234/18805	0.0598291	3.08243	4.50973	0.000203639	0.00805994	0.0071298	ATP5F1B/ATP5F1D/ATP5IF1/ATP5MF/ATP5MG/ATP6V0C/CMPK1/NDUFA13/NDUFAB1/NDUFB2/NDUFB7/NDUFC1/NDUFC2/NDUFS5	14	Col II	15h	389	nucleotide biosynthetic process	2.09367	NA
GO:0010257	NADH dehydrogenase complex assembly	7/365	63/18805	0.111111	5.72451	5.28457	0.000213022	0.00824396	0.00729259	NDUFA13/NDUFAB1/NDUFB2/NDUFB7/NDUFC1/NDUFC2/NDUFS5	7	Col II	15h	389	nadh dehydrogenase complex assembly	2.08386	NA
GO:0032981	mitochondrial respiratory chain complex I assembly	7/365	63/18805	0.111111	5.72451	5.28457	0.000213022	0.00824396	0.00729259	NDUFA13/NDUFAB1/NDUFB2/NDUFB7/NDUFC1/NDUFC2/NDUFS5	7	Col II	15h	389	mitochondrial respiratory chain complex i assembly	2.08386	Mitochondrial metabolism
GO:0051098	regulation of binding	13/365	209/18805	0.062201	3.20463	4.5091	0.000233937	0.00895388	0.00792058	ADAM15/ANXA2/B2M/CDKN1A/IL32/JUN/LAMTOR5/RACK1/RALB/RPL11/SLPI/SUMO1/TXN	13	Col II	15h	389	regulation of binding	2.04799	NA
GO:0010508	positive regulation of autophagy	11/365	156/18805	0.0705128	3.63286	4.64572	0.000240076	0.00905351	0.00800871	ATP5IF1/BNIP3/CSNK2A1/GNAI3/HK2/RALB/SCOC/SLC25A5/SQSTM1/TMEM59/UBE2A	11	Col II	15h	389	positive regulation of autophagy	2.04318	NA
GO:0046718	symbiont entry into host cell	10/365	131/18805	0.0763359	3.93287	4.73915	0.000241739	0.00905351	0.00800871	BSG/CD55/CD81/HSPA1A/LAMP1/NECTIN2/RPSA/SCARB2/TFRC/TMPRSS4	10	Col II	15h	389	symbiont entry into host cell	2.04318	NA
GO:0050867	positive regulation of cell activation	19/365	392/18805	0.0484694	2.49717	4.21447	0.000255809	0.00947854	0.00838469	ACTB/ANXA1/B2M/CD24/CD55/CD81/CDKN1A/HLA-G/IGFBP2/IL2RG/MDK/MIF/NECTIN2/PCK1/PELI1/RPS3/SELENOK/SOX4/TFRC	19	Col II	15h	389	positive regulation of cell activation	2.02326	NA
GO:0042129	regulation of T cell proliferation	12/365	184/18805	0.0652174	3.36004	4.52603	0.000261997	0.00960563	0.00849711	ANXA1/CD24/CD55/CD81/HLA-G/IGFBP2/IRF1/NDFIP1/PELI1/RPS3/SELENOK/TFRC	12	Col II	15h	389	regulation of t cell proliferation	2.01747	NA
GO:0046651	lymphocyte proliferation	16/365	300/18805	0.0533333	2.74776	4.29328	0.000272494	0.00988642	0.0087455	ANXA1/CD151/CD24/CD55/CD81/CDKN1A/HLA-G/IGFBP2/IRF1/MIF/NDFIP1/PELI1/RPS3/RPS6/SELENOK/TFRC	16	Col II	15h	389	lymphocyte proliferation	2.00496	NA
GO:0050863	regulation of T cell activation	19/365	395/18805	0.0481013	2.4782	4.17731	0.00028147	0.0100037	0.00884921	ACTB/ANXA1/B2M/CD24/CD55/CD81/HLA-G/IGFBP2/IL2RG/IRF1/MDK/NDFIP1/PCK1/PELI1/RPS3/SELENOK/SOCS6/SOX4/TFRC	19	Col II	15h	389	regulation of t cell activation	1.99984	NA
GO:1903037	regulation of leukocyte cell-cell adhesion	19/365	395/18805	0.0481013	2.4782	4.17731	0.00028147	0.0100037	0.00884921	ACTB/ANXA1/B2M/CD24/CD55/CD81/HLA-G/IGFBP2/IL2RG/IRF1/MDK/NDFIP1/PCK1/PELI1/RPS3/SELENOK/SOCS6/SOX4/TFRC	19	Col II	15h	389	regulation of leukocyte cell-cell adhesion	1.99984	NA
GO:0050670	regulation of lymphocyte proliferation	14/365	243/18805	0.0576132	2.96826	4.34475	0.000299853	0.0105494	0.00933195	ANXA1/CD24/CD55/CD81/CDKN1A/HLA-G/IGFBP2/IRF1/MIF/NDFIP1/PELI1/RPS3/SELENOK/TFRC	14	Col II	15h	389	regulation of lymphocyte proliferation	1.97677	NA
GO:0070585	protein localization to mitochondrion	10/365	135/18805	0.0740741	3.81634	4.6203	0.000308308	0.0107384	0.00949915	ATP5IF1/HK2/HSP90AA1/ISG15/LMAN1/NDUFA13/RALA/ROMO1/TOMM20/UBL5	10	Col II	15h	389	protein localization to mitochondrion	1.96906	Mitochondrial metabolism
GO:0034605	cellular response to heat	7/365	67/18805	0.104478	5.38274	5.05607	0.00031337	0.0108066	0.00955949	CDKN1A/HSP90AA1/HSP90AB1/HSPA1A/SUMO1/TPR/YWHAE	7	Col II	15h	389	cellular response to heat	1.96631	NA
GO:0044409	symbiont entry into host	10/365	136/18805	0.0735294	3.78828	4.5913	0.000327152	0.0111713	0.00988209	BSG/CD55/CD81/HSPA1A/LAMP1/NECTIN2/RPSA/SCARB2/TFRC/TMPRSS4	10	Col II	15h	389	symbiont entry into host	1.9519	NA
GO:2001242	regulation of intrinsic apoptotic signaling pathway	12/365	189/18805	0.0634921	3.27115	4.41493	0.000334877	0.011324	0.0100172	HNRNPK/HSPA1A/MIF/NFE2L2/PTTG1IP/RACK1/RPL26/RPS3/RPS7/SERINC3/TMBIM6/UBB	12	Col II	15h	389	regulation of intrinsic apoptotic signaling pathway	1.946	NA
GO:0035751	regulation of lysosomal lumen pH	5/365	32/18805	0.15625	8.05009	5.61557	0.000350615	0.0117422	0.0103871	ATP6AP2/ATP6V0B/ATP6V0C/GRN/LAMP1	5	Col II	15h	389	regulation of lysosomal lumen ph	1.93025	NA
GO:0032943	mononuclear cell proliferation	16/365	308/18805	0.0519481	2.67639	4.17341	0.000364949	0.0120238	0.0106362	ANXA1/CD151/CD24/CD55/CD81/CDKN1A/HLA-G/IGFBP2/IRF1/MIF/NDFIP1/PELI1/RPS3/RPS6/SELENOK/TFRC	16	Col II	15h	389	mononuclear cell proliferation	1.91996	NA
GO:0032944	regulation of mononuclear cell proliferation	14/365	248/18805	0.0564516	2.90842	4.25634	0.0003685	0.0120238	0.0106362	ANXA1/CD24/CD55/CD81/CDKN1A/HLA-G/IGFBP2/IRF1/MIF/NDFIP1/PELI1/RPS3/SELENOK/TFRC	14	Col II	15h	389	regulation of mononuclear cell proliferation	1.91996	NA
GO:0035966	response to topologically incorrect protein	11/365	164/18805	0.0670732	3.45565	4.4437	0.000369378	0.0120238	0.0106362	HSP90AA1/HSP90AB1/HSPA1A/HSPA5/HSPE1/MANF/NFE2L2/RACK1/SERP1/TMBIM6/TRAM1	11	Col II	15h	389	response to topologically incorrect protein	1.91996	NA
GO:0097345	mitochondrial outer membrane permeabilization	5/365	33/18805	0.151515	7.80614	5.50546	0.000406708	0.0130633	0.0115558	ACAA2/ATP5IF1/BNIP3/HSPA1A/SLC25A5	5	Col II	15h	389	mitochondrial outer membrane permeabilization	1.88395	Mitochondrial metabolism
GO:1903900	regulation of viral life cycle	9/365	115/18805	0.0782609	4.03204	4.5885	0.000408815	0.0130633	0.0115558	BSG/IL32/ISG15/ISG20/NECTIN2/SLPI/STAU1/TMPRSS4/VPS37B	9	Col II	15h	389	regulation of viral life cycle	1.88395	NA
GO:1903321	negative regulation of protein modification by small protein conjugation or removal	8/365	92/18805	0.0869565	4.48005	4.70759	0.000420541	0.0133159	0.0117792	HSPA1A/ISG15/RPL11/RPL23/RPS3/RPS7/SOX4/SQSTM1	8	Col II	15h	389	negative regulation of protein modification by small protein conjugation or removal	1.87563	NA
GO:0006120	mitochondrial electron transport, NADH to ubiquinone	6/365	51/18805	0.117647	6.06124	5.09197	0.000442336	0.0138798	0.012278	NDUFAB1/NDUFB2/NDUFB7/NDUFC1/NDUFC2/NDUFS5	6	Col II	15h	389	mitochondrial electron transport, nadh to ubiquinone	1.85762	Mitochondrial metabolism
GO:0070665	positive regulation of leukocyte proliferation	11/365	168/18805	0.0654762	3.37337	4.34733	0.000453351	0.0140984	0.0124714	ANXA1/CD24/CD55/CD81/CDKN1A/IGFBP2/MIF/PELI1/RPS3/SELENOK/TFRC	11	Col II	15h	389	positive regulation of leukocyte proliferation	1.85083	NA
GO:1903039	positive regulation of leukocyte cell-cell adhesion	15/365	285/18805	0.0526316	2.71161	4.09635	0.000482581	0.0148746	0.013158	ACTB/ANXA1/B2M/CD24/CD55/CD81/HLA-G/IGFBP2/IL2RG/MDK/PCK1/RPS3/SELENOK/SOX4/TFRC	15	Col II	15h	389	positive regulation of leukocyte cell-cell adhesion	1.82755	NA
GO:0002711	positive regulation of T cell mediated immunity	7/365	72/18805	0.0972222	5.00894	4.79494	0.000488683	0.0149305	0.0132075	B2M/CD55/CD81/HLA-C/HLA-G/NECTIN2/STX7	7	Col II	15h	389	positive regulation of t cell mediated immunity	1.82592	NA
GO:0006163	purine nucleotide metabolic process	20/365	448/18805	0.0446429	2.30002	3.91815	0.000511147	0.0154811	0.0136945	ATP5F1B/ATP5F1D/ATP5IF1/ATP5MF/ATP5MG/ATP6V0C/BPNT1/DDIT4/GNAI3/HK2/HSPA1A/NDUFA13/NDUFAB1/NDUFB2/NDUFB7/NDUFC1/NDUFC2/NDUFS5/PGAM1/TALDO1	20	Col II	15h	389	purine nucleotide metabolic process	1.8102	NA
GO:0006457	protein folding	13/365	227/18805	0.0572687	2.95052	4.15962	0.00051716	0.0155282	0.0137362	B2M/CALR/CSNK2A1/GRN/HSP90AA1/HSP90AB1/HSP90B1/HSPA1A/HSPA5/HSPE1/LMAN1/TBCA/WDR83OS	13	Col II	15h	389	protein folding	1.80888	NA
GO:0006417	regulation of translation	20/365	451/18805	0.0443459	2.28472	3.8853	0.000555763	0.0165382	0.0146297	CALR/CSNK2A1/DAP/EEF2/LARP4B/RACK1/RBM8A/RPL10/RPL26/RPL38/RPS14/RPS3/RPS4X/RPS9/SERP1/SOX4/SRP9/TPR/ZFP36L1/ZNF706	20	Col II	15h	389	regulation of translation	1.78151	Transcription / translation
GO:1901874	negative regulation of post-translational protein modification	8/365	96/18805	0.0833333	4.29338	4.55138	0.000560296	0.0165382	0.0146297	HSPA1A/ISG15/RPL11/RPL23/RPS3/RPS7/SOX4/SQSTM1	8	Col II	15h	389	negative regulation of post-translational protein modification	1.78151	Transcription / translation
GO:1903051	negative regulation of proteolysis involved in protein catabolic process	7/365	74/18805	0.0945946	4.87357	4.69718	0.000577575	0.016905	0.0149541	CSNK2A1/EFNA1/GABARAPL2/HSP90AB1/RPL11/RPL23/RPS7	7	Col II	15h	389	negative regulation of proteolysis involved in protein catabolic process	1.77198	NA
GO:0031647	regulation of protein stability	18/365	386/18805	0.0466321	2.40251	3.91704	0.000582944	0.0169199	0.0149673	CALR/CD81/CSNK2A1/DAD1/EFNA1/GRN/HSP90AA1/HSP90AB1/HSPA1A/LAMP1/RPL11/RPL23/RPS7/SAV1/SOX4/SUMO1/TSPAN1/YWHAZ	18	Col II	15h	389	regulation of protein stability	1.7716	NA
GO:1901293	nucleoside phosphate biosynthetic process	16/365	322/18805	0.0496894	2.56003	3.97251	0.000592421	0.0170529	0.015085	ACSL5/ATP5F1B/ATP5F1D/ATP5IF1/ATP5MF/ATP5MG/ATP6V0C/CMAS/CMPK1/NDUFA13/NDUFAB1/NDUFB2/NDUFB7/NDUFC1/NDUFC2/NDUFS5	16	Col II	15h	389	nucleoside phosphate biosynthetic process	1.7682	NA
GO:0051100	negative regulation of binding	8/365	97/18805	0.0824742	4.24912	4.51366	0.00060053	0.0171446	0.0151661	ADAM15/B2M/CDKN1A/JUN/RACK1/RALB/SLPI/SUMO1	8	Col II	15h	389	negative regulation of binding	1.76587	NA
GO:0002474	antigen processing and presentation of peptide antigen via MHC class I	5/365	36/18805	0.138889	7.15563	5.20109	0.000615976	0.0174426	0.0154297	B2M/CALR/HLA-C/HLA-G/SAR1B	5	Col II	15h	389	antigen processing and presentation of peptide antigen via mhc class i	1.75839	NA
GO:0090559	regulation of membrane permeability	7/365	75/18805	0.0933333	4.80858	4.64961	0.000626595	0.0176002	0.0155691	ACAA2/ATP5IF1/BNIP3/HK2/HSPA1A/PDCD6IP/SLC25A5	7	Col II	15h	389	regulation of membrane permeability	1.75448	NA
GO:0034101	erythrocyte homeostasis	10/365	149/18805	0.0671141	3.45775	4.23754	0.000673292	0.0187606	0.0165956	ATP5IF1/B2M/HSPA1A/ISG15/RPS14/RPS19/RPS24/RPS6/SLC25A5/ZFP36L1	10	Col II	15h	389	erythrocyte homeostasis	1.72675	NA
GO:0072522	purine-containing compound biosynthetic process	14/365	264/18805	0.0530303	2.73215	3.9876	0.000685517	0.0189497	0.0167628	ACSL5/ATP5F1B/ATP5F1D/ATP5IF1/ATP5MF/ATP5MG/ATP6V0C/NDUFA13/NDUFAB1/NDUFB2/NDUFB7/NDUFC1/NDUFC2/NDUFS5	14	Col II	15h	389	purine-containing compound biosynthetic process	1.7224	NA
GO:0010506	regulation of autophagy	17/365	359/18805	0.0473538	2.43969	3.87487	0.000693603	0.0190222	0.016827	ATP5IF1/ATP6V0B/ATP6V0C/ATP6V0E1/BNIP3/CAPN1/CISD2/CSNK2A1/DAP/GNAI3/HK2/RALB/SCOC/SLC25A5/SQSTM1/TMEM59/UBE2A	17	Col II	15h	389	regulation of autophagy	1.72074	NA
GO:0071353	cellular response to interleukin-4	5/365	37/18805	0.135135	6.96224	5.10731	0.000701012	0.0190752	0.0168739	HSP90AB1/HSPA5/IL2RG/RPL3/RPLP0	5	Col II	15h	389	cellular response to interleukin-4	1.71953	NA
GO:0036093	germ cell proliferation	3/365	10/18805	0.3	15.4562	6.43314	0.000786391	0.0209647	0.0185453	CIB1/EIF2S2/PRDX4	3	Col II	15h	389	germ cell proliferation	1.67851	NA
GO:1904667	negative regulation of ubiquitin protein ligase activity	3/365	10/18805	0.3	15.4562	6.43314	0.000786391	0.0209647	0.0185453	RPL11/RPL23/RPS7	3	Col II	15h	389	negative regulation of ubiquitin protein ligase activity	1.67851	NA
GO:0030162	regulation of proteolysis	19/365	430/18805	0.044186	2.27649	3.76729	0.000792614	0.0209647	0.0185453	ANXA2/ATP5IF1/CLDN4/CSNK2A1/EFNA1/ELOB/GABARAPL2/GRN/HSP90AB1/HSPA1A/NFE2L2/PERP/PSME1/RACK1/RPL11/RPL23/RPS7/SUMO1/UBB	19	Col II	15h	389	regulation of proteolysis	1.67851	NA
GO:0001916	positive regulation of T cell mediated cytotoxicity	5/365	38/18805	0.131579	6.77902	5.01695	0.000794528	0.0209647	0.0185453	B2M/HLA-C/HLA-G/NECTIN2/STX7	5	Col II	15h	389	positive regulation of t cell mediated cytotoxicity	1.67851	NA
GO:0051452	intracellular pH reduction	6/365	57/18805	0.105263	5.42322	4.70532	0.000808515	0.0211734	0.0187299	ATP6AP2/ATP6V0B/ATP6V0C/ATP6V0E1/GRN/LAMP1	6	Col II	15h	389	intracellular ph reduction	1.67421	NA
GO:0006612	protein targeting to membrane	9/365	127/18805	0.0708661	3.65106	4.21743	0.000841292	0.0217053	0.0192005	ARL6IP1/CIB1/HSPA5/MYO1C/SEC61B/SEC61G/SRP9/TRAM1/VPS37B	9	Col II	15h	389	protein targeting to membrane	1.66343	NA
GO:0072655	establishment of protein localization to mitochondrion	9/365	127/18805	0.0708661	3.65106	4.21743	0.000841292	0.0217053	0.0192005	ATP5IF1/HK2/HSP90AA1/LMAN1/NDUFA13/RALA/ROMO1/TOMM20/UBL5	9	Col II	15h	389	establishment of protein localization to mitochondrion	1.66343	Mitochondrial metabolism
GO:0002699	positive regulation of immune effector process	14/365	270/18805	0.0518519	2.67144	3.89194	0.00085297	0.0218448	0.0193239	ANXA1/B2M/CD55/CD81/HLA-C/HLA-G/IL2RG/LAMP1/MIF/NECTIN2/PCK1/RPS19/STX7/TFRC	14	Col II	15h	389	positive regulation of immune effector process	1.66065	NA
GO:0007159	leukocyte cell-cell adhesion	19/365	433/18805	0.0438799	2.26072	3.734	0.000860643	0.0218804	0.0193554	ACTB/ANXA1/B2M/CD24/CD55/CD81/HLA-G/IGFBP2/IL2RG/IRF1/MDK/NDFIP1/PCK1/PELI1/RPS3/SELENOK/SOCS6/SOX4/TFRC	19	Col II	15h	389	leukocyte cell-cell adhesion	1.65994	NA
GO:0002262	myeloid cell homeostasis	11/365	183/18805	0.0601093	3.09686	4.01027	0.000923892	0.0231505	0.0204788	ANXA1/ATP5IF1/B2M/HSPA1A/ISG15/RPS14/RPS19/RPS24/RPS6/SLC25A5/ZFP36L1	11	Col II	15h	389	myeloid cell homeostasis	1.63544	NA
GO:0006839	mitochondrial transport	11/365	183/18805	0.0601093	3.09686	4.01027	0.000923892	0.0231505	0.0204788	ACAA2/ATP5IF1/BNIP3/HK2/HSP90AA1/HSPA1A/NDUFA13/ROMO1/SLC25A1/SLC25A5/TOMM20	11	Col II	15h	389	mitochondrial transport	1.63544	Mitochondrial metabolism
GO:0070663	regulation of leukocyte proliferation	14/365	273/18805	0.0512821	2.64208	3.84508	0.000948875	0.0236066	0.0208824	ANXA1/CD24/CD55/CD81/CDKN1A/HLA-G/IGFBP2/IRF1/MIF/NDFIP1/PELI1/RPS3/SELENOK/TFRC	14	Col II	15h	389	regulation of leukocyte proliferation	1.62697	NA
GO:0046902	regulation of mitochondrial membrane permeability	6/365	59/18805	0.101695	5.23938	4.58844	0.000971851	0.0240068	0.0212363	ACAA2/ATP5IF1/BNIP3/HK2/HSPA1A/SLC25A5	6	Col II	15h	389	regulation of mitochondrial membrane permeability	1.61967	Mitochondrial metabolism
GO:0045732	positive regulation of protein catabolic process	12/365	214/18805	0.0560748	2.889	3.91002	0.00100898	0.0241809	0.0213903	CD81/CSNK2A1/ELOB/FBXL5/HSP90AA1/HSPA1A/NDFIP1/NDUFA13/NFE2L2/OAZ1/RACK1/SUMO1	12	Col II	15h	389	positive regulation of protein catabolic process	1.61653	NA
GO:0045730	respiratory burst	5/365	40/18805	0.125	6.44007	4.84564	0.00100908	0.0241809	0.0213903	CD24/CD55/GRN/RPS19/SELENOK	5	Col II	15h	389	respiratory burst	1.61653	NA
GO:0070670	response to interleukin-4	5/365	40/18805	0.125	6.44007	4.84564	0.00100908	0.0241809	0.0213903	HSP90AB1/HSPA5/IL2RG/RPL3/RPLP0	5	Col II	15h	389	response to interleukin-4	1.61653	NA
GO:1902110	positive regulation of mitochondrial membrane permeability involved in apoptotic process	5/365	40/18805	0.125	6.44007	4.84564	0.00100908	0.0241809	0.0213903	ACAA2/ATP5IF1/BNIP3/HSPA1A/SLC25A5	5	Col II	15h	389	positive regulation of mitochondrial membrane permeability involved in apoptotic process	1.61653	Mitochondrial metabolism
GO:0042102	positive regulation of T cell proliferation	8/365	105/18805	0.0761905	3.92538	4.22909	0.00101361	0.0241809	0.0213903	ANXA1/CD24/CD55/CD81/IGFBP2/RPS3/SELENOK/TFRC	8	Col II	15h	389	positive regulation of t cell proliferation	1.61653	NA
GO:0006913	nucleocytoplasmic transport	16/365	340/18805	0.0470588	2.4245	3.72921	0.00105486	0.0245835	0.0217465	ANP32B/CALR/CDKN1A/HSP90AA1/HTATIP2/PPP1CC/PTTG1IP/RBM8A/RPL23/RPS15/SEM1/SQSTM1/SUMO1/TPR/TXN/YWHAE	16	Col II	15h	389	nucleocytoplasmic transport	1.60936	NA
GO:0051169	nuclear transport	16/365	340/18805	0.0470588	2.4245	3.72921	0.00105486	0.0245835	0.0217465	ANP32B/CALR/CDKN1A/HSP90AA1/HTATIP2/PPP1CC/PTTG1IP/RBM8A/RPL23/RPS15/SEM1/SQSTM1/SUMO1/TPR/TXN/YWHAE	16	Col II	15h	389	nuclear transport	1.60936	NA
GO:0032091	negative regulation of protein binding	6/365	60/18805	0.1	5.15205	4.53197	0.00106247	0.0245835	0.0217465	ADAM15/B2M/CDKN1A/RACK1/RALB/SLPI	6	Col II	15h	389	negative regulation of protein binding	1.60936	NA
GO:0034975	protein folding in endoplasmic reticulum	3/365	11/18805	0.272727	14.0511	6.09149	0.00106578	0.0245835	0.0217465	CALR/HSP90B1/HSPA5	3	Col II	15h	389	protein folding in endoplasmic reticulum	1.60936	NA
GO:0097250	mitochondrial respirasome assembly	3/365	11/18805	0.272727	14.0511	6.09149	0.00106578	0.0245835	0.0217465	COX7A2/HIGD1A/HIGD2A	3	Col II	15h	389	mitochondrial respirasome assembly	1.60936	Mitochondrial metabolism
GO:1901028	regulation of mitochondrial outer membrane permeabilization involved in apoptotic signaling pathway	4/365	24/18805	0.166667	8.58676	5.23231	0.00109085	0.0249962	0.0221116	ACAA2/ATP5IF1/HSPA1A/SLC25A5	4	Col II	15h	389	regulation of mitochondrial outer membrane permeabilization involved in apoptotic signaling pathway	1.60213	Mitochondrial metabolism
GO:0018279	protein N-linked glycosylation via asparagine	5/365	41/18805	0.121951	6.28299	4.76431	0.00113117	0.0257509	0.0227791	ALG13/DAD1/MAGT1/OST4/SRD5A3	5	Col II	15h	389	protein n-linked glycosylation via asparagine	1.58921	NA
GO:0002708	positive regulation of lymphocyte mediated immunity	9/365	133/18805	0.0676692	3.48635	4.04841	0.0011675	0.0262349	0.0232073	B2M/CD55/CD81/HLA-C/HLA-G/LAMP1/NECTIN2/STX7/TFRC	9	Col II	15h	389	positive regulation of lymphocyte mediated immunity	1.58112	NA
GO:0010595	positive regulation of endothelial cell migration	9/365	133/18805	0.0676692	3.48635	4.04841	0.0011675	0.0262349	0.0232073	ANXA1/ATP5F1B/BSG/CALR/CIB1/GAB1/GRN/NFE2L2/RRAS	9	Col II	15h	389	positive regulation of endothelial cell migration	1.58112	NA
GO:0070661	leukocyte proliferation	16/365	344/18805	0.0465116	2.3963	3.67725	0.00119139	0.0266	0.0235303	ANXA1/CD151/CD24/CD55/CD81/CDKN1A/HLA-G/IGFBP2/IRF1/MIF/NDFIP1/PELI1/RPS3/RPS6/SELENOK/TFRC	16	Col II	15h	389	leukocyte proliferation	1.57512	NA
GO:0043393	regulation of protein binding	8/365	108/18805	0.0740741	3.81634	4.12954	0.00121725	0.0270044	0.0238881	ADAM15/ANXA2/B2M/CDKN1A/RACK1/RALB/RPL11/SLPI	8	Col II	15h	389	regulation of protein binding	1.56856	NA
GO:0050864	regulation of B cell activation	9/365	134/18805	0.0671642	3.46034	4.02118	0.00123065	0.0271289	0.0239982	CD81/CDKN1A/IL2RG/MIF/NDFIP1/PELI1/TFRC/ZFP36L1/ZFP36L2	9	Col II	15h	389	regulation of b cell activation	1.56657	NA
GO:1902686	mitochondrial outer membrane permeabilization involved in programmed cell death	5/365	42/18805	0.119048	6.1334	4.68565	0.00126388	0.027686	0.024491	ACAA2/ATP5IF1/BNIP3/HSPA1A/SLC25A5	5	Col II	15h	389	mitochondrial outer membrane permeabilization involved in programmed cell death	1.55774	Mitochondrial metabolism
GO:1901526	positive regulation of mitophagy	4/365	25/18805	0.16	8.24329	5.09858	0.00127893	0.0278407	0.0246278	ATP5IF1/HK2/SLC25A5/UBE2A	4	Col II	15h	389	positive regulation of mitophagy	1.55532	NA
GO:0009267	cellular response to starvation	11/365	191/18805	0.0575916	2.96715	3.84438	0.00130717	0.0282787	0.0250152	CDKN1A/COMT/DAP/GABARAPL2/HSPA5/NFE2L2/PCK1/PLIN3/RALB/SAR1B/YWHAZ	11	Col II	15h	389	cellular response to starvation	1.54854	NA
GO:0031398	positive regulation of protein ubiquitination	8/365	110/18805	0.0727273	3.74695	4.06514	0.00137023	0.0293884	0.0259969	BIRC3/HSPA5/NDFIP1/PELI1/PTTG1IP/RPS2/UBB/UBE2V1	8	Col II	15h	389	positive regulation of protein ubiquitination	1.53182	NA
GO:0001666	response to hypoxia	15/365	316/18805	0.0474684	2.4456	3.64607	0.00137534	0.0293884	0.0259969	ACAA2/ADAM15/BNIP3/CD24/COMT/DDIT4/FAM162A/HK2/HSP90B1/NDRG1/NFE2L2/SOX4/TFRC/TMBIM6/ZFP36L1	15	Col II	15h	389	response to hypoxia	1.53182	NA
GO:0030218	erythrocyte differentiation	9/365	138/18805	0.0652174	3.36004	3.91482	0.00151142	0.0320992	0.0283949	ATP5IF1/B2M/HSPA1A/ISG15/RPS14/RPS19/RPS6/SLC25A5/ZFP36L1	9	Col II	15h	389	erythrocyte differentiation	1.49351	NA
GO:0035794	positive regulation of mitochondrial membrane permeability	5/365	44/18805	0.113636	5.85461	4.53569	0.0015633	0.0329998	0.0291915	ACAA2/ATP5IF1/BNIP3/HSPA1A/SLC25A5	5	Col II	15h	389	positive regulation of mitochondrial membrane permeability	1.48149	Mitochondrial metabolism
GO:2001244	positive regulation of intrinsic apoptotic signaling pathway	6/365	65/18805	0.0923077	4.75574	4.26736	0.0016166	0.0339194	0.030005	RACK1/RPL26/RPS3/RPS7/SERINC3/UBB	6	Col II	15h	389	positive regulation of intrinsic apoptotic signaling pathway	1.46955	NA
GO:0042026	protein refolding	4/365	27/18805	0.148148	7.63267	4.85218	0.00172096	0.0358855	0.0317442	B2M/HSP90AA1/HSPA1A/HSPA5	4	Col II	15h	389	protein refolding	1.44508	NA
GO:0022618	protein-RNA complex assembly	12/365	228/18805	0.0526316	2.71161	3.65826	0.00173091	0.0358855	0.0317442	EIF2S2/HSP90AA1/HSP90AB1/RPL11/RPL38/RPS14/RPS15/RPS19/RPS27/RPS28/RPSA/SF3B6	12	Col II	15h	389	protein-rna complex assembly	1.44508	NA
GO:0070482	response to oxygen levels	16/365	358/18805	0.0446927	2.30259	3.50089	0.00179282	0.0367724	0.0325288	ACAA2/ADAM15/BNIP3/CD24/CDKN1A/COMT/DDIT4/FAM162A/HK2/HSP90B1/NDRG1/NFE2L2/SOX4/TFRC/TMBIM6/ZFP36L1	16	Col II	15h	389	response to oxygen levels	1.43448	NA
GO:0061795	Golgi lumen acidification	3/365	13/18805	0.230769	11.8894	5.52559	0.00179481	0.0367724	0.0325288	ATP6AP2/ATP6V0B/ATP6V0C	3	Col II	15h	389	golgi lumen acidification	1.43448	NA
GO:0050792	regulation of viral process	9/365	142/18805	0.0633803	3.26539	3.8123	0.00184149	0.0373023	0.0329975	BSG/IL32/ISG15/ISG20/NECTIN2/SLPI/STAU1/TMPRSS4/VPS37B	9	Col II	15h	389	regulation of viral process	1.42826	NA
GO:0051453	regulation of intracellular pH	7/365	90/18805	0.0777778	4.00715	4.02321	0.00184209	0.0373023	0.0329975	ATP5F1B/ATP6AP2/ATP6V0B/ATP6V0C/ATP6V0E1/GRN/LAMP1	7	Col II	15h	389	regulation of intracellular ph	1.42826	NA
GO:0061136	regulation of proteasomal protein catabolic process	11/365	200/18805	0.055	2.83363	3.66778	0.00188547	0.0379602	0.0335795	CSNK2A1/ELOB/GABARAPL2/HSP90AB1/HSPA1A/NFE2L2/PSME1/RACK1/RPL11/SUMO1/UBB	11	Col II	15h	389	regulation of proteasomal protein catabolic process	1.42067	NA
GO:0034314	Arp2/3 complex-mediated actin nucleation	5/365	46/18805	0.108696	5.60006	4.39469	0.00191182	0.038265	0.0338491	ARFIP1/ARPC1A/ARPC1B/ARPC3/NCKAP1	5	Col II	15h	389	arp2/3 complex-mediated actin nucleation	1.4172	NA
GO:0000422	autophagy of mitochondrion	8/365	116/18805	0.0689655	3.55314	3.88063	0.00192259	0.038265	0.0338491	ATP5IF1/BNIP3/CISD2/GABARAPL2/HK2/SLC25A5/SQSTM1/UBE2A	8	Col II	15h	389	autophagy of mitochondrion	1.4172	Mitochondrial metabolism
GO:0060586	multicellular organismal-level iron ion homeostasis	4/365	28/18805	0.142857	7.36008	4.73827	0.00197739	0.0390698	0.0345611	B2M/FBXL5/HEPH/TFRC	4	Col II	15h	389	multicellular organismal-level iron ion homeostasis	1.40816	NA
GO:0007034	vacuolar transport	10/365	172/18805	0.0581395	2.99538	3.69862	0.00199668	0.0390698	0.0345611	CDX2/CHMP2B/GRN/HSPA1A/LAMP1/NDFIP1/SCARB2/SQSTM1/TMEM50A/VPS37B	10	Col II	15h	389	vacuolar transport	1.40816	NA
GO:2000058	regulation of ubiquitin-dependent protein catabolic process	10/365	172/18805	0.0581395	2.99538	3.69862	0.00199668	0.0390698	0.0345611	CSNK2A1/ELOB/HSP90AB1/HSPA1A/NFE2L2/RACK1/RPL11/RPL23/RPS7/SUMO1	10	Col II	15h	389	regulation of ubiquitin-dependent protein catabolic process	1.40816	NA
GO:0019882	antigen processing and presentation	8/365	117/18805	0.0683761	3.52277	3.85106	0.00202963	0.0394888	0.0349317	B2M/CALR/CTSE/HLA-C/HLA-G/PSME1/RAB3B/SAR1B	8	Col II	15h	389	antigen processing and presentation	1.40353	NA
GO:0001912	positive regulation of leukocyte mediated cytotoxicity	6/365	68/18805	0.0882353	4.54593	4.12122	0.00204076	0.0394888	0.0349317	B2M/HLA-C/HLA-G/LAMP1/NECTIN2/STX7	6	Col II	15h	389	positive regulation of leukocyte mediated cytotoxicity	1.40353	NA
GO:1905897	regulation of response to endoplasmic reticulum stress	7/365	92/18805	0.076087	3.92004	3.95005	0.00209009	0.0396479	0.0350725	HSPA1A/HSPA5/MANF/NFE2L2/RACK1/SERINC3/TMBIM6	7	Col II	15h	389	regulation of response to endoplasmic reticulum stress	1.40178	NA
GO:0036293	response to decreased oxygen levels	15/365	330/18805	0.0454545	2.34184	3.45985	0.00209723	0.0396479	0.0350725	ACAA2/ADAM15/BNIP3/CD24/COMT/DDIT4/FAM162A/HK2/HSP90B1/NDRG1/NFE2L2/SOX4/TFRC/TMBIM6/ZFP36L1	15	Col II	15h	389	response to decreased oxygen levels	1.40178	NA
GO:0030890	positive regulation of B cell proliferation	5/365	47/18805	0.106383	5.48091	4.32726	0.0021059	0.0396479	0.0350725	CD81/CDKN1A/MIF/PELI1/TFRC	5	Col II	15h	389	positive regulation of b cell proliferation	1.40178	NA
GO:0042771	intrinsic apoptotic signaling pathway in response to DNA damage by p53 class mediator	5/365	47/18805	0.106383	5.48091	4.32726	0.0021059	0.0396479	0.0350725	CDKN1A/DDIT4/HNRNPK/MIF/RPL26	5	Col II	15h	389	intrinsic apoptotic signaling pathway in response to dna damage by p53 class mediator	1.40178	DNA damage / repair
GO:1905521	regulation of macrophage migration	5/365	47/18805	0.106383	5.48091	4.32726	0.0021059	0.0396479	0.0350725	CD81/CD9/DDT/MDK/MIF	5	Col II	15h	389	regulation of macrophage migration	1.40178	NA
GO:0048388	endosomal lumen acidification	3/365	14/18805	0.214286	11.0401	5.28712	0.00225163	0.041938	0.0370983	ATP6AP2/ATP6V0B/ATP6V0C	3	Col II	15h	389	endosomal lumen acidification	1.37739	NA
GO:0051444	negative regulation of ubiquitin-protein transferase activity	3/365	14/18805	0.214286	11.0401	5.28712	0.00225163	0.041938	0.0370983	RPL11/RPL23/RPS7	3	Col II	15h	389	negative regulation of ubiquitin-protein transferase activity	1.37739	NA
GO:0001914	regulation of T cell mediated cytotoxicity	5/365	48/18805	0.104167	5.36672	4.26173	0.00231398	0.0426433	0.0377222	B2M/HLA-C/HLA-G/NECTIN2/STX7	5	Col II	15h	389	regulation of t cell mediated cytotoxicity	1.37015	NA
GO:1902108	regulation of mitochondrial membrane permeability involved in apoptotic process	5/365	48/18805	0.104167	5.36672	4.26173	0.00231398	0.0426433	0.0377222	ACAA2/ATP5IF1/BNIP3/HSPA1A/SLC25A5	5	Col II	15h	389	regulation of mitochondrial membrane permeability involved in apoptotic process	1.37015	Mitochondrial metabolism
GO:0030641	regulation of cellular pH	7/365	94/18805	0.0744681	3.83664	3.87891	0.00236314	0.0433201	0.0383209	ATP5F1B/ATP6AP2/ATP6V0B/ATP6V0C/ATP6V0E1/GRN/LAMP1	7	Col II	15h	389	regulation of cellular ph	1.36331	NA
GO:0071826	protein-RNA complex organization	12/365	237/18805	0.0506329	2.60864	3.50623	0.00238767	0.0435407	0.038516	EIF2S2/HSP90AA1/HSP90AB1/RPL11/RPL38/RPS14/RPS15/RPS19/RPS27/RPS28/RPSA/SF3B6	12	Col II	15h	389	protein-rna complex organization	1.36111	NA
GO:0090316	positive regulation of intracellular protein transport	7/365	95/18805	0.0736842	3.79625	3.84408	0.00250958	0.0454404	0.0401964	ANP32B/CD81/ERGIC3/HSP90AA1/OAZ1/TPR/YWHAE	7	Col II	15h	389	positive regulation of intracellular protein transport	1.34256	NA
GO:1905710	positive regulation of membrane permeability	5/365	49/18805	0.102041	5.2572	4.198	0.00253661	0.0454404	0.0401964	ACAA2/ATP5IF1/BNIP3/HSPA1A/SLC25A5	5	Col II	15h	389	positive regulation of membrane permeability	1.34256	NA
GO:0031343	positive regulation of cell killing	6/365	71/18805	0.084507	4.35385	3.98335	0.00254404	0.0454404	0.0401964	B2M/HLA-C/HLA-G/LAMP1/NECTIN2/STX7	6	Col II	15h	389	positive regulation of cell killing	1.34256	NA
GO:0048002	antigen processing and presentation of peptide antigen	6/365	71/18805	0.084507	4.35385	3.98335	0.00254404	0.0454404	0.0401964	B2M/CALR/CTSE/HLA-C/HLA-G/SAR1B	6	Col II	15h	389	antigen processing and presentation of peptide antigen	1.34256	NA
GO:0022409	positive regulation of cell-cell adhesion	15/365	337/18805	0.0445104	2.2932	3.37025	0.00256243	0.0455354	0.0402805	ACTB/ANXA1/B2M/CD24/CD55/CD81/HLA-G/IGFBP2/IL2RG/MDK/PCK1/RPS3/SELENOK/SOX4/TFRC	15	Col II	15h	389	positive regulation of cell-cell adhesion	1.34165	NA
GO:0000423	mitophagy	7/365	96/18805	0.0729167	3.75671	3.80971	0.00266289	0.0470804	0.0416472	ATP5IF1/BNIP3/GABARAPL2/HK2/SLC25A5/SQSTM1/UBE2A	7	Col II	15h	389	mitophagy	1.32716	NA
GO:0032386	regulation of intracellular transport	13/365	273/18805	0.047619	2.45336	3.40318	0.00273473	0.0481063	0.0425547	ANP32B/ANXA2/ARFIP1/CD81/ERGIC3/HSP90AA1/LAMP1/OAZ1/PPP1CC/SUMO1/TPR/TXN/YWHAE	13	Col II	15h	389	regulation of intracellular transport	1.3178	NA
GO:0006620	post-translational protein targeting to endoplasmic reticulum membrane	3/365	15/18805	0.2	10.3041	5.07164	0.00277431	0.0483147	0.042739	HSPA5/SEC61B/SEC61G	3	Col II	15h	389	post-translational protein targeting to endoplasmic reticulum membrane	1.31592	Transcription / translation
GO:1901029	negative regulation of mitochondrial outer membrane permeabilization involved in apoptotic signaling pathway	3/365	15/18805	0.2	10.3041	5.07164	0.00277431	0.0483147	0.042739	ACAA2/HSPA1A/SLC25A5	3	Col II	15h	389	negative regulation of mitochondrial outer membrane permeabilization involved in apoptotic signaling pathway	1.31592	Mitochondrial metabolism
GO:0065002	intracellular protein transmembrane transport	4/365	31/18805	0.129032	6.64781	4.42766	0.00290302	0.0502347	0.0444375	HSPA5/SEC61B/SEC61G/TRAM1	4	Col II	15h	389	intracellular protein transmembrane transport	1.299	NA
GO:0033157	regulation of intracellular protein transport	9/365	152/18805	0.0592105	3.05056	3.57117	0.00292248	0.0502347	0.0444375	ANP32B/CD81/ERGIC3/HSP90AA1/OAZ1/SUMO1/TPR/TXN/YWHAE	9	Col II	15h	389	regulation of intracellular protein transport	1.299	NA
GO:0071806	protein transmembrane transport	6/365	73/18805	0.0821918	4.23457	3.89562	0.00292783	0.0502347	0.0444375	HSPA5/ROMO1/SEC61B/SEC61G/TOMM20/TRAM1	6	Col II	15h	389	protein transmembrane transport	1.299	NA
GO:1903146	regulation of autophagy of mitochondrion	5/365	51/18805	0.0980392	5.05103	4.07563	0.00302786	0.0516963	0.0457304	ATP5IF1/BNIP3/HK2/SLC25A5/UBE2A	5	Col II	15h	389	regulation of autophagy of mitochondrion	1.28654	Mitochondrial metabolism
GO:0051223	regulation of protein transport	18/365	449/18805	0.0400891	2.06541	3.21472	0.00311944	0.0530001	0.0468838	ANP32B/ARFIP1/BSG/CD81/ERGIC3/HMGCR/HSP90AA1/NDFIP1/OAZ1/RAB11FIP1/RACK1/SELENOK/SERP1/SOX4/SUMO1/TPR/TXN/YWHAE	18	Col II	15h	389	regulation of protein transport	1.27572	NA
GO:0002697	regulation of immune effector process	17/365	414/18805	0.0410628	2.11558	3.22915	0.003158	0.0533948	0.0472329	ANXA1/B2M/CD55/CD81/GRN/HLA-C/HLA-G/IL2RG/LAMP1/MIF/NDFIP1/NECTIN2/PCK1/RPS19/STX7/TFRC/TMBIM6	17	Col II	15h	389	regulation of immune effector process	1.2725	NA
GO:0006613	cotranslational protein targeting to membrane	4/365	32/18805	0.125	6.44007	4.33315	0.00326765	0.0549818	0.0486368	ARL6IP1/SEC61B/SRP9/TRAM1	4	Col II	15h	389	cotranslational protein targeting to membrane	1.25978	Transcription / translation
GO:0002705	positive regulation of leukocyte mediated immunity	9/365	155/18805	0.0580645	2.99152	3.50269	0.00332933	0.0552975	0.0489161	B2M/CD55/CD81/HLA-C/HLA-G/LAMP1/NECTIN2/STX7/TFRC	9	Col II	15h	389	positive regulation of leukocyte mediated immunity	1.25729	NA
GO:0051881	regulation of mitochondrial membrane potential	6/365	75/18805	0.08	4.12164	3.81098	0.00335335	0.0552975	0.0489161	ARL6IP5/ATP5IF1/BNIP3/NDUFC2/RACK1/UBB	6	Col II	15h	389	regulation of mitochondrial membrane potential	1.25729	Mitochondrial metabolism
GO:0002428	antigen processing and presentation of peptide antigen via MHC class Ib	3/365	16/18805	0.1875	9.6601	4.87554	0.0033658	0.0552975	0.0489161	B2M/HLA-C/HLA-G	3	Col II	15h	389	antigen processing and presentation of peptide antigen via mhc class ib	1.25729	NA
GO:0008298	intracellular mRNA localization	3/365	16/18805	0.1875	9.6601	4.87554	0.0033658	0.0552975	0.0489161	HNRNPAB/STAU1/ZFP36L1	3	Col II	15h	389	intracellular mrna localization	1.25729	Transcription / translation
GO:1900120	regulation of receptor binding	3/365	16/18805	0.1875	9.6601	4.87554	0.0033658	0.0552975	0.0489161	ADAM15/ANXA2/B2M	3	Col II	15h	389	regulation of receptor binding	1.25729	NA
GO:0051099	positive regulation of binding	7/365	102/18805	0.0686275	3.53572	3.61275	0.0037392	0.0611439	0.0540877	ANXA2/B2M/IL32/LAMTOR5/RALB/RPL11/TXN	7	Col II	15h	389	positive regulation of binding	1.21365	NA
GO:0002819	regulation of adaptive immune response	11/365	219/18805	0.0502283	2.58779	3.32517	0.00379467	0.061761	0.0546336	ANXA1/B2M/CD55/CD81/HLA-C/HLA-G/IRF1/NDFIP1/NECTIN2/STX7/TFRC	11	Col II	15h	389	regulation of adaptive immune response	1.20929	NA
GO:0002824	positive regulation of adaptive immune response based on somatic recombination of immune receptors built from immunoglobulin superfamily domains	8/365	130/18805	0.0615385	3.1705	3.49375	0.00389496	0.0630984	0.0558167	B2M/CD55/CD81/HLA-C/HLA-G/NECTIN2/STX7/TFRC	8	Col II	15h	389	positive regulation of adaptive immune response based on somatic recombination of immune receptors built from immunoglobulin superfamily domains	1.19998	NA
GO:0002679	respiratory burst involved in defense response	3/365	17/18805	0.176471	9.09186	4.69595	0.00402876	0.0640738	0.0566795	GRN/RPS19/SELENOK	3	Col II	15h	389	respiratory burst involved in defense response	1.19332	NA
GO:0010958	regulation of amino acid import across plasma membrane	3/365	17/18805	0.176471	9.09186	4.69595	0.00402876	0.0640738	0.0566795	ARL6IP1/ARL6IP5/SLC38A1	3	Col II	15h	389	regulation of amino acid import across plasma membrane	1.19332	NA
GO:1902165	regulation of intrinsic apoptotic signaling pathway in response to DNA damage by p53 class mediator	3/365	17/18805	0.176471	9.09186	4.69595	0.00402876	0.0640738	0.0566795	HNRNPK/MIF/RPL26	3	Col II	15h	389	regulation of intrinsic apoptotic signaling pathway in response to dna damage by p53 class mediator	1.19332	DNA damage / repair
GO:1903789	regulation of amino acid transmembrane transport	3/365	17/18805	0.176471	9.09186	4.69595	0.00402876	0.0640738	0.0566795	ARL6IP1/ARL6IP5/SLC38A1	3	Col II	15h	389	regulation of amino acid transmembrane transport	1.19332	NA
GO:0019068	virion assembly	4/365	34/18805	0.117647	6.06124	4.1557	0.00408799	0.0644275	0.0569924	CHMP2B/PDCD6IP/SPCS1/VPS37B	4	Col II	15h	389	virion assembly	1.19093	NA
GO:0090151	establishment of protein localization to mitochondrial membrane	4/365	34/18805	0.117647	6.06124	4.1557	0.00408799	0.0644275	0.0569924	HSP90AA1/NDUFA13/ROMO1/TOMM20	4	Col II	15h	389	establishment of protein localization to mitochondrial membrane	1.19093	Mitochondrial metabolism
GO:0009408	response to heat	7/365	104/18805	0.0673077	3.46773	3.55036	0.00416279	0.0653108	0.0577738	CDKN1A/HSP90AA1/HSP90AB1/HSPA1A/SUMO1/TPR/YWHAE	7	Col II	15h	389	response to heat	1.18501	NA
GO:0034504	protein localization to nucleus	14/365	322/18805	0.0434783	2.24002	3.15764	0.00432433	0.0675409	0.0597465	CALR/CDKN1A/HSP90AA1/LAMTOR5/PTTG1IP/RPL11/RPL23/SQSTM1/SUMO1/TFRC/TPR/TXN/YWHAE/YWHAZ	14	Col II	15h	389	protein localization to nucleus	1.17043	NA
GO:0045862	positive regulation of proteolysis	11/365	223/18805	0.0493274	2.54137	3.25765	0.00434646	0.0675835	0.0597842	ANXA2/ATP5IF1/CLDN4/EFNA1/ELOB/GRN/HSPA1A/NFE2L2/PERP/RACK1/SUMO1	11	Col II	15h	389	positive regulation of proteolysis	1.17016	NA
GO:1903322	positive regulation of protein modification by small protein conjugation or removal	8/365	133/18805	0.0601504	3.09898	3.41767	0.00447055	0.0692041	0.0612178	BIRC3/HSPA5/NDFIP1/PELI1/PTTG1IP/RPS2/UBB/UBE2V1	8	Col II	15h	389	positive regulation of protein modification by small protein conjugation or removal	1.15987	NA
GO:0000462	maturation of SSU-rRNA from tricistronic rRNA transcript (SSU-rRNA, 5.8S rRNA, LSU-rRNA)	4/365	35/18805	0.114286	5.88806	4.07221	0.00454594	0.0698319	0.0617731	RPS16/RPS19/RPS21/RPS8	4	Col II	15h	389	maturation of ssu-rrna from tricistronic rrna transcript (ssu-rrna, 5.8s rrna, lsu-rrna)	1.15595	Transcription / translation
GO:2000059	negative regulation of ubiquitin-dependent protein catabolic process	5/365	56/18805	0.0892857	4.60005	3.79581	0.0045512	0.0698319	0.0617731	CSNK2A1/HSP90AB1/RPL11/RPL23/RPS7	5	Col II	15h	389	negative regulation of ubiquitin-dependent protein catabolic process	1.15595	NA
GO:0002709	regulation of T cell mediated immunity	7/365	106/18805	0.0660377	3.4023	3.48949	0.00462174	0.0702044	0.0621026	B2M/CD55/CD81/HLA-C/HLA-G/NECTIN2/STX7	7	Col II	15h	389	regulation of t cell mediated immunity	1.15364	NA
GO:0006885	regulation of pH	7/365	106/18805	0.0660377	3.4023	3.48949	0.00462174	0.0702044	0.0621026	ATP5F1B/ATP6AP2/ATP6V0B/ATP6V0C/ATP6V0E1/GRN/LAMP1	7	Col II	15h	389	regulation of ph	1.15364	NA
GO:0045619	regulation of lymphocyte differentiation	11/365	225/18805	0.0488889	2.51878	3.22445	0.00464533	0.0702044	0.0621026	ACTB/ANXA1/HLA-G/IL2RG/IRF1/MDK/NDFIP1/PCK1/SOX4/ZFP36L1/ZFP36L2	11	Col II	15h	389	regulation of lymphocyte differentiation	1.15364	NA
GO:0002698	negative regulation of immune effector process	8/365	134/18805	0.0597015	3.07585	3.39279	0.00467626	0.0702044	0.0621026	ANXA1/CD55/GRN/HLA-G/NDFIP1/NECTIN2/RPS19/TMBIM6	8	Col II	15h	389	negative regulation of immune effector process	1.15364	NA
GO:1901875	positive regulation of post-translational protein modification	8/365	134/18805	0.0597015	3.07585	3.39279	0.00467626	0.0702044	0.0621026	BIRC3/HSPA5/NDFIP1/PELI1/PTTG1IP/RPS2/UBB/UBE2V1	8	Col II	15h	389	positive regulation of post-translational protein modification	1.15364	Transcription / translation
GO:0031669	cellular response to nutrient levels	12/365	258/18805	0.0465116	2.3963	3.1772	0.00472706	0.0706624	0.0625078	CDKN1A/CDKN2B/COMT/DAP/GABARAPL2/HSPA5/NFE2L2/PCK1/PLIN3/RALB/SAR1B/YWHAZ	12	Col II	15h	389	cellular response to nutrient levels	1.15081	NA
GO:0008637	apoptotic mitochondrial changes	7/365	107/18805	0.0654206	3.3705	3.4596	0.00486504	0.0724142	0.0640574	ACAA2/ATP5IF1/BNIP3/FAM162A/HK2/HSPA1A/SLC25A5	7	Col II	15h	389	apoptotic mitochondrial changes	1.14018	Mitochondrial metabolism
GO:1903036	positive regulation of response to wounding	6/365	81/18805	0.0740741	3.81634	3.57371	0.00490721	0.07248	0.0641156	ANXA1/CLDN4/GRN/MDK/NFE2L2/OCLN	6	Col II	15h	389	positive regulation of response to wounding	1.13978	Wound repair / regeneration
GO:0071385	cellular response to glucocorticoid stimulus	5/365	57/18805	0.0877193	4.51935	3.7438	0.00491108	0.07248	0.0641156	ANXA1/DDIT4/PCK1/ZFP36L1/ZFP36L2	5	Col II	15h	389	cellular response to glucocorticoid stimulus	1.13978	NA
GO:0051438	regulation of ubiquitin-protein transferase activity	4/365	36/18805	0.111111	5.72451	3.99189	0.00503719	0.0740275	0.0654845	RPL11/RPL23/RPS2/RPS7	4	Col II	15h	389	regulation of ubiquitin-protein transferase activity	1.13061	NA
GO:0002821	positive regulation of adaptive immune response	8/365	136/18805	0.0588235	3.03062	3.34371	0.0051094	0.0742728	0.0657016	B2M/CD55/CD81/HLA-C/HLA-G/NECTIN2/STX7/TFRC	8	Col II	15h	389	positive regulation of adaptive immune response	1.12917	NA
GO:0051384	response to glucocorticoid	8/365	136/18805	0.0588235	3.03062	3.34371	0.0051094	0.0742728	0.0657016	ANXA1/CDKN1A/COMT/DDIT4/IGFBP2/PCK1/ZFP36L1/ZFP36L2	8	Col II	15h	389	response to glucocorticoid	1.12917	NA
GO:0006626	protein targeting to mitochondrion	7/365	108/18805	0.0648148	3.33929	3.43006	0.00511785	0.0742728	0.0657016	ATP5IF1/HSP90AA1/LMAN1/NDUFA13/ROMO1/TOMM20/UBL5	7	Col II	15h	389	protein targeting to mitochondrion	1.12917	Mitochondrial metabolism
GO:2001233	regulation of apoptotic signaling pathway	16/365	399/18805	0.0401003	2.06599	3.02796	0.00516634	0.0746654	0.0660488	ACAA2/ACSL5/CSNK2A1/HNRNPK/HSPA1A/MIF/NFE2L2/PTTG1IP/RACK1/RPL26/RPS3/RPS7/SERINC3/SLC25A5/TMBIM6/UBB	16	Col II	15h	389	regulation of apoptotic signaling pathway	1.12688	NA
GO:0042246	tissue regeneration	6/365	82/18805	0.0731707	3.7698	3.53637	0.0052102	0.0749882	0.0663344	ADAM15/ANXA1/CD81/CD9/CDKN1A/MDK	6	Col II	15h	389	tissue regeneration	1.12501	Wound repair / regeneration
GO:0045010	actin nucleation	5/365	58/18805	0.0862069	4.44143	3.69299	0.00529068	0.0758331	0.0670817	ARFIP1/ARPC1A/ARPC1B/ARPC3/NCKAP1	5	Col II	15h	389	actin nucleation	1.12014	NA
GO:1904951	positive regulation of establishment of protein localization	14/365	331/18805	0.0422961	2.17912	3.04496	0.00549079	0.0780755	0.0690654	ANP32B/BSG/CD81/CIB1/ERGIC3/HSP90AA1/MYO1C/OAZ1/RACK1/SERP1/SOX4/TPR/UBL5/YWHAE	14	Col II	15h	389	positive regulation of establishment of protein localization	1.10748	NA
GO:0001906	cell killing	12/365	263/18805	0.0456274	2.35075	3.10359	0.00549196	0.0780755	0.0690654	B2M/CD55/GBP3/HLA-C/HLA-G/LAMP1/LYZ/NECTIN2/ROMO1/RPL30/RPS19/STX7	12	Col II	15h	389	cell killing	1.10748	NA
GO:0046825	regulation of protein export from nucleus	4/365	37/18805	0.108108	5.56979	3.91453	0.00556278	0.0783485	0.0693069	ANP32B/TPR/TXN/YWHAE	4	Col II	15h	389	regulation of protein export from nucleus	1.10597	NA
GO:0050862	positive regulation of T cell receptor signaling pathway	3/365	19/18805	0.157895	8.13482	4.37758	0.00557865	0.0783485	0.0693069	CD81/NECTIN2/RPS3	3	Col II	15h	389	positive regulation of t cell receptor signaling pathway	1.10597	NA
GO:1904666	regulation of ubiquitin protein ligase activity	3/365	19/18805	0.157895	8.13482	4.37758	0.00557865	0.0783485	0.0693069	RPL11/RPL23/RPS7	3	Col II	15h	389	regulation of ubiquitin protein ligase activity	1.10597	NA
GO:0031341	regulation of cell killing	7/365	110/18805	0.0636364	3.27858	3.37201	0.00565295	0.0790732	0.069948	B2M/CD55/HLA-C/HLA-G/LAMP1/NECTIN2/STX7	7	Col II	15h	389	regulation of cell killing	1.10197	NA
GO:0001913	T cell mediated cytotoxicity	5/365	59/18805	0.0847458	4.36615	3.64331	0.00569057	0.079281	0.0701318	B2M/HLA-C/HLA-G/NECTIN2/STX7	5	Col II	15h	389	t cell mediated cytotoxicity	1.10083	NA
GO:0042594	response to starvation	11/365	232/18805	0.0474138	2.44278	3.11097	0.00582202	0.0806985	0.0713857	CDKN1A/COMT/DAP/GABARAPL2/HSPA5/NFE2L2/PCK1/PLIN3/RALB/SAR1B/YWHAZ	11	Col II	15h	389	response to starvation	1.09313	NA
GO:0002706	regulation of lymphocyte mediated immunity	10/365	200/18805	0.05	2.57603	3.1525	0.00583865	0.0806985	0.0713857	B2M/CD55/CD81/HLA-C/HLA-G/LAMP1/NDFIP1/NECTIN2/STX7/TFRC	10	Col II	15h	389	regulation of lymphocyte mediated immunity	1.09313	NA
GO:0007040	lysosome organization	7/365	111/18805	0.0630631	3.24904	3.34348	0.00593569	0.0813938	0.0720007	ATP6AP2/ATP6V0B/ATP6V0C/CHMP2B/GRN/LAMP1/SCARB2	7	Col II	15h	389	lysosome organization	1.08941	NA
GO:0080171	lytic vacuole organization	7/365	111/18805	0.0630631	3.24904	3.34348	0.00593569	0.0813938	0.0720007	ATP6AP2/ATP6V0B/ATP6V0C/CHMP2B/GRN/LAMP1/SCARB2	7	Col II	15h	389	lytic vacuole organization	1.08941	NA
GO:0032388	positive regulation of intracellular transport	8/365	140/18805	0.0571429	2.94403	3.24821	0.00606712	0.0828697	0.0733064	ANP32B/ANXA2/CD81/ERGIC3/HSP90AA1/OAZ1/TPR/YWHAE	8	Col II	15h	389	positive regulation of intracellular transport	1.0816	NA
GO:0045589	regulation of regulatory T cell differentiation	4/365	38/18805	0.105263	5.42322	3.83993	0.00612375	0.0829924	0.0734148	HLA-G/IL2RG/IRF1/MDK	4	Col II	15h	389	regulation of regulatory t cell differentiation	1.08096	NA
GO:1902229	regulation of intrinsic apoptotic signaling pathway in response to DNA damage	4/365	38/18805	0.105263	5.42322	3.83993	0.00612375	0.0829924	0.0734148	HNRNPK/MIF/RPL26/RPS3	4	Col II	15h	389	regulation of intrinsic apoptotic signaling pathway in response to dna damage	1.08096	DNA damage / repair
GO:0046827	positive regulation of protein export from nucleus	3/365	20/18805	0.15	7.72808	4.23537	0.0064698	0.0873423	0.0772627	ANP32B/TPR/YWHAE	3	Col II	15h	389	positive regulation of protein export from nucleus	1.05878	NA
GO:0050871	positive regulation of B cell activation	6/365	86/18805	0.0697674	3.59446	3.3927	0.00656048	0.0882245	0.0780432	CD81/CDKN1A/IL2RG/MIF/PELI1/TFRC	6	Col II	15h	389	positive regulation of b cell activation	1.05441	NA
GO:0002822	regulation of adaptive immune response based on somatic recombination of immune receptors built from immunoglobulin superfamily domains	10/365	204/18805	0.0490196	2.52552	3.08216	0.0066839	0.0895386	0.0792056	ANXA1/B2M/CD55/CD81/HLA-C/HLA-G/NDFIP1/NECTIN2/STX7/TFRC	10	Col II	15h	389	regulation of adaptive immune response based on somatic recombination of immune receptors built from immunoglobulin superfamily domains	1.04799	NA
GO:0048872	homeostasis of number of cells	14/365	339/18805	0.0412979	2.12769	2.94778	0.006729	0.0897973	0.0794345	ANXA1/ATP5IF1/B2M/HSPA1A/ISG15/MIF/OCIAD2/RPS14/RPS19/RPS24/RPS6/SLC25A5/SOX4/ZFP36L1	14	Col II	15h	389	homeostasis of number of cells	1.04674	NA
GO:0031334	positive regulation of protein-containing complex assembly	10/365	205/18805	0.0487805	2.5132	3.06484	0.00690935	0.0918522	0.0812522	BAIAP2L1/HSP90AA1/HSPA1A/ISG15/NCKAP1/OCLN/RACK1/RPS3/SUMO1/TFRC	10	Col II	15h	389	positive regulation of protein-containing complex assembly	1.03691	NA
GO:0072665	protein localization to vacuole	6/365	88/18805	0.0681818	3.51276	3.32404	0.00732336	0.0969857	0.0857933	CD81/LAMTOR4/LAMTOR5/SCARB2/SQSTM1/VPS37B	6	Col II	15h	389	protein localization to vacuole	1.01329	NA
GO:0006677	glycosylceramide metabolic process	3/365	21/18805	0.142857	7.36008	4.10269	0.00744088	0.0974308	0.086187	FA2H/GAL3ST1/SCARB2	3	Col II	15h	389	glycosylceramide metabolic process	1.0113	NA
GO:0046596	regulation of viral entry into host cell	3/365	21/18805	0.142857	7.36008	4.10269	0.00744088	0.0974308	0.086187	BSG/NECTIN2/TMPRSS4	3	Col II	15h	389	regulation of viral entry into host cell	1.0113	NA
GO:0090141	positive regulation of mitochondrial fission	3/365	21/18805	0.142857	7.36008	4.10269	0.00744088	0.0974308	0.086187	BNIP3/RALA/RALBP1	3	Col II	15h	389	positive regulation of mitochondrial fission	1.0113	Mitochondrial metabolism
GO:0006611	protein export from nucleus	5/365	63/18805	0.0793651	4.08893	3.45511	0.00750406	0.0975248	0.0862701	ANP32B/CALR/TPR/TXN/YWHAE	5	Col II	15h	389	protein export from nucleus	1.01089	NA
GO:1905517	macrophage migration	5/365	63/18805	0.0793651	4.08893	3.45511	0.00750406	0.0975248	0.0862701	CD81/CD9/DDT/MDK/MIF	5	Col II	15h	389	macrophage migration	1.01089	NA
GO:0070085	glycosylation	11/365	241/18805	0.0456432	2.35156	2.97098	0.00766649	0.0992654	0.0878099	ALG13/CMAS/DAD1/GAL3ST1/KRTCAP2/MAGT1/OST4/SERP1/SRD5A3/TMEM258/TMEM59	11	Col II	15h	389	glycosylation	1.0032	NA
GO:0002181	cytoplasmic translation	45/127	169/18805	0.266272	39.4272	41.3778	4.22356051655511e-61	8.04165922352093e-58	7.51793771946809e-58	CSDE1/EIF5/PABPC1/RACK1/RPL11/RPL14/RPL15/RPL17/RPL18A/RPL19/RPL21/RPL22/RPL23A/RPL26/RPL29/RPL30/RPL31/RPL32/RPL35/RPL35A/RPL37/RPL37A/RPL7/RPL7A/RPL9/RPLP0/RPS11/RPS13/RPS15A/RPS16/RPS19/RPS2/RPS21/RPS23/RPS24/RPS27A/RPS28/RPS29/RPS3/RPS3A/RPS4X/RPS7/RPS8/RPS9/UBA52	45	Col II	25h	134	cytoplasmic translation	5	Transcription / translation
GO:0042254	ribosome biogenesis	25/127	317/18805	0.0788644	11.6775	15.8094	7.79317509150603e-20	7.41910268711374e-17	6.93592583144037e-17	EIF5/ISG20/RPL11/RPL14/RPL26/RPL35/RPL35A/RPL7/RPL7A/RPLP0/RPS11/RPS13/RPS15A/RPS16/RPS19/RPS21/RPS23/RPS24/RPS27A/RPS28/RPS3A/RPS4X/RPS7/RPS8/RPS9	25	Col II	25h	134	ribosome biogenesis	5	Transcription / translation
GO:0022613	ribonucleoprotein complex biogenesis	26/127	494/18805	0.0526316	7.7932	12.6166	2.85241362844292e-16	1.81033184951844e-13	1.69243208620947e-13	EIF5/HSP90AA1/ISG20/RPL11/RPL14/RPL26/RPL35/RPL35A/RPL7/RPL7A/RPLP0/RPS11/RPS13/RPS15A/RPS16/RPS19/RPS21/RPS23/RPS24/RPS27A/RPS28/RPS3A/RPS4X/RPS7/RPS8/RPS9	26	Col II	25h	134	ribonucleoprotein complex biogenesis	5	Transcription / translation
GO:0042274	ribosomal small subunit biogenesis	15/127	108/18805	0.138889	20.5654	16.8142	6.1312312349762e-16	2.91846606784867e-13	2.72839789956441e-13	RPS11/RPS13/RPS15A/RPS16/RPS19/RPS21/RPS23/RPS24/RPS27A/RPS28/RPS3A/RPS4X/RPS7/RPS8/RPS9	15	Col II	25h	134	ribosomal small subunit biogenesis	5	Transcription / translation
GO:0009060	aerobic respiration	15/127	201/18805	0.0746269	11.0501	11.8121	6.56030796326056e-12	2.49816527240962e-09	2.33546963492076e-09	ATP5F1C/ATP5IF1/ATP5MF/ATP5PD/ATP5PF/BLOC1S1/COX5A/COX6C/COX7B/IDH1/NDUFA13/NDUFB4/SUCLG2/TMEM135/UQCRQ	15	Col II	25h	134	aerobic respiration	5	Mitochondrial metabolism
GO:0006364	rRNA processing	15/127	222/18805	0.0675676	10.0048	11.1289	2.7252209875777e-11	8.64803460057989e-09	8.08482226314717e-09	ISG20/RPL11/RPL14/RPL26/RPL35/RPL35A/RPL7/RPL7A/RPS16/RPS19/RPS21/RPS24/RPS28/RPS7/RPS8	15	Col II	25h	134	rrna processing	5	Transcription / translation
GO:0045333	cellular respiration	15/127	245/18805	0.0612245	9.06556	10.4783	1.100079668356e-10	2.99221669792832e-08	2.79734544239097e-08	ATP5F1C/ATP5IF1/ATP5MF/ATP5PD/ATP5PF/BLOC1S1/COX5A/COX6C/COX7B/IDH1/NDUFA13/NDUFB4/SUCLG2/TMEM135/UQCRQ	15	Col II	25h	134	cellular respiration	5	Mitochondrial metabolism
GO:0016072	rRNA metabolic process	15/127	265/18805	0.0566038	8.38137	9.97854	3.29796363080102e-10	7.84915344130642e-08	7.33796907853226e-08	ISG20/RPL11/RPL14/RPL26/RPL35/RPL35A/RPL7/RPL7A/RPS16/RPS19/RPS21/RPS24/RPS28/RPS7/RPS8	15	Col II	25h	134	rrna metabolic process	5	Transcription / translation
GO:0006119	oxidative phosphorylation	12/127	151/18805	0.0794702	11.7672	10.9539	4.50106030250845e-10	9.52224312886231e-08	8.90209704273893e-08	ATP5F1C/ATP5IF1/ATP5MF/ATP5PD/ATP5PF/COX5A/COX6C/COX7B/NDUFA13/NDUFB4/TMEM135/UQCRQ	12	Col II	25h	134	oxidative phosphorylation	5	Mitochondrial metabolism
GO:0015980	energy derivation by oxidation of organic compounds	15/127	352/18805	0.0426136	6.30984	8.29241	1.57874335970411e-08	3.00592735687662e-06	2.81016318027331e-06	ATP5F1C/ATP5IF1/ATP5MF/ATP5PD/ATP5PF/BLOC1S1/COX5A/COX6C/COX7B/IDH1/NDUFA13/NDUFB4/SUCLG2/TMEM135/UQCRQ	15	Col II	25h	134	energy derivation by oxidation of organic compounds	5	NA
GO:1902600	proton transmembrane transport	11/127	190/18805	0.0578947	8.57252	8.65063	6.73426860705966e-08	1.16564067525833e-05	1.08972710186965e-05	ATP5F1C/ATP5MF/ATP5PD/ATP5PF/ATP6V0E1/COX5A/COX7B/NDUFB4/RNASEK/SLC25A3/SLC25A5	11	Col II	25h	134	proton transmembrane transport	4.93344	NA
GO:0042273	ribosomal large subunit biogenesis	7/127	65/18805	0.107692	15.9461	9.95317	2.7286006300032e-07	4.32937966627175e-05	4.04742426783808e-05	RPL11/RPL14/RPL26/RPL35/RPL35A/RPL7/RPL7A	7	Col II	25h	134	ribosomal large subunit biogenesis	4.36357	Transcription / translation
GO:0042776	proton motive force-driven mitochondrial ATP synthesis	7/127	68/18805	0.102941	15.2426	9.70186	3.73642304754552e-07	5.47242267886667e-05	5.11602540356233e-05	ATP5F1C/ATP5IF1/ATP5MF/ATP5PD/ATP5PF/NDUFA13/NDUFB4	7	Col II	25h	134	proton motive force-driven mitochondrial atp synthesis	4.26182	Mitochondrial metabolism
GO:0015986	proton motive force-driven ATP synthesis	7/127	77/18805	0.0909091	13.461	9.0347	8.81423797895049e-07	0.000119874	0.000112067	ATP5F1C/ATP5IF1/ATP5MF/ATP5PD/ATP5PF/NDUFA13/NDUFB4	7	Col II	25h	134	proton motive force-driven atp synthesis	3.92128	Mitochondrial metabolism
GO:0006091	generation of precursor metabolites and energy	15/127	484/18805	0.0309917	4.58897	6.59599	9.65172114849187e-07	0.000122513	0.000114534	ATP5F1C/ATP5IF1/ATP5MF/ATP5PD/ATP5PF/BLOC1S1/COX5A/COX6C/COX7B/IDH1/NDUFA13/NDUFB4/SUCLG2/TMEM135/UQCRQ	15	Col II	25h	134	generation of precursor metabolites and energy	3.91182	NA
GO:0006754	ATP biosynthetic process	7/127	100/18805	0.07	10.365	7.74264	5.16046613594071e-06	0.000614095	0.000574102	ATP5F1C/ATP5IF1/ATP5MF/ATP5PD/ATP5PF/NDUFA13/NDUFB4	7	Col II	25h	134	atp biosynthetic process	3.21176	NA
GO:0009206	purine ribonucleoside triphosphate biosynthetic process	7/127	111/18805	0.0630631	9.3378	7.2648	1.02977683095536e-05	0.00115335	0.00107824	ATP5F1C/ATP5IF1/ATP5MF/ATP5PD/ATP5PF/NDUFA13/NDUFB4	7	Col II	25h	134	purine ribonucleoside triphosphate biosynthetic process	2.93804	NA
GO:0009145	purine nucleoside triphosphate biosynthetic process	7/127	112/18805	0.0625	9.25443	7.22468	1.0923234402716e-05	0.00115544	0.00108019	ATP5F1C/ATP5IF1/ATP5MF/ATP5PD/ATP5PF/NDUFA13/NDUFB4	7	Col II	25h	134	purine nucleoside triphosphate biosynthetic process	2.93725	NA
GO:0009201	ribonucleoside triphosphate biosynthetic process	7/127	117/18805	0.0598291	8.85894	7.03133	1.45426210301412e-05	0.00145732	0.00136241	ATP5F1C/ATP5IF1/ATP5MF/ATP5PD/ATP5PF/NDUFA13/NDUFB4	7	Col II	25h	134	ribonucleoside triphosphate biosynthetic process	2.83644	NA
GO:0070972	protein localization to endoplasmic reticulum	6/127	83/18805	0.0722892	10.7039	7.30587	2.07894411659749e-05	0.00197915	0.00185026	INSIG1/KDELR2/RTN4/SEC61G/SRP14/YWHAE	6	Col II	25h	134	protein localization to endoplasmic reticulum	2.70352	NA
GO:0009142	nucleoside triphosphate biosynthetic process	7/127	125/18805	0.056	8.29197	6.74486	2.23631118726293e-05	0.00199748	0.00186739	ATP5F1C/ATP5IF1/ATP5MF/ATP5PD/ATP5PF/NDUFA13/NDUFB4	7	Col II	25h	134	nucleoside triphosphate biosynthetic process	2.69952	NA
GO:0009260	ribonucleotide biosynthetic process	8/127	173/18805	0.0462428	6.84721	6.37094	2.308007945559e-05	0.00199748	0.00186739	ATP5F1C/ATP5IF1/ATP5MF/ATP5PD/ATP5PF/CMPK1/NDUFA13/NDUFB4	8	Col II	25h	134	ribonucleotide biosynthetic process	2.69952	NA
GO:0046390	ribose phosphate biosynthetic process	8/127	180/18805	0.0444444	6.58093	6.20378	3.06755546366902e-05	0.00239859	0.00224238	ATP5F1C/ATP5IF1/ATP5MF/ATP5PD/ATP5PF/CMPK1/NDUFA13/NDUFB4	8	Col II	25h	134	ribose phosphate biosynthetic process	2.62004	NA
GO:1901798	positive regulation of signal transduction by p53 class mediator	4/127	27/18805	0.148148	21.9364	8.9768	3.08684248897688e-05	0.00239859	0.00224238	RPL11/RPL26/RPL37/RPS7	4	Col II	25h	134	positive regulation of signal transduction by p53 class mediator	2.62004	NA
GO:0030490	maturation of SSU-rRNA	5/127	54/18805	0.0925926	13.7103	7.7126	3.14940445606625e-05	0.00239859	0.00224238	RPS16/RPS19/RPS21/RPS28/RPS8	5	Col II	25h	134	maturation of ssu-rrna	2.62004	Transcription / translation
GO:0031396	regulation of protein ubiquitination	8/127	201/18805	0.039801	5.89337	5.75128	6.70269098362978e-05	0.00490843	0.00458876	HSP90AA1/RPL11/RPS2/RPS3/RPS7/SQSTM1/TSPO/UBE2V1	8	Col II	25h	134	regulation of protein ubiquitination	2.30906	NA
GO:0000462	maturation of SSU-rRNA from tricistronic rRNA transcript (SSU-rRNA, 5.8S rRNA, LSU-rRNA)	4/127	35/18805	0.114286	16.9224	7.77449	8.83266704441039e-05	0.00622867	0.00582302	RPS16/RPS19/RPS21/RPS8	4	Col II	25h	134	maturation of ssu-rrna from tricistronic rrna transcript (ssu-rrna, 5.8s rrna, lsu-rrna)	2.2056	Transcription / translation
GO:0009152	purine ribonucleotide biosynthetic process	7/127	157/18805	0.044586	6.60189	5.81206	9.56047226194041e-05	0.00650112	0.00607773	ATP5F1C/ATP5IF1/ATP5MF/ATP5PD/ATP5PF/NDUFA13/NDUFB4	7	Col II	25h	134	purine ribonucleotide biosynthetic process	2.18701	NA
GO:0006605	protein targeting	10/127	339/18805	0.0294985	4.36787	5.15978	0.000102843	0.0067522	0.00631245	ATP5IF1/HSP90AA1/NDUFA13/RPL11/SDCBP/SEC61G/SQSTM1/SRP14/TSPO/YWHAE	10	Col II	25h	134	protein targeting	2.17055	NA
GO:0046034	ATP metabolic process	8/127	230/18805	0.0347826	5.15029	5.22204	0.000170493	0.0108206	0.0101159	ATP5F1C/ATP5IF1/ATP5MF/ATP5PD/ATP5PF/NDUFA13/NDUFB4/TSPO	8	Col II	25h	134	atp metabolic process	1.96575	NA
GO:0009165	nucleotide biosynthetic process	8/127	234/18805	0.034188	5.06225	5.15607	0.000191779	0.0116725	0.0109123	ATP5F1C/ATP5IF1/ATP5MF/ATP5PD/ATP5PF/CMPK1/NDUFA13/NDUFB4	8	Col II	25h	134	nucleotide biosynthetic process	1.93284	NA
GO:0031397	negative regulation of protein ubiquitination	5/127	79/18805	0.0632911	9.37157	6.14837	0.000196176	0.0116725	0.0109123	RPL11/RPS3/RPS7/SQSTM1/TSPO	5	Col II	25h	134	negative regulation of protein ubiquitination	1.93284	NA
GO:1903320	regulation of protein modification by small protein conjugation or removal	8/127	243/18805	0.0329218	4.87476	5.013	0.000247742	0.014294	0.0133631	HSP90AA1/RPL11/RPS2/RPS3/RPS7/SQSTM1/TSPO/UBE2V1	8	Col II	25h	134	regulation of protein modification by small protein conjugation or removal	1.84485	NA
GO:1901873	regulation of post-translational protein modification	8/127	248/18805	0.0322581	4.77648	4.93652	0.000284207	0.0159156	0.0148791	HSP90AA1/RPL11/RPS2/RPS3/RPS7/SQSTM1/TSPO/UBE2V1	8	Col II	25h	134	regulation of post-translational protein modification	1.79818	Transcription / translation
GO:2001242	regulation of intrinsic apoptotic signaling pathway	7/127	189/18805	0.037037	5.48411	5.10888	0.000300138	0.0163275	0.0152642	ERP29/HSPB1/MUC1/RACK1/RPL26/RPS3/RPS7	7	Col II	25h	134	regulation of intrinsic apoptotic signaling pathway	1.78708	NA
GO:0009205	purine ribonucleoside triphosphate metabolic process	8/127	254/18805	0.0314961	4.66365	4.8474	0.000333647	0.0176097	0.0164629	ATP5F1C/ATP5IF1/ATP5MF/ATP5PD/ATP5PF/NDUFA13/NDUFB4/TSPO	8	Col II	25h	134	purine ribonucleoside triphosphate metabolic process	1.75425	NA
GO:1901293	nucleoside phosphate biosynthetic process	9/127	322/18805	0.0279503	4.13863	4.68428	0.000342206	0.0176097	0.0164629	ATP5F1C/ATP5IF1/ATP5MF/ATP5PD/ATP5PF/CMAS/CMPK1/NDUFA13/NDUFB4	9	Col II	25h	134	nucleoside phosphate biosynthetic process	1.75425	NA
GO:0006164	purine nucleotide biosynthetic process	7/127	198/18805	0.0353535	5.23483	4.9396	0.000397474	0.0185747	0.017365	ATP5F1C/ATP5IF1/ATP5MF/ATP5PD/ATP5PF/NDUFA13/NDUFB4	7	Col II	25h	134	purine nucleotide biosynthetic process	1.73108	NA
GO:1903321	negative regulation of protein modification by small protein conjugation or removal	5/127	92/18805	0.0543478	8.04733	5.58738	0.00039919	0.0185747	0.017365	RPL11/RPS3/RPS7/SQSTM1/TSPO	5	Col II	25h	134	negative regulation of protein modification by small protein conjugation or removal	1.73108	NA
GO:0009144	purine nucleoside triphosphate metabolic process	8/127	261/18805	0.0306513	4.53857	4.74688	0.000399981	0.0185747	0.017365	ATP5F1C/ATP5IF1/ATP5MF/ATP5PD/ATP5PF/NDUFA13/NDUFB4/TSPO	8	Col II	25h	134	purine nucleoside triphosphate metabolic process	1.73108	NA
GO:0009199	ribonucleoside triphosphate metabolic process	8/127	261/18805	0.0306513	4.53857	4.74688	0.000399981	0.0185747	0.017365	ATP5F1C/ATP5IF1/ATP5MF/ATP5PD/ATP5PF/NDUFA13/NDUFB4/TSPO	8	Col II	25h	134	ribonucleoside triphosphate metabolic process	1.73108	NA
GO:0019646	aerobic electron transport chain	5/127	93/18805	0.0537634	7.9608	5.54884	0.000419613	0.0190225	0.0177836	COX5A/COX6C/COX7B/NDUFB4/UQCRQ	5	Col II	25h	134	aerobic electron transport chain	1.72073	Mitochondrial metabolism
GO:1901874	negative regulation of post-translational protein modification	5/127	96/18805	0.0520833	7.71202	5.43658	0.000485633	0.0215034	0.0201029	RPL11/RPS3/RPS7/SQSTM1/TSPO	5	Col II	25h	134	negative regulation of post-translational protein modification	1.66749	Transcription / translation
GO:0006123	mitochondrial electron transport, cytochrome c to oxygen	3/127	24/18805	0.125	18.5089	7.07727	0.00054885	0.0237502	0.0222035	COX5A/COX6C/COX7B	3	Col II	25h	134	mitochondrial electron transport, cytochrome c to oxygen	1.62433	Mitochondrial metabolism
GO:0009141	nucleoside triphosphate metabolic process	8/127	277/18805	0.0288809	4.27641	4.52988	0.000592423	0.0248196	0.0232032	ATP5F1C/ATP5IF1/ATP5MF/ATP5PD/ATP5PF/NDUFA13/NDUFB4/TSPO	8	Col II	25h	134	nucleoside triphosphate metabolic process	1.60521	NA
GO:0042773	ATP synthesis coupled electron transport	5/127	101/18805	0.0495049	7.33024	5.25988	0.000612668	0.0248196	0.0232032	COX5A/COX6C/COX7B/NDUFB4/UQCRQ	5	Col II	25h	134	atp synthesis coupled electron transport	1.60521	Mitochondrial metabolism
GO:0042775	mitochondrial ATP synthesis coupled electron transport	5/127	101/18805	0.0495049	7.33024	5.25988	0.000612668	0.0248196	0.0232032	COX5A/COX6C/COX7B/NDUFB4/UQCRQ	5	Col II	25h	134	mitochondrial atp synthesis coupled electron transport	1.60521	Mitochondrial metabolism
GO:0000470	maturation of LSU-rRNA	3/127	26/18805	0.115385	17.0851	6.76762	0.00069813	0.0276925	0.025889	RPL35/RPL7/RPL7A	3	Col II	25h	134	maturation of lsu-rrna	1.55764	Transcription / translation
GO:0042255	ribosome assembly	4/127	60/18805	0.0666667	9.87139	5.67527	0.000722202	0.0280627	0.0262351	EIF5/RPL11/RPS19/RPS28	4	Col II	25h	134	ribosome assembly	1.55187	Transcription / translation
GO:1901796	regulation of signal transduction by p53 class mediator	5/127	106/18805	0.0471698	6.98447	5.09485	0.000763134	0.0290601	0.0271676	MUC1/RPL11/RPL26/RPL37/RPS7	5	Col II	25h	134	regulation of signal transduction by p53 class mediator	1.5367	NA
GO:0051882	mitochondrial depolarization	3/127	27/18805	0.111111	16.4523	6.62541	0.000781538	0.0291774	0.0272772	ATP5IF1/RACK1/TSPO	3	Col II	25h	134	mitochondrial depolarization	1.53495	Mitochondrial metabolism
GO:0072331	signal transduction by p53 class mediator	6/127	165/18805	0.0363636	5.3844	4.66434	0.000898316	0.0328922	0.03075	ATRX/MUC1/RPL11/RPL26/RPL37/RPS7	6	Col II	25h	134	signal transduction by p53 class mediator	1.48291	NA
GO:0006163	purine nucleotide metabolic process	10/127	448/18805	0.0223214	3.30515	4.07192	0.000932169	0.0332661	0.0310996	ATP5F1C/ATP5IF1/ATP5MF/ATP5PD/ATP5PF/IDH1/NDUFA13/NDUFB4/NQO1/TSPO	10	Col II	25h	134	purine nucleotide metabolic process	1.478	NA
GO:0009259	ribonucleotide metabolic process	9/127	371/18805	0.0242588	3.59202	4.15792	0.00094347	0.0332661	0.0310996	ATP5F1C/ATP5IF1/ATP5MF/ATP5PD/ATP5PF/CMPK1/NDUFA13/NDUFB4/TSPO	9	Col II	25h	134	ribonucleotide metabolic process	1.478	NA
GO:2001244	positive regulation of intrinsic apoptotic signaling pathway	4/127	65/18805	0.0615385	9.11205	5.40212	0.000977023	0.0338227	0.03162	RACK1/RPL26/RPS3/RPS7	4	Col II	25h	134	positive regulation of intrinsic apoptotic signaling pathway	1.47079	NA
GO:0019693	ribose phosphate metabolic process	9/127	379/18805	0.0237467	3.51619	4.08047	0.00109519	0.0372364	0.0348113	ATP5F1C/ATP5IF1/ATP5MF/ATP5PD/ATP5PF/CMPK1/NDUFA13/NDUFB4/TSPO	9	Col II	25h	134	ribose phosphate metabolic process	1.42903	NA
GO:0022904	respiratory electron transport chain	5/127	117/18805	0.042735	6.32781	4.76675	0.00118957	0.0397356	0.0371478	COX5A/COX6C/COX7B/NDUFB4/UQCRQ	5	Col II	25h	134	respiratory electron transport chain	1.40082	Mitochondrial metabolism
GO:0031400	negative regulation of protein modification process	8/127	321/18805	0.0249221	3.69024	4.00873	0.0015284	0.0490205	0.045828	GSKIP/HSPB1/RACK1/RPL11/RPS3/RPS7/SQSTM1/TSPO	8	Col II	25h	134	negative regulation of protein modification process	1.30962	NA
GO:0006413	translational initiation	5/127	124/18805	0.0403226	5.9706	4.57911	0.0015398	0.0490205	0.045828	CSDE1/EIF5/HSPB1/RPS3/RPS3A	5	Col II	25h	134	translational initiation	1.30962	Transcription / translation
GO:1902253	regulation of intrinsic apoptotic signaling pathway by p53 class mediator	3/127	34/18805	0.0882353	13.0651	5.80614	0.00154476	0.0490205	0.045828	MUC1/RPL26/RPS7	3	Col II	25h	134	regulation of intrinsic apoptotic signaling pathway by p53 class mediator	1.30962	NA
GO:0022900	electron transport chain	5/127	127/18805	0.0393701	5.82956	4.50304	0.00171104	0.0534069	0.0499287	COX5A/COX6C/COX7B/NDUFB4/UQCRQ	5	Col II	25h	134	electron transport chain	1.2724	Mitochondrial metabolism
GO:0097193	intrinsic apoptotic signaling pathway	8/127	330/18805	0.0242424	3.5896	3.91344	0.00181785	0.0551605	0.0515681	ERP29/GSKIP/HSPB1/MUC1/RACK1/RPL26/RPS3/RPS7	8	Col II	25h	134	intrinsic apoptotic signaling pathway	1.25837	NA
GO:0051438	regulation of ubiquitin-protein transferase activity	3/127	36/18805	0.0833333	12.3392	5.61534	0.00182516	0.0551605	0.0515681	RPL11/RPS2/RPS7	3	Col II	25h	134	regulation of ubiquitin-protein transferase activity	1.25837	NA
GO:1904667	negative regulation of ubiquitin protein ligase activity	2/127	10/18805	0.2	29.6142	7.46314	0.00196544	0.0584717	0.0546637	RPL11/RPS7	2	Col II	25h	134	negative regulation of ubiquitin protein ligase activity	1.23305	NA
GO:0072522	purine-containing compound biosynthetic process	7/127	264/18805	0.0265152	3.92612	3.94811	0.00212342	0.0616026	0.0575906	ATP5F1C/ATP5IF1/ATP5MF/ATP5PD/ATP5PF/NDUFA13/NDUFB4	7	Col II	25h	134	purine-containing compound biosynthetic process	1.2104	NA
GO:1902229	regulation of intrinsic apoptotic signaling pathway in response to DNA damage	3/127	38/18805	0.0789474	11.6898	5.43909	0.00213538	0.0616026	0.0575906	MUC1/RPL26/RPS3	3	Col II	25h	134	regulation of intrinsic apoptotic signaling pathway in response to dna damage	1.2104	DNA damage / repair
GO:0070934	CRD-mediated mRNA stabilization	2/127	11/18805	0.181818	26.922	7.09115	0.0023916	0.0669647	0.0626036	CSDE1/PABPC1	2	Col II	25h	134	crd-mediated mrna stabilization	1.17415	Transcription / translation
GO:1904181	positive regulation of membrane depolarization	2/127	11/18805	0.181818	26.922	7.09115	0.0023916	0.0669647	0.0626036	RACK1/TSPO	2	Col II	25h	134	positive regulation of membrane depolarization	1.17415	NA
GO:0009150	purine ribonucleotide metabolic process	8/127	350/18805	0.0228571	3.38448	3.71306	0.00261653	0.0722011	0.0674989	ATP5F1C/ATP5IF1/ATP5MF/ATP5PD/ATP5PF/NDUFA13/NDUFB4/TSPO	8	Col II	25h	134	purine ribonucleotide metabolic process	1.14146	NA
GO:0110075	regulation of ferroptosis	2/127	12/18805	0.166667	24.6785	6.76563	0.00285726	0.0766228	0.0716326	NQO1/SQSTM1	2	Col II	25h	134	regulation of ferroptosis	1.11564	NA
GO:1900152	negative regulation of nuclear-transcribed mRNA catabolic process, deadenylation-dependent decay	2/127	12/18805	0.166667	24.6785	6.76563	0.00285726	0.0766228	0.0716326	CSDE1/PABPC1	2	Col II	25h	134	negative regulation of nuclear-transcribed mrna catabolic process, deadenylation-dependent decay	1.11564	Transcription / translation
GO:0072595	maintenance of protein localization in organelle	3/127	44/18805	0.0681818	10.0957	4.98079	0.00325523	0.0860828	0.0804765	INSIG1/KDELR2/TSPO	3	Col II	25h	134	maintenance of protein localization in organelle	1.06508	NA
GO:0035437	maintenance of protein localization in endoplasmic reticulum	2/127	13/18805	0.153846	22.7801	6.4775	0.00336187	0.0865	0.0808666	INSIG1/KDELR2	2	Col II	25h	134	maintenance of protein localization in endoplasmic reticulum	1.06298	NA
GO:0097707	ferroptosis	2/127	13/18805	0.153846	22.7801	6.4775	0.00336187	0.0865	0.0808666	NQO1/SQSTM1	2	Col II	25h	134	ferroptosis	1.06298	NA
GO:0006417	regulation of translation	9/127	451/18805	0.0199557	2.95485	3.46496	0.00355226	0.09018	0.0843069	CSDE1/EIF5/HSPB1/PABPC1/RACK1/RPL26/RPS3/RPS4X/RPS9	9	Col II	25h	134	regulation of translation	1.04489	Transcription / translation
GO:1901524	regulation of mitophagy	3/127	46/18805	0.0652174	9.6568	4.84722	0.00369471	0.0925623	0.0865341	ATP5IF1/SLC25A5/TSPO	3	Col II	25h	134	regulation of mitophagy	1.03357	NA
GO:0051444	negative regulation of ubiquitin-protein transferase activity	2/127	14/18805	0.142857	21.153	6.22	0.0039049	0.0958516	0.0896091	RPL11/RPS7	2	Col II	25h	134	negative regulation of ubiquitin-protein transferase activity	1.0184	NA
GO:0019058	viral life cycle	7/127	295/18805	0.0237288	3.51355	3.58803	0.00392669	0.0958516	0.0896091	CD55/DYNLT1/ISG20/PABPC1/PPIB/RNASEK/SLPI	7	Col II	25h	134	viral life cycle	1.0184	NA
GO:0000423	mitophagy	4/127	96/18805	0.0416667	6.16962	4.18727	0.00408357	0.0984192	0.0920095	ATP5IF1/SLC25A5/SQSTM1/TSPO	4	Col II	25h	134	mitophagy	1.00692	NA
GO:0006119	oxidative phosphorylation	43/509	151/18805	0.284768	10.5208	19.5921	5.02103560554113e-32	2.1063244365245e-28	1.79383103633754e-28	ATP5F1A/ATP5F1E/ATP5IF1/ATP5ME/ATP5MF/ATP5MG/ATP5PB/ATP5PD/ATP5PF/ATP5PO/CHCHD2/COX4I1/COX5B/COX6A1/COX6B1/COX6C/COX7A2/COX7B/COX8A/DNAJC15/GHITM/NDUFA1/NDUFA11/NDUFA12/NDUFA13/NDUFA2/NDUFA3/NDUFA5/NDUFA6/NDUFA7/NDUFB10/NDUFB11/NDUFB4/NDUFC2/NDUFS5/NDUFS6/PARK7/RHOA/UQCR10/UQCR11/UQCRB/UQCRFS1/UQCRQ	43	Col III	15h	542	oxidative phosphorylation	5	Mitochondrial metabolism
GO:0009060	aerobic respiration	44/509	201/18805	0.218905	8.08746	16.8497	1.76393259750133e-27	3.69984862325903e-24	3.15094065048395e-24	ATP5F1A/ATP5F1E/ATP5IF1/ATP5ME/ATP5MF/ATP5MG/ATP5PB/ATP5PD/ATP5PF/ATP5PO/CHCHD2/COX4I1/COX5B/COX6A1/COX6B1/COX6C/COX7A2/COX7B/COX8A/DNAJC15/GHITM/IDH1/NDUFA1/NDUFA11/NDUFA12/NDUFA13/NDUFA2/NDUFA3/NDUFA5/NDUFA6/NDUFA7/NDUFB10/NDUFB11/NDUFB4/NDUFC2/NDUFS5/NDUFS6/PARK7/RHOA/UQCR10/UQCR11/UQCRB/UQCRFS1/UQCRQ	44	Col III	15h	542	aerobic respiration	5	Mitochondrial metabolism
GO:0045333	cellular respiration	47/509	245/18805	0.191837	7.08741	15.9968	1.31230772134767e-26	1.83504363035115e-23	1.56279733552771e-23	ATP5F1A/ATP5F1E/ATP5IF1/ATP5ME/ATP5MF/ATP5MG/ATP5PB/ATP5PD/ATP5PF/ATP5PO/CHCHD2/COX4I1/COX5B/COX6A1/COX6B1/COX6C/COX7A2/COX7B/COX8A/DNAJC15/ETFA/GHITM/IDH1/IFNAR1/NDUFA1/NDUFA11/NDUFA12/NDUFA13/NDUFA2/NDUFA3/NDUFA5/NDUFA6/NDUFA7/NDUFB10/NDUFB11/NDUFB4/NDUFC2/NDUFS5/NDUFS6/PARK7/PRELID1/RHOA/UQCR10/UQCR11/UQCRB/UQCRFS1/UQCRQ	47	Col III	15h	542	cellular respiration	5	Mitochondrial metabolism
GO:0006091	generation of precursor metabolites and energy	62/509	484/18805	0.128099	4.73262	13.8761	9.24484734982834e-25	9.69553365813247e-22	8.25710839613615e-22	ACADVL/APP/ATP5F1A/ATP5F1E/ATP5IF1/ATP5ME/ATP5MF/ATP5MG/ATP5PB/ATP5PD/ATP5PF/ATP5PO/CHCHD2/COX17/COX4I1/COX5B/COX6A1/COX6B1/COX6C/COX7A2/COX7B/COX8A/DNAJC15/ENO1/ETFA/GHITM/GPI/HK2/IDH1/IFNAR1/LDHA/NDUFA1/NDUFA11/NDUFA12/NDUFA13/NDUFA2/NDUFA3/NDUFA5/NDUFA6/NDUFA7/NDUFB10/NDUFB11/NDUFB4/NDUFC2/NDUFS5/NDUFS6/PARK7/PFKL/PGK1/PPP1CA/PPP1CB/PPP1R2/PRELID1/RHOA/STAT3/TKT/UQCR10/UQCR11/UQCRB/UQCRFS1/UQC…	62	Col III	15h	542	generation of precursor metabolites and energy	5	NA
GO:0015980	energy derivation by oxidation of organic compounds	52/509	352/18805	0.147727	5.45778	14.0819	9.20519175801515e-24	7.72315588497471e-21	6.5773517529902e-21	ACADVL/ATP5F1A/ATP5F1E/ATP5IF1/ATP5ME/ATP5MF/ATP5MG/ATP5PB/ATP5PD/ATP5PF/ATP5PO/CHCHD2/COX4I1/COX5B/COX6A1/COX6B1/COX6C/COX7A2/COX7B/COX8A/DNAJC15/ETFA/GHITM/IDH1/IFNAR1/NDUFA1/NDUFA11/NDUFA12/NDUFA13/NDUFA2/NDUFA3/NDUFA5/NDUFA6/NDUFA7/NDUFB10/NDUFB11/NDUFB4/NDUFC2/NDUFS5/NDUFS6/PARK7/PPP1CA/PPP1CB/PPP1R2/PRELID1/RHOA/UQCR10/UQCR11/UQCRB/UQCRFS1/UQCRQ/WDR45B	52	Col III	15h	542	energy derivation by oxidation of organic compounds	5	NA
GO:1902600	proton transmembrane transport	38/509	190/18805	0.2	7.389	14.7633	2.21336906076736e-22	1.54751386831984e-19	1.31792536706042e-19	ATP1B1/ATP5F1A/ATP5F1E/ATP5ME/ATP5MF/ATP5MG/ATP5PB/ATP5PD/ATP5PF/ATP5PO/ATP6AP2/ATP6V0E1/ATP6V1D/COX17/COX4I1/COX5B/COX6B1/COX7B/COX8A/GHITM/NDUFA1/NDUFA12/NDUFA2/NDUFA3/NDUFA5/NDUFA6/NDUFA7/NDUFB10/NDUFB4/NDUFC2/NDUFS5/NDUFS6/RNASEK/SLC15A1/SLC17A5/SLC25A3/UQCR10/UQCRFS1	38	Col III	15h	542	proton transmembrane transport	5	NA
GO:0042776	proton motive force-driven mitochondrial ATP synthesis	25/509	68/18805	0.367647	13.5827	17.3374	3.24937698624422e-22	1.94730520818493e-19	1.65840383328013e-19	ATP5F1A/ATP5F1E/ATP5IF1/ATP5ME/ATP5MF/ATP5MG/ATP5PB/ATP5PD/ATP5PF/ATP5PO/NDUFA1/NDUFA11/NDUFA12/NDUFA13/NDUFA2/NDUFA3/NDUFA5/NDUFA6/NDUFA7/NDUFB10/NDUFB11/NDUFB4/NDUFC2/NDUFS5/NDUFS6	25	Col III	15h	542	proton motive force-driven mitochondrial atp synthesis	5	Mitochondrial metabolism
GO:0042773	ATP synthesis coupled electron transport	29/509	101/18805	0.287129	10.608	16.1485	4.5177961909174e-22	2.10579500232205e-19	1.79338014876885e-19	CHCHD2/COX4I1/COX5B/COX6A1/COX6B1/COX6C/COX7A2/COX7B/COX8A/DNAJC15/GHITM/NDUFA1/NDUFA12/NDUFA2/NDUFA3/NDUFA5/NDUFA6/NDUFA7/NDUFB10/NDUFB4/NDUFC2/NDUFS5/NDUFS6/PARK7/UQCR10/UQCR11/UQCRB/UQCRFS1/UQCRQ	29	Col III	15h	542	atp synthesis coupled electron transport	5	Mitochondrial metabolism
GO:0042775	mitochondrial ATP synthesis coupled electron transport	29/509	101/18805	0.287129	10.608	16.1485	4.5177961909174e-22	2.10579500232205e-19	1.79338014876885e-19	CHCHD2/COX4I1/COX5B/COX6A1/COX6B1/COX6C/COX7A2/COX7B/COX8A/DNAJC15/GHITM/NDUFA1/NDUFA12/NDUFA2/NDUFA3/NDUFA5/NDUFA6/NDUFA7/NDUFB10/NDUFB4/NDUFC2/NDUFS5/NDUFS6/PARK7/UQCR10/UQCR11/UQCRB/UQCRFS1/UQCRQ	29	Col III	15h	542	mitochondrial atp synthesis coupled electron transport	5	Mitochondrial metabolism
GO:0022904	respiratory electron transport chain	30/509	117/18805	0.25641	9.47307	15.3341	3.24032277405932e-21	1.35931540371789e-18	1.15764794685867e-18	CHCHD2/COX4I1/COX5B/COX6A1/COX6B1/COX6C/COX7A2/COX7B/COX8A/DNAJC15/ETFA/GHITM/NDUFA1/NDUFA12/NDUFA2/NDUFA3/NDUFA5/NDUFA6/NDUFA7/NDUFB10/NDUFB4/NDUFC2/NDUFS5/NDUFS6/PARK7/UQCR10/UQCR11/UQCRB/UQCRFS1/UQCRQ	30	Col III	15h	542	respiratory electron transport chain	5	Mitochondrial metabolism
GO:0015986	proton motive force-driven ATP synthesis	25/509	77/18805	0.324675	11.9951	16.1252	1.13663518924952e-20	4.33471328991067e-18	3.69161706441423e-18	ATP5F1A/ATP5F1E/ATP5IF1/ATP5ME/ATP5MF/ATP5MG/ATP5PB/ATP5PD/ATP5PF/ATP5PO/NDUFA1/NDUFA11/NDUFA12/NDUFA13/NDUFA2/NDUFA3/NDUFA5/NDUFA6/NDUFA7/NDUFB10/NDUFB11/NDUFB4/NDUFC2/NDUFS5/NDUFS6	25	Col III	15h	542	proton motive force-driven atp synthesis	5	Mitochondrial metabolism
GO:0022900	electron transport chain	30/509	127/18805	0.23622	8.72716	14.5735	4.19400038416161e-20	1.4661526342965e-17	1.24863485121443e-17	CHCHD2/COX4I1/COX5B/COX6A1/COX6B1/COX6C/COX7A2/COX7B/COX8A/DNAJC15/ETFA/GHITM/NDUFA1/NDUFA12/NDUFA2/NDUFA3/NDUFA5/NDUFA6/NDUFA7/NDUFB10/NDUFB4/NDUFC2/NDUFS5/NDUFS6/PARK7/UQCR10/UQCR11/UQCRB/UQCRFS1/UQCRQ	30	Col III	15h	542	electron transport chain	5	Mitochondrial metabolism
GO:0019646	aerobic electron transport chain	26/509	93/18805	0.27957	10.3287	15.0421	1.36324180640266e-19	4.39907644450706e-17	3.74643132868878e-17	COX4I1/COX5B/COX6A1/COX6B1/COX6C/COX7A2/COX7B/COX8A/DNAJC15/NDUFA1/NDUFA2/NDUFA3/NDUFA5/NDUFA6/NDUFA7/NDUFB10/NDUFB4/NDUFC2/NDUFS5/NDUFS6/PARK7/UQCR10/UQCR11/UQCRB/UQCRFS1/UQCRQ	26	Col III	15h	542	aerobic electron transport chain	5	Mitochondrial metabolism
GO:0006754	ATP biosynthetic process	26/509	100/18805	0.26	9.6057	14.3917	1.01720364090017e-18	3.04797805255443e-16	2.59578132121441e-16	ATP5F1A/ATP5F1E/ATP5IF1/ATP5ME/ATP5MF/ATP5MG/ATP5PB/ATP5PD/ATP5PF/ATP5PO/ENO1/NDUFA1/NDUFA11/NDUFA12/NDUFA13/NDUFA2/NDUFA3/NDUFA5/NDUFA6/NDUFA7/NDUFB10/NDUFB11/NDUFB4/NDUFC2/NDUFS5/NDUFS6	26	Col III	15h	542	atp biosynthetic process	5	NA
GO:0009206	purine ribonucleoside triphosphate biosynthetic process	26/509	111/18805	0.234234	8.65378	13.4894	1.71178833914704e-17	4.78730138848123e-15	4.07705938460706e-15	ATP5F1A/ATP5F1E/ATP5IF1/ATP5ME/ATP5MF/ATP5MG/ATP5PB/ATP5PD/ATP5PF/ATP5PO/ENO1/NDUFA1/NDUFA11/NDUFA12/NDUFA13/NDUFA2/NDUFA3/NDUFA5/NDUFA6/NDUFA7/NDUFB10/NDUFB11/NDUFB4/NDUFC2/NDUFS5/NDUFS6	26	Col III	15h	542	purine ribonucleoside triphosphate biosynthetic process	5	NA
GO:0009145	purine nucleoside triphosphate biosynthetic process	26/509	112/18805	0.232143	8.57652	13.4136	2.17402772411946e-17	5.70002893917572e-15	4.85437506293517e-15	ATP5F1A/ATP5F1E/ATP5IF1/ATP5ME/ATP5MF/ATP5MG/ATP5PB/ATP5PD/ATP5PF/ATP5PO/ENO1/NDUFA1/NDUFA11/NDUFA12/NDUFA13/NDUFA2/NDUFA3/NDUFA5/NDUFA6/NDUFA7/NDUFB10/NDUFB11/NDUFB4/NDUFC2/NDUFS5/NDUFS6	26	Col III	15h	542	purine nucleoside triphosphate biosynthetic process	5	NA
GO:0009201	ribonucleoside triphosphate biosynthetic process	26/509	117/18805	0.222222	8.21	13.0483	6.90859541130504e-17	1.70479751473086e-14	1.45187447838819e-14	ATP5F1A/ATP5F1E/ATP5IF1/ATP5ME/ATP5MF/ATP5MG/ATP5PB/ATP5PD/ATP5PF/ATP5PO/ENO1/NDUFA1/NDUFA11/NDUFA12/NDUFA13/NDUFA2/NDUFA3/NDUFA5/NDUFA6/NDUFA7/NDUFB10/NDUFB11/NDUFB4/NDUFC2/NDUFS5/NDUFS6	26	Col III	15h	542	ribonucleoside triphosphate biosynthetic process	5	NA
GO:0046034	ATP metabolic process	35/509	230/18805	0.152174	5.62206	11.7636	9.5547864908408e-17	2.22679607383762e-14	1.89642955262653e-14	APP/ATP1B1/ATP5F1A/ATP5F1E/ATP5IF1/ATP5ME/ATP5MF/ATP5MG/ATP5PB/ATP5PD/ATP5PF/ATP5PO/ENO1/FIS1/GPI/HK2/LDHA/NDUFA1/NDUFA11/NDUFA12/NDUFA13/NDUFA2/NDUFA3/NDUFA5/NDUFA6/NDUFA7/NDUFB10/NDUFB11/NDUFB4/NDUFC2/NDUFS5/NDUFS6/PFKL/PGK1/STAT3	35	Col III	15h	542	atp metabolic process	5	NA
GO:0009142	nucleoside triphosphate biosynthetic process	26/509	125/18805	0.208	7.68456	12.5068	3.88249343921257e-16	8.57213683026145e-14	7.30037824525622e-14	ATP5F1A/ATP5F1E/ATP5IF1/ATP5ME/ATP5MF/ATP5MG/ATP5PB/ATP5PD/ATP5PF/ATP5PO/ENO1/NDUFA1/NDUFA11/NDUFA12/NDUFA13/NDUFA2/NDUFA3/NDUFA5/NDUFA6/NDUFA7/NDUFB10/NDUFB11/NDUFB4/NDUFC2/NDUFS5/NDUFS6	26	Col III	15h	542	nucleoside triphosphate biosynthetic process	5	NA
GO:0009144	purine nucleoside triphosphate metabolic process	36/509	261/18805	0.137931	5.09586	11.114	8.44731740154737e-16	1.77182482497456e-13	1.50895764530799e-13	APP/ATP1B1/ATP5F1A/ATP5F1E/ATP5IF1/ATP5ME/ATP5MF/ATP5MG/ATP5PB/ATP5PD/ATP5PF/ATP5PO/ENO1/FIS1/GPI/GUK1/HK2/LDHA/NDUFA1/NDUFA11/NDUFA12/NDUFA13/NDUFA2/NDUFA3/NDUFA5/NDUFA6/NDUFA7/NDUFB10/NDUFB11/NDUFB4/NDUFC2/NDUFS5/NDUFS6/PFKL/PGK1/STAT3	36	Col III	15h	542	purine nucleoside triphosphate metabolic process	5	NA
GO:0009141	nucleoside triphosphate metabolic process	37/509	277/18805	0.133574	4.93489	11.0043	9.52560947321557e-16	1.90285389238759e-13	1.62054729584429e-13	APP/ATP1B1/ATP5F1A/ATP5F1E/ATP5IF1/ATP5ME/ATP5MF/ATP5MG/ATP5PB/ATP5PD/ATP5PF/ATP5PO/ENO1/FIS1/GPI/GUK1/HK2/LDHA/NDUFA1/NDUFA11/NDUFA12/NDUFA13/NDUFA2/NDUFA3/NDUFA5/NDUFA6/NDUFA7/NDUFB10/NDUFB11/NDUFB4/NDUFC2/NDUFS5/NDUFS6/PFKL/PGK1/SMPDL3A/STAT3	37	Col III	15h	542	nucleoside triphosphate metabolic process	5	NA
GO:0009152	purine ribonucleotide biosynthetic process	28/509	157/18805	0.178344	6.58892	11.7292	1.87193299893898e-15	3.56943587752227e-13	3.03987588440138e-13	ATP5F1A/ATP5F1E/ATP5IF1/ATP5ME/ATP5MF/ATP5MG/ATP5PB/ATP5PD/ATP5PF/ATP5PO/ENO1/GUK1/NDUFA1/NDUFA11/NDUFA12/NDUFA13/NDUFA2/NDUFA3/NDUFA5/NDUFA6/NDUFA7/NDUFB10/NDUFB11/NDUFB4/NDUFC2/NDUFS5/NDUFS6/PAPSS2	28	Col III	15h	542	purine ribonucleotide biosynthetic process	5	NA
GO:0009205	purine ribonucleoside triphosphate metabolic process	35/509	254/18805	0.137795	5.09085	10.9484	2.21688828491803e-15	4.04341145879615e-13	3.44353264943332e-13	APP/ATP1B1/ATP5F1A/ATP5F1E/ATP5IF1/ATP5ME/ATP5MF/ATP5MG/ATP5PB/ATP5PD/ATP5PF/ATP5PO/ENO1/FIS1/GPI/HK2/LDHA/NDUFA1/NDUFA11/NDUFA12/NDUFA13/NDUFA2/NDUFA3/NDUFA5/NDUFA6/NDUFA7/NDUFB10/NDUFB11/NDUFB4/NDUFC2/NDUFS5/NDUFS6/PFKL/PGK1/STAT3	35	Col III	15h	542	purine ribonucleoside triphosphate metabolic process	5	NA
GO:0009260	ribonucleotide biosynthetic process	29/509	173/18805	0.16763	6.19309	11.4452	3.20955018886181e-15	5.6100262676147e-13	4.77772514956008e-13	ATP5F1A/ATP5F1E/ATP5IF1/ATP5ME/ATP5MF/ATP5MG/ATP5PB/ATP5PD/ATP5PF/ATP5PO/CMPK1/ENO1/GUK1/NDUFA1/NDUFA11/NDUFA12/NDUFA13/NDUFA2/NDUFA3/NDUFA5/NDUFA6/NDUFA7/NDUFB10/NDUFB11/NDUFB4/NDUFC2/NDUFS5/NDUFS6/PAPSS2	29	Col III	15h	542	ribonucleotide biosynthetic process	5	NA
GO:0009199	ribonucleoside triphosphate metabolic process	35/509	261/18805	0.1341	4.95431	10.7299	5.16317470406544e-15	8.66380715342181e-13	7.37844839814657e-13	APP/ATP1B1/ATP5F1A/ATP5F1E/ATP5IF1/ATP5ME/ATP5MF/ATP5MG/ATP5PB/ATP5PD/ATP5PF/ATP5PO/ENO1/FIS1/GPI/HK2/LDHA/NDUFA1/NDUFA11/NDUFA12/NDUFA13/NDUFA2/NDUFA3/NDUFA5/NDUFA6/NDUFA7/NDUFB10/NDUFB11/NDUFB4/NDUFC2/NDUFS5/NDUFS6/PFKL/PGK1/STAT3	35	Col III	15h	542	ribonucleoside triphosphate metabolic process	5	NA
GO:0046390	ribose phosphate biosynthetic process	29/509	180/18805	0.161111	5.95225	11.1352	9.42360540997375e-15	1.52046248826307e-12	1.29488731827736e-12	ATP5F1A/ATP5F1E/ATP5IF1/ATP5ME/ATP5MF/ATP5MG/ATP5PB/ATP5PD/ATP5PF/ATP5PO/CMPK1/ENO1/GUK1/NDUFA1/NDUFA11/NDUFA12/NDUFA13/NDUFA2/NDUFA3/NDUFA5/NDUFA6/NDUFA7/NDUFB10/NDUFB11/NDUFB4/NDUFC2/NDUFS5/NDUFS6/PAPSS2	29	Col III	15h	542	ribose phosphate biosynthetic process	5	NA
GO:0009150	purine ribonucleotide metabolic process	39/509	350/18805	0.111429	4.11673	9.81707	6.7693856682117e-14	1.05176195844993e-11	8.95723000308402e-12	APP/ATP1B1/ATP5F1A/ATP5F1E/ATP5IF1/ATP5ME/ATP5MF/ATP5MG/ATP5PB/ATP5PD/ATP5PF/ATP5PO/ENO1/FIS1/GPI/GUK1/HINT1/HK2/LDHA/NDUFA1/NDUFA11/NDUFA12/NDUFA13/NDUFA2/NDUFA3/NDUFA5/NDUFA6/NDUFA7/NDUFB10/NDUFB11/NDUFB4/NDUFC2/NDUFS5/NDUFS6/NUDT4/PAPSS2/PFKL/PGK1/STAT3	39	Col III	15h	542	purine ribonucleotide metabolic process	5	NA
GO:0009259	ribonucleotide metabolic process	40/509	371/18805	0.107817	3.98329	9.68006	9.52785897600992e-14	1.42747744301291e-11	1.21569749490893e-11	APP/ATP1B1/ATP5F1A/ATP5F1E/ATP5IF1/ATP5ME/ATP5MF/ATP5MG/ATP5PB/ATP5PD/ATP5PF/ATP5PO/CMPK1/ENO1/FIS1/GPI/GUK1/HINT1/HK2/LDHA/NDUFA1/NDUFA11/NDUFA12/NDUFA13/NDUFA2/NDUFA3/NDUFA5/NDUFA6/NDUFA7/NDUFB10/NDUFB11/NDUFB4/NDUFC2/NDUFS5/NDUFS6/NUDT4/PAPSS2/PFKL/PGK1/STAT3	40	Col III	15h	542	ribonucleotide metabolic process	5	NA
GO:0019693	ribose phosphate metabolic process	40/509	379/18805	0.105541	3.89921	9.51019	1.92135638196704e-13	2.77934138701784e-11	2.36699947745776e-11	APP/ATP1B1/ATP5F1A/ATP5F1E/ATP5IF1/ATP5ME/ATP5MF/ATP5MG/ATP5PB/ATP5PD/ATP5PF/ATP5PO/CMPK1/ENO1/FIS1/GPI/GUK1/HINT1/HK2/LDHA/NDUFA1/NDUFA11/NDUFA12/NDUFA13/NDUFA2/NDUFA3/NDUFA5/NDUFA6/NDUFA7/NDUFB10/NDUFB11/NDUFB4/NDUFC2/NDUFS5/NDUFS6/NUDT4/PAPSS2/PFKL/PGK1/STAT3	40	Col III	15h	542	ribose phosphate metabolic process	5	NA
GO:0006164	purine nucleotide biosynthetic process	28/509	198/18805	0.141414	5.22454	9.96736	7.74301249728249e-13	1.08273124753667e-10	9.22097698799184e-11	ATP5F1A/ATP5F1E/ATP5IF1/ATP5ME/ATP5MF/ATP5MG/ATP5PB/ATP5PD/ATP5PF/ATP5PO/ENO1/GUK1/NDUFA1/NDUFA11/NDUFA12/NDUFA13/NDUFA2/NDUFA3/NDUFA5/NDUFA6/NDUFA7/NDUFB10/NDUFB11/NDUFB4/NDUFC2/NDUFS5/NDUFS6/PAPSS2	28	Col III	15h	542	purine nucleotide biosynthetic process	5	NA
GO:0072522	purine-containing compound biosynthetic process	32/509	264/18805	0.121212	4.47818	9.49278	1.30934664312522e-12	1.77184166706784e-10	1.50897198871545e-10	ACSL3/ACSL5/ATP5F1A/ATP5F1E/ATP5IF1/ATP5ME/ATP5MF/ATP5MG/ATP5PB/ATP5PD/ATP5PF/ATP5PO/ENO1/GUK1/HSD17B12/NDUFA1/NDUFA11/NDUFA12/NDUFA13/NDUFA2/NDUFA3/NDUFA5/NDUFA6/NDUFA7/NDUFB10/NDUFB11/NDUFB4/NDUFC2/NDUFS5/NDUFS6/PAPSS2/PGK1	32	Col III	15h	542	purine-containing compound biosynthetic process	5	NA
GO:0009165	nucleotide biosynthetic process	29/509	234/18805	0.123932	4.57865	9.18789	8.69904937334979e-12	1.14039100378757e-09	9.71203078064118e-10	ATP5F1A/ATP5F1E/ATP5IF1/ATP5ME/ATP5MF/ATP5MG/ATP5PB/ATP5PD/ATP5PF/ATP5PO/CMPK1/ENO1/GUK1/NDUFA1/NDUFA11/NDUFA12/NDUFA13/NDUFA2/NDUFA3/NDUFA5/NDUFA6/NDUFA7/NDUFB10/NDUFB11/NDUFB4/NDUFC2/NDUFS5/NDUFS6/PAPSS2	29	Col III	15h	542	nucleotide biosynthetic process	5	NA
GO:0006163	purine nucleotide metabolic process	41/509	448/18805	0.0915179	3.38113	8.50798	9.99186409290544e-12	1.27017787484056e-09	1.08173482396558e-09	APP/ATP1B1/ATP5F1A/ATP5F1E/ATP5IF1/ATP5ME/ATP5MF/ATP5MG/ATP5PB/ATP5PD/ATP5PF/ATP5PO/ENO1/FIS1/GPI/GUK1/HINT1/HK2/IDH1/LDHA/NDUFA1/NDUFA11/NDUFA12/NDUFA13/NDUFA2/NDUFA3/NDUFA5/NDUFA6/NDUFA7/NDUFB10/NDUFB11/NDUFB4/NDUFC2/NDUFS5/NDUFS6/NUDT4/PAPSS2/PFKL/PGK1/STAT3/TKT	41	Col III	15h	542	purine nucleotide metabolic process	5	NA
GO:1901293	nucleoside phosphate biosynthetic process	34/509	322/18805	0.10559	3.90102	8.75788	1.29852222697451e-11	1.60214727710531e-09	1.36445338648653e-09	ACSL3/ACSL5/ATP5F1A/ATP5F1E/ATP5IF1/ATP5ME/ATP5MF/ATP5MG/ATP5PB/ATP5PD/ATP5PF/ATP5PO/CMAS/CMPK1/ENO1/GUK1/HSD17B12/NDUFA1/NDUFA11/NDUFA12/NDUFA13/NDUFA2/NDUFA3/NDUFA5/NDUFA6/NDUFA7/NDUFB10/NDUFB11/NDUFB4/NDUFC2/NDUFS5/NDUFS6/PAPSS2/PGK1	34	Col III	15h	542	nucleoside phosphate biosynthetic process	5	NA
GO:0006120	mitochondrial electron transport, NADH to ubiquinone	13/509	51/18805	0.254902	9.41735	10.0397	6.69040644528236e-10	8.01893001084557e-08	6.82924495497393e-08	DNAJC15/NDUFA1/NDUFA2/NDUFA3/NDUFA5/NDUFA6/NDUFA7/NDUFB10/NDUFB4/NDUFC2/NDUFS5/NDUFS6/PARK7	13	Col III	15h	542	mitochondrial electron transport, nadh to ubiquinone	5	Mitochondrial metabolism
GO:0002181	cytoplasmic translation	22/509	169/18805	0.130178	4.80941	8.29718	1.14410774031149e-09	1.33320332516853e-07	1.13540984520971e-07	CNBP/CSDE1/EIF3A/EIF3E/EIF3H/EIF4A1/EIF4A2/EIF4H/FAU/RPL13A/RPL24/RPL31/RPL34/RPL36/RPL38/RPL41/RPLP0/RPS10/RPS25/RPS26/RPS29/UBA52	22	Col III	15h	542	cytoplasmic translation	5	Transcription / translation
GO:0021762	substantia nigra development	12/509	46/18805	0.26087	9.63782	9.78328	2.29027650823754e-09	2.59667836542067e-07	2.21143626428399e-07	ACTB/ATP5PB/ATP5PF/CALM1/CALM2/CDC42/COX6B1/DYNLL1/LDHA/RHOA/YWHAE/YWHAH	12	Col III	15h	542	substantia nigra development	5	NA
GO:0010257	NADH dehydrogenase complex assembly	13/509	63/18805	0.206349	7.62357	8.78335	1.09313353898667e-08	1.17581928103823e-06	1.00137523112571e-06	NDUFA1/NDUFA11/NDUFA12/NDUFA13/NDUFA2/NDUFA3/NDUFA5/NDUFA6/NDUFB10/NDUFB11/NDUFB4/NDUFC2/NDUFS5	13	Col III	15h	542	nadh dehydrogenase complex assembly	5	NA
GO:0032981	mitochondrial respiratory chain complex I assembly	13/509	63/18805	0.206349	7.62357	8.78335	1.09313353898667e-08	1.17581928103823e-06	1.00137523112571e-06	NDUFA1/NDUFA11/NDUFA12/NDUFA13/NDUFA2/NDUFA3/NDUFA5/NDUFA6/NDUFB10/NDUFB11/NDUFB4/NDUFC2/NDUFS5	13	Col III	15h	542	mitochondrial respiratory chain complex i assembly	5	Mitochondrial metabolism
GO:0033108	mitochondrial respiratory chain complex assembly	17/509	122/18805	0.139344	5.14807	7.66671	3.21394126572465e-08	3.37062090242873e-06	2.87055701470249e-06	COX14/COX17/COX7A2/NDUFA1/NDUFA11/NDUFA12/NDUFA13/NDUFA2/NDUFA3/NDUFA5/NDUFA6/NDUFB10/NDUFB11/NDUFB4/NDUFC2/NDUFS5/UQCRFS1	17	Col III	15h	542	mitochondrial respiratory chain complex assembly	5	Mitochondrial metabolism
GO:0006123	mitochondrial electron transport, cytochrome c to oxygen	8/509	24/18805	0.333333	12.315	9.25138	1.36924568119249e-07	1.40097210551281e-05	1.19312447804039e-05	COX4I1/COX5B/COX6A1/COX6B1/COX6C/COX7A2/COX7B/COX8A	8	Col III	15h	542	mitochondrial electron transport, cytochrome c to oxygen	4.85357	Mitochondrial metabolism
GO:0016032	viral process	32/509	421/18805	0.0760095	2.80817	6.25844	1.64421141563564e-07	1.64225402109322e-05	1.3986099109442e-05	ATG5/CANX/CD46/CD55/CFL1/CHMP2B/CHMP5/CSDE1/CSNK2B/DDX3X/DDX5/DYNLT1/EIF3A/F11R/GALNT1/ITGB1/LAMP1/MGAT4A/NECTIN2/NUCKS1/OAZ1/P4HB/PCBP1/PCBP2/PPIA/RAB1A/RNASEK/SPCS1/TFRC/TMPRSS2/VAMP8/VPS4B	32	Col III	15h	542	viral process	4.78456	NA
GO:0007005	mitochondrion organization	33/509	445/18805	0.0741573	2.73974	6.1949	1.86231216045481e-07	1.81683709607161e-05	1.54729191495315e-05	ATP5IF1/CHCHD2/COX14/COX17/COX7A2/FIS1/GHITM/HK2/IFI6/LMNA/MICOS10/NDUFA1/NDUFA11/NDUFA12/NDUFA13/NDUFA2/NDUFA3/NDUFA5/NDUFA6/NDUFB10/NDUFB11/NDUFB4/NDUFC2/NDUFS5/NECTIN2/PARK7/PRELID1/ROMO1/SFN/SLC25A6/SSBP1/TFRC/UQCRFS1	33	Col III	15h	542	mitochondrion organization	4.74068	Mitochondrial metabolism
GO:0006413	translational initiation	16/509	124/18805	0.129032	4.7671	7.01978	2.41953487734045e-07	2.306806547828e-05	1.96456970662524e-05	ATF4/BZW1/CSDE1/DDX3X/EIF1/EIF1AX/EIF2AK1/EIF3A/EIF3E/EIF3H/EIF4A1/EIF4A2/EIF4E2/EIF4H/PPP1CA/RPL13A	16	Col III	15h	542	translational initiation	4.63699	Transcription / translation
GO:0048857	neural nucleus development	12/509	69/18805	0.173913	6.42522	7.53024	2.94734037968248e-07	2.74757619839289e-05	2.33994695874675e-05	ACTB/ATP5PB/ATP5PF/CALM1/CALM2/CDC42/COX6B1/DYNLL1/LDHA/RHOA/YWHAE/YWHAH	12	Col III	15h	542	neural nucleus development	4.56105	NA
GO:0006446	regulation of translational initiation	13/509	83/18805	0.156627	5.78656	7.28942	3.37189312780053e-07	3.07501992850504e-05	2.61881127591647e-05	ATF4/BZW1/CSDE1/DDX3X/EIF1/EIF2AK1/EIF3E/EIF3H/EIF4A2/EIF4E2/EIF4H/PPP1CA/RPL13A	13	Col III	15h	542	regulation of translational initiation	4.51215	Transcription / translation
GO:0019058	viral life cycle	25/509	295/18805	0.0847458	3.13093	6.15295	5.17178538573341e-07	4.51992493607326e-05	3.84935078929368e-05	ATG5/CD46/CD55/CHMP2B/CHMP5/CSNK2B/DDX3X/DDX5/DYNLT1/F11R/ITGB1/LAMP1/NECTIN2/NUCKS1/P4HB/PCBP1/PCBP2/PPIA/RAB1A/RNASEK/SPCS1/TFRC/TMPRSS2/VAMP8/VPS4B	25	Col III	15h	542	viral life cycle	4.34487	NA
GO:0072659	protein localization to plasma membrane	25/509	295/18805	0.0847458	3.13093	6.15295	5.17178538573341e-07	4.51992493607326e-05	3.84935078929368e-05	ACSL3/ACTB/ARF6/ATP1B1/CDH1/CIB1/F11R/FCHO2/ITGB1/JUP/MYL12A/OPTN/PGRMC1/PLS1/RAB11A/RER1/SCP2/SFN/TMBIM1/TMED2/TMEM59/TSPAN15/VAMP8/VIL1/ZDHHC3	25	Col III	15h	542	protein localization to plasma membrane	4.34487	NA
GO:0048193	Golgi vesicle transport	25/509	306/18805	0.0816993	3.01838	5.93739	1.01864994866161e-06	8.72089088701115e-05	7.42706321322774e-05	ACSL3/ARF3/ARFGAP3/BCAP31/COPB1/COPE/ERGIC3/KDELR2/LAMP1/LMAN1/LMAN2/OPTN/P4HB/RAB11A/RAB14/RAB1A/RER1/SNX3/SURF4/TMED10/TMED2/TMED7/TMED9/TRIP11/YIPF4	25	Col III	15h	542	golgi vesicle transport	4.05944	NA
GO:0030901	midbrain development	13/509	93/18805	0.139785	5.16435	6.71483	1.29331739005743e-06	0.000108509	9.24109309864193e-05	ACTB/ATP5PB/ATP5PF/CALM1/CALM2/CDC42/COX6B1/DYNLL1/LDHA/RHOA/UQCRQ/YWHAE/YWHAH	13	Col III	15h	542	midbrain development	3.96453	NA
GO:0070972	protein localization to endoplasmic reticulum	12/509	83/18805	0.144578	5.34144	6.61155	2.29702112538194e-06	0.000188941	0.00016091	BCAP31/BTF3/KDELR2/NACA/RER1/RTN4/SEC61G/SPCS1/SRP14/SRP9/TRAM1/YWHAE	12	Col III	15h	542	protein localization to endoplasmic reticulum	3.72367	NA
GO:0006888	endoplasmic reticulum to Golgi vesicle-mediated transport	15/509	131/18805	0.114504	4.23034	6.1883	2.67131956310957e-06	0.000215504	0.000183532	BCAP31/COPB1/COPE/ERGIC3/LMAN1/LMAN2/P4HB/RAB1A/SURF4/TMED10/TMED2/TMED7/TMED9/TRIP11/YIPF4	15	Col III	15h	542	endoplasmic reticulum to golgi vesicle-mediated transport	3.66655	NA
GO:0034109	homotypic cell-cell adhesion	13/509	101/18805	0.128713	4.7553	6.31166	3.33969309417949e-06	0.00026434	0.000225123	ACTB/ACTG1/CD9/CEACAM5/CLIC1/DSC2/F11R/GNAS/JUP/MYL12A/PDIA3/PPIA/STXBP3	13	Col III	15h	542	homotypic cell-cell adhesion	3.57784	NA
GO:1903828	negative regulation of protein localization	20/509	226/18805	0.0884956	3.26947	5.72497	3.6914293238562e-06	0.000286769	0.000244224	APP/ARF6/BTF3/CYP51A1/ENY2/LMAN1/NACA/NDFIP1/NDFIP2/PARK7/PFKL/SFN/SNX3/SUMO1/TAX1BP3/TMBIM1/TMED2/TMEM59/TXN/YWHAZ	20	Col III	15h	542	negative regulation of protein localization	3.54247	NA
GO:1903076	regulation of protein localization to plasma membrane	14/509	118/18805	0.118644	4.3833	6.14919	3.76276402166274e-06	0.000286996	0.000244418	ACSL3/ACTB/ARF6/CIB1/ITGB1/PGRMC1/PLS1/RER1/SFN/TMBIM1/TMED2/TMEM59/VAMP8/VIL1	14	Col III	15h	542	regulation of protein localization to plasma membrane	3.54212	NA
GO:0140694	membraneless organelle assembly	29/509	427/18805	0.0679157	2.50914	5.2614	5.91882124175661e-06	0.000443383	0.000377603	ACTG1/ANG/ATG5/CAPRIN1/CDS1/CHMP2B/CHMP5/CNOT1/CSDE1/DAZAP2/DDX3X/EIF1AX/FAU/ITGB1/MISP/PLS1/PRKAR1A/RAB11A/RHOA/RPL24/RPL38/RPS27L/SBDS/SMIM22/SUGT1/TUBB/VIL1/VPS4B/WDR1	29	Col III	15h	542	membraneless organelle assembly	3.35322	NA
GO:1990778	protein localization to cell periphery	26/509	362/18805	0.0718232	2.65351	5.29847	6.70236422189066e-06	0.00049327	0.000420089	ACSL3/ACTB/ARF6/ATP1B1/CDH1/CIB1/F11R/FCHO2/ITGB1/JUP/MISP/MYL12A/OPTN/PGRMC1/PLS1/RAB11A/RER1/SCP2/SFN/TMBIM1/TMED2/TMEM59/TSPAN15/VAMP8/VIL1/ZDHHC3	26	Col III	15h	542	protein localization to cell periphery	3.30691	NA
GO:2001233	regulation of apoptotic signaling pathway	27/509	399/18805	0.0676692	2.50004	5.05143	1.32217408521081e-05	0.000956297	0.000814421	ACSL5/APP/ATF4/BCAP31/BCL10/CSNK2A1/CTSH/CTTN/DDX3X/ENO1/FIS1/GHITM/HNRNPK/IFI6/LMNA/NFE2L2/P4HB/PARK7/PDIA3/PPIA/PPP1CA/PRELID1/SLC25A6/SOD1/TMBIM1/TMBIM6/UBB	27	Col III	15h	542	regulation of apoptotic signaling pathway	3.01941	NA
GO:0051223	regulation of protein transport	29/509	449/18805	0.064588	2.3862	4.95869	1.53507022075008e-05	0.00109146	0.000929532	ACSL3/ADAM9/ANG/APP/ARF6/BCAP31/CDC42/CDH1/CYP51A1/ENY2/ERGIC3/GNAS/JUP/NDFIP1/NDFIP2/OAZ1/PARK7/PFKL/PGRMC1/PPIA/PRKAR1A/SFN/SNX3/SRI/SUMO1/TMED10/TXN/XPO1/YWHAE	29	Col III	15h	542	regulation of protein transport	2.96199	NA
GO:1904375	regulation of protein localization to cell periphery	15/509	155/18805	0.0967742	3.57532	5.36987	2.10253147917167e-05	0.00147002	0.00125193	ACSL3/ACTB/ARF6/CIB1/ITGB1/MISP/PGRMC1/PLS1/RER1/SFN/TMBIM1/TMED2/TMEM59/VAMP8/VIL1	15	Col III	15h	542	regulation of protein localization to cell periphery	2.83268	NA
GO:0007030	Golgi organization	15/509	156/18805	0.0961538	3.5524	5.33937	2.26945244532664e-05	0.00156071	0.00132917	CDC42/LMAN1/MAPK3/OPTN/RAB1A/RAB2A/SURF4/TMED10/TMED2/TMED7/TMED9/TRIP11/VMP1/YIPF4/YWHAZ	15	Col III	15h	542	golgi organization	2.80668	NA
GO:0006122	mitochondrial electron transport, ubiquinol to cytochrome c	5/509	14/18805	0.357143	13.1946	7.61314	2.32952975411884e-05	0.00157619	0.00134235	UQCR10/UQCR11/UQCRB/UQCRFS1/UQCRQ	5	Col III	15h	542	mitochondrial electron transport, ubiquinol to cytochrome c	2.80239	Mitochondrial metabolism
GO:0051701	biological process involved in interaction with host	16/509	176/18805	0.0909091	3.35864	5.24359	2.45804161939496e-05	0.00163674	0.00139392	CD46/CD55/CHMP2B/CHMP5/DYNLT1/F11R/ITGB1/LAMP1/NECTIN2/P4HB/PPIA/RNASEK/TFRC/TMPRSS2/VAMP8/VPS4B	16	Col III	15h	542	biological process involved in interaction with host	2.78602	NA
GO:0070527	platelet aggregation	10/509	76/18805	0.131579	4.86118	5.62569	3.71838152772759e-05	0.00243728	0.00207569	ACTB/ACTG1/CD9/CLIC1/F11R/GNAS/MYL12A/PDIA3/PPIA/STXBP3	10	Col III	15h	542	platelet aggregation	2.61309	NA
GO:0042060	wound healing	28/509	450/18805	0.0622222	2.2988	4.65133	4.17768853312932e-05	0.00269622	0.00229621	ACTB/ACTG1/B4GALT1/CD151/CD59/CD9/CDKN1A/CHMP2B/CHMP5/CLDN4/CLIC1/F11R/GNAS/ITGB1/LMAN1/MYL12A/NACA/NFE2L2/PAPSS2/PDIA3/PPIA/RHOA/RHOC/STXBP3/TFPI/TSPAN8/VIL1/VPS4B	28	Col III	15h	542	wound healing	2.56925	Wound repair / regeneration
GO:0030162	regulation of proteolysis	27/509	430/18805	0.0627907	2.3198	4.6178	4.89406526605334e-05	0.0031107	0.0026492	ADAM9/APP/ATP5IF1/AURKAIP1/BCAP31/CLDN4/CSNK2A1/CSNK2B/CSTB/CTSH/CTSZ/EIF3H/ELOB/ENO1/GRN/NEDD8/NFE2L2/PARK7/PERP/PLGRKT/PRELID1/STAT3/SUMO1/SUMO2/TSPAN15/UBB/XPO1	27	Col III	15h	542	regulation of proteolysis	2.50714	NA
GO:1902410	mitotic cytokinetic process	7/509	38/18805	0.184211	6.80566	5.97519	6.22345394084049e-05	0.00389662	0.00331852	ARF1/ARF6/CHMP2B/CHMP5/RAB11A/RHOA/VPS4B	7	Col III	15h	542	mitotic cytokinetic process	2.40931	Inflammation
GO:0032970	regulation of actin filament-based process	25/509	392/18805	0.0637755	2.35619	4.52591	7.22532694433028e-05	0.00445739	0.00379609	ACTG1/ADD3/ARF1/ARF6/ARPC5/BRK1/CD47/CDC42/CTTN/DSC2/DSTN/F11R/GRB2/JUP/RAC1/RHOA/RHOC/RHOF/SCIN/SMIM22/SRI/SUMO1/TWF1/VIL1/WDR1	25	Col III	15h	542	regulation of actin filament-based process	2.35092	NA
GO:0051051	negative regulation of transport	28/509	467/18805	0.0599572	2.21512	4.43513	7.95146541715671e-05	0.00479264	0.00408161	ARF6/ATF4/ATG5/CAB39/CALM1/CALM2/CD47/CYP51A1/ENY2/FIS1/NDFIP1/NDFIP2/PARK7/PFKL/PNKD/RAC1/RAP1B/SDCBP/SNX3/SRI/STXBP3/SUMO1/TMBIM6/TXN/VAMP8/VDAC1/VPS4B/YWHAE	28	Col III	15h	542	negative regulation of transport	2.31943	NA
GO:0000910	cytokinesis	16/509	194/18805	0.0824742	3.04701	4.78015	7.99725407902624e-05	0.00479264	0.00408161	ARF1/ARF6/CALM1/CALM2/CDC42/CFL1/CHMP2B/CHMP5/PRPF40A/RAB11A/RHOA/RHOC/SEPTIN2/SEPTIN7/SEPTIN9/VPS4B	16	Col III	15h	542	cytokinesis	2.31943	Inflammation
GO:2000377	regulation of reactive oxygen species metabolic process	14/509	156/18805	0.0897436	3.31558	4.84395	8.99516338464671e-05	0.00531464	0.00452616	AKR1C3/APP/ATG5/CDKN1A/GRB2/HK2/NDUFC2/NFE2L2/PARK7/RAC1/RHOA/ROMO1/SOD1/VDAC1	14	Col III	15h	542	regulation of reactive oxygen species metabolic process	2.27453	NA
GO:0016236	macroautophagy	24/509	374/18805	0.0641711	2.3708	4.46624	9.1216639785502e-05	0.00531464	0.00452616	ATG5/ATP5IF1/ATP6V0E1/ATP6V1D/CALM1/CAPNS1/CHMP2B/CHMP5/CSNK2A1/CTTN/EIF2AK1/HK2/MAPK3/OPTN/RAB1A/RAB2A/RAB5A/SCOC/SNX6/VAMP8/VDAC1/VMP1/VPS4B/WDR45B	24	Col III	15h	542	macroautophagy	2.27453	NA
GO:0048194	Golgi vesicle budding	4/509	10/18805	0.4	14.778	7.26894	9.78422175791536e-05	0.00562258	0.00478841	ARFGAP3/TMED10/TMED2/TMED9	4	Col III	15h	542	golgi vesicle budding	2.25006	NA
GO:0044403	biological process involved in symbiotic interaction	17/509	220/18805	0.0772727	2.85484	4.61575	0.000108216	0.00613468	0.00522454	CD46/CD55/CHMP2B/CHMP5/DYNLT1/F11R/ITGB1/LAMP1/NECTIN2/P4HB/PPIA/RNASEK/ROMO1/TFRC/TMPRSS2/VAMP8/VPS4B	17	Col III	15h	542	biological process involved in symbiotic interaction	2.21221	NA
GO:0045862	positive regulation of proteolysis	17/509	223/18805	0.0762332	2.81643	4.55126	0.000127595	0.00713679	0.00607798	ADAM9/APP/ATP5IF1/AURKAIP1/BCAP31/CLDN4/CTSH/ELOB/ENO1/GRN/NFE2L2/PERP/PLGRKT/PRELID1/STAT3/SUMO1/SUMO2	17	Col III	15h	542	positive regulation of proteolysis	2.1465	NA
GO:0110053	regulation of actin filament organization	19/509	267/18805	0.071161	2.62904	4.4716	0.000129931	0.00717185	0.00610784	ACTG1/ADD3/ARF1/ARF6/ARPC5/BRK1/CD47/CDC42/CTTN/DSTN/F11R/GRB2/RAC1/RHOA/RHOC/SCIN/TWF1/VIL1/WDR1	19	Col III	15h	542	regulation of actin filament organization	2.14437	NA
GO:0034975	protein folding in endoplasmic reticulum	4/509	11/18805	0.363636	13.4345	6.88054	0.000150466	0.00819745	0.00698128	CALR/CANX/P4HB/PDIA3	4	Col III	15h	542	protein folding in endoplasmic reticulum	2.08632	NA
GO:0061640	cytoskeleton-dependent cytokinesis	12/509	126/18805	0.0952381	3.51857	4.73117	0.000161543	0.00868812	0.00739915	ARF1/ARF6/CFL1/CHMP2B/CHMP5/RAB11A/RHOA/RHOC/SEPTIN2/SEPTIN7/SEPTIN9/VPS4B	12	Col III	15h	542	cytoskeleton-dependent cytokinesis	2.06107	Inflammation
GO:0007015	actin filament organization	27/509	463/18805	0.0583153	2.15446	4.19519	0.000167391	0.00888865	0.00756993	ACTG1/ADD3/ANG/ARF1/ARF6/ARPC1A/ARPC5/BRK1/CD47/CDC42/CFL1/CTTN/DSTN/F11R/FAT1/GRB2/PLS1/RAC1/RHOA/RHOC/RHOF/SCIN/TPM3/TPM4/TWF1/VIL1/WDR1	27	Col III	15h	542	actin filament organization	2.05116	NA
GO:0051495	positive regulation of cytoskeleton organization	15/509	186/18805	0.0806452	2.97943	4.52507	0.000170018	0.00891534	0.00759267	ADD3/ARF6/BRK1/CD47/CDC42/CTTN/DSTN/GRB2/RAC1/RHOA/RHOC/SCIN/VIL1/VPS4B/WDR1	15	Col III	15h	542	positive regulation of cytoskeleton organization	2.04986	NA
GO:0046718	symbiont entry into host cell	12/509	131/18805	0.0916031	3.38427	4.56751	0.00023308	0.0120668	0.0102766	CD46/CD55/DYNLT1/F11R/ITGB1/LAMP1/NECTIN2/P4HB/RNASEK/TFRC/TMPRSS2/VAMP8	12	Col III	15h	542	symbiont entry into host cell	1.91841	NA
GO:0051222	positive regulation of protein transport	18/509	257/18805	0.0700389	2.58759	4.27427	0.000235871	0.0120668	0.0102766	ACSL3/ADAM9/ANG/APP/ARF6/BCAP31/CDC42/CDH1/ERGIC3/JUP/OAZ1/PGRMC1/PPIA/PRKAR1A/SFN/SRI/TMED10/YWHAE	18	Col III	15h	542	positive regulation of protein transport	1.91841	NA
GO:0006898	receptor-mediated endocytosis	19/509	280/18805	0.0678571	2.50698	4.23754	0.000239493	0.0121045	0.0103087	AP1S1/APP/ARF1/ARF6/B2M/CANX/CD63/CD9/CTTN/FCHO2/GRB2/HNRNPK/ITGB1/RAB5A/RAC1/RNASEK/SDC1/SDCBP/TFRC	19	Col III	15h	542	receptor-mediated endocytosis	1.91705	NA
GO:0002183	cytoplasmic translational initiation	7/509	47/18805	0.148936	5.50245	5.15478	0.000251376	0.0125538	0.0106914	EIF3A/EIF3E/EIF3H/EIF4A1/EIF4A2/EIF4H/RPL13A	7	Col III	15h	542	cytoplasmic translational initiation	1.90122	Transcription / translation
GO:0006417	regulation of translation	26/509	451/18805	0.0576497	2.12987	4.05094	0.00026302	0.0129808	0.011055	ANG/APP/ATF4/BZW1/CALR/CAPRIN1/CNBP/CNOT1/CSDE1/CSNK2A1/DAP/DDX3X/EIF1/EIF2AK1/EIF3E/EIF3H/EIF4A2/EIF4E2/EIF4H/PPP1CA/RPL13A/RPL38/RPS27L/SELENOT/SERBP1/SRP9	26	Col III	15h	542	regulation of translation	1.8867	Transcription / translation
GO:0097193	intrinsic apoptotic signaling pathway	21/509	330/18805	0.0636364	2.35104	4.12991	0.000276637	0.0134941	0.0114921	APP/ATF4/BCAP31/CDKN1A/DDX3X/DDX5/ENO1/FIS1/HINT1/HNRNPK/IFI6/NFE2L2/P4HB/PARK7/PERP/PPIA/RPS27L/SFN/SOD1/TMBIM6/UBB	21	Col III	15h	542	intrinsic apoptotic signaling pathway	1.86986	NA
GO:0060670	branching involved in labyrinthine layer morphogenesis	4/509	13/18805	0.307692	11.3677	6.23696	0.00031224	0.0150557	0.012822	GRB2/SPINT2/ST14/TMED2	4	Col III	15h	542	branching involved in labyrinthine layer morphogenesis	1.8223	Wound repair / regeneration
GO:0034063	stress granule assembly	6/509	35/18805	0.171429	6.33343	5.26762	0.00031786	0.0151525	0.0129045	ANG/ATG5/CAPRIN1/CSDE1/DAZAP2/DDX3X	6	Col III	15h	542	stress granule assembly	1.81952	NA
GO:0044409	symbiont entry into host	12/509	136/18805	0.0882353	3.25985	4.41159	0.000329968	0.015553	0.0132456	CD46/CD55/DYNLT1/F11R/ITGB1/LAMP1/NECTIN2/P4HB/RNASEK/TFRC/TMPRSS2/VAMP8	12	Col III	15h	542	symbiont entry into host	1.80819	NA
GO:1902905	positive regulation of supramolecular fiber organization	14/509	177/18805	0.079096	2.9222	4.28557	0.000338789	0.0157913	0.0134485	APP/ARF6/BRK1/CD47/CDC42/CTTN/DSTN/GRB2/RAC1/RHOA/RHOC/SCIN/VIL1/WDR1	14	Col III	15h	542	positive regulation of supramolecular fiber organization	1.80158	NA
GO:0098869	cellular oxidant detoxification	10/509	99/18805	0.10101	3.73182	4.54553	0.000348881	0.016083	0.0136969	GPX4/MGST2/NFE2L2/PARK7/PRXL2A/SELENOF/SELENOT/SELENOW/SOD1/TXN	10	Col III	15h	542	cellular oxidant detoxification	1.79363	NA
GO:1903078	positive regulation of protein localization to plasma membrane	8/509	65/18805	0.123077	4.54708	4.77802	0.000355159	0.0161945	0.0137919	ACSL3/ARF6/CIB1/ITGB1/PGRMC1/PLS1/RER1/VIL1	8	Col III	15h	542	positive regulation of protein localization to plasma membrane	1.79063	NA
GO:0007035	vacuolar acidification	6/509	36/18805	0.166667	6.1575	5.16625	0.000372804	0.0166611	0.0141893	ATP6AP2/ATP6V0E1/ATP6V1D/GRN/LAMP1/RNASEK	6	Col III	15h	542	vacuolar acidification	1.7783	NA
GO:0051656	establishment of organelle localization	27/509	487/18805	0.0554415	2.04828	3.90941	0.000373335	0.0166611	0.0141893	ARFGAP3/CCDC186/CDC42/CFL1/CHMP2B/CHMP5/DYNLT1/ITGB1/LAMP1/LMNA/MISP/NECTIN2/RAB11A/RAB1A/S100A13/SDC1/SDCBP/STXBP3/TMED10/TMED2/TMED9/TRIP11/UBB/VAMP8/VPS4B/XPO1/YWHAZ	27	Col III	15h	542	establishment of organelle localization	1.7783	NA
GO:0016052	carbohydrate catabolic process	14/509	179/18805	0.0782123	2.88955	4.23674	0.000379838	0.0167728	0.0142844	APP/ENO1/FUT2/GALE/GLB1/GPI/HEXB/HK2/LDHA/PFKL/PGK1/PPP1CA/STAT3/WDR45B	14	Col III	15h	542	carbohydrate catabolic process	1.77539	NA
GO:0072593	reactive oxygen species metabolic process	17/509	245/18805	0.0693878	2.56353	4.10872	0.00038829	0.0169222	0.0144117	AKR1C3/APP/ATG5/ATP5IF1/CDKN1A/GRB2/HK2/IFI6/NDUFC2/NFE2L2/PARK7/RAC1/RHOA/ROMO1/SOD1/TXN/VDAC1	17	Col III	15h	542	reactive oxygen species metabolic process	1.77154	NA
GO:0007042	lysosomal lumen acidification	5/509	24/18805	0.208333	7.69687	5.47551	0.000395323	0.0169222	0.0144117	ATP6AP2/ATP6V1D/GRN/LAMP1/RNASEK	5	Col III	15h	542	lysosomal lumen acidification	1.77154	NA
GO:0045947	negative regulation of translational initiation	5/509	24/18805	0.208333	7.69687	5.47551	0.000395323	0.0169222	0.0144117	ATF4/EIF2AK1/EIF3E/EIF4E2/RPL13A	5	Col III	15h	542	negative regulation of translational initiation	1.77154	Transcription / translation
GO:0008360	regulation of cell shape	12/509	139/18805	0.0863309	3.1895	4.32147	0.000403047	0.0170786	0.0145448	CFDP1/F11R/FBLIM1/HEXB/MARK2/MYL12A/MYL12B/PRPF40A/RAC1/SEPTIN7/VIL1/WDR1	12	Col III	15h	542	regulation of cell shape	1.76755	NA
GO:0006890	retrograde vesicle-mediated transport, Golgi to endoplasmic reticulum	7/509	51/18805	0.137255	5.07088	4.85548	0.000421607	0.0175113	0.0149133	ARF3/COPE/ERGIC3/KDELR2/LMAN2/RER1/TMED10	7	Col III	15h	542	retrograde vesicle-mediated transport, golgi to endoplasmic reticulum	1.75668	NA
GO:0019320	hexose catabolic process	7/509	51/18805	0.137255	5.07088	4.85548	0.000421607	0.0175113	0.0149133	ENO1/FUT2/GALE/GLB1/HK2/PFKL/PGK1	7	Col III	15h	542	hexose catabolic process	1.75668	NA
GO:0007599	hemostasis	17/509	248/18805	0.0685484	2.53252	4.05213	0.000446564	0.0179296	0.0152696	ACTB/ACTG1/CD59/CD9/CLIC1/F11R/GNAS/GPI/LMAN1/MYL12A/NFE2L2/PAPSS2/PDIA3/PPIA/STXBP3/TFPI/TSPAN8	17	Col III	15h	542	hemostasis	1.74643	NA
GO:0010563	negative regulation of phosphorus metabolic process	18/509	271/18805	0.0664207	2.45391	4.02109	0.00044743	0.0179296	0.0152696	ATP5IF1/CALM1/CALM2/CDKN1A/CDKN2B/CIB1/DYNLL1/FIS1/IGFBP3/MVP/PARK7/PDCD4/PGK1/PPIA/RTRAF/SFN/SNX6/STAT3	18	Col III	15h	542	negative regulation of phosphorus metabolic process	1.74643	NA
GO:0045936	negative regulation of phosphate metabolic process	18/509	271/18805	0.0664207	2.45391	4.02109	0.00044743	0.0179296	0.0152696	ATP5IF1/CALM1/CALM2/CDKN1A/CDKN2B/CIB1/DYNLL1/FIS1/IGFBP3/MVP/PARK7/PDCD4/PGK1/PPIA/RTRAF/SFN/SNX6/STAT3	18	Col III	15h	542	negative regulation of phosphate metabolic process	1.74643	NA
GO:0007043	cell-cell junction assembly	13/509	161/18805	0.0807453	2.98314	4.21504	0.000448775	0.0179296	0.0152696	ACTB/ACTG1/CD9/CDH1/CLDN4/CLDN7/F11R/JUP/LSR/RAC1/RHOA/RHOC/WDR1	13	Col III	15h	542	cell-cell junction assembly	1.74643	NA
GO:0032506	cytokinetic process	7/509	52/18805	0.134615	4.97336	4.78554	0.000475991	0.0188376	0.0160428	ARF1/ARF6/CHMP2B/CHMP5/RAB11A/RHOA/VPS4B	7	Col III	15h	542	cytokinetic process	1.72497	Inflammation
GO:0019080	viral gene expression	11/509	122/18805	0.0901639	3.33111	4.30848	0.000481451	0.0188756	0.0160752	ATG5/CANX/CSDE1/EIF3A/GALNT1/MGAT4A/NUCKS1/OAZ1/PCBP2/SPCS1/TMPRSS2	11	Col III	15h	542	viral gene expression	1.7241	NA
GO:0032386	regulation of intracellular transport	18/509	273/18805	0.0659341	2.43593	3.98621	0.000488189	0.0189625	0.0161492	BCAP31/CDC42/CDH1/ERGIC3/JUP/LAMP1/MAPK3/OAZ1/PARK7/RAB11A/REEP5/SCP2/SFN/SNX3/SUMO1/TXN/XPO1/YWHAE	18	Col III	15h	542	regulation of intracellular transport	1.7221	NA
GO:0019081	viral translation	6/509	38/18805	0.157895	5.83342	4.97456	0.000504776	0.0194269	0.0165448	ATG5/CSDE1/EIF3A/OAZ1/PCBP2/TMPRSS2	6	Col III	15h	542	viral translation	1.7116	Transcription / translation
GO:1902903	regulation of supramolecular fiber organization	23/509	396/18805	0.0580808	2.14579	3.84366	0.00052878	0.0201658	0.017174	ACTG1/ADD3/APP/ARF1/ARF6/ARPC5/BRK1/CD47/CDC42/CIB1/CTTN/DSTN/F11R/GRB2/PARK7/PFDN5/RAC1/RHOA/RHOC/SCIN/TWF1/VIL1/WDR1	23	Col III	15h	542	regulation of supramolecular fiber organization	1.69539	NA
GO:0010038	response to metal ion	21/509	347/18805	0.0605187	2.23586	3.87569	0.000537563	0.020316	0.0173019	ADAM9/AKR1C3/APP/ATF4/ATG5/B2M/CALM1/CALM2/CALR/CDH1/GPI/NDRG1/NFE2L2/PARK7/PPP1CA/S100A16/SDC1/SUMO1/TFF1/TFRC/TXNIP	21	Col III	15h	542	response to metal ion	1.69216	NA
GO:0032956	regulation of actin cytoskeleton organization	21/509	348/18805	0.0603448	2.22944	3.8612	0.000558034	0.0209014	0.0178004	ACTG1/ADD3/ARF1/ARF6/ARPC5/BRK1/CD47/CDC42/CTTN/DSTN/F11R/GRB2/RAC1/RHOA/RHOC/RHOF/SCIN/SMIM22/TWF1/VIL1/WDR1	21	Col III	15h	542	regulation of actin cytoskeleton organization	1.67983	NA
GO:0035633	maintenance of blood-brain barrier	6/509	39/18805	0.153846	5.68384	4.88377	0.000583082	0.0212175	0.0180697	ACTB/ACTG1/CLDN12/F11R/ITGB1/LSR	6	Col III	15h	542	maintenance of blood-brain barrier	1.67331	NA
GO:0033119	negative regulation of RNA splicing	5/509	26/18805	0.192308	7.10481	5.19551	0.000585111	0.0212175	0.0180697	HNRNPK/RPS26/SAP18/SRSF9/TMBIM6	5	Col III	15h	542	negative regulation of rna splicing	1.67331	Transcription / translation
GO:0044872	lipoprotein localization	5/509	26/18805	0.192308	7.10481	5.19551	0.000585111	0.0212175	0.0180697	APOBEC1/PGRMC1/SURF4/VMP1/ZDHHC3	5	Col III	15h	542	lipoprotein localization	1.67331	NA
GO:0008154	actin polymerization or depolymerization	14/509	187/18805	0.0748663	2.76594	4.04795	0.000589293	0.0212175	0.0180697	ADD3/ANG/ARF6/ARPC5/BRK1/CFL1/CTTN/DSTN/GRB2/RAC1/SCIN/TWF1/VIL1/WDR1	14	Col III	15h	542	actin polymerization or depolymerization	1.67331	NA
GO:1990748	cellular detoxification	11/509	125/18805	0.088	3.25116	4.21191	0.000591763	0.0212175	0.0180697	AKR1A1/GPX4/MGST2/NFE2L2/PARK7/PRXL2A/SELENOF/SELENOT/SELENOW/SOD1/TXN	11	Col III	15h	542	cellular detoxification	1.67331	NA
GO:0042176	regulation of protein catabolic process	22/509	375/18805	0.0586667	2.16744	3.80884	0.000607325	0.0215909	0.0183877	ADAM9/APP/BCAP31/CDH1/CSNK2A1/CSNK2B/CYP51A1/EIF3H/ELOB/FBXL5/NDFIP1/NDUFA13/NFE2L2/OAZ1/PARK7/RNF128/SNX3/SUMO1/SUMO2/TSPAN15/UBB/XPO1	22	Col III	15h	542	regulation of protein catabolic process	1.66573	NA
GO:2001242	regulation of intrinsic apoptotic signaling pathway	14/509	189/18805	0.0740741	2.73667	4.0023	0.000654815	0.0230836	0.0196589	APP/ATF4/BCAP31/DDX3X/ENO1/FIS1/HNRNPK/NFE2L2/P4HB/PARK7/PPIA/SOD1/TMBIM6/UBB	14	Col III	15h	542	regulation of intrinsic apoptotic signaling pathway	1.6367	NA
GO:0043603	amide metabolic process	26/509	480/18805	0.0541667	2.00119	3.70612	0.000673354	0.023293	0.0198372	ACSL3/ACSL5/ASAH1/ATF4/ATP6AP2/CMAS/CTSH/CTSZ/GLB1/GLO1/HEXB/HSD17B12/IDH1/IFNGR1/MGST2/MVD/NAAA/NFE2L2/P4HB/PGK1/PLAAT3/PLPP2/RTN4/SOD1/TM9SF2/TMED10	26	Col III	15h	542	amide metabolic process	1.63278	NA
GO:0046365	monosaccharide catabolic process	7/509	55/18805	0.127273	4.70209	4.586	0.000673384	0.023293	0.0198372	ENO1/FUT2/GALE/GLB1/HK2/PFKL/PGK1	7	Col III	15h	542	monosaccharide catabolic process	1.63278	NA
GO:1902117	positive regulation of organelle assembly	9/509	89/18805	0.101124	3.73601	4.31531	0.000677411	0.023293	0.0198372	ATG5/CAPRIN1/CNOT1/RHOA/SDC1/SDCBP/SEPTIN7/SEPTIN9/VPS4B	9	Col III	15h	542	positive regulation of organelle assembly	1.63278	NA
GO:0006694	steroid biosynthetic process	13/509	169/18805	0.0769231	2.84192	4.01185	0.000710627	0.0242364	0.0206407	AKR1C3/ASAH1/CYB5R3/CYP51A1/EBP/ERG28/HSD17B11/HSD17B12/IDI1/LBR/MVD/SCP2/STARD4	13	Col III	15h	542	steroid biosynthetic process	1.61553	NA
GO:0016241	regulation of macroautophagy	14/509	191/18805	0.0732984	2.70801	3.95725	0.000726408	0.0245749	0.0209289	ATG5/ATP5IF1/ATP6V0E1/ATP6V1D/CAPNS1/CSNK2A1/CTTN/EIF2AK1/HK2/MAPK3/OPTN/SCOC/SNX6/VDAC1	14	Col III	15h	542	regulation of macroautophagy	1.60951	NA
GO:0048385	regulation of retinoic acid receptor signaling pathway	4/509	16/18805	0.25	9.23625	5.49722	0.000745087	0.0248067	0.0211264	AKR1C3/CALR/CNOT1/DHRS3	4	Col III	15h	542	regulation of retinoic acid receptor signaling pathway	1.60543	NA
GO:0061734	type 2 mitophagy	4/509	16/18805	0.25	9.23625	5.49722	0.000745087	0.0248067	0.0211264	ATP5IF1/HK2/OPTN/VDAC1	4	Col III	15h	542	type 2 mitophagy	1.60543	NA
GO:0030100	regulation of endocytosis	19/509	309/18805	0.0614887	2.2717	3.7595	0.000805712	0.0266139	0.0226654	ACTB/ACTG1/APP/ARF1/ARF6/ATG5/B2M/CALR/CD151/CD47/CD63/CDC42/HNRNPK/LMAN2/PARK7/RAC1/SDCBP/SNX3/SOD1	19	Col III	15h	542	regulation of endocytosis	1.57489	NA
GO:1903599	positive regulation of autophagy of mitochondrion	5/509	28/18805	0.178571	6.59732	4.9437	0.000836099	0.0274019	0.0233365	ATP5IF1/EIF2AK1/HK2/PARK7/VDAC1	5	Col III	15h	542	positive regulation of autophagy of mitochondrion	1.56222	Mitochondrial metabolism
GO:0033157	regulation of intracellular protein transport	12/509	152/18805	0.0789474	2.91671	3.9574	0.000897425	0.0291837	0.024854	BCAP31/CDC42/CDH1/ERGIC3/JUP/OAZ1/PARK7/SFN/SUMO1/TXN/XPO1/YWHAE	12	Col III	15h	542	regulation of intracellular protein transport	1.53486	NA
GO:0007596	blood coagulation	16/509	241/18805	0.06639	2.45278	3.78598	0.000916607	0.0294181	0.0250536	ACTB/ACTG1/CD59/CD9/CLIC1/F11R/GNAS/LMAN1/MYL12A/NFE2L2/PAPSS2/PDIA3/PPIA/STXBP3/TFPI/TSPAN8	16	Col III	15h	542	blood coagulation	1.53139	NA
GO:0030042	actin filament depolymerization	7/509	58/18805	0.12069	4.45888	4.40037	0.000930645	0.0294181	0.0250536	ADD3/CFL1/DSTN/SCIN/TWF1/VIL1/WDR1	7	Col III	15h	542	actin filament depolymerization	1.53139	NA
GO:0051881	regulation of mitochondrial membrane potential	8/509	75/18805	0.106667	3.9408	4.25631	0.000938193	0.0294181	0.0250536	ATP5IF1/CLIC1/IFI6/NDUFC2/PARK7/PRELID1/SOD1/UBB	8	Col III	15h	542	regulation of mitochondrial membrane potential	1.53139	Mitochondrial metabolism
GO:2000379	positive regulation of reactive oxygen species metabolic process	8/509	75/18805	0.106667	3.9408	4.25631	0.000938193	0.0294181	0.0250536	AKR1C3/APP/CDKN1A/GRB2/NFE2L2/PARK7/ROMO1/SOD1	8	Col III	15h	542	positive regulation of reactive oxygen species metabolic process	1.53139	NA
GO:0051014	actin filament severing	4/509	17/18805	0.235294	8.69294	5.29276	0.000953632	0.0294181	0.0250536	CFL1/DSTN/SCIN/VIL1	4	Col III	15h	542	actin filament severing	1.53139	NA
GO:0099159	regulation of modification of postsynaptic structure	4/509	17/18805	0.235294	8.69294	5.29276	0.000953632	0.0294181	0.0250536	CDC42/CHMP2B/EGLN1/RHOA	4	Col III	15h	542	regulation of modification of postsynaptic structure	1.53139	NA
GO:0048545	response to steroid hormone	20/509	338/18805	0.0591716	2.18609	3.67016	0.000953721	0.0294181	0.0250536	ADAM9/AKR1C3/ANXA3/ATP5F1A/CALR/CBX3/CDKN1A/CLDN4/CNOT1/DDX5/GLB1/GPI/IDH1/NCOA4/PARK7/RHOA/SDC1/TFPI/TXNIP/YWHAH	20	Col III	15h	542	response to steroid hormone	1.53139	NA
GO:1905475	regulation of protein localization to membrane	14/509	197/18805	0.071066	2.62553	3.82547	0.000982139	0.0298385	0.0254117	ACSL3/ACTB/ARF6/CIB1/ITGB1/PGRMC1/PLS1/RER1/SFN/TMBIM1/TMED2/TMEM59/VAMP8/VIL1	14	Col III	15h	542	regulation of protein localization to membrane	1.52522	NA
GO:0016050	vesicle organization	22/509	389/18805	0.0565553	2.08943	3.62146	0.000982458	0.0298385	0.0254117	AP1S1/ARFGAP3/ATP6AP2/ATP6V1D/CHMP2B/CHMP5/NECTIN2/RAB11A/RAB14/RAB1A/RNASEK/SDC1/SDCBP/SNX3/SURF4/TMCC1/TMED10/TMED2/TMED9/VAMP8/VPS4B/YIPF4	22	Col III	15h	542	vesicle organization	1.52522	NA
GO:0006605	protein targeting	20/509	339/18805	0.0589971	2.17965	3.6557	0.00098869	0.0298385	0.0254117	ATP5IF1/BCAP31/CIB1/DNAJC15/FIS1/LMAN1/NACA/NCOA4/NDUFA13/ROMO1/SDCBP/SEC61G/SPCS1/SRP14/SRP9/SSR2/TRAM1/YWHAE/YWHAZ/ZDHHC3	20	Col III	15h	542	protein targeting	1.52522	NA
GO:0006081	aldehyde metabolic process	8/509	76/18805	0.105263	3.88895	4.20915	0.00102423	0.0306902	0.026137	AKR1A1/AKR1C3/GLO1/IDH1/MGAT4A/PARK7/PNKD/TKT	8	Col III	15h	542	aldehyde metabolic process	1.513	NA
GO:0045216	cell-cell junction organization	15/509	222/18805	0.0675676	2.49628	3.74057	0.00109866	0.0325658	0.0277344	ACTB/ACTG1/CD9/CDC42/CDH1/CLDN4/CLDN7/F11R/JUP/LSR/PERP/RAC1/RHOA/RHOC/WDR1	15	Col III	15h	542	cell-cell junction organization	1.48724	NA
GO:1904377	positive regulation of protein localization to cell periphery	8/509	77/18805	0.103896	3.83844	4.1628	0.00111645	0.0325658	0.0277344	ACSL3/ARF6/CIB1/ITGB1/PGRMC1/PLS1/RER1/VIL1	8	Col III	15h	542	positive regulation of protein localization to cell periphery	1.48724	NA
GO:0097237	cellular response to toxic substance	11/509	135/18805	0.0814815	3.01033	3.90993	0.00112235	0.0325658	0.0277344	AKR1A1/GPX4/MGST2/NFE2L2/PARK7/PRXL2A/SELENOF/SELENOT/SELENOW/SOD1/TXN	11	Col III	15h	542	cellular response to toxic substance	1.48724	Response to antibiotic / toxic substance
GO:0072595	maintenance of protein localization in organelle	6/509	44/18805	0.136364	5.03795	4.47266	0.00112561	0.0325658	0.0277344	HK2/KDELR2/PARK7/RER1/TMED2/TXN	6	Col III	15h	542	maintenance of protein localization in organelle	1.48724	NA
GO:0071456	cellular response to hypoxia	12/509	156/18805	0.0769231	2.84192	3.85311	0.00112564	0.0325658	0.0277344	ATF4/CHCHD2/EGLN1/ENO1/HP1BP3/LMNA/NDRG1/NFE2L2/P4HB/PGK1/RTN4/TMBIM6	12	Col III	15h	542	cellular response to hypoxia	1.48724	NA
GO:0050817	coagulation	16/509	246/18805	0.0650407	2.40293	3.69429	0.00113786	0.0325679	0.0277361	ACTB/ACTG1/CD59/CD9/CLIC1/F11R/GNAS/LMAN1/MYL12A/NFE2L2/PAPSS2/PDIA3/PPIA/STXBP3/TFPI/TSPAN8	16	Col III	15h	542	coagulation	1.48721	NA
GO:0042255	ribosome assembly	7/509	60/18805	0.116667	4.31025	4.28351	0.00114123	0.0325679	0.0277361	DDX3X/EIF1AX/FAU/RPL24/RPL38/RPS27L/SBDS	7	Col III	15h	542	ribosome assembly	1.48721	Transcription / translation
GO:0010952	positive regulation of peptidase activity	5/509	30/18805	0.166667	6.1575	4.71537	0.00115958	0.0328679	0.0279916	CLDN4/CTSH/GRN/PRELID1/STAT3	5	Col III	15h	542	positive regulation of peptidase activity	1.48323	NA
GO:1903829	positive regulation of protein localization	26/509	499/18805	0.0521042	1.92499	3.49298	0.00118028	0.03323	0.0283	ACSL3/ADAM9/ANG/APP/ARF6/BCAP31/CDC42/CDH1/CIB1/ERGIC3/ITGB1/JUP/OAZ1/PARK7/PGRMC1/PLS1/PPIA/PRKAR1A/RER1/RTN4/SFN/SRI/TFRC/TMED10/VIL1/YWHAE	26	Col III	15h	542	positive regulation of protein localization	1.47847	NA
GO:0000422	autophagy of mitochondrion	10/509	116/18805	0.0862069	3.18491	3.9371	0.00121568	0.0339986	0.0289546	ATG5/ATP5IF1/CTTN/EIF2AK1/HK2/MARK2/OPTN/PARK7/VDAC1/WDR45B	10	Col III	15h	542	autophagy of mitochondrion	1.46854	Mitochondrial metabolism
GO:0032409	regulation of transporter activity	14/509	202/18805	0.0693069	2.56054	3.71934	0.00124953	0.0344857	0.0293694	ACTB/ATP1B1/CAB39/CALM1/CALM2/COX17/CTSS/ITGB1/NDFIP1/NDFIP2/SRI/SUMO1/VMP1/YWHAH	14	Col III	15h	542	regulation of transporter activity	1.46236	NA
GO:0009636	response to toxic substance	17/509	272/18805	0.0625	2.30906	3.62725	0.00124954	0.0344857	0.0293694	AKR1A1/ATF4/CDH1/CDKN1A/GPX4/MGST2/NFE2L2/PARK7/PON2/PRXL2A/SDC1/SELENOF/SELENOT/SELENOW/SOD1/SRSF9/TXN	17	Col III	15h	542	response to toxic substance	1.46236	Response to antibiotic / toxic substance
GO:0000281	mitotic cytokinesis	9/509	98/18805	0.0918367	3.39291	3.96135	0.00135461	0.0371412	0.0316309	ARF1/ARF6/CFL1/CHMP2B/CHMP5/RAB11A/RHOA/RHOC/VPS4B	9	Col III	15h	542	mitotic cytokinesis	1.43014	Inflammation
GO:0007032	endosome organization	9/509	99/18805	0.0909091	3.35864	3.92459	0.00145519	0.0396396	0.0337587	ATP6AP2/ATP6V1D/CHMP2B/CHMP5/RAB11A/RNASEK/SNX3/TMCC1/VPS4B	9	Col III	15h	542	endosome organization	1.40187	NA
GO:0031053	primary miRNA processing	4/509	19/18805	0.210526	7.77789	4.93015	0.00148782	0.0397543	0.0338563	DDX5/HNRNPA2B1/SMAD2/STAT3	4	Col III	15h	542	primary mirna processing	1.40062	Transcription / translation
GO:0061621	canonical glycolysis	4/509	19/18805	0.210526	7.77789	4.93015	0.00148782	0.0397543	0.0338563	ENO1/HK2/PFKL/PGK1	4	Col III	15h	542	canonical glycolysis	1.40062	NA
GO:0061718	glucose catabolic process to pyruvate	4/509	19/18805	0.210526	7.77789	4.93015	0.00148782	0.0397543	0.0338563	ENO1/HK2/PFKL/PGK1	4	Col III	15h	542	glucose catabolic process to pyruvate	1.40062	Response to antibiotic / toxic substance
GO:1905517	macrophage migration	7/509	63/18805	0.111111	4.105	4.11746	0.0015252	0.040495	0.0344871	B4GALT1/CD9/DDT/MAPK3/MMP28/RPL13A/RTN4	7	Col III	15h	542	macrophage migration	1.3926	NA
GO:0140238	presynaptic endocytosis	8/509	81/18805	0.0987654	3.64889	3.98486	0.00155373	0.040993	0.0349113	ACTB/ACTG1/ARF6/CALM1/CALM2/CANX/FCHO2/PARK7	8	Col III	15h	542	presynaptic endocytosis	1.38729	NA
GO:0035751	regulation of lysosomal lumen pH	5/509	32/18805	0.15625	5.77265	4.50686	0.0015674	0.0410952	0.0349983	ATP6AP2/ATP6V1D/GRN/LAMP1/RNASEK	5	Col III	15h	542	regulation of lysosomal lumen ph	1.38621	NA
GO:0043254	regulation of protein-containing complex assembly	23/509	431/18805	0.0533643	1.97154	3.40333	0.00163693	0.0424752	0.0361736	ADD3/ARF6/ARPC5/BRK1/CDC42/CLDN7/CTTN/DDX3X/DNAJC15/FBLIM1/GRB2/LMO4/PARK7/RAC1/RAP1B/RHOA/RHOC/RPL13A/SCIN/SUMO1/TFRC/TWF1/VIL1	23	Col III	15h	542	regulation of protein-containing complex assembly	1.37186	NA
GO:0036294	cellular response to decreased oxygen levels	12/509	163/18805	0.0736196	2.71988	3.67833	0.00164028	0.0424752	0.0361736	ATF4/CHCHD2/EGLN1/ENO1/HP1BP3/LMNA/NDRG1/NFE2L2/P4HB/PGK1/RTN4/TMBIM6	12	Col III	15h	542	cellular response to decreased oxygen levels	1.37186	NA
GO:0097352	autophagosome maturation	7/509	64/18805	0.109375	4.04086	4.06439	0.00167334	0.042841	0.0364851	ATG5/CALM1/CHMP2B/CHMP5/VAMP8/VMP1/VPS4B	7	Col III	15h	542	autophagosome maturation	1.36814	NA
GO:0006790	sulfur compound metabolic process	19/509	329/18805	0.0577508	2.1336	3.45987	0.00167483	0.042841	0.0364851	ACSL3/ACSL5/ADI1/AKR1A1/GLB1/GLCE/GLO1/HEXB/HSD17B12/IDH1/MGST2/MVD/NFE2L2/PAPSS2/PGK1/SMS/SOD1/TM9SF2/TSTD1	19	Col III	15h	542	sulfur compound metabolic process	1.36814	NA
GO:0010634	positive regulation of epithelial cell migration	6/509	48/18805	0.125	4.61812	4.18628	0.00178657	0.0446573	0.038032	ADAM9/ARF6/CTSH/RAB11A/RTN4/VIL1	6	Col III	15h	542	positive regulation of epithelial cell migration	1.35011	NA
GO:1902175	regulation of oxidative stress-induced intrinsic apoptotic signaling pathway	6/509	48/18805	0.125	4.61812	4.18628	0.00178657	0.0446573	0.038032	ATF4/NFE2L2/P4HB/PARK7/PPIA/SOD1	6	Col III	15h	542	regulation of oxidative stress-induced intrinsic apoptotic signaling pathway	1.35011	NA
GO:0043467	regulation of generation of precursor metabolites and energy	11/509	143/18805	0.0769231	2.84192	3.68779	0.00178662	0.0446573	0.038032	APP/CHCHD2/COX7A2/DNAJC15/GHITM/IFNAR1/PARK7/PPP1CA/PRELID1/RHOA/STAT3	11	Col III	15h	542	regulation of generation of precursor metabolites and energy	1.35011	NA
GO:1904951	positive regulation of establishment of protein localization	19/509	331/18805	0.0574018	2.12071	3.43109	0.00179444	0.0446573	0.038032	ACSL3/ADAM9/ANG/APP/ARF6/BCAP31/CDC42/CDH1/CIB1/ERGIC3/JUP/OAZ1/PGRMC1/PPIA/PRKAR1A/SFN/SRI/TMED10/YWHAE	19	Col III	15h	542	positive regulation of establishment of protein localization	1.35011	NA
GO:0090201	negative regulation of release of cytochrome c from mitochondria	4/509	20/18805	0.2	7.389	4.76813	0.00182036	0.0446573	0.038032	GHITM/IFI6/LMNA/PRELID1	4	Col III	15h	542	negative regulation of release of cytochrome c from mitochondria	1.35011	Mitochondrial metabolism
GO:1900037	regulation of cellular response to hypoxia	4/509	20/18805	0.2	7.389	4.76813	0.00182036	0.0446573	0.038032	CHCHD2/ENO1/NFE2L2/TMBIM6	4	Col III	15h	542	regulation of cellular response to hypoxia	1.35011	NA
GO:1990182	exosomal secretion	4/509	20/18805	0.2	7.389	4.76813	0.00182036	0.0446573	0.038032	RAB11A/SDC1/SDCBP/VPS4B	4	Col III	15h	542	exosomal secretion	1.35011	NA
GO:0071692	protein localization to extracellular region	21/509	383/18805	0.0548303	2.0257	3.38267	0.00185373	0.0452115	0.038504	ADAM9/ANG/AP1S1/ARF6/ARFGAP3/CANX/CCDC186/CYP51A1/ENY2/GNAS/NBL1/PARK7/PFKL/PPIA/PRKAR1A/SELENOT/SMAD2/SRI/STXBP3/TMED10/TMED2	21	Col III	15h	542	protein localization to extracellular region	1.34475	NA
GO:1903170	negative regulation of calcium ion transmembrane transport	6/509	49/18805	0.122449	4.52388	4.1196	0.00199014	0.047823	0.040728	CALM1/CALM2/SRI/TMBIM6/VDAC1/YWHAE	6	Col III	15h	542	negative regulation of calcium ion transmembrane transport	1.32036	NA
GO:2000378	negative regulation of reactive oxygen species metabolic process	6/509	49/18805	0.122449	4.52388	4.1196	0.00199014	0.047823	0.040728	ATG5/HK2/NDUFC2/PARK7/RHOA/VDAC1	6	Col III	15h	542	negative regulation of reactive oxygen species metabolic process	1.32036	NA
GO:0031333	negative regulation of protein-containing complex assembly	11/509	145/18805	0.0758621	2.80272	3.63466	0.001995	0.047823	0.040728	ADD3/CDC42/CLDN7/DDX3X/DNAJC15/LMO4/PARK7/RPL13A/SCIN/TWF1/VIL1	11	Col III	15h	542	negative regulation of protein-containing complex assembly	1.32036	NA
GO:1900038	negative regulation of cellular response to hypoxia	3/509	10/18805	0.3	11.0835	5.31981	0.0020525	0.0482051	0.0410534	ENO1/NFE2L2/TMBIM6	3	Col III	15h	542	negative regulation of cellular response to hypoxia	1.31691	NA
GO:1904896	ESCRT complex disassembly	3/509	10/18805	0.3	11.0835	5.31981	0.0020525	0.0482051	0.0410534	CHMP2B/CHMP5/VPS4B	3	Col III	15h	542	escrt complex disassembly	1.31691	NA
GO:1904903	ESCRT III complex disassembly	3/509	10/18805	0.3	11.0835	5.31981	0.0020525	0.0482051	0.0410534	CHMP2B/CHMP5/VPS4B	3	Col III	15h	542	escrt iii complex disassembly	1.31691	NA
GO:0017148	negative regulation of translation	14/509	213/18805	0.0657277	2.42831	3.49667	0.0020569	0.0482051	0.0410534	ANG/ATF4/CALR/CAPRIN1/CNOT1/CSNK2A1/DAP/DDX3X/EIF2AK1/EIF3E/EIF4E2/RPL13A/SERBP1/SRP9	14	Col III	15h	542	negative regulation of translation	1.31691	Transcription / translation
GO:0019068	virion assembly	5/509	34/18805	0.147059	5.43309	4.31527	0.00207179	0.0482842	0.0411208	CHMP2B/CHMP5/RAB1A/SPCS1/VPS4B	5	Col III	15h	542	virion assembly	1.31619	NA
GO:0010562	positive regulation of phosphorus metabolic process	25/509	493/18805	0.0507099	1.87348	3.27803	0.00210153	0.0482854	0.0411218	ACSL3/ADAM9/ANG/APP/BCL10/CAB39/CALM1/CALM2/CDKN1A/CIB1/DDX3X/ENO1/LMO4/MYDGF/NDUFC2/NPTN/PARK7/PPIA/RAC1/RHOA/SDCBP/SYAP1/TFRC/TXN/XRCC6	25	Col III	15h	542	positive regulation of phosphorus metabolic process	1.31618	NA
GO:0045937	positive regulation of phosphate metabolic process	25/509	493/18805	0.0507099	1.87348	3.27803	0.00210153	0.0482854	0.0411218	ACSL3/ADAM9/ANG/APP/BCL10/CAB39/CALM1/CALM2/CDKN1A/CIB1/DDX3X/ENO1/LMO4/MYDGF/NDUFC2/NPTN/PARK7/PPIA/RAC1/RHOA/SDCBP/SYAP1/TFRC/TXN/XRCC6	25	Col III	15h	542	positive regulation of phosphate metabolic process	1.31618	NA
GO:0008064	regulation of actin polymerization or depolymerization	11/509	146/18805	0.0753425	2.78353	3.60843	0.00210637	0.0482854	0.0411218	ADD3/ARF6/ARPC5/BRK1/CTTN/DSTN/GRB2/SCIN/TWF1/VIL1/WDR1	11	Col III	15h	542	regulation of actin polymerization or depolymerization	1.31618	NA
GO:1904062	regulation of monoatomic cation transmembrane transport	18/509	311/18805	0.0578778	2.1383	3.37618	0.00214155	0.048597	0.0413872	ATG5/ATP1B1/CAB39/CALM1/CALM2/CD63/COX17/CTSS/GNB2/ITGB1/SRI/SUMO1/TMBIM6/TSPAN13/VDAC1/VMP1/YWHAE/YWHAH	18	Col III	15h	542	regulation of monoatomic cation transmembrane transport	1.31339	NA
GO:0072594	establishment of protein localization to organelle	24/509	467/18805	0.0513919	1.89867	3.28012	0.00215257	0.048597	0.0413872	ATP5IF1/BCAP31/CD68/CDH1/CDKN1A/DNAJC15/FIS1/HK2/JUP/LAMP1/LMAN1/LMNA/NCOA4/NDUFA13/RAB11A/ROMO1/SEC61G/SPCS1/SRP14/SRP9/STAT3/SUMO1/TRAM1/TXNIP	24	Col III	15h	542	establishment of protein localization to organelle	1.31339	NA
GO:0007033	vacuole organization	15/509	238/18805	0.0630252	2.32847	3.44012	0.00218064	0.048597	0.0413872	ATG5/ATP6AP2/ATP6V1D/CHMP2B/CHMP5/GRN/HEXB/LAMP1/RAB14/RAB1A/RAB5A/RNASEK/VMP1/VPS4B/WDR45B	15	Col III	15h	542	vacuole organization	1.31339	NA
GO:0045185	maintenance of protein location	7/509	67/18805	0.104478	3.85992	3.91144	0.00218561	0.048597	0.0413872	HK2/KDELR2/NBL1/PARK7/RER1/TMED2/TXN	7	Col III	15h	542	maintenance of protein location	1.31339	NA
GO:0010800	positive regulation of peptidyl-threonine phosphorylation	4/509	21/18805	0.190476	7.03714	4.61693	0.00220106	0.048597	0.0413872	APP/CAB39/CALM1/CALM2	4	Col III	15h	542	positive regulation of peptidyl-threonine phosphorylation	1.31339	NA
GO:0061620	glycolytic process through glucose-6-phosphate	4/509	21/18805	0.190476	7.03714	4.61693	0.00220106	0.048597	0.0413872	ENO1/HK2/PFKL/PGK1	4	Col III	15h	542	glycolytic process through glucose-6-phosphate	1.31339	NA
GO:0097734	extracellular exosome biogenesis	4/509	21/18805	0.190476	7.03714	4.61693	0.00220106	0.048597	0.0413872	RAB11A/SDC1/SDCBP/VPS4B	4	Col III	15h	542	extracellular exosome biogenesis	1.31339	NA
GO:0099010	modification of postsynaptic structure	5/509	35/18805	0.142857	5.27786	4.22507	0.00236411	0.0519238	0.0442204	CDC42/CHMP2B/EGLN1/RAP1B/RHOA	5	Col III	15h	542	modification of postsynaptic structure	1.28463	NA
GO:0150116	regulation of cell-substrate junction organization	7/509	68/18805	0.102941	3.80316	3.86241	0.00238081	0.0520182	0.0443008	ACTG1/ARF6/LAMTOR2/PTPRA/RAC1/RHOA/SLK	7	Col III	15h	542	regulation of cell-substrate junction organization	1.28385	NA
GO:0006090	pyruvate metabolic process	10/509	127/18805	0.0787402	2.90905	3.60048	0.002397	0.0521005	0.0443709	APP/ENO1/GPI/HK2/LDHA/PFKL/PGK1/SLC16A3/STAT3/VDAC1	10	Col III	15h	542	pyruvate metabolic process	1.28316	Response to antibiotic / toxic substance
GO:1903146	regulation of autophagy of mitochondrion	6/509	51/18805	0.117647	4.34647	3.99145	0.0024493	0.052963	0.0451054	ATP5IF1/CTTN/EIF2AK1/HK2/PARK7/VDAC1	6	Col III	15h	542	regulation of autophagy of mitochondrion	1.27603	Mitochondrial metabolism
GO:0030832	regulation of actin filament length	11/509	149/18805	0.0738255	2.72748	3.53105	0.00247112	0.0531608	0.0452739	ADD3/ARF6/ARPC5/BRK1/CTTN/DSTN/GRB2/SCIN/TWF1/VIL1/WDR1	11	Col III	15h	542	regulation of actin filament length	1.27441	NA
GO:0009185	ribonucleoside diphosphate metabolic process	10/509	128/18805	0.078125	2.88633	3.5717	0.00253891	0.0543405	0.0462786	APP/CMPK1/ENO1/GPI/GUK1/HK2/LDHA/PFKL/PGK1/STAT3	10	Col III	15h	542	ribonucleoside diphosphate metabolic process	1.26488	NA
GO:0006066	alcohol metabolic process	20/509	368/18805	0.0543478	2.00788	3.25682	0.00260616	0.0554967	0.0472632	ACADVL/AKR1A1/AKR1C3/APP/ASAH1/CYB5R3/CYP51A1/DHRS3/EBP/IDH1/IDI1/LBR/MVD/NAAA/NPC2/NUDT4/PARK7/PLPP2/SCP2/STARD4	20	Col III	15h	542	alcohol metabolic process	1.25573	NA
GO:0060713	labyrinthine layer morphogenesis	4/509	22/18805	0.181818	6.71727	4.47531	0.00263327	0.0555609	0.0473179	GRB2/SPINT2/ST14/TMED2	4	Col III	15h	542	labyrinthine layer morphogenesis	1.25523	Wound repair / regeneration
GO:0006900	vesicle budding from membrane	8/509	88/18805	0.0909091	3.35864	3.69905	0.00263567	0.0555609	0.0473179	ARFGAP3/CHMP5/RAB1A/SNX3/SURF4/TMED10/TMED2/TMED9	8	Col III	15h	542	vesicle budding from membrane	1.25523	NA
GO:2001234	negative regulation of apoptotic signaling pathway	15/509	243/18805	0.0617284	2.28055	3.35116	0.00266116	0.0558179	0.0475368	ATF4/CSNK2A1/CTTN/DDX3X/ENO1/GHITM/IFI6/LMNA/NFE2L2/PARK7/PPIA/PRELID1/SLC25A6/TMBIM1/TMBIM6	15	Col III	15h	542	negative regulation of apoptotic signaling pathway	1.25323	NA
GO:0043388	positive regulation of DNA binding	5/509	36/18805	0.138889	5.13125	4.13826	0.00268529	0.0560437	0.0477291	CEBPG/DAZAP2/EDF1/NIBAN2/TXN	5	Col III	15h	542	positive regulation of dna binding	1.25147	NA
GO:0043457	regulation of cellular respiration	6/509	52/18805	0.115385	4.26288	3.92983	0.00270669	0.0562107	0.0478713	COX7A2/DNAJC15/IFNAR1/PARK7/PRELID1/RHOA	6	Col III	15h	542	regulation of cellular respiration	1.25018	Mitochondrial metabolism
GO:0075522	IRES-dependent viral translational initiation	3/509	11/18805	0.272727	10.0759	5.02207	0.00276577	0.0563223	0.0479663	CSDE1/EIF3A/PCBP2	3	Col III	15h	542	ires-dependent viral translational initiation	1.24932	Transcription / translation
GO:1901844	regulation of cell communication by electrical coupling involved in cardiac conduction	3/509	11/18805	0.272727	10.0759	5.02207	0.00276577	0.0563223	0.0479663	CALM1/CALM2/SRI	3	Col III	15h	542	regulation of cell communication by electrical coupling involved in cardiac conduction	1.24932	NA
GO:1905091	positive regulation of type 2 mitophagy	3/509	11/18805	0.272727	10.0759	5.02207	0.00276577	0.0563223	0.0479663	ATP5IF1/HK2/VDAC1	3	Col III	15h	542	positive regulation of type 2 mitophagy	1.24932	NA
GO:1990034	calcium ion export across plasma membrane	3/509	11/18805	0.272727	10.0759	5.02207	0.00276577	0.0563223	0.0479663	CALM1/CALM2/YWHAE	3	Col III	15h	542	calcium ion export across plasma membrane	1.24932	NA
GO:0009154	purine ribonucleotide catabolic process	10/509	130/18805	0.0769231	2.84192	3.51495	0.00284293	0.0576139	0.0490664	APP/ENO1/GPI/HINT1/HK2/LDHA/NUDT4/PFKL/PGK1/STAT3	10	Col III	15h	542	purine ribonucleotide catabolic process	1.23947	NA
GO:0034762	regulation of transmembrane transport	24/509	478/18805	0.0502092	1.85498	3.15813	0.00290297	0.0585478	0.0498617	ACSL5/ACTB/ATG5/ATP1B1/CAB39/CALM1/CALM2/CD63/COX17/CTSS/GNB2/HK2/ITGB1/NFE2L2/SEPTIN2/SRI/STXBP3/SUMO1/TMBIM6/TSPAN13/VDAC1/VMP1/YWHAE/YWHAH	24	Col III	15h	542	regulation of transmembrane transport	1.23249	NA
GO:0009306	protein secretion	20/509	372/18805	0.0537634	1.98629	3.20467	0.00294742	0.0591599	0.050383	ADAM9/ANG/AP1S1/ARF6/ARFGAP3/CANX/CCDC186/CYP51A1/ENY2/GNAS/PARK7/PFKL/PPIA/PRKAR1A/SELENOT/SMAD2/SRI/STXBP3/TMED10/TMED2	20	Col III	15h	542	protein secretion	1.22797	NA
GO:0030834	regulation of actin filament depolymerization	6/509	53/18805	0.113208	4.18245	3.86974	0.00298382	0.0596054	0.0507623	ADD3/DSTN/SCIN/TWF1/VIL1/WDR1	6	Col III	15h	542	regulation of actin filament depolymerization	1.22471	NA
GO:0046825	regulation of protein export from nucleus	5/509	37/18805	0.135135	4.99257	4.05462	0.00303691	0.0603784	0.0514207	PARK7/SFN/TXN/XPO1/YWHAE	5	Col III	15h	542	regulation of protein export from nucleus	1.21912	NA
GO:0022898	regulation of transmembrane transporter activity	12/509	176/18805	0.0681818	2.51898	3.3769	0.00310572	0.0608814	0.051849	ACTB/ATP1B1/CAB39/CALM1/CALM2/COX17/CTSS/ITGB1/SRI/SUMO1/VMP1/YWHAH	12	Col III	15h	542	regulation of transmembrane transporter activity	1.21552	NA
GO:0022604	regulation of cell morphogenesis	15/509	247/18805	0.0607287	2.24362	3.28154	0.00310582	0.0608814	0.051849	CAPRIN1/CFDP1/CFL1/CLDN4/F11R/FBLIM1/HEXB/MARK2/MYL12A/MYL12B/PRPF40A/RAC1/SEPTIN7/VIL1/WDR1	15	Col III	15h	542	regulation of cell morphogenesis	1.21552	Wound repair / regeneration
GO:0140112	extracellular vesicle biogenesis	4/509	23/18805	0.173913	6.42522	4.34226	0.00312026	0.0608814	0.051849	RAB11A/SDC1/SDCBP/VPS4B	4	Col III	15h	542	extracellular vesicle biogenesis	1.21552	NA
GO:1905244	regulation of modification of synaptic structure	4/509	23/18805	0.173913	6.42522	4.34226	0.00312026	0.0608814	0.051849	CDC42/CHMP2B/EGLN1/RHOA	4	Col III	15h	542	regulation of modification of synaptic structure	1.21552	NA
GO:0006997	nucleus organization	11/509	154/18805	0.0714286	2.63893	3.40624	0.00319133	0.0615496	0.0524182	BROX/CHMP2B/CHMP5/GOLM1/LMNA/NECTIN2/RTN4/SELENOF/SERBP1/SUMO1/VPS4B	11	Col III	15h	542	nucleus organization	1.21077	NA
GO:0007040	lysosome organization	9/509	111/18805	0.0810811	2.99554	3.51703	0.00319853	0.0615496	0.0524182	ATP6AP2/ATP6V1D/CHMP2B/CHMP5/GRN/HEXB/LAMP1/RAB14/RNASEK	9	Col III	15h	542	lysosome organization	1.21077	NA
GO:0080171	lytic vacuole organization	9/509	111/18805	0.0810811	2.99554	3.51703	0.00319853	0.0615496	0.0524182	ATP6AP2/ATP6V1D/CHMP2B/CHMP5/GRN/HEXB/LAMP1/RAB14/RNASEK	9	Col III	15h	542	lytic vacuole organization	1.21077	NA
GO:0035592	establishment of protein localization to extracellular region	20/509	375/18805	0.0533333	1.9704	3.16599	0.00322729	0.0617928	0.0526253	ADAM9/ANG/AP1S1/ARF6/ARFGAP3/CANX/CCDC186/CYP51A1/ENY2/GNAS/PARK7/PFKL/PPIA/PRKAR1A/SELENOT/SMAD2/SRI/STXBP3/TMED10/TMED2	20	Col III	15h	542	establishment of protein localization to extracellular region	1.20906	NA
GO:0097581	lamellipodium organization	8/509	91/18805	0.0879121	3.24791	3.58528	0.00324897	0.0617928	0.0526253	BRK1/CDC42/CTTN/ITGB1/PHPT1/RAC1/TWF1/VIL1	8	Col III	15h	542	lamellipodium organization	1.20906	NA
GO:0051235	maintenance of location	14/509	224/18805	0.0625	2.30906	3.28742	0.00325536	0.0617928	0.0526253	ATG5/CALM1/CALM2/CALR/GHITM/HEXB/HK2/KDELR2/NBL1/PARK7/RER1/SRI/TMED2/TXN	14	Col III	15h	542	maintenance of location	1.20906	NA
GO:0006879	intracellular iron ion homeostasis	7/509	72/18805	0.0972222	3.59187	3.67521	0.00329891	0.0620579	0.052851	B2M/EGLN1/FBXL5/NCOA4/NDFIP1/SOD1/TFRC	7	Col III	15h	542	intracellular iron ion homeostasis	1.2072	NA
GO:0051101	regulation of DNA binding	7/509	72/18805	0.0972222	3.59187	3.67521	0.00329891	0.0620579	0.052851	CEBPG/CSNK2B/DAZAP2/EDF1/NIBAN2/SUMO1/TXN	7	Col III	15h	542	regulation of dna binding	1.2072	NA
GO:0071404	cellular response to low-density lipoprotein particle stimulus	5/509	38/18805	0.131579	4.86118	3.97393	0.00342057	0.0640593	0.0545555	APP/CD68/CD9/ITGB1/TXNIP	5	Col III	15h	542	cellular response to low-density lipoprotein particle stimulus	1.19342	NA
GO:1904063	negative regulation of cation transmembrane transport	8/509	92/18805	0.0869565	3.21261	3.5484	0.00347628	0.0648134	0.0551977	CAB39/CALM1/CALM2/SRI/SUMO1/TMBIM6/VDAC1/YWHAE	8	Col III	15h	542	negative regulation of cation transmembrane transport	1.18834	NA
GO:0042326	negative regulation of phosphorylation	14/509	226/18805	0.0619469	2.28863	3.2507	0.00352495	0.0653192	0.0556284	CALM1/CALM2/CDKN1A/CDKN2B/CIB1/DYNLL1/IGFBP3/MVP/PARK7/PDCD4/PPIA/RTRAF/SFN/SNX6	14	Col III	15h	542	negative regulation of phosphorylation	1.18496	NA
GO:0009132	nucleoside diphosphate metabolic process	10/509	134/18805	0.0746269	2.75709	3.40462	0.003538	0.0653192	0.0556284	APP/CMPK1/ENO1/GPI/GUK1/HK2/LDHA/PFKL/PGK1/STAT3	10	Col III	15h	542	nucleoside diphosphate metabolic process	1.18496	NA
GO:0071453	cellular response to oxygen levels	12/509	179/18805	0.0670391	2.47676	3.31118	0.00356212	0.0653192	0.0556284	ATF4/CHCHD2/EGLN1/ENO1/HP1BP3/LMNA/NDRG1/NFE2L2/P4HB/PGK1/RTN4/TMBIM6	12	Col III	15h	542	cellular response to oxygen levels	1.18496	NA
GO:0071806	protein transmembrane transport	7/509	73/18805	0.0958904	3.54267	3.63049	0.00356569	0.0653192	0.0556284	DNAJC15/RAB11A/ROMO1/SEC61G/TMED10/TRAM1/TRIP11	7	Col III	15h	542	protein transmembrane transport	1.18496	NA
GO:0051280	negative regulation of release of sequestered calcium ion into cytosol	3/509	12/18805	0.25	9.23625	4.76023	0.00361406	0.0659173	0.0561379	CALM1/CALM2/SRI	3	Col III	15h	542	negative regulation of release of sequestered calcium ion into cytosol	1.181	NA
GO:0086064	cell communication by electrical coupling involved in cardiac conduction	4/509	24/18805	0.166667	6.1575	4.21688	0.00366525	0.0660115	0.056218	ATP1B1/CALM1/CALM2/SRI	4	Col III	15h	542	cell communication by electrical coupling involved in cardiac conduction	1.18038	NA
GO:0006457	protein folding	14/509	227/18805	0.061674	2.27855	3.23248	0.00366643	0.0660115	0.056218	B2M/CALR/CANX/CSNK2A1/GRN/LMAN1/P4HB/PDIA3/PFDN5/PPIA/PPIC/SELENOF/TBCA/WDR83OS	14	Col III	15h	542	protein folding	1.18038	NA
GO:0016485	protein processing	14/509	227/18805	0.061674	2.27855	3.23248	0.00366643	0.0660115	0.056218	ADAM9/ATP6AP2/CPD/CTSE/CTSH/CTSS/CTSZ/ENO1/P4HB/PGK1/PLGRKT/SEC11A/SPCS1/TMPRSS2	14	Col III	15h	542	protein processing	1.18038	NA
GO:0007163	establishment or maintenance of cell polarity	14/509	228/18805	0.0614035	2.26855	3.21436	0.0038125	0.0683481	0.058208	ACTB/ARF6/CDC42/DYNLT1/FAT1/ITGB1/LMNA/MARK2/MISP/RAC1/RAP1B/RHOA/SPINT2/WDR1	14	Col III	15h	542	establishment or maintenance of cell polarity	1.16527	NA
GO:0055094	response to lipoprotein particle	5/509	39/18805	0.128205	4.73654	3.89602	0.00383785	0.0684102	0.0582609	APP/CD68/CD9/ITGB1/TXNIP	5	Col III	15h	542	response to lipoprotein particle	1.16488	NA
GO:0016126	sterol biosynthetic process	7/509	74/18805	0.0945946	3.4948	3.58655	0.00384858	0.0684102	0.0582609	CYB5R3/CYP51A1/EBP/ERG28/IDI1/LBR/MVD	7	Col III	15h	542	sterol biosynthetic process	1.16488	NA
GO:0009261	ribonucleotide catabolic process	10/509	136/18805	0.0735294	2.71654	3.35096	0.00393278	0.0692065	0.0589391	APP/ENO1/GPI/HINT1/HK2/LDHA/NUDT4/PFKL/PGK1/STAT3	10	Col III	15h	542	ribonucleotide catabolic process	1.15985	NA
GO:0001738	morphogenesis of a polarized epithelium	6/509	56/18805	0.107143	3.95839	3.698	0.00394288	0.0692065	0.0589391	ACTB/ACTG1/CDC42/FAT1/RHOA/WDR1	6	Col III	15h	542	morphogenesis of a polarized epithelium	1.15985	Wound repair / regeneration
GO:0086065	cell communication involved in cardiac conduction	6/509	56/18805	0.107143	3.95839	3.698	0.00394288	0.0692065	0.0589391	ATP1B1/CALM1/CALM2/DSC2/JUP/SRI	6	Col III	15h	542	cell communication involved in cardiac conduction	1.15985	NA
GO:0090150	establishment of protein localization to membrane	16/509	279/18805	0.0573477	2.11871	3.14003	0.00403169	0.0704706	0.0600156	ACSL3/ATP1B1/CIB1/NACA/NDUFA13/OPTN/RAB11A/ROMO1/SDCBP/SEC61G/SRP14/SRP9/SSR2/TRAM1/WDR83OS/ZDHHC3	16	Col III	15h	542	establishment of protein localization to membrane	1.15199	NA
GO:0071674	mononuclear cell migration	14/509	230/18805	0.0608696	2.24883	3.17839	0.00411888	0.0715576	0.0609414	APP/B4GALT1/CALR/CD47/CD9/CDC42/DDT/F11R/MAPK3/MMP28/NBL1/RHOA/RPL13A/RTN4	14	Col III	15h	542	mononuclear cell migration	1.14534	NA
GO:0042327	positive regulation of phosphorylation	22/509	437/18805	0.0503432	1.85993	3.03375	0.004128	0.0715576	0.0609414	ADAM9/ANG/APP/BCL10/CAB39/CALM1/CALM2/CDKN1A/CIB1/DDX3X/LMO4/MYDGF/NPTN/PARK7/PPIA/RAC1/RHOA/SDCBP/SYAP1/TFRC/TXN/XRCC6	22	Col III	15h	542	positive regulation of phosphorylation	1.14534	NA
GO:0090316	positive regulation of intracellular protein transport	8/509	95/18805	0.0842105	3.11116	3.44074	0.00423272	0.0722512	0.061532	BCAP31/CDC42/CDH1/ERGIC3/JUP/OAZ1/SFN/YWHAE	8	Col III	15h	542	positive regulation of intracellular protein transport	1.14116	NA
GO:0042953	lipoprotein transport	4/509	25/18805	0.16	5.9112	4.09841	0.00427134	0.0722512	0.061532	APOBEC1/PGRMC1/SURF4/VMP1	4	Col III	15h	542	lipoprotein transport	1.14116	NA
GO:0051016	barbed-end actin filament capping	4/509	25/18805	0.16	5.9112	4.09841	0.00427134	0.0722512	0.061532	ADD3/SCIN/TWF1/VIL1	4	Col III	15h	542	barbed-end actin filament capping	1.14116	NA
GO:0061615	glycolytic process through fructose-6-phosphate	4/509	25/18805	0.16	5.9112	4.09841	0.00427134	0.0722512	0.061532	ENO1/HK2/PFKL/PGK1	4	Col III	15h	542	glycolytic process through fructose-6-phosphate	1.14116	NA
GO:0150105	protein localization to cell-cell junction	4/509	25/18805	0.16	5.9112	4.09841	0.00427134	0.0722512	0.061532	ACTB/ACTG1/F11R/LSR	4	Col III	15h	542	protein localization to cell-cell junction	1.14116	NA
GO:1901526	positive regulation of mitophagy	4/509	25/18805	0.16	5.9112	4.09841	0.00427134	0.0722512	0.061532	ATP5IF1/EIF2AK1/HK2/VDAC1	4	Col III	15h	542	positive regulation of mitophagy	1.14116	NA
GO:0030865	cortical cytoskeleton organization	6/509	57/18805	0.105263	3.88895	3.64339	0.00430821	0.0722918	0.0615666	ARF6/CALR/PLS1/RAC1/VIL1/WDR1	6	Col III	15h	542	cortical cytoskeleton organization	1.14091	NA
GO:0051452	intracellular pH reduction	6/509	57/18805	0.105263	3.88895	3.64339	0.00430821	0.0722918	0.0615666	ATP6AP2/ATP6V0E1/ATP6V1D/GRN/LAMP1/RNASEK	6	Col III	15h	542	intracellular ph reduction	1.14091	NA
GO:0016125	sterol metabolic process	11/509	161/18805	0.068323	2.52419	3.23958	0.00447314	0.0728918	0.0620776	ACADVL/APP/CYB5R3/CYP51A1/EBP/ERG28/IDI1/LBR/MVD/NPC2/STARD4	11	Col III	15h	542	sterol metabolic process	1.13732	NA
GO:1902652	secondary alcohol metabolic process	11/509	161/18805	0.068323	2.52419	3.23958	0.00447314	0.0728918	0.0620776	ACADVL/APP/CYB5R3/CYP51A1/EBP/IDH1/IDI1/LBR/MVD/NPC2/STARD4	11	Col III	15h	542	secondary alcohol metabolic process	1.13732	NA
GO:0016239	positive regulation of macroautophagy	8/509	96/18805	0.0833333	3.07875	3.40579	0.00451113	0.0728918	0.0620776	ATP5IF1/CSNK2A1/EIF2AK1/HK2/MAPK3/OPTN/SCOC/VDAC1	8	Col III	15h	542	positive regulation of macroautophagy	1.13732	NA
GO:0009135	purine nucleoside diphosphate metabolic process	9/509	117/18805	0.0769231	2.84192	3.33341	0.00453831	0.0728918	0.0620776	APP/ENO1/GPI/GUK1/HK2/LDHA/PFKL/PGK1/STAT3	9	Col III	15h	542	purine nucleoside diphosphate metabolic process	1.13732	NA
GO:0009179	purine ribonucleoside diphosphate metabolic process	9/509	117/18805	0.0769231	2.84192	3.33341	0.00453831	0.0728918	0.0620776	APP/ENO1/GPI/GUK1/HK2/LDHA/PFKL/PGK1/STAT3	9	Col III	15h	542	purine ribonucleoside diphosphate metabolic process	1.13732	NA
GO:0019882	antigen processing and presentation	9/509	117/18805	0.0769231	2.84192	3.33341	0.00453831	0.0728918	0.0620776	ATG5/B2M/CALR/CD68/CTSE/CTSH/CTSS/HLA-E/PDIA3	9	Col III	15h	542	antigen processing and presentation	1.13732	NA
GO:0006195	purine nucleotide catabolic process	10/509	139/18805	0.0719424	2.65791	3.27227	0.00458941	0.0728918	0.0620776	APP/ENO1/GPI/HINT1/HK2/LDHA/NUDT4/PFKL/PGK1/STAT3	10	Col III	15h	542	purine nucleotide catabolic process	1.13732	NA
GO:1904950	negative regulation of establishment of protein localization	10/509	139/18805	0.0719424	2.65791	3.27227	0.00458941	0.0728918	0.0620776	CYP51A1/ENY2/LMAN1/NDFIP1/NDFIP2/PARK7/PFKL/SNX3/SUMO1/TXN	10	Col III	15h	542	negative regulation of establishment of protein localization	1.13732	NA
GO:0006002	fructose 6-phosphate metabolic process	3/509	13/18805	0.230769	8.52577	4.52733	0.00460461	0.0728918	0.0620776	GPI/HK2/PFKL	3	Col III	15h	542	fructose 6-phosphate metabolic process	1.13732	NA
GO:0006012	galactose metabolic process	3/509	13/18805	0.230769	8.52577	4.52733	0.00460461	0.0728918	0.0620776	B4GALT1/GALE/GLB1	3	Col III	15h	542	galactose metabolic process	1.13732	NA
GO:0030836	positive regulation of actin filament depolymerization	3/509	13/18805	0.230769	8.52577	4.52733	0.00460461	0.0728918	0.0620776	DSTN/VIL1/WDR1	3	Col III	15h	542	positive regulation of actin filament depolymerization	1.13732	NA
GO:0045916	negative regulation of complement activation	3/509	13/18805	0.230769	8.52577	4.52733	0.00460461	0.0728918	0.0620776	CD46/CD55/CD59	3	Col III	15h	542	negative regulation of complement activation	1.13732	NA
GO:0061795	Golgi lumen acidification	3/509	13/18805	0.230769	8.52577	4.52733	0.00460461	0.0728918	0.0620776	ATP6AP2/ATP6V1D/RNASEK	3	Col III	15h	542	golgi lumen acidification	1.13732	NA
GO:0090158	endoplasmic reticulum membrane organization	3/509	13/18805	0.230769	8.52577	4.52733	0.00460461	0.0728918	0.0620776	REEP5/RTN4/TMED2	3	Col III	15h	542	endoplasmic reticulum membrane organization	1.13732	NA
GO:1905089	regulation of type 2 mitophagy	3/509	13/18805	0.230769	8.52577	4.52733	0.00460461	0.0728918	0.0620776	ATP5IF1/HK2/VDAC1	3	Col III	15h	542	regulation of type 2 mitophagy	1.13732	NA
GO:0099003	vesicle-mediated transport in synapse	15/509	258/18805	0.0581395	2.14796	3.09676	0.00465255	0.0729087	0.062092	ACTB/ACTG1/ARF6/ARHGDIA/ATP6AP2/ATP6V1D/CALM1/CALM2/CANX/FCHO2/PARK7/RAB5A/RAP1B/SLC17A5/STXBP3	15	Col III	15h	542	vesicle-mediated transport in synapse	1.13722	NA
GO:0051098	regulation of binding	13/509	209/18805	0.062201	2.29801	3.14738	0.00467348	0.0729087	0.062092	B2M/CDKN1A/CEBPG/CSNK2B/DAZAP2/EDF1/EIF3E/MARK2/NIBAN2/SMAD2/SUMO1/TLE5/TXN	13	Col III	15h	542	regulation of binding	1.13722	NA
GO:0008202	steroid metabolic process	18/509	335/18805	0.0537313	1.9851	3.03443	0.00468995	0.0729087	0.062092	ABCD3/ACADVL/AKR1C3/APP/ASAH1/CYB5R3/CYP51A1/EBP/ERG28/HSD17B11/HSD17B12/IDI1/LBR/MVD/NPC2/SCP2/STARD4/YWHAH	18	Col III	15h	542	steroid metabolic process	1.13722	NA
GO:0032507	maintenance of protein location in cell	6/509	58/18805	0.103448	3.8219	3.59	0.00469793	0.0729087	0.062092	HK2/KDELR2/PARK7/RER1/TMED2/TXN	6	Col III	15h	542	maintenance of protein location in cell	1.13722	NA
GO:0045010	actin nucleation	6/509	58/18805	0.103448	3.8219	3.59	0.00469793	0.0729087	0.062092	ARF1/ARPC1A/ARPC5/BRK1/SCIN/VIL1	6	Col III	15h	542	actin nucleation	1.13722	NA
GO:0050878	regulation of body fluid levels	20/509	388/18805	0.0515464	1.90438	3.00237	0.00470995	0.0729087	0.062092	ACTB/ACTG1/ATG5/CD59/CD9/CLIC1/F11R/GNAS/GPI/HK2/LMAN1/MYL12A/NFE2L2/PAPSS2/PDIA3/PPIA/STXBP3/TFPI/TSPAN8/VAMP8	20	Col III	15h	542	regulation of body fluid levels	1.13722	NA
GO:0097242	amyloid-beta clearance	5/509	41/18805	0.121951	4.50549	3.74786	0.00477958	0.0737144	0.0627782	APP/CYP51A1/IFNGR1/RAB11A/RAB5A	5	Col III	15h	542	amyloid-beta clearance	1.13245	NA
GO:0006096	glycolytic process	8/509	97/18805	0.0824742	3.04701	3.3713	0.00480339	0.0738103	0.0628599	APP/ENO1/GPI/HK2/LDHA/PFKL/PGK1/STAT3	8	Col III	15h	542	glycolytic process	1.13188	NA
GO:0030168	platelet activation	10/509	140/18805	0.0714286	2.63893	3.2465	0.00482647	0.0738943	0.0629314	ACTB/ACTG1/CD9/CLIC1/F11R/GNAS/MYL12A/PDIA3/PPIA/STXBP3	10	Col III	15h	542	platelet activation	1.13139	NA
GO:0031468	nuclear membrane reassembly	4/509	26/18805	0.153846	5.68384	3.9862	0.00494157	0.0751083	0.0639652	BROX/CHMP2B/CHMP5/VPS4B	4	Col III	15h	542	nuclear membrane reassembly	1.12431	NA
GO:2000209	regulation of anoikis	4/509	26/18805	0.153846	5.68384	3.9862	0.00494157	0.0751083	0.0639652	CEACAM5/CEACAM6/ITGB1/TLE5	4	Col III	15h	542	regulation of anoikis	1.12431	NA
GO:0071346	cellular response to type II interferon	8/509	98/18805	0.0816327	3.01592	3.33726	0.00510995	0.0773871	0.065906	ACTG1/CALM1/CD47/CDC42/IFNGR1/IFNGR2/RPL13A/STXBP3	8	Col III	15h	542	cellular response to type ii interferon	1.11133	NA
GO:0032984	protein-containing complex disassembly	15/509	261/18805	0.0574713	2.12328	3.04797	0.00516861	0.077994	0.0664229	ADD3/ATG5/CALM1/CFL1/CHMP2B/CHMP5/CIB1/DSTN/SCIN/TWF1/VAMP8/VIL1/VMP1/VPS4B/WDR1	15	Col III	15h	542	protein-containing complex disassembly	1.10794	NA
GO:0051651	maintenance of location in cell	13/509	212/18805	0.0613208	2.26549	3.09072	0.00526029	0.0790929	0.0673587	ATG5/CALM1/CALM2/CALR/GHITM/HEXB/HK2/KDELR2/PARK7/RER1/SRI/TMED2/TXN	13	Col III	15h	542	maintenance of location in cell	1.10186	NA
GO:0099563	modification of synaptic structure	5/509	42/18805	0.119048	4.39821	3.67731	0.00530716	0.0795126	0.0677161	CDC42/CHMP2B/EGLN1/RAP1B/RHOA	5	Col III	15h	542	modification of synaptic structure	1.09956	NA
GO:0097191	extrinsic apoptotic signaling pathway	14/509	237/18805	0.0590717	2.1824	3.05537	0.00535238	0.0796213	0.0678087	ACSL5/APP/BCL10/CIB1/CTTN/DDX3X/IFI6/LMNA/NDUFA13/PARK7/PDIA3/PPP1CA/TMBIM1/ZDHHC3	14	Col III	15h	542	extrinsic apoptotic signaling pathway	1.09897	NA
GO:0097529	myeloid leukocyte migration	14/509	237/18805	0.0590717	2.1824	3.05537	0.00535238	0.0796213	0.0678087	APP/B4GALT1/CD47/CD9/DDT/MAPK3/MMP28/NBL1/PERP/PPIA/RAC1/RPL13A/RTN4/WDR1	14	Col III	15h	542	myeloid leukocyte migration	1.09897	NA
GO:2001236	regulation of extrinsic apoptotic signaling pathway	11/509	165/18805	0.0666667	2.463	3.14825	0.00537135	0.0796213	0.0678087	ACSL5/APP/BCL10/CTTN/DDX3X/IFI6/LMNA/PARK7/PDIA3/PPP1CA/TMBIM1	11	Col III	15h	542	regulation of extrinsic apoptotic signaling pathway	1.09897	NA
GO:0034766	negative regulation of monoatomic ion transmembrane transport	8/509	99/18805	0.0808081	2.98545	3.30364	0.00543125	0.0799441	0.0680836	CAB39/CALM1/CALM2/SRI/SUMO1/TMBIM6/VDAC1/YWHAE	8	Col III	15h	542	negative regulation of monoatomic ion transmembrane transport	1.09721	NA
GO:0046032	ADP catabolic process	8/509	99/18805	0.0808081	2.98545	3.30364	0.00543125	0.0799441	0.0680836	APP/ENO1/GPI/HK2/LDHA/PFKL/PGK1/STAT3	8	Col III	15h	542	adp catabolic process	1.09721	NA
GO:0055117	regulation of cardiac muscle contraction	7/509	79/18805	0.0886076	3.27361	3.37763	0.00552602	0.0810547	0.0690295	ATP1B1/CALM1/CALM2/DSC2/JUP/SRI/SUMO1	7	Col III	15h	542	regulation of cardiac muscle contraction	1.09122	NA
GO:0031639	plasminogen activation	4/509	27/18805	0.148148	5.47333	3.87967	0.00567884	0.0814019	0.0693251	CTSZ/ENO1/PGK1/PLGRKT	4	Col III	15h	542	plasminogen activation	1.08937	NA
GO:0060669	embryonic placenta morphogenesis	4/509	27/18805	0.148148	5.47333	3.87967	0.00567884	0.0814019	0.0693251	GRB2/SPINT2/ST14/TMED2	4	Col III	15h	542	embryonic placenta morphogenesis	1.08937	Stemness
GO:0045732	positive regulation of protein catabolic process	13/509	214/18805	0.0607477	2.24432	3.05347	0.00568328	0.0814019	0.0693251	ADAM9/APP/BCAP31/CSNK2A1/ELOB/FBXL5/NDFIP1/NDUFA13/NFE2L2/OAZ1/RNF128/SUMO1/SUMO2	13	Col III	15h	542	positive regulation of protein catabolic process	1.08937	NA
GO:0050777	negative regulation of immune response	13/509	214/18805	0.0607477	2.24432	3.05347	0.00568328	0.0814019	0.0693251	ATG5/CD46/CD55/CD59/EIF4E2/GNAS/GRB2/GRN/HLA-E/NDFIP1/NECTIN2/SFN/YWHAZ	13	Col III	15h	542	negative regulation of immune response	1.08937	NA
GO:0050900	leukocyte migration	20/509	395/18805	0.0506329	1.87063	2.91684	0.00571747	0.0814019	0.0693251	APP/B4GALT1/CALR/CD47/CD9/CDC42/DDT/F11R/ITGB1/MAPK3/MMP28/NBL1/PERP/PPIA/RAC1/RHOA/RPL13A/RTN4/SBDS/WDR1	20	Col III	15h	542	leukocyte migration	1.08937	NA
GO:0046185	aldehyde catabolic process	3/509	14/18805	0.214286	7.91678	4.31816	0.00574373	0.0814019	0.0693251	AKR1A1/PARK7/PNKD	3	Col III	15h	542	aldehyde catabolic process	1.08937	NA
GO:0046761	viral budding from plasma membrane	3/509	14/18805	0.214286	7.91678	4.31816	0.00574373	0.0814019	0.0693251	CHMP2B/CHMP5/VPS4B	3	Col III	15h	542	viral budding from plasma membrane	1.08937	NA
GO:0048388	endosomal lumen acidification	3/509	14/18805	0.214286	7.91678	4.31816	0.00574373	0.0814019	0.0693251	ATP6AP2/ATP6V1D/RNASEK	3	Col III	15h	542	endosomal lumen acidification	1.08937	NA
GO:0051284	positive regulation of sequestering of calcium ion	3/509	14/18805	0.214286	7.91678	4.31816	0.00574373	0.0814019	0.0693251	CALM1/CALM2/SRI	3	Col III	15h	542	positive regulation of sequestering of calcium ion	1.08937	NA
GO:0060816	random inactivation of X chromosome	3/509	14/18805	0.214286	7.91678	4.31816	0.00574373	0.0814019	0.0693251	HNRNPK/LBR/PCGF5	3	Col III	15h	542	random inactivation of x chromosome	1.08937	NA
GO:0045824	negative regulation of innate immune response	8/509	100/18805	0.08	2.9556	3.27045	0.00576773	0.0814667	0.0693804	ATG5/EIF4E2/GRB2/GRN/HLA-E/NECTIN2/SFN/YWHAZ	8	Col III	15h	542	negative regulation of innate immune response	1.08902	NA
GO:0001666	response to hypoxia	17/509	316/18805	0.0537975	1.98755	2.95291	0.00583154	0.0820917	0.0699126	ANG/ATF4/CHCHD2/EGLN1/ENO1/HK2/HP1BP3/LMNA/NDRG1/NFE2L2/P4HB/PGK1/PLOD2/RAD21/RTN4/TFRC/TMBIM6	17	Col III	15h	542	response to hypoxia	1.0857	NA
GO:1900026	positive regulation of substrate adhesion-dependent cell spreading	5/509	43/18805	0.116279	4.29593	3.60893	0.00587461	0.0824214	0.0701934	CALR/CDC42/CIB1/P4HB/RAC1	5	Col III	15h	542	positive regulation of substrate adhesion-dependent cell spreading	1.08396	NA
GO:0009267	cellular response to starvation	12/509	191/18805	0.0628272	2.32115	3.06094	0.00595689	0.0830396	0.0707199	AKR1C3/ATF4/ATG5/CDKN1A/DAP/DNAJC15/DSC2/MAPK3/NFE2L2/PLIN3/WDR45B/YWHAZ	12	Col III	15h	542	cellular response to starvation	1.08071	NA
GO:0051261	protein depolymerization	9/509	122/18805	0.0737705	2.72545	3.18908	0.00595827	0.0830396	0.0707199	ADD3/CFL1/CIB1/DSTN/SCIN/TWF1/VIL1/VPS4B/WDR1	9	Col III	15h	542	protein depolymerization	1.08071	NA
GO:0044282	small molecule catabolic process	19/509	370/18805	0.0513514	1.89718	2.90712	0.00602274	0.0833847	0.0710138	ABCD3/ACADVL/AIG1/AKR1A1/AKR1C3/ECHS1/ECI1/ENO1/ETFA/FUT2/GALE/GLB1/HK2/PARK7/PFKL/PGK1/PNKD/SCP2/SLC16A3	19	Col III	15h	542	small molecule catabolic process	1.07891	NA
GO:0032233	positive regulation of actin filament bundle assembly	6/509	61/18805	0.0983607	3.63393	3.43672	0.00602278	0.0833847	0.0710138	CD47/CDC42/RAC1/RHOA/RHOC/VIL1	6	Col III	15h	542	positive regulation of actin filament bundle assembly	1.07891	NA
GO:0019364	pyridine nucleotide catabolic process	8/509	101/18805	0.0792079	2.92634	3.23766	0.00611985	0.0840922	0.0716163	APP/ENO1/GPI/HK2/LDHA/PFKL/PGK1/STAT3	8	Col III	15h	542	pyridine nucleotide catabolic process	1.07524	NA
GO:0032412	regulation of monoatomic ion transmembrane transporter activity	11/509	168/18805	0.0654762	2.41902	3.08149	0.00613402	0.0840922	0.0716163	ATP1B1/CAB39/CALM1/CALM2/COX17/CTSS/ITGB1/SRI/SUMO1/VMP1/YWHAH	11	Col III	15h	542	regulation of monoatomic ion transmembrane transporter activity	1.07524	NA
GO:0098754	detoxification	11/509	168/18805	0.0654762	2.41902	3.08149	0.00613402	0.0840922	0.0716163	AKR1A1/GPX4/MGST2/NFE2L2/PARK7/PRXL2A/SELENOF/SELENOT/SELENOW/SOD1/TXN	11	Col III	15h	542	detoxification	1.07524	NA
GO:0051224	negative regulation of protein transport	9/509	123/18805	0.0731707	2.70329	3.16108	0.00627932	0.0856772	0.0729662	CYP51A1/ENY2/NDFIP1/NDFIP2/PARK7/PFKL/SNX3/SUMO1/TXN	9	Col III	15h	542	negative regulation of protein transport	1.06713	NA
GO:0034765	regulation of monoatomic ion transmembrane transport	18/509	345/18805	0.0521739	1.92756	2.90031	0.00631509	0.0856772	0.0729662	ATG5/ATP1B1/CAB39/CALM1/CALM2/CD63/COX17/CTSS/GNB2/ITGB1/SRI/SUMO1/TMBIM6/TSPAN13/VDAC1/VMP1/YWHAE/YWHAH	18	Col III	15h	542	regulation of monoatomic ion transmembrane transport	1.06713	NA
GO:0018210	peptidyl-threonine modification	7/509	81/18805	0.0864198	3.19278	3.29871	0.00633133	0.0856772	0.0729662	APP/CAB39/CALM1/CALM2/CSNK2A1/CSNK2B/GALNT1	7	Col III	15h	542	peptidyl-threonine modification	1.06713	NA
GO:0032410	negative regulation of transporter activity	7/509	81/18805	0.0864198	3.19278	3.29871	0.00633133	0.0856772	0.0729662	CAB39/CALM1/CALM2/NDFIP1/NDFIP2/SRI/SUMO1	7	Col III	15h	542	negative regulation of transporter activity	1.06713	NA
GO:0044272	sulfur compound biosynthetic process	11/509	169/18805	0.0650888	2.4047	3.05955	0.00640631	0.0864044	0.0735855	ACSL3/ACSL5/ADI1/AKR1A1/GLCE/HSD17B12/MGST2/NFE2L2/PAPSS2/PGK1/TM9SF2	11	Col III	15h	542	sulfur compound biosynthetic process	1.06346	NA
GO:0006007	glucose catabolic process	4/509	28/18805	0.142857	5.27786	3.77831	0.00648596	0.0864044	0.0735855	ENO1/HK2/PFKL/PGK1	4	Col III	15h	542	glucose catabolic process	1.06346	NA
GO:0060586	multicellular organismal-level iron ion homeostasis	4/509	28/18805	0.142857	5.27786	3.77831	0.00648596	0.0864044	0.0735855	B2M/EIF2AK1/FBXL5/TFRC	4	Col III	15h	542	multicellular organismal-level iron ion homeostasis	1.06346	NA
GO:0009137	purine nucleoside diphosphate catabolic process	8/509	102/18805	0.0784314	2.89765	3.20528	0.00648806	0.0864044	0.0735855	APP/ENO1/GPI/HK2/LDHA/PFKL/PGK1/STAT3	8	Col III	15h	542	purine nucleoside diphosphate catabolic process	1.06346	NA
GO:0009181	purine ribonucleoside diphosphate catabolic process	8/509	102/18805	0.0784314	2.89765	3.20528	0.00648806	0.0864044	0.0735855	APP/ENO1/GPI/HK2/LDHA/PFKL/PGK1/STAT3	8	Col III	15h	542	purine ribonucleoside diphosphate catabolic process	1.06346	NA
GO:0009100	glycoprotein metabolic process	20/509	400/18805	0.05	1.84725	2.8568	0.00654052	0.0868274	0.0739458	B3GNT5/B4GALT1/DAD1/FUT2/GALNT1/GCNT3/GLB1/GLCE/GNS/HEXB/ITM2B/KRTCAP2/MGAT4A/OSTC/PRKCSH/RAB1A/STT3B/TM9SF2/TMEM59/TRIP11	20	Col III	15h	542	glycoprotein metabolic process	1.06134	NA
GO:0030099	myeloid cell differentiation	22/509	455/18805	0.0483516	1.78635	2.83211	0.00656449	0.0868707	0.0739826	APP/ATP5IF1/B2M/BLVRB/CDC42/CDKN2B/CEBPG/CHMP5/CIB1/EIF2AK1/GLO1/LBR/NDFIP1/PRXL2A/SCIN/SELENOW/SNRK/STAT3/TFRC/TMEM14C/TPM4/WDR1	22	Col III	15h	542	myeloid cell differentiation	1.06113	NA
GO:0072329	monocarboxylic acid catabolic process	9/509	124/18805	0.0725806	2.68149	3.13337	0.00661352	0.0872444	0.0743008	ABCD3/ACADVL/AIG1/AKR1A1/ECHS1/ECI1/ETFA/SCP2/SLC16A3	9	Col III	15h	542	monocarboxylic acid catabolic process	1.05926	NA
GO:0022411	cellular component disassembly	22/509	456/18805	0.0482456	1.78243	2.82117	0.00672869	0.0884855	0.0753578	ADD3/ARF6/ATG5/BLCAP/CALM1/CFL1/CHMP2B/CHMP5/CIB1/CTSS/DSTN/EIF4E2/ITGB1/PLAAT3/PLIN3/SCIN/TWF1/VAMP8/VIL1/VMP1/VPS4B/WDR1	22	Col III	15h	542	cellular component disassembly	1.05313	NA
GO:0043297	apical junction assembly	7/509	82/18805	0.0853659	3.15384	3.26016	0.00676529	0.0886674	0.0755128	CLDN4/CLDN7/F11R/RAC1/RHOA/RHOC/WDR1	7	Col III	15h	542	apical junction assembly	1.05224	NA
GO:0051047	positive regulation of secretion	17/509	321/18805	0.0529595	1.95659	2.88327	0.0067848	0.0886674	0.0755128	ACSL3/ADAM9/ANG/ARF6/ATG5/LAMP1/PPIA/PRKAR1A/RAB5A/SCIN/SDC1/SDCBP/SELENOT/SRI/TMED10/VAMP8/VPS4B	17	Col III	15h	542	positive regulation of secretion	1.05224	NA
GO:0150115	cell-substrate junction organization	8/509	103/18805	0.0776699	2.86951	3.17329	0.00687281	0.0895386	0.0762547	ACTG1/ARF6/CTTN/LAMTOR2/PTPRA/RAC1/RHOA/SLK	8	Col III	15h	542	cell-substrate junction organization	1.04799	NA
GO:0001952	regulation of cell-matrix adhesion	9/509	125/18805	0.072	2.66004	3.10592	0.0069612	0.0901046	0.0767367	ACTG1/CEACAM6/CIB1/JUP/PTPRA/RAC1/RHOA/RRAS/SLK	9	Col III	15h	542	regulation of cell-matrix adhesion	1.04525	NA
GO:0001732	formation of cytoplasmic translation initiation complex	3/509	15/18805	0.2	7.389	4.12877	0.00703693	0.0901046	0.0767367	EIF3A/EIF3E/EIF3H	3	Col III	15h	542	formation of cytoplasmic translation initiation complex	1.04525	Transcription / translation
GO:0046753	non-lytic viral release	3/509	15/18805	0.2	7.389	4.12877	0.00703693	0.0901046	0.0767367	CHMP2B/CHMP5/VPS4B	3	Col III	15h	542	non-lytic viral release	1.04525	NA
GO:1903543	positive regulation of exosomal secretion	3/509	15/18805	0.2	7.389	4.12877	0.00703693	0.0901046	0.0767367	SDC1/SDCBP/VPS4B	3	Col III	15h	542	positive regulation of exosomal secretion	1.04525	NA
GO:0006611	protein export from nucleus	6/509	63/18805	0.0952381	3.51857	3.33981	0.00704513	0.0901046	0.0767367	CALR/PARK7/SFN/TXN/XPO1/YWHAE	6	Col III	15h	542	protein export from nucleus	1.04525	NA
GO:0034113	heterotypic cell-cell adhesion	6/509	63/18805	0.0952381	3.51857	3.33981	0.00704513	0.0901046	0.0767367	CD47/CEACAM6/DSC2/ITGB1/JUP/PERP	6	Col III	15h	542	heterotypic cell-cell adhesion	1.04525	NA
GO:0071675	regulation of mononuclear cell migration	10/509	148/18805	0.0675676	2.49628	3.0481	0.00708727	0.0903681	0.0769611	APP/CALR/CD47/CD9/DDT/MAPK3/MMP28/NBL1/RHOA/RTN4	10	Col III	15h	542	regulation of mononuclear cell migration	1.04398	NA
GO:0071402	cellular response to lipoprotein particle stimulus	5/509	45/18805	0.111111	4.105	3.47822	0.0071352	0.0907035	0.0772467	APP/CD68/CD9/ITGB1/TXNIP	5	Col III	15h	542	cellular response to lipoprotein particle stimulus	1.04238	NA
GO:0043266	regulation of potassium ion transport	8/509	104/18805	0.0769231	2.84192	3.14168	0.00727455	0.0914166	0.0778541	ATF4/ATP1B1/CAB39/CD63/GNB2/ITGB1/SUMO1/YWHAE	8	Col III	15h	542	regulation of potassium ion transport	1.03898	NA
GO:0072526	pyridine-containing compound catabolic process	8/509	104/18805	0.0769231	2.84192	3.14168	0.00727455	0.0914166	0.0778541	APP/ENO1/GPI/HK2/LDHA/PFKL/PGK1/STAT3	8	Col III	15h	542	pyridine-containing compound catabolic process	1.03898	NA
GO:0016042	lipid catabolic process	18/509	350/18805	0.0514286	1.90003	2.83491	0.00728484	0.0914166	0.0778541	ABCD3/ACADVL/AIG1/AKR1C3/ASAH1/ECHS1/ECI1/ETFA/GLB1/HEXB/HSD17B11/IDH1/MGST2/NAAA/PLAAT3/PLPP2/SCP2/YWHAH	18	Col III	15h	542	lipid catabolic process	1.03898	NA
GO:0010811	positive regulation of cell-substrate adhesion	9/509	126/18805	0.0714286	2.63893	3.07875	0.00732271	0.0914166	0.0778541	CALR/CDC42/CEACAM6/CIB1/HSD17B12/JUP/P4HB/RAC1/RRAS	9	Col III	15h	542	positive regulation of cell-substrate adhesion	1.03898	NA
GO:0010039	response to iron ion	4/509	29/18805	0.137931	5.09586	3.6817	0.00736563	0.0914166	0.0778541	ATG5/B2M/TFF1/TFRC	4	Col III	15h	542	response to iron ion	1.03898	NA
GO:0019076	viral release from host cell	4/509	29/18805	0.137931	5.09586	3.6817	0.00736563	0.0914166	0.0778541	CHMP2B/CHMP5/PPIA/VPS4B	4	Col III	15h	542	viral release from host cell	1.03898	NA
GO:0031952	regulation of protein autophosphorylation	4/509	29/18805	0.137931	5.09586	3.6817	0.00736563	0.0914166	0.0778541	CALM1/CALM2/DDX3X/MVP	4	Col III	15h	542	regulation of protein autophosphorylation	1.03898	NA
GO:0035891	exit from host cell	4/509	29/18805	0.137931	5.09586	3.6817	0.00736563	0.0914166	0.0778541	CHMP2B/CHMP5/PPIA/VPS4B	4	Col III	15h	542	exit from host cell	1.03898	NA
GO:2001235	positive regulation of apoptotic signaling pathway	10/509	149/18805	0.0671141	2.47953	3.02422	0.00741937	0.0918119	0.0781907	APP/BCAP31/BCL10/CTSH/FIS1/PARK7/PDIA3/PPP1CA/SOD1/UBB	10	Col III	15h	542	positive regulation of apoptotic signaling pathway	1.0371	NA
GO:0099504	synaptic vesicle cycle	13/509	222/18805	0.0585586	2.16345	2.90851	0.00765448	0.094154	0.0801853	ACTB/ACTG1/ARF6/ARHGDIA/ATP6AP2/ATP6V1D/CANX/FCHO2/PARK7/RAB5A/RAP1B/SLC17A5/STXBP3	13	Col III	15h	542	synaptic vesicle cycle	1.02616	NA
GO:0009191	ribonucleoside diphosphate catabolic process	8/509	105/18805	0.0761905	2.81486	3.11044	0.00769375	0.094154	0.0801853	APP/ENO1/GPI/HK2/LDHA/PFKL/PGK1/STAT3	8	Col III	15h	542	ribonucleoside diphosphate catabolic process	1.02616	NA
GO:0046031	ADP metabolic process	8/509	105/18805	0.0761905	2.81486	3.11044	0.00769375	0.094154	0.0801853	APP/ENO1/GPI/HK2/LDHA/PFKL/PGK1/STAT3	8	Col III	15h	542	adp metabolic process	1.02616	NA
GO:0006612	protein targeting to membrane	9/509	127/18805	0.0708661	2.61815	3.05184	0.00769841	0.094154	0.0801853	CIB1/NACA/SDCBP/SEC61G/SRP14/SRP9/SSR2/TRAM1/ZDHHC3	9	Col III	15h	542	protein targeting to membrane	1.02616	NA
GO:0008203	cholesterol metabolic process	10/509	150/18805	0.0666667	2.463	3.00053	0.00776336	0.0944032	0.0803976	ACADVL/APP/CYB5R3/CYP51A1/EBP/IDI1/LBR/MVD/NPC2/STARD4	10	Col III	15h	542	cholesterol metabolic process	1.02501	NA
GO:0031638	zymogen activation	5/509	46/18805	0.108696	4.01576	3.41568	0.0078313	0.0944032	0.0803976	CTSH/CTSZ/ENO1/PGK1/PLGRKT	5	Col III	15h	542	zymogen activation	1.02501	NA
GO:0045047	protein targeting to ER	5/509	46/18805	0.108696	4.01576	3.41568	0.0078313	0.0944032	0.0803976	SEC61G/SPCS1/SRP14/SRP9/TRAM1	5	Col III	15h	542	protein targeting to er	1.02501	NA
GO:0060711	labyrinthine layer development	5/509	46/18805	0.108696	4.01576	3.41568	0.0078313	0.0944032	0.0803976	EGLN1/GRB2/SPINT2/ST14/TMED2	5	Col III	15h	542	labyrinthine layer development	1.02501	NA
GO:1901524	regulation of mitophagy	5/509	46/18805	0.108696	4.01576	3.41568	0.0078313	0.0944032	0.0803976	ATP5IF1/CTTN/EIF2AK1/HK2/VDAC1	5	Col III	15h	542	regulation of mitophagy	1.02501	NA
GO:0032535	regulation of cellular component size	18/509	353/18805	0.0509915	1.88388	2.79618	0.00792232	0.0952268	0.081099	ADD3/ARF6/ARPC5/BRK1/CDH1/CTTN/DSTN/GRB2/HP1BP3/PLS1/RAB5A/RAC1/RHOA/RTN4/SCIN/TWF1/VIL1/WDR1	18	Col III	15h	542	regulation of cellular component size	1.02124	NA
GO:0051338	regulation of transferase activity	22/509	463/18805	0.0475162	1.75549	2.74536	0.00797502	0.0955863	0.0814051	ACTB/ADAM9/CAB39/CALM1/CALM2/CDKN1A/CDKN2B/CIB1/DBI/DDX3X/EIF4A2/LMO4/MVP/PDCD4/PHPT1/PPIA/RHOA/RTRAF/SFN/SNX6/SYAP1/XRCC6	22	Col III	15h	542	regulation of transferase activity	1.0196	NA
GO:1905477	positive regulation of protein localization to membrane	8/509	106/18805	0.0754717	2.7883	3.07957	0.00813086	0.0971765	0.0827594	ACSL3/ARF6/CIB1/ITGB1/PGRMC1/PLS1/RER1/VIL1	8	Col III	15h	542	positive regulation of protein localization to membrane	1.01244	NA
GO:0040014	regulation of multicellular organism growth	6/509	65/18805	0.0923077	3.41031	3.24676	0.00818744	0.0974292	0.0829746	APP/GNAS/PLS1/SOD1/STAT3/VIL1	6	Col III	15h	542	regulation of multicellular organism growth	1.01131	NA
GO:0010810	regulation of cell-substrate adhesion	13/509	224/18805	0.0580357	2.14413	2.87323	0.00822306	0.0974292	0.0829746	ACTG1/CALR/CDC42/CEACAM6/CIB1/HSD17B12/JUP/P4HB/PTPRA/RAC1/RHOA/RRAS/SLK	13	Col III	15h	542	regulation of cell-substrate adhesion	1.01131	NA
GO:0006937	regulation of muscle contraction	11/509	175/18805	0.0628571	2.32226	2.93112	0.0082449	0.0974292	0.0829746	ATP1B1/CALM1/CALM2/CTTN/DSC2/ENO1/JUP/RHOA/SOD1/SRI/SUMO1	11	Col III	15h	542	regulation of muscle contraction	1.01131	NA
GO:1903169	regulation of calcium ion transmembrane transport	11/509	175/18805	0.0628571	2.32226	2.93112	0.0082449	0.0974292	0.0829746	ATG5/ATP1B1/CALM1/CALM2/SRI/SUMO1/TMBIM6/TSPAN13/VDAC1/VMP1/YWHAE	11	Col III	15h	542	regulation of calcium ion transmembrane transport	1.01131	NA
GO:0010649	regulation of cell communication by electrical coupling	3/509	16/18805	0.1875	6.92719	3.95606	0.00848889	0.0994718	0.0847142	CALM1/CALM2/SRI	3	Col III	15h	542	regulation of cell communication by electrical coupling	1.0023	NA
GO:0030167	proteoglycan catabolic process	3/509	16/18805	0.1875	6.92719	3.95606	0.00848889	0.0994718	0.0847142	GLB1/GNS/HEXB	3	Col III	15h	542	proteoglycan catabolic process	1.0023	NA
GO:1901857	positive regulation of cellular respiration	3/509	16/18805	0.1875	6.92719	3.95606	0.00848889	0.0994718	0.0847142	IFNAR1/PARK7/PRELID1	3	Col III	15h	542	positive regulation of cellular respiration	1.0023	Mitochondrial metabolism
GO:1905521	regulation of macrophage migration	5/509	47/18805	0.106383	3.93032	3.35488	0.00857322	0.0997774	0.0849745	CD9/DDT/MAPK3/MMP28/RTN4	5	Col III	15h	542	regulation of macrophage migration	1.00097	NA
GO:0008637	apoptotic mitochondrial changes	8/509	107/18805	0.0747664	2.76224	3.04906	0.00858633	0.0997774	0.0849745	ATP5IF1/GHITM/HK2/IFI6/LMNA/PRELID1/SFN/SLC25A6	8	Col III	15h	542	apoptotic mitochondrial changes	1.00097	Mitochondrial metabolism
GO:0032231	regulation of actin filament bundle assembly	8/509	107/18805	0.0747664	2.76224	3.04906	0.00858633	0.0997774	0.0849745	ACTG1/CD47/CDC42/F11R/RAC1/RHOA/RHOC/VIL1	8	Col III	15h	542	regulation of actin filament bundle assembly	1.00097	NA
GO:0006119	oxidative phosphorylation	18/201	151/18805	0.119205	11.1525	13.0196	4.02094854248061e-14	1.15883736994291e-10	1.02132092979007e-10	ATP5F1E/ATP5IF1/ATP5ME/ATP5MG/ATP5PF/CHCHD2/COX4I1/COX5A/COX6B1/COX7A2/COX7B/NDUFA1/NDUFA13/NDUFB3/NDUFB4/NDUFV2/UQCR10/UQCR11	18	Col III	25h	219	oxidative phosphorylation	5	Mitochondrial metabolism
GO:0009060	aerobic respiration	19/201	201/18805	0.0945274	8.84372	11.6208	5.41770131694287e-13	7.80690759771468e-10	6.88048067251745e-10	ATP5F1E/ATP5IF1/ATP5ME/ATP5MG/ATP5PF/BLOC1S1/CHCHD2/COX4I1/COX5A/COX6B1/COX7A2/COX7B/NDUFA1/NDUFA13/NDUFB3/NDUFB4/NDUFV2/UQCR10/UQCR11	19	Col III	25h	219	aerobic respiration	5	Mitochondrial metabolism
GO:0045333	cellular respiration	19/201	245/18805	0.077551	7.25546	10.2441	1.81954626718574e-11	1.7479774473431e-08	1.54054917288393e-08	ATP5F1E/ATP5IF1/ATP5ME/ATP5MG/ATP5PF/BLOC1S1/CHCHD2/COX4I1/COX5A/COX6B1/COX7A2/COX7B/NDUFA1/NDUFA13/NDUFB3/NDUFB4/NDUFV2/UQCR10/UQCR11	19	Col III	25h	219	cellular respiration	5	Mitochondrial metabolism
GO:1902600	proton transmembrane transport	16/201	190/18805	0.0842105	7.8785	9.90511	2.25001786090921e-10	1.62113786878509e-07	1.42876134167735e-07	ATP5F1E/ATP5ME/ATP5MG/ATP5PF/ATP6V1G1/COX4I1/COX5A/COX6B1/COX7B/NDUFA1/NDUFB3/NDUFB4/NDUFV2/RNASEK/SLC25A3/UQCR10	16	Col III	25h	219	proton transmembrane transport	5	NA
GO:0002181	cytoplasmic translation	15/201	169/18805	0.0887574	8.30389	9.91383	4.01365257559159e-10	2.31346934457099e-07	2.03893550840053e-07	CNBP/FAU/PABPC1/RPL24/RPL27/RPL31/RPL34/RPL35/RPL36/RPL38/RPL41/RPLP2/RPS25/RPS29/UBA52	15	Col III	25h	219	cytoplasmic translation	5	Transcription / translation
GO:0042773	ATP synthesis coupled electron transport	12/201	101/18805	0.118812	11.1157	10.5952	8.30096404057052e-10	3.41762548070346e-07	3.0120640947213e-07	CHCHD2/COX4I1/COX5A/COX6B1/COX7A2/COX7B/NDUFA1/NDUFB3/NDUFB4/NDUFV2/UQCR10/UQCR11	12	Col III	25h	219	atp synthesis coupled electron transport	5	Mitochondrial metabolism
GO:0042775	mitochondrial ATP synthesis coupled electron transport	12/201	101/18805	0.118812	11.1157	10.5952	8.30096404057052e-10	3.41762548070346e-07	3.0120640947213e-07	CHCHD2/COX4I1/COX5A/COX6B1/COX7A2/COX7B/NDUFA1/NDUFB3/NDUFB4/NDUFV2/UQCR10/UQCR11	12	Col III	25h	219	mitochondrial atp synthesis coupled electron transport	5	Mitochondrial metabolism
GO:0015980	energy derivation by oxidation of organic compounds	20/201	352/18805	0.0568182	5.31575	8.49599	1.34549508935101e-09	4.847146059387e-07	4.27194690868944e-07	ATP5F1E/ATP5IF1/ATP5ME/ATP5MG/ATP5PF/BLOC1S1/CHCHD2/COX4I1/COX5A/COX6B1/COX7A2/COX7B/NDUFA1/NDUFA13/NDUFB3/NDUFB4/NDUFV2/PTGES3/UQCR10/UQCR11	20	Col III	25h	219	energy derivation by oxidation of organic compounds	5	NA
GO:0006091	generation of precursor metabolites and energy	23/201	484/18805	0.0475207	4.4459	7.98309	2.34651372142714e-09	7.51405838350336e-07	6.62238316936105e-07	ATP5F1E/ATP5IF1/ATP5ME/ATP5MG/ATP5PF/BLOC1S1/CHCHD2/COX4I1/COX5A/COX6B1/COX7A2/COX7B/LDHA/NDUFA1/NDUFA13/NDUFB3/NDUFB4/NDUFV2/PGK1/PTGES3/TPI1/UQCR10/UQCR11	23	Col III	25h	219	generation of precursor metabolites and energy	5	NA
GO:0042776	proton motive force-driven mitochondrial ATP synthesis	10/201	68/18805	0.147059	13.7584	10.9552	2.63882439671138e-09	7.60509191132219e-07	6.7026139676469e-07	ATP5F1E/ATP5IF1/ATP5ME/ATP5MG/ATP5PF/NDUFA1/NDUFA13/NDUFB3/NDUFB4/NDUFV2	10	Col III	25h	219	proton motive force-driven mitochondrial atp synthesis	5	Mitochondrial metabolism
GO:0019646	aerobic electron transport chain	11/201	93/18805	0.11828	11.0659	10.1147	4.48970256833891e-09	1.10424012797189e-06	9.73202611050871e-07	COX4I1/COX5A/COX6B1/COX7A2/COX7B/NDUFA1/NDUFB3/NDUFB4/NDUFV2/UQCR10/UQCR11	11	Col III	25h	219	aerobic electron transport chain	5	Mitochondrial metabolism
GO:0022904	respiratory electron transport chain	12/201	117/18805	0.102564	9.59561	9.69412	4.59780761126396e-09	1.10424012797189e-06	9.73202611050871e-07	CHCHD2/COX4I1/COX5A/COX6B1/COX7A2/COX7B/NDUFA1/NDUFB3/NDUFB4/NDUFV2/UQCR10/UQCR11	12	Col III	25h	219	respiratory electron transport chain	5	Mitochondrial metabolism
GO:0015986	proton motive force-driven ATP synthesis	10/201	77/18805	0.12987	12.1503	10.1907	9.15982978635146e-09	2.03066380340499e-06	1.78968981979482e-06	ATP5F1E/ATP5IF1/ATP5ME/ATP5MG/ATP5PF/NDUFA1/NDUFA13/NDUFB3/NDUFB4/NDUFV2	10	Col III	25h	219	proton motive force-driven atp synthesis	5	Mitochondrial metabolism
GO:0022900	electron transport chain	12/201	127/18805	0.0944882	8.84005	9.21458	1.17518163161028e-08	2.41919533021488e-06	2.13211524592151e-06	CHCHD2/COX4I1/COX5A/COX6B1/COX7A2/COX7B/NDUFA1/NDUFB3/NDUFB4/NDUFV2/UQCR10/UQCR11	12	Col III	25h	219	electron transport chain	5	Mitochondrial metabolism
GO:0006754	ATP biosynthetic process	10/201	100/18805	0.1	9.35572	8.70813	1.16821725092177e-07	2.24453474477103e-05	1.97818121156087e-05	ATP5F1E/ATP5IF1/ATP5ME/ATP5MG/ATP5PF/NDUFA1/NDUFA13/NDUFB3/NDUFB4/NDUFV2	10	Col III	25h	219	atp biosynthetic process	4.64887	NA
GO:0009206	purine ribonucleoside triphosphate biosynthetic process	10/201	111/18805	0.0900901	8.42858	8.15898	3.14180473945622e-07	5.65917578694551e-05	4.98761502388675e-05	ATP5F1E/ATP5IF1/ATP5ME/ATP5MG/ATP5PF/NDUFA1/NDUFA13/NDUFB3/NDUFB4/NDUFV2	10	Col III	25h	219	purine ribonucleoside triphosphate biosynthetic process	4.24725	NA
GO:0009145	purine nucleoside triphosphate biosynthetic process	10/201	112/18805	0.0892857	8.35332	8.11284	3.41806703294961e-07	5.7946289346828e-05	5.10699427276e-05	ATP5F1E/ATP5IF1/ATP5ME/ATP5MG/ATP5PF/NDUFA1/NDUFA13/NDUFB3/NDUFB4/NDUFV2	10	Col III	25h	219	purine nucleoside triphosphate biosynthetic process	4.23697	NA
GO:0009201	ribonucleoside triphosphate biosynthetic process	10/201	117/18805	0.0854701	7.99634	7.89047	5.1437077039206e-07	8.18876893314426e-05	7.21702744281278e-05	ATP5F1E/ATP5IF1/ATP5ME/ATP5MG/ATP5PF/NDUFA1/NDUFA13/NDUFB3/NDUFB4/NDUFV2	10	Col III	25h	219	ribonucleoside triphosphate biosynthetic process	4.08678	NA
GO:0021762	substantia nigra development	7/201	46/18805	0.152174	14.237	9.34292	5.39856383517491e-07	8.18876893314426e-05	7.21702744281278e-05	ATP5PF/CALM1/CALM2/CDC42/COX6B1/DYNLL1/LDHA	7	Col III	25h	219	substantia nigra development	4.08678	NA
GO:0009142	nucleoside triphosphate biosynthetic process	10/201	125/18805	0.08	7.48458	7.56081	9.4991509263601e-07	0.000136883	0.000120639	ATP5F1E/ATP5IF1/ATP5ME/ATP5MG/ATP5PF/NDUFA1/NDUFA13/NDUFB3/NDUFB4/NDUFV2	10	Col III	25h	219	nucleoside triphosphate biosynthetic process	3.86365	NA
GO:0046034	ATP metabolic process	13/201	230/18805	0.0565217	5.28802	6.80105	1.21493701037635e-06	0.000160896	0.000141803	ATP5F1E/ATP5IF1/ATP5ME/ATP5MG/ATP5PF/LDHA/NDUFA1/NDUFA13/NDUFB3/NDUFB4/NDUFV2/PGK1/TPI1	13	Col III	25h	219	atp metabolic process	3.79345	NA
GO:0000910	cytokinesis	12/201	194/18805	0.0618557	5.78704	6.96632	1.228217134244e-06	0.000160896	0.000141803	ARF1/CALM1/CALM2/CDC42/CHMP2A/CHMP2B/CHMP5/LUZP1/RAB11A/RHOC/SEPTIN11/SEPTIN7	12	Col III	25h	219	cytokinesis	3.79345	Inflammation
GO:0009205	purine ribonucleoside triphosphate metabolic process	13/201	254/18805	0.0511811	4.78836	6.31836	3.6492887907544e-06	0.000457272	0.000403008	ATP5F1E/ATP5IF1/ATP5ME/ATP5MG/ATP5PF/LDHA/NDUFA1/NDUFA13/NDUFB3/NDUFB4/NDUFV2/PGK1/TPI1	13	Col III	25h	219	purine ribonucleoside triphosphate metabolic process	3.33983	NA
GO:0006123	mitochondrial electron transport, cytochrome c to oxygen	5/201	24/18805	0.208333	19.4911	9.42169	4.78230407916623e-06	0.000544238	0.000479655	COX4I1/COX5A/COX6B1/COX7A2/COX7B	5	Col III	25h	219	mitochondrial electron transport, cytochrome c to oxygen	3.26421	Mitochondrial metabolism
GO:0009144	purine nucleoside triphosphate metabolic process	13/201	261/18805	0.0498084	4.65994	6.18888	4.90985356892982e-06	0.000544238	0.000479655	ATP5F1E/ATP5IF1/ATP5ME/ATP5MG/ATP5PF/LDHA/NDUFA1/NDUFA13/NDUFB3/NDUFB4/NDUFV2/PGK1/TPI1	13	Col III	25h	219	purine nucleoside triphosphate metabolic process	3.26421	NA
GO:0009199	ribonucleoside triphosphate metabolic process	13/201	261/18805	0.0498084	4.65994	6.18888	4.90985356892982e-06	0.000544238	0.000479655	ATP5F1E/ATP5IF1/ATP5ME/ATP5MG/ATP5PF/LDHA/NDUFA1/NDUFA13/NDUFB3/NDUFB4/NDUFV2/PGK1/TPI1	13	Col III	25h	219	ribonucleoside triphosphate metabolic process	3.26421	NA
GO:0030901	midbrain development	8/201	93/18805	0.0860215	8.04793	7.08212	6.9385259003305e-06	0.000740623	0.000652735	ATP5PF/CALM1/CALM2/CDC42/COX6B1/CTNNB1/DYNLL1/LDHA	8	Col III	25h	219	midbrain development	3.1304	NA
GO:0009152	purine ribonucleotide biosynthetic process	10/201	157/18805	0.0636943	5.95906	6.48564	7.45793012923701e-06	0.000767634	0.000676541	ATP5F1E/ATP5IF1/ATP5ME/ATP5MG/ATP5PF/NDUFA1/NDUFA13/NDUFB3/NDUFB4/NDUFV2	10	Col III	25h	219	purine ribonucleotide biosynthetic process	3.11485	NA
GO:0061640	cytoskeleton-dependent cytokinesis	9/201	126/18805	0.0714286	6.68266	6.65242	8.52974034639404e-06	0.00084768	0.000747088	ARF1/CHMP2A/CHMP2B/CHMP5/LUZP1/RAB11A/RHOC/SEPTIN11/SEPTIN7	9	Col III	25h	219	cytoskeleton-dependent cytokinesis	3.07177	Inflammation
GO:0048857	neural nucleus development	7/201	69/18805	0.101449	9.49131	7.34482	8.8423420829462e-06	0.000849454	0.000748652	ATP5PF/CALM1/CALM2/CDC42/COX6B1/DYNLL1/LDHA	7	Col III	25h	219	neural nucleus development	3.07086	NA
GO:0009141	nucleoside triphosphate metabolic process	13/201	277/18805	0.0469314	4.39077	5.90941	9.33225812252132e-06	0.000867599	0.000764643	ATP5F1E/ATP5IF1/ATP5ME/ATP5MG/ATP5PF/LDHA/NDUFA1/NDUFA13/NDUFB3/NDUFB4/NDUFV2/PGK1/TPI1	13	Col III	25h	219	nucleoside triphosphate metabolic process	3.06168	NA
GO:0009260	ribonucleotide biosynthetic process	10/201	173/18805	0.0578035	5.40793	6.05408	1.7456343187731e-05	0.00157216	0.0013856	ATP5F1E/ATP5IF1/ATP5ME/ATP5MG/ATP5PF/NDUFA1/NDUFA13/NDUFB3/NDUFB4/NDUFV2	10	Col III	25h	219	ribonucleotide biosynthetic process	2.8035	NA
GO:0019058	viral life cycle	13/201	295/18805	0.0440678	4.12286	5.61928	1.82106250342503e-05	0.00158601	0.0013978	BSG/CHMP2A/CHMP2B/CHMP5/DEK/DYNLT1/HMGB1/LAMTOR5/PABPC1/PCBP1/RNASEK/SPCS1/TMPRSS4	13	Col III	25h	219	viral life cycle	2.79969	NA
GO:0032506	cytokinetic process	6/201	52/18805	0.115385	10.7951	7.3518	1.87107401976629e-05	0.00158601	0.0013978	ARF1/CHMP2A/CHMP2B/CHMP5/LUZP1/RAB11A	6	Col III	25h	219	cytokinetic process	2.79969	Inflammation
GO:0010649	regulation of cell communication by electrical coupling	4/201	16/18805	0.25	23.3893	9.31255	2.08480843391217e-05	0.00171669	0.00151297	ASPH/CALM1/CALM2/SRI	4	Col III	25h	219	regulation of cell communication by electrical coupling	2.76531	NA
GO:0046390	ribose phosphate biosynthetic process	10/201	180/18805	0.0555556	5.19762	5.88182	2.45892477113567e-05	0.00196851	0.00173491	ATP5F1E/ATP5IF1/ATP5ME/ATP5MG/ATP5PF/NDUFA1/NDUFA13/NDUFB3/NDUFB4/NDUFV2	10	Col III	25h	219	ribose phosphate biosynthetic process	2.70586	NA
GO:0009150	purine ribonucleotide metabolic process	14/201	350/18805	0.04	3.74229	5.38282	2.54644665925562e-05	0.00198348	0.0017481	ATP5F1E/ATP5IF1/ATP5ME/ATP5MG/ATP5PF/HINT1/LDHA/NDUFA1/NDUFA13/NDUFB3/NDUFB4/NDUFV2/PGK1/TPI1	14	Col III	25h	219	purine ribonucleotide metabolic process	2.70257	NA
GO:0060314	regulation of ryanodine-sensitive calcium-release channel activity	4/201	19/18805	0.210526	19.6963	8.47489	4.32967955997279e-05	0.00328372	0.00289405	ASPH/CALM1/CALM2/SRI	4	Col III	25h	219	regulation of ryanodine-sensitive calcium-release channel activity	2.48363	NA
GO:0009259	ribonucleotide metabolic process	14/201	371/18805	0.0377358	3.53046	5.11678	4.80551563707671e-05	0.00355115	0.00312975	ATP5F1E/ATP5IF1/ATP5ME/ATP5MG/ATP5PF/HINT1/LDHA/NDUFA1/NDUFA13/NDUFB3/NDUFB4/NDUFV2/PGK1/TPI1	14	Col III	25h	219	ribonucleotide metabolic process	2.44963	NA
GO:1902410	mitotic cytokinetic process	5/201	38/18805	0.131579	12.3102	7.25409	5.00141975863113e-05	0.00360352	0.0031759	ARF1/CHMP2A/CHMP2B/CHMP5/RAB11A	5	Col III	25h	219	mitotic cytokinetic process	2.44327	Inflammation
GO:0006164	purine nucleotide biosynthetic process	10/201	198/18805	0.0505051	4.72511	5.47714	5.53170323294641e-05	0.00388838	0.00342696	ATP5F1E/ATP5IF1/ATP5ME/ATP5MG/ATP5PF/NDUFA1/NDUFA13/NDUFB3/NDUFB4/NDUFV2	10	Col III	25h	219	purine nucleotide biosynthetic process	2.41023	NA
GO:0019693	ribose phosphate metabolic process	14/201	379/18805	0.0369393	3.45594	5.02044	6.04466571505231e-05	0.00414779	0.00365558	ATP5F1E/ATP5IF1/ATP5ME/ATP5MG/ATP5PF/HINT1/LDHA/NDUFA1/NDUFA13/NDUFB3/NDUFB4/NDUFV2/PGK1/TPI1	14	Col III	25h	219	ribose phosphate metabolic process	2.38218	NA
GO:0051656	establishment of organelle localization	16/201	487/18805	0.0328542	3.07375	4.81949	7.26974437207327e-05	0.00487242	0.00429422	BLOC1S1/CDC42/CHMP2A/CHMP2B/CHMP5/CTNNB1/DYNLT1/HSBP1/PDCD10/RAB11A/TMED10/TRAK1/UBB/UBE2B/YWHAZ/ZNF207	16	Col III	25h	219	establishment of organelle localization	2.31226	NA
GO:0072522	purine-containing compound biosynthetic process	11/201	264/18805	0.0416667	3.89822	4.92931	0.000132891	0.00855806	0.0075425	ATP5F1E/ATP5IF1/ATP5ME/ATP5MG/ATP5PF/NDUFA1/NDUFA13/NDUFB3/NDUFB4/NDUFV2/PGK1	11	Col III	25h	219	purine-containing compound biosynthetic process	2.06762	NA
GO:1904896	ESCRT complex disassembly	3/201	10/18805	0.3	28.0672	8.89901	0.000136596	0.00855806	0.0075425	CHMP2A/CHMP2B/CHMP5	3	Col III	25h	219	escrt complex disassembly	2.06762	NA
GO:1904903	ESCRT III complex disassembly	3/201	10/18805	0.3	28.0672	8.89901	0.000136596	0.00855806	0.0075425	CHMP2A/CHMP2B/CHMP5	3	Col III	25h	219	escrt iii complex disassembly	2.06762	NA
GO:0034975	protein folding in endoplasmic reticulum	3/201	11/18805	0.272727	25.5156	8.45375	0.000186342	0.0106279	0.00936673	CALR/ERO1A/PDIA3	3	Col III	25h	219	protein folding in endoplasmic reticulum	1.97355	NA
GO:0051469	vesicle fusion with vacuole	3/201	11/18805	0.272727	25.5156	8.45375	0.000186342	0.0106279	0.00936673	CHMP2A/CHMP2B/CHMP5	3	Col III	25h	219	vesicle fusion with vacuole	1.97355	NA
GO:0061763	multivesicular body-lysosome fusion	3/201	11/18805	0.272727	25.5156	8.45375	0.000186342	0.0106279	0.00936673	CHMP2A/CHMP2B/CHMP5	3	Col III	25h	219	multivesicular body-lysosome fusion	1.97355	NA
GO:1901844	regulation of cell communication by electrical coupling involved in cardiac conduction	3/201	11/18805	0.272727	25.5156	8.45375	0.000186342	0.0106279	0.00936673	CALM1/CALM2/SRI	3	Col III	25h	219	regulation of cell communication by electrical coupling involved in cardiac conduction	1.97355	NA
GO:1901293	nucleoside phosphate biosynthetic process	12/201	322/18805	0.0372671	3.4866	4.67809	0.000188072	0.0106279	0.00936673	ATP5F1E/ATP5IF1/ATP5ME/ATP5MG/ATP5PF/CMAS/NDUFA1/NDUFA13/NDUFB3/NDUFB4/NDUFV2/PGK1	12	Col III	25h	219	nucleoside phosphate biosynthetic process	1.97355	NA
GO:0009165	nucleotide biosynthetic process	10/201	234/18805	0.042735	3.99817	4.79697	0.000218866	0.0121302	0.0106908	ATP5F1E/ATP5IF1/ATP5ME/ATP5MG/ATP5PF/NDUFA1/NDUFA13/NDUFB3/NDUFB4/NDUFV2	10	Col III	25h	219	nucleotide biosynthetic process	1.91613	NA
GO:0051303	establishment of chromosome localization	7/201	115/18805	0.0608696	5.69479	5.24904	0.000237495	0.0129144	0.0113818	CDC42/CHMP2A/CHMP2B/CHMP5/RAB11A/UBE2B/ZNF207	7	Col III	25h	219	establishment of chromosome localization	1.88893	NA
GO:0051280	negative regulation of release of sequestered calcium ion into cytosol	3/201	12/18805	0.25	23.3893	8.06405	0.000246501	0.0129167	0.0113839	CALM1/CALM2/SRI	3	Col III	25h	219	negative regulation of release of sequestered calcium ion into cytosol	1.88885	NA
GO:0097576	vacuole fusion	3/201	12/18805	0.25	23.3893	8.06405	0.000246501	0.0129167	0.0113839	CHMP2A/CHMP2B/CHMP5	3	Col III	25h	219	vacuole fusion	1.88885	NA
GO:0070972	protein localization to endoplasmic reticulum	6/201	83/18805	0.0722892	6.76317	5.46946	0.000263682	0.0135702	0.0119599	BTF3/INSIG2/NACA/SEC61B/SPCS1/SRP9	6	Col III	25h	219	protein localization to endoplasmic reticulum	1.86741	NA
GO:0006163	purine nucleotide metabolic process	14/201	448/18805	0.03125	2.92366	4.28339	0.00034325	0.0173071	0.0152533	ATP5F1E/ATP5IF1/ATP5ME/ATP5MG/ATP5PF/HINT1/LDHA/NDUFA1/NDUFA13/NDUFB3/NDUFB4/NDUFV2/PGK1/TPI1	14	Col III	25h	219	purine nucleotide metabolic process	1.76178	NA
GO:0050000	chromosome localization	7/201	123/18805	0.0569106	5.32439	5.00134	0.000358378	0.0173071	0.0152533	CDC42/CHMP2A/CHMP2B/CHMP5/RAB11A/UBE2B/ZNF207	7	Col III	25h	219	chromosome localization	1.76178	NA
GO:0010644	cell communication by electrical coupling	4/201	32/18805	0.125	11.6947	6.29354	0.000360315	0.0173071	0.0152533	ASPH/CALM1/CALM2/SRI	4	Col III	25h	219	cell communication by electrical coupling	1.76178	NA
GO:0036258	multivesicular body assembly	4/201	32/18805	0.125	11.6947	6.29354	0.000360315	0.0173071	0.0152533	CHMP2A/CHMP2B/CHMP5/RAB11A	4	Col III	25h	219	multivesicular body assembly	1.76178	NA
GO:0005513	detection of calcium ion	3/201	14/18805	0.214286	20.048	7.41068	0.00040146	0.0174902	0.0154147	ASPH/CALM1/CALM2	3	Col III	25h	219	detection of calcium ion	1.75721	NA
GO:0046761	viral budding from plasma membrane	3/201	14/18805	0.214286	20.048	7.41068	0.00040146	0.0174902	0.0154147	CHMP2A/CHMP2B/CHMP5	3	Col III	25h	219	viral budding from plasma membrane	1.75721	NA
GO:0051284	positive regulation of sequestering of calcium ion	3/201	14/18805	0.214286	20.048	7.41068	0.00040146	0.0174902	0.0154147	CALM1/CALM2/SRI	3	Col III	25h	219	positive regulation of sequestering of calcium ion	1.75721	NA
GO:0051645	Golgi localization	3/201	14/18805	0.214286	20.048	7.41068	0.00040146	0.0174902	0.0154147	CDC42/PDCD10/YWHAZ	3	Col III	25h	219	golgi localization	1.75721	NA
GO:0097212	lysosomal membrane organization	3/201	14/18805	0.214286	20.048	7.41068	0.00040146	0.0174902	0.0154147	CHMP2A/CHMP2B/CHMP5	3	Col III	25h	219	lysosomal membrane organization	1.75721	NA
GO:0010880	regulation of release of sequestered calcium ion into cytosol by sarcoplasmic reticulum	4/201	33/18805	0.121212	11.3403	6.1795	0.000406607	0.0174902	0.0154147	ASPH/CALM1/CALM2/SRI	4	Col III	25h	219	regulation of release of sequestered calcium ion into cytosol by sarcoplasmic reticulum	1.75721	NA
GO:0036257	multivesicular body organization	4/201	33/18805	0.121212	11.3403	6.1795	0.000406607	0.0174902	0.0154147	CHMP2A/CHMP2B/CHMP5/RAB11A	4	Col III	25h	219	multivesicular body organization	1.75721	NA
GO:0019068	virion assembly	4/201	34/18805	0.117647	11.0067	6.07027	0.000456994	0.0193685	0.0170701	CHMP2A/CHMP2B/CHMP5/SPCS1	4	Col III	25h	219	virion assembly	1.7129	NA
GO:0051651	maintenance of location in cell	9/201	212/18805	0.0424528	3.97177	4.52302	0.0004733	0.0197688	0.0174229	ASPH/CALM1/CALM2/CALR/ERO1A/INSIG2/SKP1/SRI/TXN	9	Col III	25h	219	maintenance of location in cell	1.70402	NA
GO:0046598	positive regulation of viral entry into host cell	3/201	15/18805	0.2	18.7114	7.13274	0.000497883	0.0199292	0.0175642	BSG/HMGB1/TMPRSS4	3	Col III	25h	219	positive regulation of viral entry into host cell	1.70051	NA
GO:0046753	non-lytic viral release	3/201	15/18805	0.2	18.7114	7.13274	0.000497883	0.0199292	0.0175642	CHMP2A/CHMP2B/CHMP5	3	Col III	25h	219	non-lytic viral release	1.70051	NA
GO:0075294	positive regulation by symbiont of entry into host	3/201	15/18805	0.2	18.7114	7.13274	0.000497883	0.0199292	0.0175642	BSG/HMGB1/TMPRSS4	3	Col III	25h	219	positive regulation by symbiont of entry into host	1.70051	NA
GO:0048308	organelle inheritance	3/201	16/18805	0.1875	17.542	6.88043	0.000607968	0.0236428	0.0208372	MAP2K2/PDCD10/YWHAZ	3	Col III	25h	219	organelle inheritance	1.6263	NA
GO:0048313	Golgi inheritance	3/201	16/18805	0.1875	17.542	6.88043	0.000607968	0.0236428	0.0208372	MAP2K2/PDCD10/YWHAZ	3	Col III	25h	219	golgi inheritance	1.6263	NA
GO:0051701	biological process involved in interaction with host	8/201	176/18805	0.0454545	4.2526	4.50622	0.000623331	0.0236428	0.0208372	BSG/CHMP2A/CHMP2B/CHMP5/DYNLT1/HMGB1/RNASEK/TMPRSS4	8	Col III	25h	219	biological process involved in interaction with host	1.6263	NA
GO:0016032	viral process	13/201	421/18805	0.0308789	2.88894	4.07436	0.000623475	0.0236428	0.0208372	BSG/CHMP2A/CHMP2B/CHMP5/DEK/DYNLT1/HMGB1/LAMTOR5/PABPC1/PCBP1/RNASEK/SPCS1/TMPRSS4	13	Col III	25h	219	viral process	1.6263	NA
GO:0000281	mitotic cytokinesis	6/201	98/18805	0.0612245	5.72799	4.87762	0.000644291	0.0241149	0.0212532	ARF1/CHMP2A/CHMP2B/CHMP5/RAB11A/RHOC	6	Col III	25h	219	mitotic cytokinesis	1.61771	Inflammation
GO:0007032	endosome organization	6/201	99/18805	0.0606061	5.67013	4.84258	0.000679848	0.0251195	0.0221386	CHMP2A/CHMP2B/CHMP5/RAB11A/RNASEK/SNX3	6	Col III	25h	219	endosome organization	1.59999	NA
GO:0051235	maintenance of location	9/201	224/18805	0.0401786	3.759	4.31778	0.000702917	0.0253449	0.0223373	ASPH/CALM1/CALM2/CALR/ERO1A/INSIG2/SKP1/SRI/TXN	9	Col III	25h	219	maintenance of location	1.59611	NA
GO:0014808	release of sequestered calcium ion into cytosol by sarcoplasmic reticulum	4/201	38/18805	0.105263	9.84813	5.675	0.000703536	0.0253449	0.0223373	ASPH/CALM1/CALM2/SRI	4	Col III	25h	219	release of sequestered calcium ion into cytosol by sarcoplasmic reticulum	1.59611	NA
GO:0032510	endosome to lysosome transport via multivesicular body sorting pathway	3/201	17/18805	0.176471	16.5101	6.64995	0.000732454	0.0260609	0.0229683	CHMP2A/CHMP2B/CHMP5	3	Col III	25h	219	endosome to lysosome transport via multivesicular body sorting pathway	1.58401	NA
GO:0070979	protein K11-linked ubiquitination	4/201	39/18805	0.102564	9.59561	5.58526	0.00077744	0.0273242	0.0240817	ANAPC11/ANAPC16/UBE2B/UBE2L3	4	Col III	25h	219	protein k11-linked ubiquitination	1.56345	NA
GO:0051310	metaphase chromosome alignment	6/201	103/18805	0.0582524	5.44993	4.70704	0.000837518	0.0290811	0.0256301	CDC42/CHMP2A/CHMP2B/CHMP5/RAB11A/ZNF207	6	Col III	25h	219	metaphase chromosome alignment	1.53639	NA
GO:1903514	release of sequestered calcium ion into cytosol by endoplasmic reticulum	4/201	40/18805	0.1	9.35572	5.4987	0.000856662	0.0293917	0.0259038	ASPH/CALM1/CALM2/SRI	4	Col III	25h	219	release of sequestered calcium ion into cytosol by endoplasmic reticulum	1.53178	NA
GO:0097193	intrinsic apoptotic signaling pathway	11/201	330/18805	0.0333333	3.11857	4.03579	0.000878281	0.0297789	0.0262451	ARL6IP5/CTNNB1/ERO1A/HINT1/MIF/PDCD10/PIK3R1/RPS27L/SOD1/UBB/VDAC2	11	Col III	25h	219	intrinsic apoptotic signaling pathway	1.52609	NA
GO:0032970	regulation of actin filament-based process	12/201	392/18805	0.0306122	2.864	3.87655	0.00108238	0.0362721	0.0319678	ACTG1/ARF1/ARHGAP18/ARPC2/ARPC5/CDC42/DSG2/DSTN/PIK3R1/RHOC/SMIM22/SRI	12	Col III	25h	219	regulation of actin filament-based process	1.44043	NA
GO:0051281	positive regulation of release of sequestered calcium ion into cytosol	4/201	43/18805	0.0930233	8.703	5.25623	0.0011283	0.0369518	0.0325668	ASPH/CALM1/CALM2/SRI	4	Col III	25h	219	positive regulation of release of sequestered calcium ion into cytosol	1.43236	NA
GO:1900026	positive regulation of substrate adhesion-dependent cell spreading	4/201	43/18805	0.0930233	8.703	5.25623	0.0011283	0.0369518	0.0325668	ARPC2/CALR/CDC42/CIB1	4	Col III	25h	219	positive regulation of substrate adhesion-dependent cell spreading	1.43236	NA
GO:0042060	wound healing	13/201	450/18805	0.0288889	2.70276	3.80017	0.00114655	0.0371278	0.0327219	ACTG1/B4GALT1/CD59/CHMP2A/CHMP2B/CHMP5/CLDN4/MYL12A/NACA/PDCD10/PDIA3/RHOC/TFPI	13	Col III	25h	219	wound healing	1.4303	Wound repair / regeneration
GO:0090307	mitotic spindle assembly	5/201	75/18805	0.0666667	6.23715	4.72364	0.00124973	0.0400192	0.0352702	CHMP2A/CHMP2B/CHMP5/RAB11A/ZNF207	5	Col III	25h	219	mitotic spindle assembly	1.39773	NA
GO:0070296	sarcoplasmic reticulum calcium ion transport	4/201	45/18805	0.0888889	8.3162	5.10735	0.00133976	0.0424307	0.0373955	ASPH/CALM1/CALM2/SRI	4	Col III	25h	219	sarcoplasmic reticulum calcium ion transport	1.37232	NA
GO:0046596	regulation of viral entry into host cell	3/201	21/18805	0.142857	13.3653	5.89306	0.00138821	0.0434871	0.0383266	BSG/HMGB1/TMPRSS4	3	Col III	25h	219	regulation of viral entry into host cell	1.36164	NA
GO:0071902	positive regulation of protein serine/threonine kinase activity	6/201	114/18805	0.0526316	4.92406	4.3681	0.00141824	0.0439502	0.0387347	CALM1/CALM2/CIB1/MAP2K2/PDCD10/SYAP1	6	Col III	25h	219	positive regulation of protein serine/threonine kinase activity	1.35704	NA
GO:0007015	actin filament organization	13/201	463/18805	0.0280778	2.62688	3.68419	0.00147917	0.0453506	0.039969	ACTG1/ARF1/ARHGAP18/ARPC2/ARPC5/CAP1/CDC42/DSTN/LUZP1/PIK3R1/RHOC/TPM3/TPM4	13	Col III	25h	219	actin filament organization	1.34342	NA
GO:0055117	regulation of cardiac muscle contraction	5/201	79/18805	0.0632911	5.92134	4.55611	0.00157682	0.0473841	0.0417612	ASPH/CALM1/CALM2/DSG2/SRI	5	Col III	25h	219	regulation of cardiac muscle contraction	1.32437	NA
GO:0039702	viral budding via host ESCRT complex	3/201	22/18805	0.136364	12.7578	5.73555	0.00159482	0.0473841	0.0417612	CHMP2A/CHMP2B/CHMP5	3	Col III	25h	219	viral budding via host escrt complex	1.32437	NA
GO:1902774	late endosome to lysosome transport	3/201	22/18805	0.136364	12.7578	5.73555	0.00159482	0.0473841	0.0417612	CHMP2A/CHMP2B/CHMP5	3	Col III	25h	219	late endosome to lysosome transport	1.32437	NA
GO:2000241	regulation of reproductive process	8/201	205/18805	0.0390244	3.65101	3.96691	0.00166361	0.0489236	0.043118	ANAPC11/ANAPC16/B4GALT1/CALR/CIB1/CTNNB1/SOD1/UBE2B	8	Col III	25h	219	regulation of reproductive process	1.31048	NA
GO:0010881	regulation of cardiac muscle contraction by regulation of the release of sequestered calcium ion	3/201	23/18805	0.130435	12.2031	5.58794	0.00181969	0.0529732	0.046687	ASPH/CALM1/CALM2	3	Col III	25h	219	regulation of cardiac muscle contraction by regulation of the release of sequestered calcium ion	1.27594	NA
GO:0030277	maintenance of gastrointestinal epithelium	3/201	24/18805	0.125	11.6947	5.4492	0.00206339	0.0577347	0.0508835	TFF1/TFF2/TFF3	3	Col III	25h	219	maintenance of gastrointestinal epithelium	1.23856	NA
GO:0061952	midbody abscission	3/201	24/18805	0.125	11.6947	5.4492	0.00206339	0.0577347	0.0508835	CHMP2A/CHMP2B/CHMP5	3	Col III	25h	219	midbody abscission	1.23856	NA
GO:0086064	cell communication by electrical coupling involved in cardiac conduction	3/201	24/18805	0.125	11.6947	5.4492	0.00206339	0.0577347	0.0508835	CALM1/CALM2/SRI	3	Col III	25h	219	cell communication by electrical coupling involved in cardiac conduction	1.23856	NA
GO:1901673	regulation of mitotic spindle assembly	3/201	24/18805	0.125	11.6947	5.4492	0.00206339	0.0577347	0.0508835	CHMP2A/CHMP2B/CHMP5	3	Col III	25h	219	regulation of mitotic spindle assembly	1.23856	NA
GO:0006120	mitochondrial electron transport, NADH to ubiquinone	4/201	51/18805	0.0784314	7.33782	4.71084	0.00213795	0.0592458	0.0522153	NDUFA1/NDUFB3/NDUFB4/NDUFV2	4	Col III	25h	219	mitochondrial electron transport, nadh to ubiquinone	1.22734	Mitochondrial metabolism
GO:0140694	membraneless organelle assembly	12/201	427/18805	0.028103	2.62924	3.53973	0.00221739	0.060862	0.0536397	ACTG1/CHMP2A/CHMP2B/CHMP5/FAU/KRT19/RAB11A/RPL24/RPL38/RPS27L/SMIM22/ZNF207	12	Col III	25h	219	membraneless organelle assembly	1.21565	NA
GO:0046755	viral budding	3/201	25/18805	0.12	11.2269	5.31845	0.00232643	0.0620812	0.0547142	CHMP2A/CHMP2B/CHMP5	3	Col III	25h	219	viral budding	1.20704	NA
GO:1901020	negative regulation of calcium ion transmembrane transporter activity	3/201	25/18805	0.12	11.2269	5.31845	0.00232643	0.0620812	0.0547142	CALM1/CALM2/SRI	3	Col III	25h	219	negative regulation of calcium ion transmembrane transporter activity	1.20704	NA
GO:1903902	positive regulation of viral life cycle	3/201	25/18805	0.12	11.2269	5.31845	0.00232643	0.0620812	0.0547142	BSG/HMGB1/TMPRSS4	3	Col III	25h	219	positive regulation of viral life cycle	1.20704	NA
GO:0110053	regulation of actin filament organization	9/201	267/18805	0.0337079	3.15361	3.68394	0.00237134	0.062699	0.0552587	ACTG1/ARF1/ARHGAP18/ARPC2/ARPC5/CDC42/DSTN/PIK3R1/RHOC	9	Col III	25h	219	regulation of actin filament organization	1.20274	NA
GO:0044706	multi-multicellular organism process	8/201	219/18805	0.0365297	3.41762	3.74056	0.00251033	0.0657708	0.0579659	B4GALT1/BSG/CALR/CLDN4/DSG2/SLC2A1/SOD1/SP3	8	Col III	25h	219	multi-multicellular organism process	1.18197	NA
GO:0044403	biological process involved in symbiotic interaction	8/201	220/18805	0.0363636	3.40208	3.7251	0.00258174	0.0659658	0.0581378	BSG/CHMP2A/CHMP2B/CHMP5/DYNLT1/HMGB1/RNASEK/TMPRSS4	8	Col III	25h	219	biological process involved in symbiotic interaction	1.18068	NA
GO:0031468	nuclear membrane reassembly	3/201	26/18805	0.115385	10.7951	5.19491	0.00260933	0.0659658	0.0581378	CHMP2A/CHMP2B/CHMP5	3	Col III	25h	219	nuclear membrane reassembly	1.18068	NA
GO:0032212	positive regulation of telomere maintenance via telomerase	3/201	26/18805	0.115385	10.7951	5.19491	0.00260933	0.0659658	0.0581378	CTNNB1/PKIB/PTGES3	3	Col III	25h	219	positive regulation of telomere maintenance via telomerase	1.18068	NA
GO:1901021	positive regulation of calcium ion transmembrane transporter activity	3/201	26/18805	0.115385	10.7951	5.19491	0.00260933	0.0659658	0.0581378	ASPH/CALM1/CALM2	3	Col III	25h	219	positive regulation of calcium ion transmembrane transporter activity	1.18068	NA
GO:0060425	lung morphogenesis	4/201	55/18805	0.0727273	6.80416	4.48064	0.00282269	0.0707391	0.0623447	CDC42/CTNNB1/CTSZ/MAP2K2	4	Col III	25h	219	lung morphogenesis	1.15034	Wound repair / regeneration
GO:0031639	plasminogen activation	3/201	27/18805	0.111111	10.3952	5.07791	0.00291258	0.0723626	0.0637755	CTSZ/DHCR24/PGK1	3	Col III	25h	219	plasminogen activation	1.14049	NA
GO:0086065	cell communication involved in cardiac conduction	4/201	56/18805	0.0714286	6.68266	4.42666	0.00301476	0.074068	0.0652785	CALM1/CALM2/DSG2/SRI	4	Col III	25h	219	cell communication involved in cardiac conduction	1.13037	NA
GO:1903828	negative regulation of protein localization	8/201	226/18805	0.0353982	3.31176	3.63417	0.00304423	0.074068	0.0652785	ABHD17C/BTF3/ILRUN/NACA/SNX3/TMEM59/TXN/YWHAZ	8	Col III	25h	219	negative regulation of protein localization	1.13037	NA
GO:1904951	positive regulation of establishment of protein localization	10/201	331/18805	0.0302115	2.8265	3.48477	0.00305832	0.074068	0.0652785	ASPH/BSG/CDC42/CIB1/PDCD10/PGRMC1/PIK3R1/SRI/TMED10/UBE2L3	10	Col III	25h	219	positive regulation of establishment of protein localization	1.13037	NA
GO:0072384	organelle transport along microtubule	5/201	93/18805	0.0537634	5.02996	4.0495	0.00322516	0.0746239	0.0657685	BLOC1S1/CDC42/HSBP1/TRAK1/UBB	5	Col III	25h	219	organelle transport along microtubule	1.12712	NA
GO:0010592	positive regulation of lamellipodium assembly	3/201	28/18805	0.107143	10.024	4.96689	0.00323664	0.0746239	0.0657685	ARPC2/CDC42/PIK3R1	3	Col III	25h	219	positive regulation of lamellipodium assembly	1.12712	NA
GO:0010882	regulation of cardiac muscle contraction by calcium ion signaling	3/201	28/18805	0.107143	10.024	4.96689	0.00323664	0.0746239	0.0657685	ASPH/CALM1/CALM2	3	Col III	25h	219	regulation of cardiac muscle contraction by calcium ion signaling	1.12712	NA
GO:0034643	establishment of mitochondrion localization, microtubule-mediated	3/201	28/18805	0.107143	10.024	4.96689	0.00323664	0.0746239	0.0657685	HSBP1/TRAK1/UBB	3	Col III	25h	219	establishment of mitochondrion localization, microtubule-mediated	1.12712	Mitochondrial metabolism
GO:0047497	mitochondrion transport along microtubule	3/201	28/18805	0.107143	10.024	4.96689	0.00323664	0.0746239	0.0657685	HSBP1/TRAK1/UBB	3	Col III	25h	219	mitochondrion transport along microtubule	1.12712	Mitochondrial metabolism
GO:0052372	modulation by symbiont of entry into host	3/201	28/18805	0.107143	10.024	4.96689	0.00323664	0.0746239	0.0657685	BSG/HMGB1/TMPRSS4	3	Col III	25h	219	modulation by symbiont of entry into host	1.12712	NA
GO:0000280	nuclear division	12/201	448/18805	0.0267857	2.506	3.35338	0.00327461	0.0749002	0.066012	ANAPC11/CALR/CDC42/CHMP2A/CHMP2B/CHMP5/RAB11A/RAD21/RPL24/UBB/UBE2B/ZNF207	12	Col III	25h	219	nuclear division	1.12552	NA
GO:0010970	transport along microtubule	7/201	181/18805	0.038674	3.61823	3.67901	0.003378	0.0766568	0.0675601	BLOC1S1/CDC42/DYNLL1/HSBP1/SOD1/TRAK1/UBB	7	Col III	25h	219	transport along microtubule	1.11545	NA
GO:0140014	mitotic nuclear division	9/201	282/18805	0.0319149	2.98587	3.49252	0.00340994	0.076777	0.0676661	ANAPC11/CDC42/CHMP2A/CHMP2B/CHMP5/RAB11A/RAD21/RPL24/ZNF207	9	Col III	25h	219	mitotic nuclear division	1.11477	NA
GO:0001778	plasma membrane repair	3/201	29/18805	0.103448	9.67833	4.86131	0.00358194	0.0781389	0.0688664	CHMP2A/CHMP2B/CHMP5	3	Col III	25h	219	plasma membrane repair	1.10713	Wound repair / regeneration
GO:0019076	viral release from host cell	3/201	29/18805	0.103448	9.67833	4.86131	0.00358194	0.0781389	0.0688664	CHMP2A/CHMP2B/CHMP5	3	Col III	25h	219	viral release from host cell	1.10713	NA
GO:0035891	exit from host cell	3/201	29/18805	0.103448	9.67833	4.86131	0.00358194	0.0781389	0.0688664	CHMP2A/CHMP2B/CHMP5	3	Col III	25h	219	exit from host cell	1.10713	NA
GO:1904358	positive regulation of telomere maintenance via telomere lengthening	3/201	29/18805	0.103448	9.67833	4.86131	0.00358194	0.0781389	0.0688664	CTNNB1/PKIB/PTGES3	3	Col III	25h	219	positive regulation of telomere maintenance via telomere lengthening	1.10713	NA
GO:0006605	protein targeting	10/201	339/18805	0.0294985	2.7598	3.39857	0.00362177	0.0781389	0.0688664	ATP5IF1/CIB1/NACA/NDUFA13/SEC61B/SPCS1/SRP9/TRAK1/UBE2L3/YWHAZ	10	Col III	25h	219	protein targeting	1.10713	NA
GO:1901019	regulation of calcium ion transmembrane transporter activity	4/201	59/18805	0.0677966	6.34286	4.27234	0.00364417	0.0781389	0.0688664	ASPH/CALM1/CALM2/SRI	4	Col III	25h	219	regulation of calcium ion transmembrane transporter activity	1.10713	NA
GO:1902903	regulation of supramolecular fiber organization	11/201	396/18805	0.0277778	2.59881	3.34233	0.00366022	0.0781389	0.0688664	ACTG1/ARF1/ARHGAP18/ARPC2/ARPC5/CDC42/CIB1/DSTN/PFDN5/PIK3R1/RHOC	11	Col III	25h	219	regulation of supramolecular fiber organization	1.10713	NA
GO:0051208	sequestering of calcium ion	6/201	138/18805	0.0434783	4.0677	3.75955	0.00370312	0.0784736	0.0691613	ASPH/CALM1/CALM2/CALR/ERO1A/SRI	6	Col III	25h	219	sequestering of calcium ion	1.10528	NA
GO:0051592	response to calcium ion	6/201	139/18805	0.0431655	4.03844	3.73725	0.00383652	0.080707	0.0711297	AHCYL1/ASPH/CALM1/CALM2/S100A16/SLC25A24	6	Col III	25h	219	response to calcium ion	1.09309	NA
GO:0042255	ribosome assembly	4/201	60/18805	0.0666667	6.23715	4.22326	0.00387233	0.0808701	0.0712734	FAU/RPL24/RPL38/RPS27L	4	Col III	25h	219	ribosome assembly	1.09221	Transcription / translation
GO:0010038	response to metal ion	10/201	347/18805	0.0288184	2.69617	3.31484	0.00426476	0.0881625	0.0777005	AHCYL1/ASPH/BSG/CALM1/CALM2/CALR/PPP2CB/S100A16/SLC25A24/TFF1	10	Col III	25h	219	response to metal ion	1.05472	NA
GO:0032956	regulation of actin cytoskeleton organization	10/201	348/18805	0.0287356	2.68843	3.30454	0.00435109	0.0881625	0.0777005	ACTG1/ARF1/ARHGAP18/ARPC2/ARPC5/CDC42/DSTN/PIK3R1/RHOC/SMIM22	10	Col III	25h	219	regulation of actin cytoskeleton organization	1.05472	NA
GO:0010324	membrane invagination	4/201	62/18805	0.0645161	6.03595	4.12836	0.00435728	0.0881625	0.0777005	ARF1/CDC42/CHMP2A/SNX3	4	Col III	25h	219	membrane invagination	1.05472	NA
GO:1900024	regulation of substrate adhesion-dependent cell spreading	4/201	62/18805	0.0645161	6.03595	4.12836	0.00435728	0.0881625	0.0777005	ARPC2/CALR/CDC42/CIB1	4	Col III	25h	219	regulation of substrate adhesion-dependent cell spreading	1.05472	NA
GO:0070936	protein K48-linked ubiquitination	5/201	100/18805	0.05	4.67786	3.83298	0.00440085	0.0881625	0.0777005	ANAPC11/ANAPC16/SKP1/TTC3/UBE2B	5	Col III	25h	219	protein k48-linked ubiquitination	1.05472	NA
GO:0007565	female pregnancy	7/201	190/18805	0.0368421	3.44684	3.52348	0.00440507	0.0881625	0.0777005	BSG/CALR/CLDN4/DSG2/SLC2A1/SOD1/SP3	7	Col III	25h	219	female pregnancy	1.05472	NA
GO:0072659	protein localization to plasma membrane	9/201	295/18805	0.0305085	2.85429	3.33661	0.00457378	0.0886587	0.0781378	ARL6IP5/BSG/CIB1/KRT18/MYL12A/PGRMC1/PIK3R1/RAB11A/TMEM59	9	Col III	25h	219	protein localization to plasma membrane	1.05228	NA
GO:0006942	regulation of striated muscle contraction	5/201	101/18805	0.0495049	4.63155	3.80369	0.00459071	0.0886587	0.0781378	ASPH/CALM1/CALM2/DSG2/SRI	5	Col III	25h	219	regulation of striated muscle contraction	1.05228	NA
GO:0034446	substrate adhesion-dependent cell spreading	5/201	101/18805	0.0495049	4.63155	3.80369	0.00459071	0.0886587	0.0781378	ARPC2/CALR/CDC42/CIB1/PIK3R1	5	Col III	25h	219	substrate adhesion-dependent cell spreading	1.05228	NA
GO:0007080	mitotic metaphase chromosome alignment	4/201	63/18805	0.0634921	5.94014	4.08246	0.00461444	0.0886587	0.0781378	CHMP2A/CHMP2B/CHMP5/RAB11A	4	Col III	25h	219	mitotic metaphase chromosome alignment	1.05228	NA
GO:0010257	NADH dehydrogenase complex assembly	4/201	63/18805	0.0634921	5.94014	4.08246	0.00461444	0.0886587	0.0781378	NDUFA1/NDUFA13/NDUFB3/NDUFB4	4	Col III	25h	219	nadh dehydrogenase complex assembly	1.05228	NA
GO:0032981	mitochondrial respiratory chain complex I assembly	4/201	63/18805	0.0634921	5.94014	4.08246	0.00461444	0.0886587	0.0781378	NDUFA1/NDUFA13/NDUFB3/NDUFB4	4	Col III	25h	219	mitochondrial respiratory chain complex i assembly	1.05228	Mitochondrial metabolism
GO:0036336	dendritic cell migration	3/201	32/18805	0.09375	8.77099	4.57303	0.00474942	0.0896102	0.0789763	CALR/CDC42/HMGB1	3	Col III	25h	219	dendritic cell migration	1.04764	NA
GO:0000070	mitotic sister chromatid segregation	7/201	193/18805	0.0362694	3.39327	3.47371	0.00479506	0.0896102	0.0789763	ANAPC11/CHMP2A/CHMP2B/CHMP5/RAB11A/RAD21/ZNF207	7	Col III	25h	219	mitotic sister chromatid segregation	1.04764	NA
GO:0045743	positive regulation of fibroblast growth factor receptor signaling pathway	2/201	10/18805	0.2	18.7114	5.82308	0.0048349	0.0896102	0.0789763	CTNNB1/NPTN	2	Col III	25h	219	positive regulation of fibroblast growth factor receptor signaling pathway	1.04764	NA
GO:0048664	neuron fate determination	2/201	10/18805	0.2	18.7114	5.82308	0.0048349	0.0896102	0.0789763	CDC42/CTNNB1	2	Col III	25h	219	neuron fate determination	1.04764	NA
GO:0060502	epithelial cell proliferation involved in lung morphogenesis	2/201	10/18805	0.2	18.7114	5.82308	0.0048349	0.0896102	0.0789763	CDC42/MAP2K2	2	Col III	25h	219	epithelial cell proliferation involved in lung morphogenesis	1.04764	Wound repair / regeneration
GO:0048524	positive regulation of viral process	4/201	64/18805	0.0625	5.84733	4.03753	0.00488161	0.0896102	0.0789763	BSG/HMGB1/PABPC1/TMPRSS4	4	Col III	25h	219	positive regulation of viral process	1.04764	NA
GO:0097352	autophagosome maturation	4/201	64/18805	0.0625	5.84733	4.03753	0.00488161	0.0896102	0.0789763	CALM1/CHMP2A/CHMP2B/CHMP5	4	Col III	25h	219	autophagosome maturation	1.04764	NA
GO:0051783	regulation of nuclear division	6/201	147/18805	0.0408163	3.81866	3.56606	0.00503558	0.0918516	0.0809518	ANAPC11/CALR/CDC42/RAD21/UBE2B/ZNF207	6	Col III	25h	219	regulation of nuclear division	1.03691	NA
GO:0008631	intrinsic apoptotic signaling pathway in response to oxidative stress	4/201	66/18805	0.0606061	5.67013	3.95046	0.0054467	0.0987257	0.0870102	ARL6IP5/CTNNB1/PDCD10/SOD1	4	Col III	25h	219	intrinsic apoptotic signaling pathway in response to oxidative stress	1.00557	NA
GO:0045333	cellular respiration	13/71	245/18805	0.0530612	14.0538	12.661	6.73915538349643e-12	6.13944485504054e-09	5.25859856510313e-09	ATP5IF1/ATP5ME/ATP5MG/ATP5PF/BLOC1S1/COX6C/COX7A2/COX7B/NDUFB10/NDUFC2/PRELID1/RHOA/UQCR11	13	Col III	4h	75	cellular respiration	5	Mitochondrial metabolism
GO:0006119	oxidative phosphorylation	1971-11-01	151/18805	0.0728477	19.2944	13.895	1.04909286214108e-11	6.13944485504054e-09	5.25859856510313e-09	ATP5IF1/ATP5ME/ATP5MG/ATP5PF/COX6C/COX7A2/COX7B/NDUFB10/NDUFC2/RHOA/UQCR11	11	Col III	4h	75	oxidative phosphorylation	5	Mitochondrial metabolism
GO:0009060	aerobic respiration	1971-12-01	201/18805	0.0597015	15.8125	12.9976	1.17915074040471e-11	6.13944485504054e-09	5.25859856510313e-09	ATP5IF1/ATP5ME/ATP5MG/ATP5PF/BLOC1S1/COX6C/COX7A2/COX7B/NDUFB10/NDUFC2/RHOA/UQCR11	12	Col III	4h	75	aerobic respiration	5	Mitochondrial metabolism
GO:0015980	energy derivation by oxidation of organic compounds	13/71	352/18805	0.0369318	9.78173	10.239	6.06888222166469e-10	2.36989850756006e-07	2.02988139571995e-07	ATP5IF1/ATP5ME/ATP5MG/ATP5PF/BLOC1S1/COX6C/COX7A2/COX7B/NDUFB10/NDUFC2/PRELID1/RHOA/UQCR11	13	Col III	4h	75	energy derivation by oxidation of organic compounds	5	NA
GO:0006091	generation of precursor metabolites and energy	13/71	484/18805	0.0268595	7.11399	8.38903	2.76086177539218e-08	8.62493218632518e-06	7.38748487689151e-06	ATP5IF1/ATP5ME/ATP5MG/ATP5PF/BLOC1S1/COX6C/COX7A2/COX7B/NDUFB10/NDUFC2/PRELID1/RHOA/UQCR11	13	Col III	4h	75	generation of precursor metabolites and energy	5	NA
GO:0042776	proton motive force-driven mitochondrial ATP synthesis	1971-06-01	68/18805	0.0882353	23.3699	11.3765	2.12514724567224e-07	5.53246666290006e-05	4.73870552499897e-05	ATP5IF1/ATP5ME/ATP5MG/ATP5PF/NDUFB10/NDUFC2	6	Col III	4h	75	proton motive force-driven mitochondrial atp synthesis	4.25708	Mitochondrial metabolism
GO:0009260	ribonucleotide biosynthetic process	1971-08-01	173/18805	0.0462428	12.2478	9.14957	2.83426401448862e-07	6.32445770090174e-05	5.41706701115042e-05	ATP5IF1/ATP5ME/ATP5MG/ATP5PF/CDA/CMPK1/NDUFB10/NDUFC2	8	Col III	4h	75	ribonucleotide biosynthetic process	4.19898	NA
GO:0046390	ribose phosphate biosynthetic process	1971-08-01	180/18805	0.0444444	11.7715	8.93931	3.83690989089143e-07	7.49156656196551e-05	6.41672693595132e-05	ATP5IF1/ATP5ME/ATP5MG/ATP5PF/CDA/CMPK1/NDUFB10/NDUFC2	8	Col III	4h	75	ribose phosphate biosynthetic process	4.12543	NA
GO:0015986	proton motive force-driven ATP synthesis	1971-06-01	77/18805	0.0779221	20.6384	10.6303	4.48220696453485e-07	7.77911919844825e-05	6.66302345254244e-05	ATP5IF1/ATP5ME/ATP5MG/ATP5PF/NDUFB10/NDUFC2	6	Col III	4h	75	proton motive force-driven atp synthesis	4.10907	Mitochondrial metabolism
GO:1902600	proton transmembrane transport	1971-08-01	190/18805	0.0421053	11.152	8.65834	5.78772819383346e-07	9.04043143876786e-05	7.74337108880244e-05	ATP5ME/ATP5MG/ATP5PF/ATP6V0E1/COX7B/NDUFB10/NDUFC2/RNASEK	8	Col III	4h	75	proton transmembrane transport	4.04381	NA
GO:0021762	substantia nigra development	1971-05-01	46/18805	0.108696	28.789	11.6168	8.08137535686247e-07	0.000114756	9.82911777853799e-05	ATP5PF/DYNLL1/RHOA/YWHAE/YWHAH	5	Col III	4h	75	substantia nigra development	3.94023	NA
GO:0019646	aerobic electron transport chain	1971-06-01	93/18805	0.0645161	17.0877	9.57445	1.37426384661964e-06	0.000178883	0.000153218	COX6C/COX7A2/COX7B/NDUFB10/NDUFC2/UQCR11	6	Col III	4h	75	aerobic electron transport chain	3.74743	Mitochondrial metabolism
GO:0006754	ATP biosynthetic process	1971-06-01	100/18805	0.06	15.8915	9.19179	2.10504628174864e-06	0.00023236	0.000199023	ATP5IF1/ATP5ME/ATP5MG/ATP5PF/NDUFB10/NDUFC2	6	Col III	4h	75	atp biosynthetic process	3.63384	NA
GO:0042773	ATP synthesis coupled electron transport	1971-06-01	101/18805	0.0594059	15.7342	9.14027	2.23137480241175e-06	0.00023236	0.000199023	COX6C/COX7A2/COX7B/NDUFB10/NDUFC2/UQCR11	6	Col III	4h	75	atp synthesis coupled electron transport	3.63384	Mitochondrial metabolism
GO:0042775	mitochondrial ATP synthesis coupled electron transport	1971-06-01	101/18805	0.0594059	15.7342	9.14027	2.23137480241175e-06	0.00023236	0.000199023	COX6C/COX7A2/COX7B/NDUFB10/NDUFC2/UQCR11	6	Col III	4h	75	mitochondrial atp synthesis coupled electron transport	3.63384	Mitochondrial metabolism
GO:0009165	nucleotide biosynthetic process	1971-08-01	234/18805	0.034188	9.05501	7.63301	2.76329731138051e-06	0.000269767	0.000231063	ATP5IF1/ATP5ME/ATP5MG/ATP5PF/CDA/CMPK1/NDUFB10/NDUFC2	8	Col III	4h	75	nucleotide biosynthetic process	3.56901	NA
GO:0009206	purine ribonucleoside triphosphate biosynthetic process	1971-06-01	111/18805	0.0540541	14.3167	8.66256	3.87021385290206e-06	0.000353809	0.000303047	ATP5IF1/ATP5ME/ATP5MG/ATP5PF/NDUFB10/NDUFC2	6	Col III	4h	75	purine ribonucleoside triphosphate biosynthetic process	3.45123	NA
GO:0009145	purine nucleoside triphosphate biosynthetic process	1971-06-01	112/18805	0.0535714	14.1889	8.6182	4.07718588915982e-06	0.000353809	0.000303047	ATP5IF1/ATP5ME/ATP5MG/ATP5PF/NDUFB10/NDUFC2	6	Col III	4h	75	purine nucleoside triphosphate biosynthetic process	3.45123	NA
GO:0009201	ribonucleoside triphosphate biosynthetic process	1971-06-01	117/18805	0.0512821	13.5825	8.40462	5.25173929129445e-06	0.000410161	0.000351314	ATP5IF1/ATP5ME/ATP5MG/ATP5PF/NDUFB10/NDUFC2	6	Col III	4h	75	ribonucleoside triphosphate biosynthetic process	3.38705	NA
GO:0022904	respiratory electron transport chain	1971-06-01	117/18805	0.0512821	13.5825	8.40462	5.25173929129445e-06	0.000410161	0.000351314	COX6C/COX7A2/COX7B/NDUFB10/NDUFC2/UQCR11	6	Col III	4h	75	respiratory electron transport chain	3.38705	Mitochondrial metabolism
GO:0048857	neural nucleus development	1971-05-01	69/18805	0.0724638	19.1927	9.32013	6.19484183285192e-06	0.000460778	0.000394669	ATP5PF/DYNLL1/RHOA/YWHAE/YWHAH	5	Col III	4h	75	neural nucleus development	3.33651	NA
GO:0009142	nucleoside triphosphate biosynthetic process	1971-06-01	125/18805	0.048	12.7132	8.08877	7.69188104801117e-06	0.000546124	0.000467769	ATP5IF1/ATP5ME/ATP5MG/ATP5PF/NDUFB10/NDUFC2	6	Col III	4h	75	nucleoside triphosphate biosynthetic process	3.26271	NA
GO:0022900	electron transport chain	1971-06-01	127/18805	0.0472441	12.513	8.0143	8.42689857671163e-06	0.000572296	0.000490187	COX6C/COX7A2/COX7B/NDUFB10/NDUFC2/UQCR11	6	Col III	4h	75	electron transport chain	3.24238	Mitochondrial metabolism
GO:0030901	midbrain development	1971-05-01	93/18805	0.0537634	14.2397	7.87952	2.67079894458361e-05	0.0016962	0.00145284	ATP5PF/DYNLL1/RHOA/YWHAE/YWHAH	5	Col III	4h	75	midbrain development	2.77052	NA
GO:0009152	purine ribonucleotide biosynthetic process	1971-06-01	157/18805	0.0382166	10.122	7.06583	2.8166654407889e-05	0.0016962	0.00145284	ATP5IF1/ATP5ME/ATP5MG/ATP5PF/NDUFB10/NDUFC2	6	Col III	4h	75	purine ribonucleotide biosynthetic process	2.77052	NA
GO:1901293	nucleoside phosphate biosynthetic process	1971-08-01	322/18805	0.0248447	6.58035	6.21788	2.82337440324917e-05	0.0016962	0.00145284	ATP5IF1/ATP5ME/ATP5MG/ATP5PF/CDA/CMPK1/NDUFB10/NDUFC2	8	Col III	4h	75	nucleoside phosphate biosynthetic process	2.77052	NA
GO:0009259	ribonucleotide metabolic process	1971-08-01	371/18805	0.0215633	5.71125	5.64225	7.66207733776693e-05	0.00443265	0.00379669	ATP5IF1/ATP5ME/ATP5MG/ATP5PF/CDA/CMPK1/NDUFB10/NDUFC2	8	Col III	4h	75	ribonucleotide metabolic process	2.35334	NA
GO:0019693	ribose phosphate metabolic process	1971-08-01	379/18805	0.0211082	5.59069	5.55804	8.88754107959985e-05	0.00495798	0.00424664	ATP5IF1/ATP5ME/ATP5MG/ATP5PF/CDA/CMPK1/NDUFB10/NDUFC2	8	Col III	4h	75	ribose phosphate metabolic process	2.3047	NA
GO:0006123	mitochondrial electron transport, cytochrome c to oxygen	1971-03-01	24/18805	0.125	33.1074	9.68925	9.86116024305785e-05	0.00531142	0.00454938	COX6C/COX7A2/COX7B	3	Col III	4h	75	mitochondrial electron transport, cytochrome c to oxygen	2.27479	Mitochondrial metabolism
GO:0006164	purine nucleotide biosynthetic process	1971-06-01	198/18805	0.030303	8.02603	6.11848	0.000102431	0.00533323	0.00456806	ATP5IF1/ATP5ME/ATP5MG/ATP5PF/NDUFB10/NDUFC2	6	Col III	4h	75	purine nucleotide biosynthetic process	2.27301	NA
GO:0016032	viral process	1971-08-01	421/18805	0.0190024	5.03295	5.15209	0.000183074	0.00904133	0.00774414	CD46/CHMP2A/DYNLT1/MGAT4A/MGAT4B/OAZ1/PPIB/RNASEK	8	Col III	4h	75	viral process	2.04377	NA
GO:0051881	regulation of mitochondrial membrane potential	1971-04-01	75/18805	0.0533333	14.1258	7.01176	0.000185226	0.00904133	0.00774414	ARL6IP5/ATP5IF1/NDUFC2/PRELID1	4	Col III	4h	75	regulation of mitochondrial membrane potential	2.04377	Mitochondrial metabolism
GO:0046034	ATP metabolic process	1971-06-01	230/18805	0.026087	6.90937	5.55111	0.000231414	0.0109536	0.00938206	ATP5IF1/ATP5ME/ATP5MG/ATP5PF/NDUFB10/NDUFC2	6	Col III	4h	75	atp metabolic process	1.96044	NA
GO:0009205	purine ribonucleoside triphosphate metabolic process	1971-06-01	254/18805	0.023622	6.25652	5.19242	0.000393514	0.017661	0.0151272	ATP5IF1/ATP5ME/ATP5MG/ATP5PF/NDUFB10/NDUFC2	6	Col III	4h	75	purine ribonucleoside triphosphate metabolic process	1.75298	NA
GO:1902410	mitotic cytokinetic process	1971-03-01	38/18805	0.0789474	20.9099	7.56316	0.000395734	0.017661	0.0151272	CHMP2A/RAB11A/RHOA	3	Col III	4h	75	mitotic cytokinetic process	1.75298	Inflammation
GO:1902850	microtubule cytoskeleton organization involved in mitosis	1971-05-01	169/18805	0.0295858	7.83607	5.49557	0.000445672	0.0186819	0.0160016	CHMP2A/DYNLT1/RAB11A/RHOA/SBDS	5	Col III	4h	75	microtubule cytoskeleton organization involved in mitosis	1.72858	NA
GO:0009144	purine nucleoside triphosphate metabolic process	1971-06-01	261/18805	0.0229885	6.08872	5.09643	0.00045449	0.0186819	0.0160016	ATP5IF1/ATP5ME/ATP5MG/ATP5PF/NDUFB10/NDUFC2	6	Col III	4h	75	purine nucleoside triphosphate metabolic process	1.72858	NA
GO:0009199	ribonucleoside triphosphate metabolic process	1971-06-01	261/18805	0.0229885	6.08872	5.09643	0.00045449	0.0186819	0.0160016	ATP5IF1/ATP5ME/ATP5MG/ATP5PF/NDUFB10/NDUFC2	6	Col III	4h	75	ribonucleoside triphosphate metabolic process	1.72858	NA
GO:0072522	purine-containing compound biosynthetic process	1971-06-01	264/18805	0.0227273	6.01953	5.05635	0.000482777	0.0193358	0.0165617	ATP5IF1/ATP5ME/ATP5MG/ATP5PF/NDUFB10/NDUFC2	6	Col III	4h	75	purine-containing compound biosynthetic process	1.71364	NA
GO:0007032	endosome organization	1971-04-01	99/18805	0.040404	10.7014	5.95799	0.000535912	0.0209274	0.0179248	CHMP2A/RAB11A/RNASEK/SNX3	4	Col III	4h	75	endosome organization	1.67929	NA
GO:0009141	nucleoside triphosphate metabolic process	1971-06-01	277/18805	0.0216607	5.73702	4.88956	0.000621605	0.0236816	0.020284	ATP5IF1/ATP5ME/ATP5MG/ATP5PF/NDUFB10/NDUFC2	6	Col III	4h	75	nucleoside triphosphate metabolic process	1.62559	NA
GO:1903214	regulation of protein targeting to mitochondrion	1971-03-01	46/18805	0.0652174	17.2734	6.80287	0.000696872	0.025917	0.0221986	ATP5IF1/UBE2L3/UBL5	3	Col III	4h	75	regulation of protein targeting to mitochondrion	1.58641	Mitochondrial metabolism
GO:0006222	UMP biosynthetic process	1971-02-01	11/18805	0.181818	48.1562	9.63085	0.000756192	0.0274691	0.023528	CDA/CMPK1	2	Col III	4h	75	ump biosynthetic process	1.56116	NA
GO:0009174	pyrimidine ribonucleoside monophosphate biosynthetic process	1971-02-01	12/18805	0.166667	44.1432	9.20331	0.000905215	0.0321351	0.0275246	CDA/CMPK1	2	Col III	4h	75	pyrimidine ribonucleoside monophosphate biosynthetic process	1.49302	NA
GO:0032506	cytokinetic process	1971-03-01	52/18805	0.0576923	15.2803	6.3481	0.000998256	0.0331761	0.0284162	CHMP2A/RAB11A/RHOA	3	Col III	4h	75	cytokinetic process	1.47917	Inflammation
GO:0043457	regulation of cellular respiration	1971-03-01	52/18805	0.0576923	15.2803	6.3481	0.000998256	0.0331761	0.0284162	COX7A2/PRELID1/RHOA	3	Col III	4h	75	regulation of cellular respiration	1.47917	Mitochondrial metabolism
GO:1903747	regulation of establishment of protein localization to mitochondrion	1971-03-01	52/18805	0.0576923	15.2803	6.3481	0.000998256	0.0331761	0.0284162	ATP5IF1/UBE2L3/UBL5	3	Col III	4h	75	regulation of establishment of protein localization to mitochondrion	1.47917	Mitochondrial metabolism
GO:0010917	negative regulation of mitochondrial membrane potential	1971-02-01	13/18805	0.153846	40.7476	8.82541	0.00106719	0.0347281	0.0297456	ARL6IP5/PRELID1	2	Col III	4h	75	negative regulation of mitochondrial membrane potential	1.45932	Mitochondrial metabolism
GO:0045837	negative regulation of membrane potential	1971-02-01	14/18805	0.142857	37.837	8.48814	0.00124202	0.0395925	0.033912	ARL6IP5/PRELID1	2	Col III	4h	75	negative regulation of membrane potential	1.40239	NA
GO:0061640	cytoskeleton-dependent cytokinesis	1971-04-01	126/18805	0.031746	8.40823	5.13643	0.00132011	0.0412401	0.0353233	ACTR2/CHMP2A/RAB11A/RHOA	4	Col III	4h	75	cytoskeleton-dependent cytokinesis	1.38468	Inflammation
GO:0046049	UMP metabolic process	1971-02-01	15/18805	0.133333	35.3146	8.18464	0.0014296	0.0437851	0.0375031	CDA/CMPK1	2	Col III	4h	75	ump metabolic process	1.35867	NA
GO:0006206	pyrimidine nucleobase metabolic process	1971-02-01	16/18805	0.125	33.1074	7.90956	0.00162985	0.0467085	0.0400071	CDA/CMPK1	2	Col III	4h	75	pyrimidine nucleobase metabolic process	1.3306	NA
GO:0009130	pyrimidine nucleoside monophosphate biosynthetic process	1971-02-01	16/18805	0.125	33.1074	7.90956	0.00162985	0.0467085	0.0400071	CDA/CMPK1	2	Col III	4h	75	pyrimidine nucleoside monophosphate biosynthetic process	1.3306	NA
GO:0009173	pyrimidine ribonucleoside monophosphate metabolic process	1971-02-01	16/18805	0.125	33.1074	7.90956	0.00162985	0.0467085	0.0400071	CDA/CMPK1	2	Col III	4h	75	pyrimidine ribonucleoside monophosphate metabolic process	1.3306	NA
GO:0010324	membrane invagination	1971-03-01	62/18805	0.0483871	12.8158	5.7369	0.0016629	0.0467085	0.0400071	CHMP2A/RHOA/SNX3	3	Col III	4h	75	membrane invagination	1.3306	NA
GO:0007052	mitotic spindle organization	1971-04-01	135/18805	0.0296296	7.84768	4.91561	0.00170146	0.0467085	0.0400071	CHMP2A/RAB11A/RHOA/SBDS	4	Col III	4h	75	mitotic spindle organization	1.3306	NA
GO:0007163	establishment or maintenance of cell polarity	1971-05-01	228/18805	0.0219298	5.80831	4.49688	0.00170447	0.0467085	0.0400071	ACTR2/ARF4/CAP1/DYNLT1/RHOA	5	Col III	4h	75	establishment or maintenance of cell polarity	1.3306	NA
GO:0006605	protein targeting	1971-06-01	339/18805	0.0176991	4.68777	4.2181	0.00175719	0.0473229	0.0405333	ATP5IF1/UBE2L3/UBL5/YWHAB/YWHAE/YWHAZ	6	Col III	4h	75	protein targeting	1.32493	NA
GO:0042391	regulation of membrane potential	1971-07-01	463/18805	0.0151188	4.00435	4.02955	0.0017929	0.0474663	0.0406561	ARL6IP5/ATP5IF1/DSG2/NDUFC2/PRELID1/YWHAE/YWHAH	7	Col III	4h	75	regulation of membrane potential	1.32362	NA
GO:0098885	modification of postsynaptic actin cytoskeleton	1971-02-01	17/18805	0.117647	31.1599	7.65867	0.00184266	0.0479706	0.0410881	CAP1/RHOA	2	Col III	4h	75	modification of postsynaptic actin cytoskeleton	1.31903	NA
GO:0040014	regulation of multicellular organism growth	1971-03-01	65/18805	0.0461538	12.2243	5.58045	0.0019051	0.0487831	0.041784	GNAS/PLS1/PPIB	3	Col III	4h	75	regulation of multicellular organism growth	1.31173	NA
GO:0009150	purine ribonucleotide metabolic process	1971-06-01	350/18805	0.0171429	4.54044	4.11598	0.00206335	0.0512718	0.0439157	ATP5IF1/ATP5ME/ATP5MG/ATP5PF/NDUFB10/NDUFC2	6	Col III	4h	75	purine ribonucleotide metabolic process	1.29012	NA
GO:2001169	regulation of ATP biosynthetic process	1971-02-01	18/18805	0.111111	29.4288	7.42857	0.00206794	0.0512718	0.0439157	ATP5IF1/NDUFC2	2	Col III	4h	75	regulation of atp biosynthetic process	1.29012	NA
GO:0007190	activation of adenylate cyclase activity	1971-02-01	19/18805	0.105263	27.8799	7.2165	0.0023056	0.0560342	0.0479948	CAP1/GNAS	2	Col III	4h	75	activation of adenylate cyclase activity	1.25155	NA
GO:0072593	reactive oxygen species metabolic process	1971-05-01	245/18805	0.0204082	5.40529	4.27275	0.00233177	0.0560342	0.0479948	ARF4/ATP5IF1/NDUFC2/PRDX1/RHOA	5	Col III	4h	75	reactive oxygen species metabolic process	1.25155	NA
GO:0051656	establishment of organelle localization	1971-07-01	487/18805	0.0143737	3.80701	3.86375	0.00238342	0.0564076	0.0483146	BLOC1S1/CHMP2A/DYNLT1/HSBP1/RAB11A/TMED10/YWHAZ	7	Col III	4h	75	establishment of organelle localization	1.24866	NA
GO:1903427	negative regulation of reactive oxygen species biosynthetic process	1971-02-01	20/18805	0.1	26.4859	7.02019	0.00255554	0.0587022	0.05028	NDUFC2/RHOA	2	Col III	4h	75	negative regulation of reactive oxygen species biosynthetic process	1.23135	NA
GO:1990182	exosomal secretion	1971-02-01	20/18805	0.1	26.4859	7.02019	0.00255554	0.0587022	0.05028	CHMP2A/RAB11A	2	Col III	4h	75	exosomal secretion	1.23135	NA
GO:0097734	extracellular exosome biogenesis	1971-02-01	21/18805	0.0952381	25.2247	6.83774	0.00281767	0.0637854	0.0546339	CHMP2A/RAB11A	2	Col III	4h	75	extracellular exosome biogenesis	1.19528	NA
GO:0090307	mitotic spindle assembly	1971-03-01	75/18805	0.04	10.5944	5.12527	0.00286693	0.0639734	0.0547949	CHMP2A/RAB11A/RHOA	3	Col III	4h	75	mitotic spindle assembly	1.194	NA
GO:0006491	N-glycan processing	1971-02-01	22/18805	0.0909091	24.0781	6.66758	0.00309189	0.0670768	0.0574531	MGAT4A/MGAT4B	2	Col III	4h	75	n-glycan processing	1.17343	NA
GO:0009129	pyrimidine nucleoside monophosphate metabolic process	1971-02-01	22/18805	0.0909091	24.0781	6.66758	0.00309189	0.0670768	0.0574531	CDA/CMPK1	2	Col III	4h	75	pyrimidine nucleoside monophosphate metabolic process	1.17343	NA
GO:1903533	regulation of protein targeting	1971-03-01	78/18805	0.0384615	10.1869	5.00519	0.00320404	0.0685274	0.0586956	ATP5IF1/UBE2L3/UBL5	3	Col III	4h	75	regulation of protein targeting	1.16414	NA
GO:0030808	regulation of nucleotide biosynthetic process	1971-02-01	23/18805	0.0869565	23.0312	6.50835	0.00337811	0.0685274	0.0586956	ATP5IF1/NDUFC2	2	Col III	4h	75	regulation of nucleotide biosynthetic process	1.16414	NA
GO:0045762	positive regulation of adenylate cyclase activity	1971-02-01	23/18805	0.0869565	23.0312	6.50835	0.00337811	0.0685274	0.0586956	CAP1/GNAS	2	Col III	4h	75	positive regulation of adenylate cyclase activity	1.16414	NA
GO:0140112	extracellular vesicle biogenesis	1971-02-01	23/18805	0.0869565	23.0312	6.50835	0.00337811	0.0685274	0.0586956	CHMP2A/RAB11A	2	Col III	4h	75	extracellular vesicle biogenesis	1.16414	NA
GO:1900371	regulation of purine nucleotide biosynthetic process	1971-02-01	23/18805	0.0869565	23.0312	6.50835	0.00337811	0.0685274	0.0586956	ATP5IF1/NDUFC2	2	Col III	4h	75	regulation of purine nucleotide biosynthetic process	1.16414	NA
GO:0016050	vesicle organization	1971-06-01	389/18805	0.0154242	4.08523	3.78533	0.00348274	0.0697442	0.0597377	BLOC1S1/CHMP2A/RAB11A/RNASEK/SNX3/TMED10	6	Col III	4h	75	vesicle organization	1.15649	NA
GO:0009220	pyrimidine ribonucleotide biosynthetic process	1971-02-01	25/18805	0.08	21.1887	6.21828	0.0039862	0.0788159	0.0675079	CDA/CMPK1	2	Col III	4h	75	pyrimidine ribonucleotide biosynthetic process	1.10339	NA
GO:0002082	regulation of oxidative phosphorylation	1971-02-01	26/18805	0.0769231	20.3738	6.08561	0.00430789	0.0841115	0.0720438	COX7A2/RHOA	2	Col III	4h	75	regulation of oxidative phosphorylation	1.07514	Mitochondrial metabolism
GO:0051701	biological process involved in interaction with host	1971-04-01	176/18805	0.0227273	6.01953	4.11873	0.00442486	0.0853288	0.0730864	CD46/CHMP2A/DYNLT1/RNASEK	4	Col III	4h	75	biological process involved in interaction with host	1.0689	NA
GO:0006140	regulation of nucleotide metabolic process	1971-03-01	88/18805	0.0340909	9.02929	4.64771	0.00449924	0.085705	0.0734086	ATP5IF1/CDA/NDUFC2	3	Col III	4h	75	regulation of nucleotide metabolic process	1.06699	NA
GO:0045116	protein neddylation	1971-02-01	28/18805	0.0714286	18.9185	5.84126	0.00498608	0.0938345	0.0803717	NEDD8/RBX1	2	Col III	4h	75	protein neddylation	1.02764	NA
GO:0019058	viral life cycle	1971-05-01	295/18805	0.0169492	4.48914	3.71848	0.0051426	0.0956278	0.0819078	CD46/CHMP2A/DYNLT1/PPIB/RNASEK	5	Col III	4h	75	viral life cycle	1.01942	NA
GO:0031281	positive regulation of cyclase activity	1971-02-01	29/18805	0.0689655	18.2661	5.72838	0.00534241	0.0959178	0.0821562	CAP1/GNAS	2	Col III	4h	75	positive regulation of cyclase activity	1.0181	NA
GO:0045980	negative regulation of nucleotide metabolic process	1971-02-01	29/18805	0.0689655	18.2661	5.72838	0.00534241	0.0959178	0.0821562	ATP5IF1/CDA	2	Col III	4h	75	negative regulation of nucleotide metabolic process	1.0181	NA
GO:0051349	positive regulation of lyase activity	1971-02-01	29/18805	0.0689655	18.2661	5.72838	0.00534241	0.0959178	0.0821562	CAP1/GNAS	2	Col III	4h	75	positive regulation of lyase activity	1.0181	NA
GO:0140694	membraneless organelle assembly	1971-06-01	427/18805	0.0140515	3.72167	3.50219	0.00546781	0.0970537	0.0831291	CHMP2A/PLS1/RAB11A/RHOA/RPL38/SBDS	6	Col III	4h	75	membraneless organelle assembly	1.01299	NA
GO:0007264	small GTPase-mediated signal transduction	216/4590	487/18805	0.443532	1.81713	10.3818	1.58363752309956e-22	9.90406906946466e-19	8.15156577679669e-19	ABCA1/ABI2/ABL1/ABL2/ABR/ADGRG1/AKAP13/ALS2/AMOT/ARAP1/ARFGEF1/ARFGEF2/ARFGEF3/ARHGAP10/ARHGAP12/ARHGAP17/ARHGAP18/ARHGAP21/ARHGAP23/ARHGAP26/ARHGAP29/ARHGAP32/ARHGAP35/ARHGAP39/ARHGAP42/ARHGAP44/ARHGAP5/ARHGAP8/ARHGEF1/ARHGEF10/ARHGEF10L/ARHGEF11/ARHGEF12/ARHGEF18/ARHGEF2/ARHGEF28/ARHGEF3/ARHGEF40/ARHGEF5/ARHGEF7/ARHGEF9/ARRB1/AUTS2/BCAR3/BCL6/BCR/BRAP/CADM4/CBL/CCDC125/CCDC88C/CD2AP/CDC42EP1/CD…	216	M-like	15h	5526	small gtpase-mediated signal transduction	5	NA
GO:0051056	regulation of small GTPase mediated signal transduction	146/4590	303/18805	0.481848	1.97411	9.71353	1.37899503821329e-19	4.31211748449297e-16	3.54909775624369e-16	ABCA1/ABL1/ABL2/ABR/ADGRG1/AKAP13/ALS2/AMOT/ARAP1/ARFGEF1/ARFGEF2/ARFGEF3/ARHGAP10/ARHGAP12/ARHGAP17/ARHGAP18/ARHGAP21/ARHGAP23/ARHGAP26/ARHGAP29/ARHGAP32/ARHGAP35/ARHGAP39/ARHGAP42/ARHGAP44/ARHGAP5/ARHGAP8/ARHGEF1/ARHGEF10/ARHGEF10L/ARHGEF11/ARHGEF12/ARHGEF18/ARHGEF2/ARHGEF28/ARHGEF3/ARHGEF40/ARHGEF5/ARHGEF9/ARRB1/AUTS2/BCL6/BCR/CADM4/CBL/CCDC125/CD2AP/CDKL5/CRK/CSNK1A1/CUL3/CYTH1/CYTH3/DAB2IP/D…	146	M-like	15h	5526	regulation of small gtpase mediated signal transduction	5	NA
GO:0006913	nucleocytoplasmic transport	158/4590	340/18805	0.464706	1.90388	9.55723	3.73285493795295e-19	5.83631869548943e-16	4.80359490699734e-16	ADAR/AGFG1/AHCTF1/AKIRIN2/ATXN1/AXIN1/BARD1/CASC3/CBLB/CDKN2A/CPSF6/CRY2/CTDSPL2/DDX19A/DDX19B/DHX9/E2F3/ECT2/EFCAB7/EIF4ENIF1/EP300/FAM53B/FAM53C/FBXO22/FERMT1/FLNA/GAS6/GLE1/GSK3B/HDAC3/HIKESHI/HSP90AA1/HSPA9/IPO11/IPO13/IPO5/IPO7/IPO8/IPO9/IWS1/JAK2/KHDRBS1/KPNA1/KPNA2/KPNA3/KPNA4/KPNA5/KPNA6/KPNB1/LSG1/LTV1/MALT1/MAPK14/MBTPS1/MCM3AP/MDFIC/MDM2/MDN1/MED1/MX2/NCBP1/NDC1/NEAT1/NEDD4/NEMF/NF1/NF…	158	M-like	15h	5526	nucleocytoplasmic transport	5	NA
GO:0051169	nuclear transport	158/4590	340/18805	0.464706	1.90388	9.55723	3.73285493795295e-19	5.83631869548943e-16	4.80359490699734e-16	ADAR/AGFG1/AHCTF1/AKIRIN2/ATXN1/AXIN1/BARD1/CASC3/CBLB/CDKN2A/CPSF6/CRY2/CTDSPL2/DDX19A/DDX19B/DHX9/E2F3/ECT2/EFCAB7/EIF4ENIF1/EP300/FAM53B/FAM53C/FBXO22/FERMT1/FLNA/GAS6/GLE1/GSK3B/HDAC3/HIKESHI/HSP90AA1/HSPA9/IPO11/IPO13/IPO5/IPO7/IPO8/IPO9/IWS1/JAK2/KHDRBS1/KPNA1/KPNA2/KPNA3/KPNA4/KPNA5/KPNA6/KPNB1/LSG1/LTV1/MALT1/MAPK14/MBTPS1/MCM3AP/MDFIC/MDM2/MDN1/MED1/MX2/NCBP1/NDC1/NEAT1/NEDD4/NEMF/NF1/NF…	158	M-like	15h	5526	nuclear transport	5	NA
GO:0000209	protein polyubiquitination	129/4590	264/18805	0.488636	2.00192	9.31592	4.27685406758005e-18	5.34948906772912e-15	4.40290871378241e-15	AMBRA1/ANAPC1/ANAPC10/ANAPC4/ANAPC7/AREL1/ARIH2/AXIN1/BARD1/BFAR/BTRC/CBFB/CBL/CDC16/CDC23/CDC27/CDKN2A/CEP63/CHFR/CUL1/CUL3/CUL5/DDB2/DTX4/DZIP3/ERCC8/FBXL17/FBXO22/FBXO28/FBXO38/FBXO45/FBXO7/FBXO9/FBXW11/HACE1/HDAC6/HUWE1/ITCH/KBTBD2/KBTBD7/KLHL20/KLHL42/LNPEP/LRSAM1/MDM2/MGRN1/MKRN2/MYCBP2/NBN/NEDD4/NEDD4L/NHLRC3/NMI/NT5C2/PLAA/PPIL2/PRKN/PTPN22/RC3H1/RC3H2/RFFL/RIPK2/RNF111/RNF115/RNF123/RNF1…	129	M-like	15h	5526	protein polyubiquitination	5	NA
GO:0034504	protein localization to nucleus	142/4590	322/18805	0.440994	1.80673	8.29713	5.36869745224027e-15	5.59597231105177e-12	4.60577728797455e-12	ABCA7/ADAR/AKIRIN2/APP/ARL2/BANP/BARD1/BBS4/CBLB/CCT2/CCT6A/CD2AP/CDKN2A/CIZ1/CREBBP/CRY2/E2F3/ECT2/EDN1/EFCAB7/EIF2AK3/EIF4ENIF1/EP300/FAM53B/FAM53C/FERMT1/FLNA/FYN/GSK3B/HDAC3/HEATR1/HIKESHI/HNRNPU/HSP90AA1/IPO11/IPO13/IPO5/IPO7/IPO8/IPO9/JAK1/JAK2/KPNA1/KPNA2/KPNA3/KPNA4/KPNA5/KPNA6/KPNB1/LATS1/LATS2/LIMK2/LMNB2/MAGED1/MAPK14/MARK3/MBTPS1/MCRS1/MDFIC/MDM2/MED1/MFHAS1/MORC3/MTOR/NF1/NF2/NFATC3/…	142	M-like	15h	5526	protein localization to nucleus	5	NA
GO:0016197	endosomal transport	129/4590	293/18805	0.440273	1.80378	7.87953	1.09511287345932e-13	9.78405130087803e-11	8.05278488904677e-11	ABCA1/ALMS1/ALS2/ALS2CL/ANKFY1/ANKRD27/ANKRD50/AP1G1/AP3D1/AP5B1/AP5Z1/ARFIP1/ARHGAP44/ARHGAP8/ATG14/BTBD8/CCDC93/CLEC16A/DCTN1/DENND1A/DENND1B/DENND5A/DNAJC13/DYNC1LI1/EEA1/EHD4/EIPR1/ENTR1/EPG5/EPS15/EPS15L1/ERC1/EVI5/FLNA/GBF1/GCC2/GOSR1/GRIP1/GRIPAP1/HEATR5A/HEATR5B/HGS/HOOK2/HOOK3/INPP5F/ITSN1/ITSN2/LMTK2/LYST/MAP2K1/MICALL1/MTMR2/MTMR4/MVB12B/MYO1D/MYO5B/NF2/PICALM/PIK3C3/PIK3R4/PIKFYVE/PLE…	129	M-like	15h	5526	endosomal transport	5	NA
GO:0140588	chromatin looping	84/4590	168/18805	0.5	2.04847	7.7568	5.69397537091269e-13	3.93505048637143e-10	3.23875193616823e-10	AFG3L2/AQR/ASCC3/ATRX/C10orf88/CFTR/CHD2/CHD3/CHD4/CHD6/CHD7/CHD8/CHD9/CTCF/DDX10/DDX17/DDX18/DDX19A/DDX19B/DDX21/DDX24/DDX27/DDX42/DDX46/DDX49/DDX5/DDX50/DDX52/DDX54/DDX55/DDX56/DDX6/DDX60/DDX60L/DHX15/DHX16/DHX29/DHX30/DHX32/DHX33/DHX34/DHX35/DHX36/DHX40/DHX57/DHX58/DHX8/DHX9/ERCC3/ERCC6/FBH1/G3BP1/HELB/HELQ/IFIH1/IGHMBP2/INO80/JPX/MCM7/MCM9/MORC2/MOV10/NAV2/NSMCE2/NTPCR/RAD50/RAD54L2/RECQL5/RN…	84	M-like	15h	5526	chromatin looping	5	NA
GO:0006302	double-strand break repair	137/4590	323/18805	0.424149	1.73772	7.5993	6.05917361225074e-13	3.93505048637143e-10	3.23875193616823e-10	ABL1/ACTL6A/AP5Z1/APLF/ARID1A/ARID1B/ARID2/ATM/ATR/BABAM2/BCL7A/BRD7/BRD8/C1QBP/CGAS/CHD4/CHEK2/CREBBP/CSNK2A1/CSNK2A2/DCLRE1C/EP400/EPC1/EPC2/ERCC1/ERCC4/ERCC6/ERCC8/EYA3/FAN1/FBH1/FUS/GEN1/HDGFL2/HELB/HELQ/HMGA2/HPF1/ING3/INIP/INO80/INTS3/KDM1A/KDM2A/KMT5B/KMT5C/LIG3/LIG4/MAGEF1/MARF1/MBTD1/MCM7/MCM9/MGMT/MLH1/MMS22L/MRE11/MRNIP/MSH2/NABP1/NABP2/NBN/NIPBL/NSD2/NSMCE2/OGG1/PARP1/PARP2/PARP9/PBRM…	137	M-like	15h	5526	double-strand break repair	5	DNA damage / repair
GO:0042770	signal transduction in response to DNA damage	85/4590	171/18805	0.497076	2.0365	7.73696	6.2920538637215e-13	3.93505048637143e-10	3.23875193616823e-10	ABL1/ACER2/ATAD5/ATM/ATR/ATRX/BABAM2/BARD1/BID/BRD4/CASP9/CCND1/CD44/CD74/CDC14B/CDC5L/CDKN2A/CEP63/CHEK2/CLOCK/CRY1/CUL4A/DDX5/DONSON/DYRK1A/EEF1E1/EIF2AK4/ERCC6/FBXO31/FOXN3/FOXO3/GIGYF2/GRB2/HINFP/HIPK2/INTS7/KDM1A/LYN/MAP2K6/MAP3K20/MAPK14/MBTPS1/MBTPS2/MDM2/MDM4/MRE11/MRNIP/MSH2/MUC1/MYO6/NBN/NEK11/PARP9/PAXIP1/PLA2R1/PMAIP1/PPM1D/PPP1R10/PRKDC/PTPN11/RAD1/RAD9A/RFWD3/RINT1/RNASEH2B/RNF8/SDE…	85	M-like	15h	5526	signal transduction in response to dna damage	5	DNA damage / repair
GO:0010506	regulation of autophagy	148/4590	359/18805	0.412256	1.68899	7.48978	1.07112848448238e-12	6.08985231086621e-10	5.0122663053769e-10	ABL1/ABL2/ACER2/ADRB2/AMBRA1/ATF6/ATG13/ATG14/ATM/ATP6V1C1/ATP6V1H/BCL2L1/BOK/C9orf72/CAMKK2/CCNY/CDC37/CLEC16A/CSNK2A1/CSNK2A2/DAPK1/DAPK2/DDRGK1/DELE1/DEPDC5/DEPTOR/DHRSX/DNM1L/DRAM1/EHMT2/EIF4G1/EP300/ERCC4/ERN1/EXOC1/EXOC4/EXOC7/FBXL2/FBXO7/FBXW7/FEZ2/FOXK1/FOXK2/FOXO1/FOXO3/FYCO1/GOLGA2/GPR137B/GSK3B/HDAC6/HERC1/HIF1A/HTT/HUWE1/KAT8/KDM4A/KLHL22/LARP1/LEPR/LRSAM1/MAP3K7/MAPK8/MET/MID2/MTCL1/…	148	M-like	15h	5526	regulation of autophagy	5	NA
GO:0000956	nuclear-transcribed mRNA catabolic process	67/4590	124/18805	0.540323	2.21367	7.70497	1.25121146060788e-12	6.52089706220143e-10	5.36703863366014e-10	AGO1/AGO2/ATM/BTG2/CAPRIN1/CASC3/CNOT1/CNOT10/CNOT4/CNOT6/CNOT9/CPEB3/CTIF/DCP1A/DCP1B/DCP2/DCPS/DDX5/DHX34/DHX36/DHX9/DIS3/DIS3L2/EDC3/EDC4/EIF4ENIF1/EXOSC6/EXOSC7/GSPT1/HNRNPD/HNRNPU/MLH1/MTPAP/NBAS/NBDY/NCBP1/NOCT/PAN3/PARN/PATL1/PATL2/RC3H1/RC3H2/SAMD4A/SAMD4B/SECISBP2/SMG1/SMG5/SMG6/SMG7/SMG9/TENT2/TENT4A/THRAP3/TNKS1BP1/TNRC6A/TNRC6B/TNRC6C/UPF1/UPF2/UPF3A/UPF3B/XRN1/XRN2/ZC3H12A/ZCCHC7/ZFP…	67	M-like	15h	5526	nuclear-transcribed mrna catabolic process	5	Transcription / translation
GO:0008380	RNA splicing	186/4590	482/18805	0.385892	1.58098	7.34252	1.92290344946467e-12	9.25064474842467e-10	7.61376345577511e-10	AAR2/ACIN1/AKAP17A/AQR/ARGLU1/ATXN7/C1QBP/CASC3/CCNL1/CCNL2/CDC5L/CDK11B/CDK12/CDK13/CELF1/CELF2/CIRBP/CLASRP/CLK4/CLNS1A/COIL/CTNNBL1/CWC22/CWC25/CWC27/CWF19L1/CWF19L2/DCPS/DDX17/DDX42/DDX46/DDX5/DHX15/DHX16/DHX35/DHX40/DHX8/DHX9/DYRK1A/ECD/EFTUD2/ERN1/ESRP1/FAM98A/FAM98B/FRA10AC1/FUS/GCFC2/GEMIN2/GEMIN8/HABP4/HNRNPC/HNRNPH1/HNRNPLL/HNRNPM/HNRNPR/HNRNPU/HNRNPUL1/HNRNPUL2/IK/ILDR1/ILF3/IWS1/KHDC4…	186	M-like	15h	5526	rna splicing	5	Transcription / translation
GO:0043161	proteasome-mediated ubiquitin-dependent protein catabolic process	180/4590	467/18805	0.385439	1.57912	7.20132	4.93746073523728e-12	2.20563424558385e-09	1.81535210491055e-09	AGAP3/AKIRIN2/AMBRA1/ANAPC1/ANAPC10/ANAPC4/ANAPC7/ARIH2/ARMC8/ARRB1/ASCC2/ASCC3/ATXN3/AXIN1/AXIN2/BBS7/BFAR/BTRC/CDC16/CDC23/CDC27/CHFR/CLOCK/COMMD1/COP1/CSNK1A1/CSNK1E/CSNK2A1/CSNK2A2/CUL1/CUL2/CUL3/CUL4A/CUL5/DCAF1/DCAF13/DDRGK1/DET1/DTX4/ERCC8/FAF1/FAF2/FBXL13/FBXL14/FBXL17/FBXL19/FBXL2/FBXL20/FBXL4/FBXL5/FBXO11/FBXO2/FBXO22/FBXO31/FBXO38/FBXO45/FBXO7/FBXO9/FBXW11/FBXW4/FBXW7/FBXW8/FHIT/GAN/GI…	180	M-like	15h	5526	proteasome-mediated ubiquitin-dependent protein catabolic process	5	NA
GO:0040029	epigenetic regulation of gene expression	129/4590	308/18805	0.418831	1.71593	7.19869	8.24917105173219e-12	3.43935438383554e-09	2.83076817143652e-09	ALKBH4/APEX1/APOBEC3C/APOBEC3F/APOBEC3G/APP/ARID1A/ARID1B/ARID4A/ARID4B/ASH2L/ATAD2B/ATF7IP/ATRX/AXIN1/BAHD1/BAZ1A/BAZ2A/BCL6/BRD7/CBX1/CBX5/CDYL/CIZ1/CREBZF/CTCF/DCAF13/DNMT1/DNMT3A/DYRK1A/EHMT1/EHMT2/EP300/EPC1/EZH1/EZH2/GLMN/GLYR1/HDAC3/HDAC4/HDAC6/HDAC7/HDAC8/HDAC9/HIPK2/HMGA2/HNRNPU/JARID2/KAT8/KDM1A/KDM5A/KMT2A/KMT2D/KMT2E/L3MBTL1/L3MBTL3/LMNB2/LRIF1/MBD2/MBD3/MECP2/METTL4/MORC2/MOV10/MPHOS…	129	M-like	15h	5526	epigenetic regulation of gene expression	5	NA
GO:0018105	peptidyl-serine phosphorylation	72/4590	142/18805	0.507042	2.07733	7.32249	1.07774791979726e-11	4.21264718150753e-09	3.46722850513723e-09	AKAP9/APP/ATM/ATR/BRAF/CAB39/CNOT9/CREBL2/CSNK1A1/CSNK2A1/DMD/DMTN/DOCK7/DYRK1A/EGFR/EIF2AK3/EIF4G1/ERCC6/ERN1/FNIP1/FNIP2/GSK3B/HDAC6/HIPK2/HIPK3/IKBKB/LATS1/LIF/LMTK2/MAP3K10/MAP3K13/MAPK14/MAPK8/MAPKAPK2/MAPKAPK3/MARK3/MKNK1/MORC3/NCK1/NEK6/NSD1/NTF3/PAK1/PDE4D/PIKFYVE/PKD1/PLK2/PRKCE/PRKCZ/PRKD2/PRKDC/PRKX/RAF1/RICTOR/RIPK1/RIPK2/ROCK1/RPS6KA3/RPS6KB1/RPTOR/SMG1/SRPK2/STK39/TAF1/TBK1/TGFBR1/T…	72	M-like	15h	5526	peptidyl-serine phosphorylation	5	NA
GO:0051168	nuclear export	83/4590	174/18805	0.477011	1.95429	7.18614	1.85609817320369e-11	6.82825763247994e-09	5.62001242536598e-09	ADAR/AGFG1/ATXN1/BARD1/CASC3/CDKN2A/CPSF6/CTDSPL2/DDX19A/DDX19B/DHX9/EIF4ENIF1/GAS6/GLE1/GSK3B/HSPA9/IWS1/KHDRBS1/LSG1/LTV1/MALT1/MCM3AP/MDM2/MDN1/NCBP1/NEAT1/NEMF/NMD3/NOP9/NRDE2/NSUN2/NUP107/NUP153/NUP155/NUP160/NUP188/NUP214/NUP42/NUP62/NUP85/NUP88/NUP93/NUP98/PABPN1/PCID2/PHAX/PKD1/POM121/POM121C/PTPN11/PTPN14/RANBP17/RANBP2/RANGAP1/RBM10/RBM33/RITA1/SDAD1/SETD2/SMG1/SMG5/SMG6/SMG7/SMURF1/SP1…	83	M-like	15h	5526	nuclear export	5	NA
GO:0006606	protein import into nucleus	80/4590	167/18805	0.479042	1.96261	7.10015	3.26881670406729e-11	1.13573220373538e-08	9.34766882040296e-09	ADAR/AKIRIN2/CBLB/CRY2/E2F3/ECT2/EFCAB7/EIF4ENIF1/EP300/FAM53B/FAM53C/FERMT1/FLNA/HDAC3/HIKESHI/HSP90AA1/IPO11/IPO13/IPO5/IPO7/IPO8/IPO9/JAK2/KPNA1/KPNA2/KPNA3/KPNA4/KPNA5/KPNA6/KPNB1/MAPK14/MBTPS1/MDFIC/MED1/NF1/NFATC3/NFKBIA/NUP107/NUP153/NUP155/NUP188/NUP214/NUP54/NUP62/NUP85/NUP88/NUP93/NUP98/PIK3R2/PKIG/PML/POLA2/POM121/POM121C/PPP1R10/PPP3CA/PPP3R1/PSEN1/RANBP17/RANBP2/RPAIN/SMAD3/SPG11/SQS…	80	M-like	15h	5526	protein import into nucleus	5	NA
GO:0098727	maintenance of cell number	88/4590	191/18805	0.460733	1.8876	7.00603	4.80062410214394e-11	1.50915956609075e-08	1.24211709191318e-08	ACTL6A/ARID1A/ARID4A/ARID4B/BCL7A/BCL9/BCL9L/BICRAL/BMP7/BMPR1A/BRAF/BRD9/CNOT1/CUL4A/DDX6/DIS3L2/EIF4ENIF1/EZH2/FANCC/FOXO1/FOXO3/FUT10/GNL3/HMGA2/HNF1B/HOOK3/JAG1/KDM2B/KDM3A/KDM4C/LBH/LDB1/LIF/LIG4/LRP5/MCPH1/MED12/MED14/MED15/MED17/MED27/METTL14/MMP24/MTF2/NCOA3/NFIB/NIPBL/NKAP/OGT/PCM1/POU5F1/RAF1/RBBP4/RBPJ/REST/RIF1/RTF1/SAP130/SAP30L/SAV1/SELENON/SIN3A/SINHCAF/SKI/SMARCA2/SMARCA4/SMARCB1/…	88	M-like	15h	5526	maintenance of cell number	5	NA
GO:0018209	peptidyl-serine modification	75/4590	154/18805	0.487013	1.99527	7.04705	4.96183194046362e-11	1.50915956609075e-08	1.24211709191318e-08	AKAP9/APP/ATM/ATR/BRAF/CAB39/CNOT9/CREBL2/CSNK1A1/CSNK2A1/DMD/DMTN/DOCK7/DYRK1A/EGFR/EIF2AK3/EIF4G1/ERCC6/ERN1/FNIP1/FNIP2/GALNT2/GSK3B/HDAC6/HIPK2/HIPK3/IKBKB/LATS1/LIF/LMTK2/MAP3K10/MAP3K13/MAPK14/MAPK8/MAPKAPK2/MAPKAPK3/MARK3/MKNK1/MORC3/NCK1/NEK6/NSD1/NTF3/NTMT1/PAK1/PDE4D/PIKFYVE/PKD1/PLK2/POGLUT1/PRKCE/PRKCZ/PRKD2/PRKDC/PRKX/RAF1/RICTOR/RIPK1/RIPK2/ROCK1/RPS6KA3/RPS6KB1/RPTOR/SMG1/SRPK2/STK…	75	M-like	15h	5526	peptidyl-serine modification	5	NA
GO:0070936	protein K48-linked ubiquitination	55/4590	100/18805	0.55	2.25332	7.14072	5.06753292099549e-11	1.50915956609075e-08	1.24211709191318e-08	ANAPC1/ANAPC10/ANAPC4/ANAPC7/ARIH2/BFAR/BTRC/CDC16/CDC23/CDC27/CUL1/CUL3/DTX4/FBXO38/FBXO45/FBXO7/FBXO9/HACE1/HUWE1/ITCH/KBTBD2/KBTBD7/MYCBP2/NEDD4L/NMI/NT5C2/PRKN/RFFL/RNF115/RNF170/RNF216/RNF34/RNF4/RNF8/TCF25/TNFAIP3/TRIM25/TRIM38/TRIM44/TTC3/UBE2D2/UBE2D4/UBE2E1/UBE2E3/UBE2G1/UBE2G2/UBE2H/UBE2K/UBE2Q2/UBE2R2/UBE3A/UBE3C/UBR4/UBR5/ZNRF1	55	M-like	15h	5526	protein k48-linked ubiquitination	5	NA
GO:0006403	RNA localization	93/4590	206/18805	0.451456	1.84959	6.9672	5.49483606902262e-11	1.56203203525761e-08	1.28563389366127e-08	AGFG1/AHCTF1/ATM/ATR/ATXN2/BICD1/BICD2/CAPRIN1/CASC3/CCT2/CCT6A/CKAP5/CPSF6/DCP2/DDX19A/DDX19B/DHX36/DHX9/FUBP3/FXR1/GLE1/HNRNPU/IGF2BP2/IWS1/KHDRBS1/KPNB1/LRPPRC/MCM3AP/MX2/NAF1/NCBP1/NDC1/NEAT1/NHP2/NOP58/NRDE2/NSUN2/NUP107/NUP153/NUP155/NUP160/NUP188/NUP205/NUP214/NUP42/NUP43/NUP54/NUP62/NUP85/NUP88/NUP93/NUP98/PABPN1/PARN/PARP11/PCID2/PHAX/PNPT1/POM121/POM121C/PRPF6/QKI/RANBP17/RANBP2/RBM33/R…	93	M-like	15h	5526	rna localization	5	NA
GO:0051170	import into nucleus	81/4590	172/18805	0.47093	1.92938	6.95782	7.2590547480433e-11	1.97383166931577e-08	1.62456648594653e-08	ADAR/AKIRIN2/CBLB/CRY2/E2F3/ECT2/EFCAB7/EIF4ENIF1/EP300/FAM53B/FAM53C/FERMT1/FLNA/HDAC3/HIKESHI/HSP90AA1/IPO11/IPO13/IPO5/IPO7/IPO8/IPO9/JAK2/KPNA1/KPNA2/KPNA3/KPNA4/KPNA5/KPNA6/KPNB1/MAPK14/MBTPS1/MDFIC/MED1/NF1/NFATC3/NFKBIA/NUP107/NUP153/NUP155/NUP188/NUP214/NUP54/NUP62/NUP85/NUP88/NUP93/NUP98/PIK3R2/PKIG/PML/POLA2/POM121/POM121C/PPP1R10/PPP3CA/PPP3R1/PRKAG1/PSEN1/RANBP17/RANBP2/RPAIN/SMAD3/SP…	81	M-like	15h	5526	import into nucleus	5	NA
GO:0019827	stem cell population maintenance	86/4590	187/18805	0.459893	1.88416	6.90466	8.91936502165601e-11	2.32423786855986e-08	1.91296907701307e-08	ACTL6A/ARID1A/ARID4A/ARID4B/BCL7A/BCL9/BCL9L/BICRAL/BMP7/BMPR1A/BRAF/BRD9/CNOT1/CUL4A/DDX6/DIS3L2/EIF4ENIF1/FANCC/FOXO1/FOXO3/FUT10/GNL3/HMGA2/HNF1B/HOOK3/JAG1/KDM2B/KDM3A/KDM4C/LBH/LDB1/LIF/LIG4/LRP5/MCPH1/MED12/MED14/MED15/MED17/MED27/METTL14/MMP24/MTF2/NCOA3/NFIB/NIPBL/NKAP/OGT/PCM1/POU5F1/RAF1/RBBP4/RBPJ/REST/RIF1/RTF1/SAP130/SAP30L/SAV1/SIN3A/SINHCAF/SKI/SMARCA2/SMARCA4/SMARCB1/SMARCC1/SMARC…	86	M-like	15h	5526	stem cell population maintenance	5	Stemness
GO:0010586	miRNA metabolic process	58/4590	110/18805	0.527273	2.16021	6.93471	1.45780530710717e-10	3.6468457562593e-08	3.00154440073856e-08	AGO2/AGO4/APP/BMP2/BMPR1A/DDX17/DDX5/DICER1/DIS3L2/DROSHA/EGFR/ETS1/FGF2/FOSL1/FOXO3/GATA6/GNL3/HIF1A/MALAT1/MRTFA/MRTFB/NCOR1/NCOR2/NEAT1/NFATC3/NFIB/NFKB1/NOTCH2/OIP5-AS1/PARN/PNPT1/POU2F1/POU5F1/PPARG/QKI/RC3H1/RC3H2/REST/SMAD1/SMAD3/SMAD4/SMAD6/SMARCA4/SND1/SREBF2/STAT3/TEAD1/TENT2/TGFB1/TGFB2/TNF/TP53/TUT4/TUT7/XIST/XPO5/ZC3H12A/ZSWIM8	58	M-like	15h	5526	mirna metabolic process	5	NA
GO:0030522	intracellular receptor signaling pathway	152/4590	393/18805	0.386768	1.58457	6.65489	1.68088512156132e-10	4.0431752116325e-08	3.32774422851614e-08	ALDH1A2/ALOX15B/ALPK1/ANKRD17/ARNT/ASXL1/ASXL2/ATAT1/BMP2/C1QBP/CALCOCO1/CARD8/CARM1/CGAS/CLOCK/CNOT1/CNOT9/CRY1/CRY2/CSNK1A1/CTBP2/CYLD/DAXX/DCBLD2/DDRGK1/DDX17/DDX5/DDX54/DDX60/DHRS3/DHX33/DHX58/DNAAF4/EIF2AK2/EP300/EPG5/ESR2/ESRRG/EZH2/FAM120B/FBXL2/FOXP1/GRAMD4/HDAC6/HNF4G/HUWE1/IFIH1/IKBKB/IPO5/IRAK4/IRF3/ITCH/JAK2/KANK2/KDM1A/KDM3A/KDM4C/KMT2D/LATS1/LATS2/LBH/LYPLAL1/MAP2K6/MAP3K7/MAPK8/MAR…	152	M-like	15h	5526	intracellular receptor signaling pathway	5	NA
GO:0006892	post-Golgi vesicle-mediated transport	57/4590	111/18805	0.513514	2.10384	6.62787	7.93228985313801e-10	1.83735336079723e-07	1.51223771469181e-07	ANK3/ANKFY1/AP1G1/AP2A1/AP3D1/AP3S2/ARFGEF2/ASAP1/ATP2C1/BBS1/BBS2/CCDC91/CCDC93/COMMD1/CORO7/CSK/DNM2/DOP1A/DOP1B/EPS15/EXOC1/EXOC2/EXOC4/EXOC6/GAK/GBF1/GGA2/GGA3/GOLGA4/GOLPH3L/GOPC/KIF13A/KLHL20/LLGL2/LYPLAL1/MACF1/MON2/MYO1B/OSBPL5/PREPL/RAB11FIP3/RAB3IP/RABEP1/RBSN/SCAMP1/SCAMP3/SCFD1/SPTBN1/STEAP2/STXBP5/VAMP2/VAMP5/VPS13C/VPS35L/VPS54/VTI1A/WIPI1	57	M-like	15h	5526	post-golgi vesicle-mediated transport	5	NA
GO:0006282	regulation of DNA repair	97/4590	227/18805	0.427313	1.75068	6.46585	8.67870901158053e-10	1.93845164851517e-07	1.59544688220409e-07	ABL1/ACTL6A/ARID1A/ARID1B/ARID2/ATR/ATXN7/AXIN2/BABAM2/BARD1/BCL7A/BRD7/BRD8/C1QBP/CGAS/CREBBP/CSNK2A1/CUL4A/DHX9/EGFR/EP400/EPC1/EPC2/ERCC6/ERCC8/EYA3/FAM168A/FBH1/FUS/HDGFL2/HELB/HELQ/HMGA2/ING3/INO80/INO80D/KDM1A/KMT5B/KMT5C/MAGEF1/MBTD1/MCRS1/MGMT/MRE11/MRNIP/NBN/NSD2/OGG1/PARG/PARP1/PBRM1/PML/PNKP/POLH/POT1/PPP4R2/PPP4R3A/PRKDC/RAD52/RECQL5/RIF1/RNF168/RNF169/RNF8/RUVBL1/SETD2/SF3B3/SGF29/SL…	97	M-like	15h	5526	regulation of dna repair	5	DNA damage / repair
GO:0060271	cilium assembly	150/4590	395/18805	0.379747	1.5558	6.34382	1.00406660909494e-09	2.16532157699302e-07	1.78217267458231e-07	ABCC4/ABLIM1/AHI1/ALPK1/ARHGAP35/ARMC9/ASAP1/ATAT1/ATXN10/AVIL/B3GLCT/BBS1/BBS2/BBS4/BBS7/BBS9/C2CD3/CC2D2A/CCDC146/CCDC28B/CCDC57/CCDC65/CCDC66/CDC14B/CDK10/CDKL1/CDKL5/CEP120/CEP135/CEP162/CEP164/CEP250/CEP290/CEP350/CEP70/CEP83/CEP89/CEP97/CFAP44/CFAP69/CFAP70/CLUAP1/CPLANE1/CROCC/CYLD/DCDC2/DCTN1/DISC1/DMD/DNAAF2/DNAAF4/DNAAF5/DNAH5/DNALI1/DNHD1/DNMBP/DTNBP1/DYNC2H1/EHD4/ELMOD3/ENTR1/FAM149B1…	150	M-like	15h	5526	cilium assembly	5	NA
GO:0007249	canonical NF-kappaB signal transduction	126/4590	318/18805	0.396226	1.62332	6.37014	1.05773858768244e-09	2.20503237578866e-07	1.81485673465514e-07	ABL1/AJUBA/AKAP13/ALPK1/ANKRD17/ATP2C1/BRD4/BTRC/CARD11/CARD8/CASP10/CASP8/CC2D1A/CD40/CD74/CFLAR/CREBBP/CUL1/CX3CL1/CXXC5/CYLD/DAB2IP/DDRGK1/DDX21/DHX15/DHX36/DNAJA3/ECT2/EDN1/EP300/ERC1/FBXW11/FLNA/GPR89A/GPRC5B/HUWE1/IFT80/IKBKB/IKBKE/IRAK1BP1/IRAK2/IRAK4/IRF3/JMJD8/LGALS9/LIMS1/LTB/LTBR/LURAP1L/MALT1/MAP2K5/MAP3K14/MAP3K3/MAP3K7/MAPKBP1/MID2/MTDH/MYO18A/NEK6/NFAT5/NFKB1/NFKB2/NFKBIA/NFKBIB/NK…	126	M-like	15h	5526	canonical nf-kappab signal transduction	5	NA
GO:0006354	DNA-templated transcription elongation	65/4590	134/18805	0.485075	1.98733	6.5176	1.16167459126391e-09	2.34358480444015e-07	1.92889261503582e-07	AXIN1/BRD4/CCNK/CCNT2/CDK12/CDK13/CTDP1/ELL2/ELP2/ELP4/ERCC3/ERCC6/EZH2/GLYR1/GTF2F2/HNRNPU/INTS1/INTS10/INTS12/INTS2/INTS3/INTS4/INTS6/INTS7/INTS8/INTS9/IWS1/LDB1/MED1/MED14/MED15/MED17/MED23/MED25/MED26/MED27/NCBP1/NELFA/NELFCD/PARP1/PBRM1/PCID2/POLR2M/PWWP2A/PWWP2B/RECQL5/RNF168/RNF8/RTF1/SART3/SCAF8/SETD2/SETD5/SUPT16H/SUPT6H/TCERG1/TEFM/TSFM/USP15/VHL/WDR43/WDR82/ZMYND11/ZMYND8/ZNF326	65	M-like	15h	5526	dna-templated transcription elongation	5	Transcription / translation
GO:0033044	regulation of chromosome organization	102/4590	244/18805	0.418033	1.71266	6.36699	1.39299245423145e-09	2.72242962773859e-07	2.24070167802362e-07	ACTL6A/ANAPC1/ANAPC4/ANAPC7/ARID1A/ARID1B/ARID2/ATM/ATR/ATRX/AXIN2/BAZ1B/BCL7A/BRD7/BUB3/CCT2/CCT6A/CDC16/CDC23/CDC27/CDK5RAP2/CHFR/CTCF/CUL3/DCP2/DHX36/DYNC1LI1/ERCC1/ERCC4/GEN1/GNL3/GNL3L/HDAC8/HNRNPC/HNRNPD/HNRNPU/HSP90AA1/IK/INO80/INO80D/KLHL22/LIG4/MAD1L1/MAP2K7/MAP3K20/MAP3K4/MAPKAPK5/MCPH1/MCRS1/MRE11/NABP2/NAF1/NAT10/NBN/NCAPD2/NCAPD3/NEK6/NSMCE2/NUMA1/NVL/PARN/PARP1/PBRM1/PCID2/PML/PNKP/…	102	M-like	15h	5526	regulation of chromosome organization	5	NA
GO:0043087	regulation of GTPase activity	78/4590	172/18805	0.453488	1.85792	6.42284	1.47477390594475e-09	2.79492000235711e-07	2.30036503989468e-07	ABR/AGRN/ALS2/ARAP1/ARFGEF1/ARHGAP42/ARHGAP44/ARHGEF10/ARHGEF5/ARHGEF7/ARL2/ASAP3/BCAR3/BCR/CCDC125/CRK/DAB2IP/DOCK7/DOCK9/ECT2/EFNA5/EVI5/EZH2/FGD3/FGD4/FGD6/GNB5/GPR137B/GSK3B/ITGB1BP1/KLRK1/LIMS1/LRCH1/MAP4K4/MAPRE2/MET/NDEL1/NF1/NTF3/NTRK2/PIP5K1A/PKP4/PLXNB1/PLXNB2/PTK2/RAB11FIP2/RAB3GAP1/RAB3GAP2/RABGAP1/RALBP1/RALGAPA1/RALGAPA2/RALGAPB/RANGAP1/RAPGEF1/RAPGEF2/RAPGEF6/RCC2/RDX/RGS10/RGS6/RI…	78	M-like	15h	5526	regulation of gtpase activity	5	NA
GO:0006368	transcription elongation by RNA polymerase II	59/4590	118/18805	0.5	2.04847	6.49213	1.53976381147023e-09	2.83225966968671e-07	2.33109753501221e-07	AXIN1/BRD4/CCNK/CCNT2/CDK12/CDK13/CTDP1/ELL2/ELP2/ELP4/ERCC3/ERCC6/EZH2/GLYR1/GTF2F2/HNRNPU/INTS1/INTS10/INTS12/INTS2/INTS3/INTS4/INTS6/INTS7/INTS8/INTS9/IWS1/LDB1/MED1/MED14/MED15/MED17/MED23/MED25/MED26/MED27/NCBP1/NELFA/NELFCD/PARP1/PBRM1/PCID2/POLR2M/PWWP2A/PWWP2B/RECQL5/RNF168/RNF8/RTF1/SART3/SETD2/SUPT16H/SUPT6H/TCERG1/USP15/VHL/WDR43/ZMYND11/ZMYND8	59	M-like	15h	5526	transcription elongation by rna polymerase ii	5	Transcription / translation
GO:0044772	mitotic cell cycle phase transition	168/4590	457/18805	0.367615	1.5061	6.22383	1.73764113517008e-09	3.10491647410105e-07	2.55550831608471e-07	ACTL6A/ACVR1/ADAM17/AMBRA1/ANAPC1/ANAPC4/ANAPC7/ANKRD17/APP/ARID1A/ARID1B/ARID2/ATAD5/ATM/ATR/AVEN/BABAM2/BARD1/BCL7A/BID/BRD4/BRD7/BTN2A2/BUB3/CACUL1/CCDC57/CCND1/CCND2/CCNH/CCNJL/CCNY/CDC14B/CDC16/CDC23/CDC27/CDK10/CDK14/CDK5RAP2/CDK6/CDK7/CDKN2A/CHEK2/CHFR/CLASP1/CLASP2/CPSF3/CRLF3/CTDP1/CTDSPL/CUL1/CUL2/CUL3/CUL4A/CUL5/DBF4/DCUN1D3/DLG1/DNM2/DONSON/DYNC1LI1/E2F3/ECD/EGFR/EIF4EBP1/EIF4G1/ENSA/…	168	M-like	15h	5526	mitotic cell cycle phase transition	5	NA
GO:0016482	cytosolic transport	67/4590	141/18805	0.475177	1.94678	6.41229	1.93709189853923e-09	3.36515909262898e-07	2.76970157422714e-07	ANKFY1/AP1G1/AP2A1/AP5Z1/ARFIP1/CCDC91/CORO7/DCTN1/DENND5A/DOP1A/DOP1B/EIPR1/EPS15/ERC1/EVI5/GAK/GBF1/GCC2/GOSR1/HEATR5A/HEATR5B/KIF1B/KIF5B/KLHL20/MAP2/MECP2/MON2/PIKFYVE/PIP4K2A/PLEKHA3/PREPL/PRKN/RAB29/RAB4B/RAB6A/RBSN/RHOBTB3/RIC1/RUFY1/SGSM2/SLC66A2/SNX1/SNX5/SNX6/SNX8/SPAG9/STX16/STX5/STX6/SYBU/TANC2/TBC1D14/TBC1D5/TMEM87A/TRAPPC10/TRIM27/UBE2O/USP7/VPS13C/VPS51/VPS53/VPS54/VTI1A/WASHC2A/WA…	67	M-like	15h	5526	cytosolic transport	5	NA
GO:0044782	cilium organization	158/4590	425/18805	0.371765	1.5231	6.1982	2.12949676748392e-09	3.59942507671471e-07	2.9625147064001e-07	ABCC4/ABLIM1/AHI1/ALPK1/ARHGAP35/ARMC9/ASAP1/ATAT1/ATXN10/AVIL/B3GLCT/BBS1/BBS2/BBS4/BBS7/BBS9/C2CD3/CC2D2A/CCDC146/CCDC28B/CCDC32/CCDC57/CCDC65/CCDC66/CCDC88C/CDC14B/CDK10/CDKL1/CDKL5/CEP120/CEP135/CEP162/CEP164/CEP250/CEP290/CEP350/CEP70/CEP83/CEP89/CEP97/CFAP44/CFAP69/CFAP70/CLUAP1/CPLANE1/CROCC/CYLD/DCDC2/DCTN1/DISC1/DMD/DNAAF2/DNAAF4/DNAAF5/DNAH5/DNALI1/DNHD1/DNMBP/DTNBP1/DYNC2H1/EHD4/ELMOD3…	158	M-like	15h	5526	cilium organization	5	NA
GO:0000723	telomere maintenance	74/4590	162/18805	0.45679	1.87145	6.32992	2.59400696559434e-09	4.26918935863869e-07	3.51376566807655e-07	ACTL6A/APEX1/ATM/ATR/ATRX/CCT2/CCT6A/DCLRE1C/DCP2/DHX36/ERCC1/ERCC4/GAR1/GNL3/GNL3L/HDAC8/HMBOX1/HNRNPC/HNRNPD/HNRNPU/HSP90AA1/HSP90AB1/INO80/INO80D/LTO1/MAP2K7/MAP3K4/MAPKAPK5/MCRS1/MRE11/NABP2/NAF1/NAT10/NBN/NHP2/NSMCE2/NVL/PARN/PARP1/PML/PNKP/POT1/PPP1R10/PRKDC/RAD50/RFC1/RIF1/RPA1/RUVBL1/SLF1/SLF2/SMARCAL1/SMC5/SMC6/SMG1/SMG5/SMG6/SP100/SPDYA/SRC/TEP1/TFIP11/TNKS/TNKS1BP1/TNKS2/TP53/UPF1/USP7…	74	M-like	15h	5526	telomere maintenance	5	NA
GO:0051236	establishment of RNA localization	76/4590	168/18805	0.452381	1.85338	6.31347	2.72666678824903e-09	4.37245489582293e-07	3.59875859501694e-07	AGFG1/AHCTF1/ATM/ATR/ATXN2/BICD2/CASC3/CKAP5/CPSF6/DDX19A/DDX19B/DHX9/FXR1/GLE1/IGF2BP2/IWS1/KHDRBS1/KPNB1/LRPPRC/MCM3AP/MX2/NCBP1/NDC1/NEAT1/NRDE2/NSUN2/NUP107/NUP153/NUP155/NUP160/NUP188/NUP205/NUP214/NUP42/NUP43/NUP54/NUP62/NUP85/NUP88/NUP93/NUP98/PABPN1/PARP11/PCID2/PHAX/PNPT1/POM121/POM121C/QKI/RANBP17/RANBP2/RBM33/SEH1L/SETD2/SMG1/SMG5/SMG6/SMG7/SUPT6H/TGFBR2/THOC1/THOC2/THOC5/TNKS/TPR/UPF1…	76	M-like	15h	5526	establishment of rna localization	5	NA
GO:2000779	regulation of double-strand break repair	68/4590	145/18805	0.468966	1.92133	6.3285	2.93967673564089e-09	4.59618457617453e-07	3.78289979928525e-07	ABL1/ACTL6A/ARID1A/ARID1B/ARID2/ATR/BCL7A/BRD7/BRD8/C1QBP/CGAS/CREBBP/CSNK2A1/EP400/EPC1/EPC2/ERCC6/FBH1/FUS/HDGFL2/HELB/HELQ/HMGA2/ING3/KDM1A/KMT5B/KMT5C/MAGEF1/MBTD1/MGMT/MRE11/MRNIP/NBN/NSD2/OGG1/PARP1/PBRM1/PML/PNKP/POT1/PPP4R2/PPP4R3A/PRKDC/RECQL5/RIF1/RNF169/RNF8/RUVBL1/SETD2/SLF1/SLF2/SMARCA2/SMARCA4/SMARCB1/SMARCC1/SMARCC2/SMARCD1/SMARCE1/SPIDR/SPIRE1/TFIP11/TOP2B/TP53BP1/TRRAP/UBQLN4/VPS…	68	M-like	15h	5526	regulation of double-strand break repair	5	DNA damage / repair
GO:0072594	establishment of protein localization to organelle	170/4590	467/18805	0.364026	1.4914	6.11042	3.20547239482259e-09	4.88951813590744e-07	4.02432862918677e-07	ADAR/AGK/AIFM1/AKIRIN2/ANKRD10/AP3B1/AP3D1/AP3M1/ARIH2/ATG13/ATG14/BAX/BBC3/BID/C11orf65/CACNG4/CBL/CBLB/CCT6A/CDKN2A/CRY2/CSNK2A2/E2F3/ECT2/EFCAB7/EIF4ENIF1/EP300/FAM53B/FAM53C/FBXO7/FBXW7/FERMT1/FLNA/GCC2/GGA3/GNPTAB/GOLPH3L/HDAC3/HGS/HIKESHI/HK1/HSP90AA1/HSPA4/HSPD1/HUWE1/IMMP1L/IMMP2L/IPO11/IPO13/IPO5/IPO7/IPO8/IPO9/JAK2/KPNA1/KPNA2/KPNA3/KPNA4/KPNA5/KPNA6/KPNB1/LONP2/LRSAM1/MAPK14/MAPK8/MBTP…	170	M-like	15h	5526	establishment of protein localization to organelle	5	NA
GO:0000288	nuclear-transcribed mRNA catabolic process, deadenylation-dependent decay	35/4590	58/18805	0.603448	2.4723	6.38119	6.09548532469255e-09	8.68165606320725e-07	7.14545607006606e-07	AGO2/BTG2/CAPRIN1/CNOT1/CNOT10/CNOT4/CNOT6/CNOT9/CPEB3/DCP1A/DCP1B/DCP2/DCPS/DHX36/DHX9/DIS3/EIF4ENIF1/HNRNPD/HNRNPU/MLH1/NOCT/PAN3/PARN/PATL1/PATL2/RC3H1/RC3H2/SAMD4A/SAMD4B/TENT4A/TNKS1BP1/TNRC6A/TNRC6B/TNRC6C/ZFP36L1	35	M-like	15h	5526	nuclear-transcribed mrna catabolic process, deadenylation-dependent decay	5	Transcription / translation
GO:0035329	hippo signaling	35/4590	58/18805	0.603448	2.4723	6.38119	6.09548532469255e-09	8.68165606320725e-07	7.14545607006606e-07	AJUBA/AMOT/AMOTL1/AMOTL2/CORO7/DLG5/FRMD6/IQCJ-SCHIP1/LATS1/LATS2/LIMD1/MAP4K4/MAPK14/MARK3/MOB1B/NF2/NUAK2/SAV1/SHANK2/SLMAP/SRC/STK3/STRIP1/STRN3/TEAD1/TEAD2/TEAD3/VCP/VGLL4/WTIP/WWC1/WWC2/WWC3/WWTR1/YAP1	35	M-like	15h	5526	hippo signaling	5	NA
GO:0009895	negative regulation of catabolic process	139/4590	368/18805	0.377717	1.54749	6.02716	6.10797676336935e-09	8.68165606320725e-07	7.14545607006606e-07	ACACB/ANGEL2/ATP2B4/AXIN2/BANP/BCL2L1/CDKN2A/CIRBP/CLEC16A/CRTC3/CSNK2A1/CSNK2A2/DAB2IP/DDRGK1/DHX34/DHX36/DHX9/EGFR/EHMT2/EIF4ENIF1/EIF4G1/EP300/FEZ2/FHIT/FLNA/FOXK1/FOXK2/FUS/FXR1/FYN/GIT1/GOLGA2/HDAC4/HDAC6/HERC1/HIPK2/HNRNPC/HNRNPD/HNRNPU/HSP90AB1/IGF2BP2/IKBKE/IREB2/KDM4A/KLHL22/LARP1/LARP1B/LARP4B/LEPR/LRIG2/LRPPRC/MAPK14/MAPKAPK2/MDM4/MET/METTL14/METTL16/MGAT3/MTM1/MTMR2/MTMR9/MTOR/MYCBP2/…	139	M-like	15h	5526	negative regulation of catabolic process	5	NA
GO:0022604	regulation of cell morphogenesis	101/4590	247/18805	0.408907	1.67527	6.07042	6.8273318594032e-09	9.27141151972945e-07	7.63085559245906e-07	AGO4/ANKRD27/ARAP1/ARHGAP18/ARHGAP35/ARHGEF18/ARHGEF7/ARMCX5-GPRASP2/ARPIN/BAIAP2/BCL11A/BCL9L/BRWD1/BRWD3/CAMSAP1/CAPRIN1/CD44/CDC42EP1/CDC42EP3/CDKL3/CDKL5/CRK/CUX1/CYFIP1/DBN1/DHX36/DIAPH1/DLG1/DMTN/DNMBP/EFNA5/EPHB2/FAM171A1/FBLIM1/FBXW8/FGD3/FGD4/FGD6/FMNL2/FYN/GAS2/GNA12/GRIP1/HDAC6/ITSN2/KANK1/LARP4/LIMD1/MACF1/MAP3K13/MECP2/MKLN1/MOV10/MYH10/MYH14/MYH9/MYO10/MYO9A/NEDD4L/NF2/OBSL1/PAFAH1B…	101	M-like	15h	5526	regulation of cell morphogenesis	5	Wound repair / regeneration
GO:0050657	nucleic acid transport	74/4590	165/18805	0.448485	1.83742	6.13932	6.96764217184656e-09	9.27141151972945e-07	7.63085559245906e-07	AGFG1/AHCTF1/ATXN2/BICD2/CASC3/CKAP5/CPSF6/DDX19A/DDX19B/DHX9/FXR1/GLE1/IGF2BP2/IWS1/KHDRBS1/KPNB1/LRPPRC/MCM3AP/MX2/NCBP1/NDC1/NEAT1/NRDE2/NSUN2/NUP107/NUP153/NUP155/NUP160/NUP188/NUP205/NUP214/NUP42/NUP43/NUP54/NUP62/NUP85/NUP88/NUP93/NUP98/PABPN1/PARP11/PCID2/PHAX/PNPT1/POM121/POM121C/QKI/RANBP17/RANBP2/RBM33/SEH1L/SETD2/SMG1/SMG5/SMG6/SMG7/SUPT6H/TGFBR2/THOC1/THOC2/THOC5/TNKS/TPR/UPF1/UPF2/UP…	74	M-like	15h	5526	nucleic acid transport	5	NA
GO:0050658	RNA transport	74/4590	165/18805	0.448485	1.83742	6.13932	6.96764217184656e-09	9.27141151972945e-07	7.63085559245906e-07	AGFG1/AHCTF1/ATXN2/BICD2/CASC3/CKAP5/CPSF6/DDX19A/DDX19B/DHX9/FXR1/GLE1/IGF2BP2/IWS1/KHDRBS1/KPNB1/LRPPRC/MCM3AP/MX2/NCBP1/NDC1/NEAT1/NRDE2/NSUN2/NUP107/NUP153/NUP155/NUP160/NUP188/NUP205/NUP214/NUP42/NUP43/NUP54/NUP62/NUP85/NUP88/NUP93/NUP98/PABPN1/PARP11/PCID2/PHAX/PNPT1/POM121/POM121C/QKI/RANBP17/RANBP2/RBM33/SEH1L/SETD2/SMG1/SMG5/SMG6/SMG7/SUPT6H/TGFBR2/THOC1/THOC2/THOC5/TNKS/TPR/UPF1/UPF2/UP…	74	M-like	15h	5526	rna transport	5	NA
GO:0010970	transport along microtubule	79/4590	181/18805	0.436464	1.78817	6.05455	9.89703553203030e-09	1.28950125452745e-06	1.06132683665851e-06	AGTPBP1/AP3B1/AP3D1/AP3M1/AP3M2/AP3S2/APP/ARHGAP21/BICD1/BICD2/BICDL1/BICDL2/BLOC1S4/BORCS5/CDR2L/CLUAP1/COPG1/COPG2/DST/DTNBP1/DYNC1H1/DYNC2H1/FBXW11/FYCO1/HDAC6/HIF1A/HNRNPU/HTT/IFT140/IFT22/IFT43/IFT52/IFT57/IFT74/IFT80/IFT81/INTU/KIF13A/KIF1B/KIF21A/KIF3A/KIF3B/KIF5B/LCA5/LRPPRC/MAK/MAP1B/MAP2/MAPK8IP3/MECP2/MREG/NDE1/NDEL1/OPA1/PAFAH1B1/PCM1/PEX14/PRKCZ/RAB27B/RAB6A/RABGEF1/RABL2B/RHOT1/RHOT…	79	M-like	15h	5526	transport along microtubule	5	NA
GO:0048193	Golgi vesicle transport	119/4590	306/18805	0.388889	1.59326	5.9455	1.09698654291639e-08	1.4001130284488e-06	1.15236609986276e-06	ANK1/ANK3/ANKFY1/AP1G1/AP2A1/AP3D1/AP3S2/AP5Z1/ARFGEF2/ASAP1/ATP2C1/ATP9B/BBS1/BBS2/BICD2/CCDC91/CCDC93/COG1/COG2/COG3/COG4/COG5/COG7/COMMD1/COPA/COPG1/COPG2/CORO7/CSK/CUL3/CUX1/CYTH3/DNM2/DOP1A/DOP1B/EPS15/ERGIC2/EXOC1/EXOC2/EXOC4/EXOC6/GAK/GBF1/GCC2/GGA2/GGA3/GOLGA2/GOLGA4/GOLPH3L/GOPC/GOSR1/HTT/KIF13A/KLHL20/LLGL2/LMAN2L/LYPLAL1/MACF1/MON2/MYO18A/MYO1B/NAPG/NBAS/OSBPL5/PGAP1/PITPNB/PREPL/PRKCI…	119	M-like	15h	5526	golgi vesicle transport	5	NA
GO:0045814	negative regulation of gene expression, epigenetic	87/4590	206/18805	0.42233	1.73027	5.98863	1.23455478049721e-08	1.54418111944591e-06	1.27094165823818e-06	APOBEC3C/APOBEC3F/APOBEC3G/ATF7IP/ATRX/BAHD1/BAZ1A/BAZ2A/BCL6/CBX1/CBX5/CDYL/CIZ1/CREBZF/CTCF/DNMT1/DNMT3A/DYRK1A/EHMT1/EHMT2/EPC1/EZH1/EZH2/HDAC3/HDAC4/HDAC6/HDAC8/HDAC9/HMGA2/HNRNPU/JARID2/KAT8/KDM5A/KMT2A/KMT2D/L3MBTL1/LMNB2/LRIF1/MBD2/MBD3/MECP2/METTL4/MORC2/MOV10/MPHOSPH8/MTF2/NRDE2/PHF1/PHF2/PHF8/PIWIL4/PPHLN1/PPM1D/RB1/RIF1/RLF/RLIM/SCMH1/SETDB1/SIN3A/SMARCA1/SMARCA2/SMARCA4/SMARCA5/SMARCA…	87	M-like	15h	5526	negative regulation of gene expression, epigenetic	5	NA
GO:0000377	RNA splicing, via transesterification reactions with bulged adenosine as nucleophile	128/4590	336/18805	0.380952	1.56074	5.89345	1.33714627073691e-08	1.60817553407473e-06	1.32361240159989e-06	AAR2/ACIN1/AQR/ARGLU1/C1QBP/CASC3/CDC5L/CDK13/CELF1/CELF2/CIRBP/CLNS1A/COIL/CTNNBL1/CWC22/CWC25/CWC27/CWF19L1/CWF19L2/DCPS/DDX17/DDX42/DDX46/DDX5/DHX15/DHX16/DHX35/DHX40/DHX8/DHX9/DYRK1A/EFTUD2/FRA10AC1/GCFC2/GEMIN2/GEMIN8/HNRNPC/HNRNPH1/HNRNPM/HNRNPR/HNRNPU/HNRNPUL1/HNRNPUL2/IK/ILF3/KHDC4/KHDRBS1/LUC7L/LUC7L2/LUC7L3/METTL14/METTL16/NCBP1/NCL/NOL3/NSRP1/NUP98/PAXBP1/PNN/PPIL3/PPWD1/PRPF3/PRPF31/P…	128	M-like	15h	5526	rna splicing, via transesterification reactions with bulged adenosine as nucleophile	5	Transcription / translation
GO:0000398	mRNA splicing, via spliceosome	128/4590	336/18805	0.380952	1.56074	5.89345	1.33714627073691e-08	1.60817553407473e-06	1.32361240159989e-06	AAR2/ACIN1/AQR/ARGLU1/C1QBP/CASC3/CDC5L/CDK13/CELF1/CELF2/CIRBP/CLNS1A/COIL/CTNNBL1/CWC22/CWC25/CWC27/CWF19L1/CWF19L2/DCPS/DDX17/DDX42/DDX46/DDX5/DHX15/DHX16/DHX35/DHX40/DHX8/DHX9/DYRK1A/EFTUD2/FRA10AC1/GCFC2/GEMIN2/GEMIN8/HNRNPC/HNRNPH1/HNRNPM/HNRNPR/HNRNPU/HNRNPUL1/HNRNPUL2/IK/ILF3/KHDC4/KHDRBS1/LUC7L/LUC7L2/LUC7L3/METTL14/METTL16/NCBP1/NCL/NOL3/NSRP1/NUP98/PAXBP1/PNN/PPIL3/PPWD1/PRPF3/PRPF31/P…	128	M-like	15h	5526	mrna splicing, via spliceosome	5	Transcription / translation
GO:0072384	organelle transport along microtubule	48/4590	93/18805	0.516129	2.11455	6.12267	1.3637596437182e-08	1.60923637958748e-06	1.32448553282662e-06	AGTPBP1/AP3B1/AP3D1/AP3M1/AP3M2/AP3S2/ARHGAP21/BICD1/BICD2/BICDL1/BICDL2/BLOC1S4/BORCS5/CDR2L/COPG1/COPG2/DTNBP1/FBXW11/FYCO1/HDAC6/HIF1A/HTT/KIF13A/KIF1B/KIF3A/KIF3B/KIF5B/LRPPRC/MAP1B/MAP2/MECP2/MREG/NDE1/NDEL1/OPA1/PAFAH1B1/PEX14/PRKCZ/RAB6A/RHOT1/RHOT2/SPAST/SPG11/SYBU/SYNE2/TRAK1/TRAK2/TUBA1A	48	M-like	15h	5526	organelle transport along microtubule	5	NA
GO:0000375	RNA splicing, via transesterification reactions	129/4590	340/18805	0.379412	1.55443	5.86233	1.55937888819482e-08	1.80599177162415e-06	1.4864254899167e-06	AAR2/ACIN1/AQR/ARGLU1/C1QBP/CASC3/CDC5L/CDK13/CELF1/CELF2/CIRBP/CLNS1A/COIL/CTNNBL1/CWC22/CWC25/CWC27/CWF19L1/CWF19L2/DCPS/DDX17/DDX42/DDX46/DDX5/DHX15/DHX16/DHX35/DHX40/DHX8/DHX9/DYRK1A/EFTUD2/FRA10AC1/GCFC2/GEMIN2/GEMIN8/HNRNPC/HNRNPH1/HNRNPM/HNRNPR/HNRNPU/HNRNPUL1/HNRNPUL2/IK/ILF3/KHDC4/KHDRBS1/LUC7L/LUC7L2/LUC7L3/METTL14/METTL16/MPHOSPH10/NCBP1/NCL/NOL3/NSRP1/NUP98/PAXBP1/PNN/PPIL3/PPWD1/PRPF…	129	M-like	15h	5526	rna splicing, via transesterification reactions	5	Transcription / translation
GO:0051028	mRNA transport	63/4590	136/18805	0.463235	1.89785	5.97134	1.99160255531269e-08	2.22437442062894e-06	1.83077624709668e-06	AGFG1/AHCTF1/BICD2/CASC3/DDX19A/DDX19B/DHX9/FXR1/GLE1/IGF2BP2/IWS1/LRPPRC/MCM3AP/MX2/NCBP1/NDC1/NEAT1/NSUN2/NUP107/NUP153/NUP155/NUP160/NUP188/NUP205/NUP214/NUP42/NUP43/NUP54/NUP62/NUP85/NUP88/NUP93/NUP98/PABPN1/PARP11/PCID2/POM121/POM121C/QKI/RANBP17/RANBP2/RBM33/SEH1L/SETD2/SMG1/SMG5/SMG6/SMG7/SUPT6H/THOC1/THOC2/THOC5/TNKS/TPR/UPF1/UPF2/UPF3A/UPF3B/WNK1/XPO1/YTHDC1/ZC3H3/ZFP36L1	63	M-like	15h	5526	mrna transport	5	Transcription / translation
GO:0016236	macroautophagy	139/4590	374/18805	0.371658	1.52266	5.80151	1.99176475144261e-08	2.22437442062894e-06	1.83077624709668e-06	ABI2/ACBD5/ADRB2/AMBRA1/AP5Z1/ARHGAP26/ATG10/ATG13/ATG14/ATG16L2/ATG2B/ATG4B/ATG4C/ATG4D/ATG7/ATM/ATP6V1C1/ATP6V1H/C9orf72/CDC37/CHEK2/CLEC16A/CSNK2A1/CSNK2A2/DDRGK1/DELE1/DNAJC16/DNM1L/EHMT2/EPG5/EPHB2/ERN1/EXOC1/EXOC4/EXOC7/FBXO7/FBXW7/FEZ2/FYCO1/HDAC6/HGS/HIF1A/HTT/HUWE1/LARP1/LRBA/LRSAM1/MAP1LC3A/MAP3K7/MAPK8/MCOLN1/MTM1/MTMR14/MTMR3/MTOR/NEDD4/NOD1/NPC1/NRBP2/OGT/PACS2/PARL/PGAM5/PIK3C2B/PIK…	139	M-like	15h	5526	macroautophagy	5	NA
GO:0032784	regulation of DNA-templated transcription elongation	50/4590	100/18805	0.5	2.04847	5.97362	2.66496571657287e-08	2.90640676219286e-06	2.39212446217546e-06	AXIN1/BRD4/CCNK/CCNT2/CDK12/CDK13/ELL2/ERCC6/EZH2/HNRNPU/INTS1/INTS10/INTS12/INTS2/INTS3/INTS4/INTS6/INTS7/INTS8/INTS9/LDB1/MED1/MED14/MED15/MED17/MED23/MED25/MED26/MED27/NCBP1/NELFA/NELFCD/PARP1/PWWP2A/PWWP2B/RECQL5/RNF168/RNF8/SCAF8/SETD5/SUPT16H/SUPT6H/TCERG1/TSFM/VHL/WDR43/WDR82/ZMYND11/ZMYND8/ZNF326	50	M-like	15h	5526	regulation of dna-templated transcription elongation	5	Transcription / translation
GO:0015931	nucleobase-containing compound transport	97/4590	240/18805	0.404167	1.65585	5.8106	2.69542040625497e-08	2.90640676219286e-06	2.39212446217546e-06	ABCC1/ABCC4/ABCC5/ABCC6/AGFG1/AHCTF1/ATXN2/BICD2/CASC3/CD47/CKAP5/CPSF6/DDX19A/DDX19B/DHX9/EPG5/FXR1/GLE1/IGF2BP2/IWS1/KHDRBS1/KPNB1/LRPPRC/LRRC8B/LRRC8C/MCM3AP/MX2/NCBP1/NDC1/NEAT1/NRDE2/NSUN2/NUP107/NUP153/NUP155/NUP160/NUP188/NUP205/NUP214/NUP42/NUP43/NUP54/NUP62/NUP85/NUP88/NUP93/NUP98/PABPN1/PARP11/PCID2/PHAX/PNPT1/POM121/POM121C/QKI/RANBP17/RANBP2/RBM33/RIPK1/SEH1L/SETD2/SLC25A16/SLC25A17/S…	97	M-like	15h	5526	nucleobase-containing compound transport	5	NA
GO:0010212	response to ionizing radiation	65/4590	143/18805	0.454545	1.86225	5.88139	2.98021664671344e-08	3.15902964551625e-06	2.60004628054036e-06	AEN/ATM/ATR/BABAM2/BARD1/BAX/BBC3/BCL2L1/BRAT1/CBL/CCND2/CHEK2/CLOCK/COP1/DCLRE1C/DCUN1D3/DNMT3A/ECT2/ERCC1/ERCC6/ERCC8/EYA3/GRB2/INIP/INO80/INTS3/INTS7/KDM1A/LIG4/MAP3K20/MAPK14/MDM2/MECP2/MRNIP/MSH2/NABP1/NABP2/NIPBL/PARP1/PAXIP1/PML/POLB/PRKDC/RAD1/RAD9A/RFWD3/RNF168/RNF8/RRM1/SPIDR/TANK/TGFB1/TIGAR/TLK2/TNF/TNKS1BP1/TP53/TP53BP1/UIMC1/USP28/WRN/XRCC4/XRCC5/XRRA1/YAP1	65	M-like	15h	5526	response to ionizing radiation	5	Response to antibiotic / toxic substance
GO:0032479	regulation of type I interferon production	60/4590	129/18805	0.465116	1.90556	5.86445	3.57051188659345e-08	3.6606526784845e-06	3.0129082183679e-06	CGAS/CUL3/CYLD/DDX56/DHX33/DHX36/DHX58/DHX9/DTX4/G3BP1/HSP90AA1/HSPD1/IFIH1/IKBKE/IRF1/IRF3/ITCH/KAT8/KLHL22/KPNA2/MORC3/NLRX1/NMI/NPLOC4/OAS3/OTUD5/POLA1/POLR3A/POLR3B/POLR3C/POLR3D/PPM1B/PTPN11/PTPN22/PYCARD/QKI/RAB2B/REL/RELB/RIPK2/RNF135/RNF216/SETD2/STAT1/SYK/TANK/TBK1/TICAM1/TIRAP/TLR2/TRAF3/TRAF3IP1/TRIM27/TRIM38/TRIM56/USP22/XAF1/ZBTB20/ZC3HAV1/ZCCHC3	60	M-like	15h	5526	regulation of type i interferon production	5	NA
GO:0032606	type I interferon production	60/4590	129/18805	0.465116	1.90556	5.86445	3.57051188659345e-08	3.6606526784845e-06	3.0129082183679e-06	CGAS/CUL3/CYLD/DDX56/DHX33/DHX36/DHX58/DHX9/DTX4/G3BP1/HSP90AA1/HSPD1/IFIH1/IKBKE/IRF1/IRF3/ITCH/KAT8/KLHL22/KPNA2/MORC3/NLRX1/NMI/NPLOC4/OAS3/OTUD5/POLA1/POLR3A/POLR3B/POLR3C/POLR3D/PPM1B/PTPN11/PTPN22/PYCARD/QKI/RAB2B/REL/RELB/RIPK2/RNF135/RNF216/SETD2/STAT1/SYK/TANK/TBK1/TICAM1/TIRAP/TLR2/TRAF3/TRAF3IP1/TRIM27/TRIM38/TRIM56/USP22/XAF1/ZBTB20/ZC3HAV1/ZCCHC3	60	M-like	15h	5526	type i interferon production	5	NA
GO:0030705	cytoskeleton-dependent intracellular transport	86/4590	207/18805	0.415459	1.70211	5.77189	3.70917890597927e-08	3.69739777699212e-06	3.04315135231203e-06	AGTPBP1/AP3B1/AP3D1/AP3M1/AP3M2/AP3S2/APP/ARHGAP21/BICD1/BICD2/BICDL1/BICDL2/BLOC1S4/BORCS5/CCDC88C/CDR2L/CLUAP1/COPG1/COPG2/DST/DTNBP1/DYNC1H1/DYNC2H1/FBXW11/FNBP1L/FYCO1/HDAC6/HIF1A/HNRNPU/HOOK2/HOOK3/HTT/IFT140/IFT22/IFT43/IFT52/IFT57/IFT74/IFT80/IFT81/INTU/KIF13A/KIF1B/KIF21A/KIF3A/KIF3B/KIF5B/LCA5/LRPPRC/MAK/MAP1B/MAP2/MAPK8IP3/MECP2/MREG/MYO10/MYO19/NDE1/NDEL1/OPA1/PAFAH1B1/PCM1/PEX14/PRKCZ…	86	M-like	15h	5526	cytoskeleton-dependent intracellular transport	5	NA
GO:0032204	regulation of telomere maintenance	54/4590	112/18805	0.482143	1.97532	5.88264	3.73467398385008e-08	3.69739777699212e-06	3.04315135231203e-06	ACTL6A/ATM/ATR/ATRX/CCT2/CCT6A/DCP2/DHX36/ERCC1/ERCC4/GNL3/GNL3L/HDAC8/HNRNPC/HNRNPD/HNRNPU/HSP90AA1/INO80/INO80D/MAP2K7/MAP3K4/MAPKAPK5/MCRS1/MRE11/NABP2/NAF1/NAT10/NBN/NSMCE2/NVL/PARN/PARP1/PML/PNKP/POT1/PPP1R10/RAD50/RUVBL1/SLF1/SLF2/SMC5/SMC6/SMG1/SMG5/SMG6/SRC/TNKS/TNKS2/TP53/UPF1/USP7/XRCC5/XRN1/YLPM1	54	M-like	15h	5526	regulation of telomere maintenance	5	NA
GO:0000959	mitochondrial RNA metabolic process	35/4590	61/18805	0.57377	2.35071	6.00418	3.78371374684195e-08	3.69739777699212e-06	3.04315135231203e-06	ANGEL2/C1QBP/CDK5RAP1/ELAC2/FASTKD1/FOXO3/KANSL1/KANSL3/KAT8/LRPPRC/METTL4/METTL8/MTERF1/MTO1/MTRES1/NSUN4/PNPT1/POLR2B/POLR3A/POLR3B/POLRMT/PPARGC1B/PRORP/SLC25A33/SUPV3L1/TARS2/TBRG4/TEFM/TFB1M/THAP11/TRIT1/TRMT61B/TRNT1/WARS2/YARS2	35	M-like	15h	5526	mitochondrial rna metabolic process	5	Mitochondrial metabolism
GO:0030010	establishment of cell polarity	71/4590	162/18805	0.438272	1.79558	5.77883	4.42858687900358e-08	4.26098189865976e-06	3.50701050013401e-06	ABL1/ABL2/AMOT/AMOTL1/AMOTL2/ARFGEF1/ARHGEF11/CDK5RAP2/CLASP1/CORO7/CRK/CYTH1/CYTH3/DCTN1/DOCK7/FBXW11/FERMT1/FRMD4A/FRMD4B/GBF1/GPSM2/GSK3B/HDAC3/HTT/IGF1R/INPPL1/KANK1/KIF20B/KRIT1/LLGL2/MAP1B/MAP4/MCPH1/MPP7/MYH9/MYO18A/MYO9A/NDE1/NDEL1/NUMA1/OPHN1/PAFAH1B1/PARD3/PARD3B/PATJ/PHLDB2/PKD1/PKHD1/PLEKHG3/PRKCI/PRKCZ/PTK2/PTK7/RAB11FIP2/RHOQ/RHOV/RICTOR/ROCK1/ROCK2/RUFY3/SCRIB/SDCCAG8/SHTN1/SIPA1L3…	71	M-like	15h	5526	establishment of cell polarity	5	NA
GO:0043122	regulation of canonical NF-kappaB signal transduction	115/4590	300/18805	0.383333	1.5705	5.66015	4.84460179326447e-08	4.59062721440545e-06	3.77832580048856e-06	ABL1/AJUBA/AKAP13/ALPK1/ANKRD17/ATP2C1/BRD4/BTRC/CARD11/CARD8/CASP10/CASP8/CC2D1A/CD40/CD74/CFLAR/CUL1/CX3CL1/CXXC5/CYLD/DAB2IP/DDX21/DHX15/DHX36/DNAJA3/ECT2/EDN1/FBXW11/FLNA/GPR89A/GPRC5B/HUWE1/IKBKB/IKBKE/IRAK1BP1/IRAK2/IRAK4/IRF3/JMJD8/LGALS9/LIMS1/LTB/LTBR/LURAP1L/MALT1/MAP2K5/MAP3K3/MAP3K7/MAPKBP1/MID2/MTDH/NEK6/NFAT5/NFKBIA/NFKBIB/NKIRAS1/NLRX1/NOD1/NUP62/OTUD7B/PARP1/PLEKHG5/PLK2/PPM1B/PPP…	115	M-like	15h	5526	regulation of canonical nf-kappab signal transduction	5	NA
GO:0006405	RNA export from nucleus	48/4590	96/18805	0.5	2.04847	5.8523	5.02697540105026e-08	4.69234390420423e-06	3.86204394519022e-06	AGFG1/CASC3/CPSF6/DDX19A/DDX19B/DHX9/GLE1/IWS1/KHDRBS1/MCM3AP/NCBP1/NEAT1/NRDE2/NSUN2/NUP107/NUP153/NUP155/NUP160/NUP188/NUP214/NUP62/NUP85/NUP88/NUP93/NUP98/PABPN1/PCID2/PHAX/POM121/POM121C/RBM33/SETD2/SMG1/SMG5/SMG6/SMG7/SUPT6H/THOC1/THOC2/THOC5/TPR/UPF1/UPF2/WNK1/XPO1/XPO5/XPOT/YTHDC1	48	M-like	15h	5526	rna export from nucleus	5	NA
GO:0051656	establishment of organelle localization	171/4590	487/18805	0.351129	1.43856	5.57201	5.42177217900353e-08	4.98643576580707e-06	4.10409689710948e-06	AGTPBP1/AP1G1/AP3B1/AP3D1/AP3M1/AP3M2/AP3S2/ARHGAP21/ATM/BBS2/BBS7/BICD1/BICD2/BICDL1/BICDL2/BLOC1S4/BOD1/BORCS5/BTBD8/BUB3/C17orf75/CADPS/CADPS2/CBL/CDC23/CDH3/CDK5RAP2/CDR2L/CENPC/CEP120/CEP83/CLASP1/CLASP2/CLMN/COPG1/COPG2/CROCC/CUL3/DCTN1/DLG1/DNM1/DNM1L/DNM2/DNM3/DOCK7/DSN1/DTNBP1/DYNC1H1/ECT2/EML4/EXOC1/EXOC2/EXOC4/EXOC6/EXOC7/FBXW11/FNBP1L/FYCO1/GAB2/GBF1/GPSM2/HDAC3/HDAC6/HGS/HIF1A/HNRNPU…	171	M-like	15h	5526	establishment of organelle localization	5	NA
GO:0016055	Wnt signaling pathway	168/4590	477/18805	0.352201	1.44295	5.56821	5.60153935703878e-08	5.07710538245225e-06	4.1787227240152e-06	ABL1/ADNP/AMOTL1/AMOTL2/APP/AXIN1/AXIN2/BBS4/BCL9/BCL9L/BICC1/BMP2/BRD7/BTRC/CALCOCO1/CCDC88C/CCND1/CCNY/CDH3/CDK14/CELSR1/CHD8/CSNK1A1/CSNK1E/CSNK1G1/CSNK1G3/CSNK2A1/CSNK2A2/CTNND1/CUL3/CYLD/DAAM1/DAB2IP/DCDC2/DISC1/DIXDC1/EDN1/EGFR/EXT1/FAM53B/FBXW11/FBXW4/FERMT1/FGF2/FGFR2/FOXO1/FOXO3/FZD6/G3BP1/GNAQ/GPRC5B/GRB10/GSK3B/HMGXB4/HNF1B/IFT80/INVS/ITGA3/JADE1/KANK1/KPNA1/KREMEN1/LATS1/LATS2/LDB1/LI…	168	M-like	15h	5526	wnt signaling pathway	5	NA
GO:0031929	TOR signaling	77/4590	181/18805	0.425414	1.7429	5.70679	5.74240273952175e-08	5.13042667613843e-06	4.22260893176863e-06	AKT1S1/ARMH4/ATM/ATXN3/C9orf72/CARD11/CASTOR2/CLEC16A/CSNK1A1/CTNS/CUL3/DEPDC5/DEPTOR/DISC1/EIF4EBP1/EP300/FBXO9/FNIP1/FNIP2/GAS6/GNA12/GPR137B/GSK3B/HDAC3/HIF1A/ITFG2/KLHL22/LARP1/MAPKAP1/MAPKAPK5/MTM1/MTOR/NLK/NPC1/NPRL3/OGT/OTUD5/OTUD7B/PIK3CA/PKHD1/PRR5L/RFFL/RICTOR/RPS6KA2/RPS6KA3/RPS6KA6/RPS6KB1/RPTOR/RRAGB/SEH1L/SESN1/SESN2/SESN3/SH3BP4/SIK3/SLC38A9/SRC/STAMBPL1/SYK/SZT2/TBCK/TBK1/TNFAIP8L…	77	M-like	15h	5526	tor signaling	5	NA
GO:0051607	defense response to virus	121/4590	321/18805	0.376947	1.54433	5.58956	6.57334855638246e-08	5.76654004447904e-06	4.74616343519137e-06	ABCF3/ADAR/AGBL5/APOBEC3C/APOBEC3F/APOBEC3G/ATG14/ATG7/BCL2L1/C1QBP/CARD8/CCDC92/CD40/CGAS/CRCP/DDX17/DDX21/DDX56/DDX60/DDX60L/DHX15/DHX16/DHX36/DHX58/DHX9/EIF2AK2/EIF2AK4/EPG5/ERCC6/EXOC1/G3BP1/HERC5/HSP90AA1/IFI44L/IFI6/IFIH1/IFIT3/IFITM1/IFNAR2/IKBKE/IL15/ILF3/IRF1/IRF2/IRF3/IRF9/ITCH/LYST/MAP3K14/MID2/MLKL/MORC3/MOV10/MX1/MX2/NCBP1/NCK1/NLRC5/NT5C2/OAS3/OASL/PARP9/PLSCR1/PMAIP1/PML/POLR3A/POL…	121	M-like	15h	5526	defense response to virus	5	NA
GO:0006289	nucleotide-excision repair	43/4590	83/18805	0.518072	2.12252	5.8239	6.63880529585051e-08	5.76654004447904e-06	4.74616343519137e-06	ACTL6A/ARID1A/ARID1B/ARID2/ATXN3/BCL7A/BRD7/COMMD1/CUL4A/DDB2/ERCC1/ERCC3/ERCC4/ERCC6/ERCC8/FAN1/FANCC/GTF2H2/GTF2H2C/GTF2H3/LIG4/MNAT1/OGG1/PBRM1/PNKP/POLK/POLL/RAD52/RNF111/RPA1/SLC30A9/SMARCA2/SMARCA4/SMARCB1/SMARCC1/SMARCC2/SMARCD1/SMARCE1/TP53/USP45/USP7/UVSSA/XPC	43	M-like	15h	5526	nucleotide-excision repair	5	Wound repair / regeneration
GO:0043254	regulation of protein-containing complex assembly	154/4590	431/18805	0.357309	1.46388	5.536	7.03918665028893e-08	6.03055798779548e-06	4.9634639826839e-06	ABCA1/ABL1/ADD1/ADD3/AJUBA/AKAP9/AMBRA1/ANKRD27/ARFGEF1/ARHGAP18/ARHGEF5/ARHGEF7/ARL2/ATAT1/ATM/ATR/AVIL/BAIAP2/BAIAP2L1/BAIAP2L2/BAX/BBC3/BBS4/BCL11A/BID/CAMSAP1/CAMSAP2/CAND1/CARD8/CARMIL1/CDC42EP1/CDC42EP3/CDK5RAP2/CKAP5/CLASP1/CLASP2/CLIP1/CSNK1A1/CYFIP1/CYFIP2/DAB2IP/DCTN1/DHX33/DLG1/DMTN/DNAJC6/DRG1/DYRK1A/EIF2AK2/EIF4G1/EML2/EP300/FAF1/FARP2/FBLIM1/FBXL2/FCHSD2/FER/FERMT1/FLII/FMN1/FNIP1/F…	154	M-like	15h	5526	regulation of protein-containing complex assembly	5	NA
GO:0032386	regulation of intracellular transport	106/4590	273/18805	0.388278	1.59076	5.58711	7.48667701415576e-08	6.32725379007164e-06	5.20766011368729e-06	ABCA2/ARFIP1/ARHGAP44/ARHGAP8/BARD1/BORCS5/CAPN10/CDKN2A/CEP290/CPSF6/CTDSPL2/DHX9/DNAJC13/DYNC1H1/ECT2/EDEM2/EFCAB7/EIPR1/EP300/FERMT1/FLNA/GAS6/GCC2/GRIPAP1/GSK3B/HDAC3/HSP90AA1/ICE1/INPP5F/IPO5/IWS1/JAK2/KHDRBS1/KIF20B/MAP1B/MAP2/MAP2K1/MAPK14/MDFIC/MDM2/MECP2/MTMR2/MTMR4/MX2/NDEL1/NEAT1/NEDD4/NF1/NF2/NRDE2/NSUN2/NUMA1/NUP153/NUP214/NUP54/OAZ2/PCM1/PCNT/PGAP1/PIK3R2/PKIG/PPP1R12A/PRKN/PRR5L/PS…	106	M-like	15h	5526	regulation of intracellular transport	5	NA
GO:0006260	DNA replication	108/4590	280/18805	0.385714	1.58025	5.55872	8.45752549586663e-08	7.05244859348665e-06	5.80453328768952e-06	ACTL6A/ANKRD17/ATAD5/ATR/ATRX/BARD1/BAZ1A/BCL6/BOD1L1/CARM1/CIZ1/DBF4/DHX9/DNAJA3/DNAJC2/DONSON/DTD1/E4F1/EGFR/EHMT2/EREG/FAF1/FAM111A/FBH1/GEN1/GMNN/GTPBP4/HELB/ING5/INO80/INO80D/JADE1/JADE2/JADE3/KCTD13/LIG3/MAP2K4/MCM7/MCM9/MCMBP/MCRS1/METTL4/MGME1/MMS22L/MRE11/NAP1L1/NBN/NFIA/NFIB/NFIC/NOC3L/NYNRIN/ORC2/ORC3/ORC5/PARP1/PDS5A/PNKP/POLA1/POLA2/POLB/POLG2/POLH/POLI/POLK/POLL/POLRMT/PRIM2/PRIMPOL…	108	M-like	15h	5526	dna replication	5	NA
GO:2000628	regulation of miRNA metabolic process	46/4590	92/18805	0.5	2.04847	5.72847	9.48721776243157e-08	7.80698156397988e-06	6.42555330447236e-06	APP/BMP2/BMPR1A/DROSHA/EGFR/ETS1/FGF2/FOSL1/FOXO3/GATA6/GNL3/HIF1A/MALAT1/MRTFA/MRTFB/NCOR1/NCOR2/NEAT1/NFATC3/NFIB/NFKB1/NOTCH2/PNPT1/POU2F1/POU5F1/PPARG/QKI/RC3H1/RC3H2/REST/SMAD1/SMAD3/SMAD4/SMAD6/SMARCA4/SREBF2/STAT3/TEAD1/TENT2/TGFB1/TGFB2/TNF/TP53/XIST/ZC3H12A/ZSWIM8	46	M-like	15h	5526	regulation of mirna metabolic process	5	NA
GO:0141193	nuclear receptor-mediated signaling pathway	77/4590	183/18805	0.420765	1.72385	5.5914	1.00021411060293e-07	7.97486079255486e-06	6.56372667187202e-06	ALDH1A2/ALOX15B/ASXL1/ASXL2/BMP2/CALCOCO1/CARM1/CLOCK/CNOT1/CNOT9/CRY1/CRY2/CTBP2/DAXX/DDRGK1/DDX17/DDX5/DDX54/DHRS3/DNAAF4/EP300/ESR2/ESRRG/EZH2/FAM120B/FOXP1/HDAC6/HUWE1/JAK2/KANK2/KDM1A/KDM3A/KDM4C/KMT2D/LATS1/LBH/MED1/NCOA1/NCOA2/NCOA3/NCOR1/NCOR2/NEDD4/NR2C1/PAK1/PARP1/PIAS2/PKN1/PLPP1/PMEPA1/PML/PPARG/PPARGC1B/PRMT2/RARB/RARG/RBFOX2/SAFB/SAFB2/SMARCA4/SNW1/SP100/SRC/STRN3/THRB/TRERF1/TRIM16…	77	M-like	15h	5526	nuclear receptor-mediated signaling pathway	5	NA
GO:1902115	regulation of organelle assembly	94/4590	236/18805	0.398305	1.63184	5.5504	1.00044231405203e-07	7.97486079255486e-06	6.56372667187202e-06	ABL1/ALMS1/ARHGAP35/ARHGEF5/ARHGEF9/ASAP1/ATM/BBS4/C9orf72/CAPRIN1/CDK10/CDK5RAP2/CDKL1/CDKL5/CEP120/CEP135/CEP295/CEP97/CHEK2/CNOT1/CNOT6/CROCC/CYLD/DCDC2/DRG1/DYNC1H1/EHMT2/ENTR1/EPHB2/FEZ2/G3BP1/GPSM2/GSK3B/HNRNPU/HTT/IFT140/INTU/LATS1/LIMK2/LRSAM1/MAK/MAP4/MARK4/MPHOSPH9/MTM1/MTMR3/MTOR/NBDY/NF2/NUMA1/NUP62/ODF2L/PAN3/PATL2/PIKFYVE/PIP4K2A/PIP4K2B/PLK2/RAB11FIP3/RAB3GAP1/RAB3GAP2/RAB3IP/RABEP…	94	M-like	15h	5526	regulation of organelle assembly	5	NA
GO:0043123	positive regulation of canonical NF-kappaB signal transduction	87/4590	214/18805	0.406542	1.66558	5.56436	1.00737768246216e-07	7.97486079255486e-06	6.56372667187202e-06	ABL1/AJUBA/AKAP13/ALPK1/ANKRD17/ATP2C1/BRD4/CARD11/CASP10/CASP8/CC2D1A/CD40/CD74/CFLAR/CUL1/CX3CL1/CXXC5/DAB2IP/DDX21/DHX15/DHX36/ECT2/EDN1/FBXW11/FLNA/GPR89A/GPRC5B/HUWE1/IKBKB/IKBKE/IRAK1BP1/IRAK2/IRAK4/IRF3/JMJD8/LGALS9/LIMS1/LTB/LTBR/LURAP1L/MALT1/MAP3K3/MAP3K7/MID2/MTDH/NEK6/NFAT5/NOD1/NUP62/PARP1/PLEKHG5/PLK2/PPP5C/PRKCE/PRKN/PYCARD/REL/RIPK1/RIPK2/RNF31/ROR1/SHARPIN/SLC35B2/STAT3/TAB2/TBK1…	87	M-like	15h	5526	positive regulation of canonical nf-kappab signal transduction	5	NA
GO:0006352	DNA-templated transcription initiation	86/4590	211/18805	0.407583	1.66985	5.56017	1.03948457654465e-07	8.12617067713784e-06	6.68826260434653e-06	APEX1/APOBEC3C/APOBEC3F/ARID1A/ARID1B/ASH2L/ATAD2B/BAZ2A/BCLAF1/BDP1/BRD7/BRF1/CAND1/CAVIN1/CCNH/CDK7/CRCP/DHX36/E2F3/EP300/ERCC1/ERCC3/ERCC6/FOSL1/FOXO1/GLYR1/GTF2F2/GTF2H2/GTF3C1/GTF3C4/GTF3C5/HNF1A/HNF1B/KAT8/KDM1A/KMT2A/L3MBTL3/MED1/MED12/MED13/MED14/MED15/MED17/MED23/MED25/MED26/MED27/MITF/MNAT1/NCOA6/NFKB1/NFKBIA/NFKBIZ/NOC2L/OGG1/PAAF1/PAXIP1/PCID2/PHF2/POLR2D/POLRMT/PPM1D/PWWP2A/RBM14/RSF…	86	M-like	15h	5526	dna-templated transcription initiation	5	Transcription / translation
GO:0070646	protein modification by small protein removal	62/4590	139/18805	0.446043	1.82742	5.5637	1.43464874892694e-07	1.1076905278752e-05	9.11687119201138e-06	ATXN3/BABAM2/COPS4/COPS7B/COPS8/CYLD/ITCH/MINDY3/OTUB2/OTUD3/OTUD4/OTUD5/OTUD7B/OTULIN/PRKN/SENP5/SENP6/SENP7/SHMT2/STAMBPL1/TANK/TNFAIP3/TNIP1/UCHL3/USP1/USP10/USP11/USP12/USP14/USP15/USP19/USP20/USP22/USP24/USP25/USP28/USP3/USP31/USP32/USP33/USP34/USP36/USP37/USP39/USP4/USP40/USP42/USP43/USP45/USP46/USP47/USP48/USP49/USP53/USP54/USP7/USP9X/USPL1/VCP/VCPIP1/ZC3H12A/ZRANB1	62	M-like	15h	5526	protein modification by small protein removal	4.95558	NA
GO:0022613	ribonucleoprotein complex biogenesis	171/4590	494/18805	0.346154	1.41817	5.35209	1.62026638042585e-07	1.23574950526625e-05	1.01708634149967e-05	AAR2/AATF/ADAR/AGO1/AGO2/AGO3/AGO4/ATM/ATR/BMS1/BRIX1/C1QBP/CDKN2A/CELF1/CELF2/CHD7/CLNS1A/COIL/CUL4A/DCAF13/DDX10/DDX17/DDX18/DDX21/DDX27/DDX42/DDX46/DDX49/DDX52/DDX54/DDX56/DENR/DHX29/DHX30/DHX9/DICER1/DIMT1/DIS3/DROSHA/EIF2S3/EIF3A/EIF3B/EIF5B/ESF1/EXOSC6/EXOSC7/FASTKD2/FTSJ3/GAR1/GCFC2/GEMIN2/GEMIN8/GNL2/GNL3L/GTPBP10/GTPBP4/HEATR1/HSP90AA1/HSP90AB1/IMP4/ISG20L2/KHDC4/LSG1/LTO1/LTV1/LUC7L/LUC…	171	M-like	15h	5526	ribonucleoprotein complex biogenesis	4.90807	Transcription / translation
GO:0051054	positive regulation of DNA metabolic process	111/4590	293/18805	0.37884	1.55209	5.41218	1.67807510518496e-07	1.26441948287069e-05	1.04068322946791e-05	ACTL6A/ARID1A/ARID1B/ARID2/ATAD5/ATM/ATR/ATRX/BABAM2/BAX/BAZ1A/BCL7A/BRD7/BRD8/CCT2/CCT6A/CD40/CIZ1/CREBBP/DBF4/DHX36/DHX9/EGFR/EP400/EPC1/EPC2/ERCC1/ERCC6/ERCC8/EREG/EXOSC6/EYA3/FAF1/FAM168A/FGF2/FUS/GNL3/HDGFL2/HELQ/HNRNPD/HSP90AA1/IGF1R/ING3/INO80/INO80D/KCTD13/KMT5B/KMT5C/MAP2K4/MAP2K7/MAP3K4/MAPKAPK5/MBTD1/MCRS1/MGMT/MLH1/MRE11/MRNIP/MSH2/NABP2/NAF1/NBN/NSD2/NVL/PARN/PARP1/PAXIP1/PBRM1/PML/P…	111	M-like	15h	5526	positive regulation of dna metabolic process	4.89811	NA
GO:0034243	regulation of transcription elongation by RNA polymerase II	44/4590	88/18805	0.5	2.04847	5.60195	1.79150581785859e-07	1.33381873629615e-05	1.09780243725921e-05	AXIN1/BRD4/CCNK/CCNT2/CDK12/CDK13/ELL2/ERCC6/EZH2/HNRNPU/INTS1/INTS10/INTS12/INTS2/INTS3/INTS4/INTS6/INTS7/INTS8/INTS9/LDB1/MED1/MED14/MED15/MED17/MED23/MED25/MED26/MED27/NCBP1/NELFA/NELFCD/PARP1/PWWP2A/PWWP2B/RECQL5/RNF168/RNF8/SUPT6H/TCERG1/VHL/WDR43/ZMYND11/ZMYND8	44	M-like	15h	5526	regulation of transcription elongation by rna polymerase ii	4.8749	Transcription / translation
GO:0099111	microtubule-based transport	90/4590	226/18805	0.39823	1.63153	5.42743	1.87292166424959e-07	1.37012332804097e-05	1.12768301114576e-05	AGTPBP1/AP3B1/AP3D1/AP3M1/AP3M2/AP3S2/APP/ARHGAP21/BICD1/BICD2/BICDL1/BICDL2/BLOC1S4/BORCS5/CCDC88C/CDR2L/CLUAP1/COPG1/COPG2/DNAAF2/DNAAF4/DNAH5/DST/DTNBP1/DYNC1H1/DYNC2H1/FBXW11/FYCO1/GAS8/HDAC6/HIF1A/HNRNPU/HTT/IFT140/IFT22/IFT43/IFT52/IFT57/IFT74/IFT80/IFT81/INTU/KIF13A/KIF1B/KIF21A/KIF27/KIF3A/KIF3B/KIF5B/LCA5/LRPPRC/MAK/MAP1B/MAP2/MAPK8IP3/MECP2/MREG/NDE1/NDEL1/NPHP3/OFD1/OPA1/PAFAH1B1/PCM1/…	90	M-like	15h	5526	microtubule-based transport	4.86324	NA
GO:0051650	establishment of vesicle localization	83/4590	204/18805	0.406863	1.6669	5.44206	1.88408388569752e-07	1.37012332804097e-05	1.12768301114576e-05	AP1G1/AP3B1/AP3D1/AP3M1/AP3M2/AP3S2/BBS2/BBS7/BICDL1/BICDL2/BLOC1S4/BORCS5/BTBD8/C17orf75/CADPS/CADPS2/CDH3/CDR2L/CLASP1/CLASP2/CUL3/DCTN1/DNM1/DNM2/DNM3/DTNBP1/EXOC1/EXOC2/EXOC4/EXOC6/EXOC7/FBXW11/FNBP1L/FYCO1/GBF1/HGS/HTT/KIF13A/KIF1B/KIF3A/KIF3B/KIF5B/LIMK2/MAP2/MECP2/MREG/MX1/MX2/NAGLU/NDE1/NDEL1/PAFAH1B1/PICALM/PRKCZ/PRKN/PSEN1/RAB27A/SCRIB/SHROOM2/SMPD3/SPG11/STAM/STARD3/STARD3NL/STXBP1/SYB…	83	M-like	15h	5526	establishment of vesicle localization	4.86324	NA
GO:0032006	regulation of TOR signaling	67/4590	155/18805	0.432258	1.77094	5.47652	1.98113193702854e-07	1.42413783151454e-05	1.17213976673558e-05	AKT1S1/ARMH4/ATM/ATXN3/C9orf72/CASTOR2/CLEC16A/CSNK1A1/CTNS/CUL3/DEPDC5/DEPTOR/EP300/FBXO9/FNIP1/FNIP2/GAS6/GNA12/GPR137B/GSK3B/HDAC3/HIF1A/ITFG2/KLHL22/MAPKAPK5/MTM1/NLK/NPC1/NPRL3/OGT/OTUD5/OTUD7B/PIK3CA/PKHD1/RFFL/RICTOR/RPS6KB1/RPTOR/RRAGB/SEH1L/SESN1/SESN2/SESN3/SH3BP4/SIK3/SLC38A9/SRC/STAMBPL1/SYK/SZT2/TBCK/TBK1/TNFAIP8L1/TSC1/TSC2/TTI1/UBE2W/UBE3A/UBR1/UBR2/USP32/USP4/USP7/USP9X/VHL/WAC/WD…	67	M-like	15h	5526	regulation of tor signaling	4.84645	NA
GO:1903829	positive regulation of protein localization	172/4590	499/18805	0.344689	1.41218	5.30265	2.05393141534307e-07	1.45969171267677e-05	1.2014024666301e-05	ABAT/ABCA7/ACHE/ACSL4/AMOTL2/ANK3/ANO1/APP/ARHGEF5/ARIH2/ATG13/ATP2B4/ATP2C1/BBC3/BICD1/CAPN10/CCT2/CCT6A/CD2AP/CDKN2A/CEP120/CEP135/CEP250/CEP290/CEP295/CFTR/CHRM3/CLSTN3/CREBBP/CRK/CROCC/CSNK2A2/CTDSPL2/CTNND1/CYLD/DDRGK1/DLG1/DNM1L/ECT2/EDEM2/EDN1/EFCAB7/EGFR/EIF2AK3/EIF4G1/ENTR1/EP300/EPB41/EPB41L2/EPHB2/ERBB2/EXPH5/FARP1/FBXW7/FLNA/FRMD4A/FYN/GAS6/GAS8/GIPR/GLUD1/GNL3/GNL3L/GOLPH3L/GPR137B/G…	172	M-like	15h	5526	positive regulation of protein localization	4.83574	NA
GO:0030330	DNA damage response, signal transduction by p53 class mediator	29/4590	49/18805	0.591837	2.42473	5.67436	2.21146391313123e-07	1.5329885333243e-05	1.26172957567465e-05	ACER2/ATM/ATR/ATRX/CD44/CD74/CDKN2A/DDX5/DYRK1A/EEF1E1/FOXO3/HIPK2/KDM1A/MDM2/MDM4/MUC1/MYO6/NBN/PAXIP1/PLA2R1/PMAIP1/PPM1D/SESN2/SMYD2/SOX4/SP100/SPRED2/TP53/USP10	29	M-like	15h	5526	dna damage response, signal transduction by p53 class mediator	4.81446	DNA damage / repair
GO:0000077	DNA damage checkpoint signaling	53/4590	114/18805	0.464912	1.90472	5.50566	2.23060371814057e-07	1.5329885333243e-05	1.26172957567465e-05	ATM/ATR/BABAM2/BARD1/BRD4/CCND1/CDC14B/CDC5L/CEP63/CHEK2/CLOCK/CRY1/CUL4A/DONSON/EIF2AK4/ERCC6/FBXO31/FOXN3/GIGYF2/HINFP/INTS7/LYN/MAP3K20/MAPK14/MBTPS1/MBTPS2/MRE11/MRNIP/MSH2/NBN/NEK11/PARP9/PPP1R10/PRKDC/PTPN11/RAD1/RAD9A/RFWD3/RINT1/RNASEH2B/SDE2/STK38/TAOK1/TAOK3/TP53/TP53BP1/TTI1/TTI2/UFL1/UIMC1/USP28/WAC/XPC	53	M-like	15h	5526	dna damage checkpoint signaling	4.81446	DNA damage / repair
GO:0038202	TORC1 signaling	53/4590	114/18805	0.464912	1.90472	5.50566	2.23060371814057e-07	1.5329885333243e-05	1.26172957567465e-05	AKT1S1/ATM/ATXN3/C9orf72/CARD11/CASTOR2/CLEC16A/CSNK1A1/CTNS/CUL3/DEPDC5/DEPTOR/EP300/FNIP1/FNIP2/GPR137B/ITFG2/KLHL22/LARP1/MTOR/NLK/NPC1/NPRL3/OGT/OTUD5/OTUD7B/RPS6KA2/RPS6KA3/RPS6KA6/RPS6KB1/RPTOR/RRAGB/SEH1L/SESN1/SESN2/SESN3/SIK3/SLC38A9/SRC/STAMBPL1/SYK/SZT2/TBK1/TSC1/TSC2/UBE2W/UBE3A/USP32/USP4/USP7/VHL/WAC/WDR59	53	M-like	15h	5526	torc1 signaling	4.81446	NA
GO:0016579	protein deubiquitination	55/4590	120/18805	0.458333	1.87777	5.48128	2.39193743980338e-07	1.62410237575655e-05	1.33672102358903e-05	ATXN3/BABAM2/CYLD/ITCH/MINDY3/OTUB2/OTUD3/OTUD4/OTUD5/OTUD7B/OTULIN/PRKN/SHMT2/STAMBPL1/TANK/TNFAIP3/TNIP1/UCHL3/USP1/USP10/USP11/USP12/USP14/USP15/USP19/USP20/USP22/USP24/USP25/USP28/USP3/USP31/USP32/USP33/USP34/USP36/USP37/USP39/USP4/USP40/USP42/USP43/USP45/USP46/USP47/USP48/USP49/USP53/USP54/USP7/USP9X/VCP/VCPIP1/ZC3H12A/ZRANB1	55	M-like	15h	5526	protein deubiquitination	4.78939	NA
GO:0031334	positive regulation of protein-containing complex assembly	83/4590	205/18805	0.404878	1.65877	5.38901	2.41511865918387e-07	1.62410237575655e-05	1.33672102358903e-05	ABCA1/AJUBA/AKAP9/AMBRA1/ARHGEF5/ARL2/ATAT1/ATM/ATR/BAIAP2/BAIAP2L1/BAIAP2L2/BAX/BBC3/BID/CAND1/CARMIL1/CDC42EP1/CDC42EP3/CDK5RAP2/CKAP5/CLASP1/CLIP1/DAB2IP/DCTN1/DHX33/DLG1/DRG1/EIF4G1/FAF1/FCHSD2/FER/FERMT1/FMN1/FNIP1/FNIP2/GIT1/GNL3L/GRB2/GSK3B/HIP1R/HSP90AA1/ICE1/KIRREL1/LATS1/LATS2/MAP1B/MAPK8/MARK4/MECP2/MED25/MET/MPP7/MTOR/NCK1/NCK2/NCKAP1/NUMA1/OCLN/PAK1/PIEZO1/PPP2R5B/PRKCE/PTPN22/PYCARD…	83	M-like	15h	5526	positive regulation of protein-containing complex assembly	4.78939	NA
GO:0036465	synaptic vesicle recycling	44/4590	89/18805	0.494382	2.02546	5.51016	2.70961697581466e-07	1.80276006029201e-05	1.48376562281452e-05	ABCA13/AP1G1/AP2A1/AP2A2/AP2B1/AP3D1/AP3M2/AP3S2/ATP8A1/BTBD8/BTBD9/CYFIP1/DNAJC6/DNM1/DNM2/DNM3/GAK/GIT1/GIT2/GRIPAP1/ITSN1/ITSN2/MX1/MX2/MYLK/OPHN1/PICALM/PIK3C3/PIP5K1C/PLAA/PLD2/PPP3CB/PPP3CC/PRKN/RAB27B/ROCK1/SCRIB/STON2/SYNJ1/SYNJ2/SYT11/TBC1D24/VAMP2/WNT7A	44	M-like	15h	5526	synaptic vesicle recycling	4.74406	NA
GO:0010507	negative regulation of autophagy	46/4590	95/18805	0.484211	1.98379	5.4624	3.18510203692792e-07	2.08107535923267e-05	1.71283364022146e-05	BCL2L1/CLEC16A/EHMT2/EIF4G1/EP300/FEZ2/FOXK1/FOXK2/GOLGA2/HDAC6/HERC1/KDM4A/KLHL22/LEPR/MET/MTM1/MTMR9/MTOR/NPC1/NRBP2/PIK3CA/PTPN22/RNF41/RPTOR/RRAGB/RUBCN/SCFD1/SLC7A5/SNRNP70/STAT3/STK38L/TAB2/TBC1D14/TIGAR/TLK2/TMEM39A/TP53/TRIM27/TSC1/TSC2/UBQLN4/USP36/VHL/VPS13C/WDR6/WNK1	46	M-like	15h	5526	negative regulation of autophagy	4.68171	NA
GO:0046474	glycerophospholipid biosynthetic process	82/4590	203/18805	0.403941	1.65493	5.33112	3.19448727992223e-07	2.08107535923267e-05	1.71283364022146e-05	ABHD8/ACP6/AGPAT3/AGPAT4/AJUBA/ATG14/ATM/CDS2/CHKA/CHKB/CRLS1/DGKD/DGKH/DHRS7B/EFR3A/FAR1/FIG4/GNPAT/GPAT4/HDHD5/INPP4A/INPP4B/INPP5D/INPP5F/INPPL1/IP6K1/IP6K2/ITPKB/ITPKC/LCLAT1/LIPH/LPCAT1/MBOAT7/MTM1/MTMR1/MTMR14/MTMR2/MTMR3/MTMR4/PGAP1/PGS1/PI4K2A/PI4KA/PI4KB/PIGF/PIGL/PIGN/PIGU/PIK3C2A/PIK3C2B/PIK3C3/PIK3CA/PIK3CB/PIK3R3/PIK3R4/PIKFYVE/PIP4K2A/PIP4K2B/PIP5K1A/PIP5K1C/PISD/PITPNM1/PITPNM2/PLA…	82	M-like	15h	5526	glycerophospholipid biosynthetic process	4.68171	NA
GO:1901987	regulation of cell cycle phase transition	162/4590	468/18805	0.346154	1.41817	5.20565	3.40753235729772e-07	2.19698014046804e-05	1.80822932470818e-05	ACTL6A/ACVR1/ADAM17/AMBRA1/ANAPC4/ANAPC7/ANKRD17/APBB2/APP/ARID1A/ARID1B/ARID2/ATAD5/ATM/ATP2B4/ATR/AVEN/BABAM2/BARD1/BCL7A/BID/BRD4/BRD7/BTN2A2/BUB3/CCND1/CCND2/CCNH/CDC14B/CDC16/CDC23/CDC5L/CDK10/CDK14/CDK17/CDK18/CDK5RAP2/CDK6/CDK7/CDKN2A/CEP63/CHEK2/CHFR/CLOCK/CPSF3/CRLF3/CRY1/CTDSPL/CUL3/CUL4A/DBF4/DCUN1D3/DDRGK1/DLG1/DONSON/DYNC1LI1/ECD/EGFR/EIF2AK4/EIF4G1/ERCC3/ERCC6/EZH2/FBXO31/FBXO7/FBXW…	162	M-like	15h	5526	regulation of cell cycle phase transition	4.65817	NA
GO:0000724	double-strand break repair via homologous recombination	77/4590	188/18805	0.409574	1.67801	5.30904	3.74362474597438e-07	2.38904379197181e-05	1.96630773445915e-05	ABL1/ACTL6A/AP5Z1/ARID2/ATM/BRD8/C1QBP/CGAS/CHD4/CREBBP/CSNK2A1/EP400/EPC1/EPC2/ERCC4/ERCC6/FAN1/FBH1/FUS/GEN1/HDGFL2/HELB/HELQ/ING3/INIP/INO80/INTS3/KDM1A/LIG3/MAGEF1/MBTD1/MCM7/MCM9/MMS22L/MRE11/MRNIP/NABP1/NABP2/NBN/NIPBL/NSMCE2/PARP1/POGZ/POLL/PPP4R2/RAD50/RAD51B/RAD52/RBBP8/RECQL5/REV3L/RFWD3/RIF1/RMI1/RNF138/RNF169/RNF8/RPA1/RUVBL1/SAMHD1/SETD2/SFPQ/SLF1/SLF2/SMC5/SMC6/SPIDR/TOP3A/TP53BP1/T…	77	M-like	15h	5526	double-strand break repair via homologous recombination	4.62178	DNA damage / repair
GO:0035196	miRNA processing	27/4590	45/18805	0.6	2.45817	5.56488	3.92273003631328e-07	2.47805592394983e-05	2.0395693649731e-05	ADAR/AGO1/AGO2/AGO3/AGO4/DDX5/DGCR8/DICER1/DROSHA/MECP2/NCBP1/NUP155/PRKRA/PUM1/RIPK1/SMAD1/SMAD2/SMAD3/SNIP1/STAT3/TGFB1/TP53/TRUB1/TUT4/TUT7/ZC3H7A/ZC3H7B	27	M-like	15h	5526	mirna processing	4.60589	Transcription / translation
GO:0047496	vesicle transport along microtubule	29/4590	50/18805	0.58	2.37623	5.53702	4.03791311836609e-07	2.52531086422615e-05	2.07846264724318e-05	AP3B1/AP3D1/AP3M1/AP3M2/AP3S2/BICDL1/BICDL2/BLOC1S4/BORCS5/CDR2L/DTNBP1/FBXW11/FYCO1/HTT/KIF13A/KIF1B/KIF3A/KIF3B/KIF5B/MAP2/MECP2/NDE1/NDEL1/PAFAH1B1/PRKCZ/SPG11/SYBU/TRAK1/TRAK2	29	M-like	15h	5526	vesicle transport along microtubule	4.59769	NA
GO:0006401	RNA catabolic process	146/4590	415/18805	0.351807	1.44134	5.16608	4.40078249709324e-07	2.72499937988328e-05	2.24281671816424e-05	AGO1/AGO2/AGO3/AGO4/ANGEL2/APEX1/ATM/AXIN2/BTG2/C1QBP/CAPRIN1/CASC3/CELF1/CIRBP/CNOT1/CNOT10/CNOT4/CNOT6/CNOT9/CPEB3/CTIF/DCP1A/DCP1B/DCP2/DCPS/DDX49/DDX5/DHX34/DHX36/DHX9/DICER1/DIS3/DIS3L2/EDC3/EDC4/EIF4ENIF1/ELAC2/ERN1/ERN2/EXOSC6/EXOSC7/FASTKD1/FASTKD2/FTO/FUS/FXR1/GIGYF2/GSPT1/GTPBP1/HNRNPC/HNRNPD/HNRNPU/IGF2BP2/IKBKE/IREB2/LARP1/LARP1B/LARP4B/LRPPRC/MALAT1/MAPK14/MAPKAPK2/METTL14/METTL16/ML…	146	M-like	15h	5526	rna catabolic process	4.56463	NA
GO:0098876	vesicle-mediated transport to the plasma membrane	67/4590	158/18805	0.424051	1.73731	5.28853	4.67897674662209e-07	2.86885495817398e-05	2.36121736749041e-05	ANK3/ANKRD27/ANKRD50/ARFGEF2/ARHGAP44/ARHGAP8/ASAP1/ATP2C1/BBS1/BBS2/CCDC93/COMMD1/CSK/DENND1A/DENND1B/EHD4/EIPR1/ENTR1/EPG5/EPS15/EXOC1/EXOC2/EXOC4/EXOC6/GGA2/GGA3/GOLGA4/GOLPH3L/GOPC/GRIP1/GRIPAP1/HGS/INPP5F/KIF13A/LLGL2/LMTK2/LYPLAL1/MACF1/MICALL1/MTMR4/OSBPL5/PREPL/PTPN23/RAB11FIP3/RAB11FIP4/RAB12/RAB3IP/RAB8B/RABEP1/SCRIB/SPTBN1/STEAP2/STX16/STX6/STXBP5/VAMP2/VAMP5/VPS13B/VPS35L/VPS39/VPS50/…	67	M-like	15h	5526	vesicle-mediated transport to the plasma membrane	4.54229	NA
GO:0051258	protein polymerization	106/4590	282/18805	0.375887	1.53999	5.19172	4.91012684947854e-07	2.98135274918823e-05	2.45380892120082e-05	ABL1/ADD1/ADD3/AKAP9/AMBRA1/ARFGEF1/ARHGAP18/ARHGEF7/ARL2/AVIL/BAIAP2/BAIAP2L1/BAIAP2L2/BBS4/CAMSAP1/CAMSAP2/CARMIL1/CCDC57/CD2AP/CDC42EP1/CDC42EP3/CDK5RAP2/CEP192/CKAP5/CLASP1/CLASP2/CLIP1/COBL/CORO7/CYFIP1/CYFIP2/DCTN1/DIAPH1/DIAPH2/DLG1/DMTN/DNM2/DRG1/DYRK1A/EML2/FCHSD2/FER/FLII/FMN1/GIT1/GOLGA2/GRB2/HAUS6/HIP1R/HSP90AA1/JAK2/KANK1/KANK2/KIF21A/KIRREL1/LATS1/MAP1B/MAP2/MAP4/MECP2/MET/MTOR/MYAD…	106	M-like	15h	5526	protein polymerization	4.52559	NA
GO:0042147	retrograde transport, endosome to Golgi	48/4590	102/18805	0.470588	1.92798	5.33998	5.22709007667154e-07	3.13144690115056e-05	2.57734424227462e-05	ANKFY1/AP5Z1/ARFIP1/DCTN1/DENND5A/EIPR1/ERC1/EVI5/GBF1/GCC2/GOSR1/HEATR5A/HEATR5B/PIKFYVE/PLEKHA3/PREPL/PRKN/RAB29/RAB4B/RAB6A/RBSN/RHOBTB3/RIC1/RUFY1/SGSM2/SLC66A2/SNX1/SNX5/SNX6/SNX8/SPAG9/STX16/STX5/STX6/TBC1D14/TBC1D5/TMEM87A/TRAPPC10/TRIM27/UBE2O/USP7/VPS51/VPS53/VPS54/VTI1A/WASHC2A/WASHC2C/WIPF3	48	M-like	15h	5526	retrograde transport, endosome to golgi	4.50425	NA
GO:0010639	negative regulation of organelle organization	130/4590	362/18805	0.359116	1.47128	5.14489	5.2574660156829e-07	3.13144690115056e-05	2.57734424227462e-05	ADD1/ADD3/ANKRD27/ARAP1/ARFGEF1/ARHGEF18/ARHGEF2/ARHGEF7/ARPIN/ATM/ATRX/ATXN7/AVIL/BAZ1B/BBS4/BCL2L1/BCL2L2/BMERB1/BMP7/BOK/BUB3/C11orf65/CAMSAP2/CARMIL1/CCDC88C/CDK10/CDK5RAP2/CEP97/CKAP2/CLASP1/CLASP2/CLSTN3/DCP2/DMTN/DYNC1LI1/DYRK1A/EHMT2/EML2/ERCC1/ERCC4/FEZ2/FLII/FNIP1/GEN1/GNL3L/HDAC6/HIP1R/HNRNPC/HNRNPU/HUWE1/IFI6/IK/IQCJ-SCHIP1/KANK1/KANK2/KLHL22/LIF/LIMK2/MAD1L1/MAK/MAP1B/MAP2/MAP4/MCRS1…	130	M-like	15h	5526	negative regulation of organelle organization	4.50425	NA
GO:0007163	establishment or maintenance of cell polarity	89/4590	228/18805	0.390351	1.59925	5.17302	6.14150597616413e-07	3.62348852593684e-05	2.98232018107673e-05	ABL1/ABL2/AMOT/AMOTL1/AMOTL2/ANK1/ARFGEF1/ARHGAP35/ARHGEF11/CAP2/CDC42BPB/CDK5RAP2/CKAP5/CLASP1/CLASP2/CLIC4/CORO7/CRK/CYTH1/CYTH3/DCTN1/DLG1/DLG5/DOCK7/DST/FBXW11/FERMT1/FRMD4A/FRMD4B/GBF1/GPSM2/GSK3B/HDAC3/HTT/IFT80/IGF1R/INPPL1/KANK1/KIF20B/KRIT1/LLGL2/MAP1B/MAP4/MAP7/MCPH1/MPP7/MTCL1/MYH9/MYO18A/MYO9A/NDE1/NDEL1/NPHP3/NUMA1/OPHN1/PAFAH1B1/PARD3/PARD3B/PARD6B/PARVA/PATJ/PHLDB2/PKD1/PKHD1/PLEKH…	89	M-like	15h	5526	establishment or maintenance of cell polarity	4.44087	NA
GO:0010508	positive regulation of autophagy	66/4590	156/18805	0.423077	1.73332	5.22624	6.27512517030841e-07	3.66772269300082e-05	3.01872720932692e-05	ADRB2/AMBRA1/ATF6/ATG13/C9orf72/CAMKK2/CCNY/CDC37/CSNK2A1/DAPK1/DDRGK1/DELE1/DEPDC5/DEPTOR/DHRSX/FBXO7/FOXO1/FOXO3/FYCO1/GSK3B/HDAC6/HIF1A/HTT/HUWE1/LARP1/LRSAM1/MAP3K7/MID2/MTDH/NOD1/NPRL3/PIK3C2A/PIK3CB/PIP4K2A/PIP4K2B/PLK2/PRKN/RAB3GAP1/RAB3GAP2/RIPK2/RNF31/ROCK1/SESN1/SESN2/SESN3/SETD2/SH3BP4/SNX18/SPTLC2/SQSTM1/TBK1/TICAM1/TP53INP1/TPCN1/TRIM13/TRIM22/TRIM8/TSC2/UBR4/UFL1/USP20/UVRAG/VPS13D/…	66	M-like	15h	5526	positive regulation of autophagy	4.4356	NA
GO:2000781	positive regulation of double-strand break repair	45/4590	94/18805	0.478723	1.96131	5.30927	6.41546743208448e-07	3.7150308629867e-05	3.05766430242623e-05	ACTL6A/ARID1A/ARID1B/ARID2/BCL7A/BRD7/BRD8/CREBBP/EP400/EPC1/EPC2/ERCC6/FUS/HDGFL2/HELQ/ING3/KMT5B/KMT5C/MBTD1/MGMT/MRNIP/NBN/PARP1/PBRM1/PNKP/PRKDC/RIF1/RNF8/RUVBL1/SLF1/SLF2/SMARCA2/SMARCA4/SMARCB1/SMARCC1/SMARCC2/SMARCD1/SMARCE1/SPIDR/SPIRE1/TOP2B/TRRAP/VPS72/WDR48/YEATS4	45	M-like	15h	5526	positive regulation of double-strand break repair	4.43004	DNA damage / repair
GO:0031346	positive regulation of cell projection organization	129/4590	360/18805	0.358333	1.46807	5.09547	6.64461791016832e-07	3.81242572570575e-05	3.13782535786799e-05	ABI2/ABL1/ABL2/ADNP/AGRN/ANKRD27/AP2A1/ARAP1/ARHGAP35/ARHGEF7/ARMCX5-GPRASP2/ASAP1/AUTS2/AVIL/BAIAP2/BBS4/BCL11A/BMP7/BMPR1A/BMPR2/BRAF/CAMK1D/CAPRIN1/CARMIL1/CBFA2T2/CDC42EP1/CDC42EP3/CDKL3/CDKL5/CEP120/CEP135/CFLAR/COBL/CRABP2/CROCC/CUX1/CX3CL1/CYFIP1/DAB2IP/DBN1/DDX56/DHX36/DISC1/DMD/DNM3/EFNA5/ENC1/ENTR1/EP300/EPHB2/EZH2/FAM98A/FBXO38/FBXW8/FIG4/FLNA/FNBP1L/FYN/GOLGA4/GRIP1/GSK3B/HDAC6/HSP90A…	129	M-like	15h	5526	positive regulation of cell projection organization	4.4188	NA
GO:0046854	phosphatidylinositol phosphate biosynthetic process	31/4590	56/18805	0.553571	2.26795	5.39966	6.70611070959582e-07	3.8127287616193e-05	3.13807477224149e-05	ATG14/ATM/EFR3A/FIG4/INPP4A/INPP4B/IP6K1/IP6K2/ITPKB/ITPKC/PI4K2A/PI4KA/PI4KB/PIK3C2A/PIK3C2B/PIK3C3/PIK3CA/PIK3CB/PIK3R3/PIK3R4/PIKFYVE/PIP4K2A/PIP4K2B/PIP5K1A/PIP5K1C/SMG1/SYNJ1/SYNJ2/TTC7A/TTC7B/UVRAG	31	M-like	15h	5526	phosphatidylinositol phosphate biosynthetic process	4.41876	NA
GO:0006303	double-strand break repair via nonhomologous end joining	37/4590	72/18805	0.513889	2.10538	5.33987	7.01032909271569e-07	3.9497836167427e-05	3.25087807144426e-05	APLF/ATM/DCLRE1C/ERCC1/ERCC4/ERCC6/ERCC8/HELQ/HMGA2/KDM2A/KMT5B/KMT5C/LIG3/LIG4/MLH1/MRE11/MRNIP/NBN/NSD2/PNKP/POLA1/POLB/POLL/POLM/POT1/PRKDC/RIF1/RNF168/RNF8/SMARCAL1/TFIP11/TOP2B/TP53BP1/UVRAG/XRCC4/XRCC5/ZBTB7A	37	M-like	15h	5526	double-strand break repair via nonhomologous end joining	4.40343	DNA damage / repair
GO:0007015	actin filament organization	159/4590	463/18805	0.343413	1.40694	5.03802	7.58052523962218e-07	4.22467434854697e-05	3.47712749135622e-05	ABI2/ABL1/ACTN1/ADD1/ADD3/ALMS1/AMOT/ARAP1/ARFGEF1/ARFIP1/ARHGAP12/ARHGAP17/ARHGAP18/ARHGAP35/ARHGEF10/ARHGEF10L/ARHGEF18/ARHGEF2/ARHGEF5/ARPIN/ARRB1/ASAP3/AVIL/BAIAP2/BAIAP2L1/BAIAP2L2/BBS4/BIN3/BRAF/C9orf72/CALD1/CAP2/CARMIL1/CCN2/CD2AP/CD47/CDC42EP1/CDC42EP3/CFL2/CLASP1/CLASP2/CNN3/COBL/CORO7/CUL3/CX3CL1/CYFIP1/CYFIP2/DBN1/DIAPH1/DIAPH2/DLG1/DMTN/DNM2/ELMO2/ENAH/FAM171A1/FCHSD2/FER/FLII/FLNA/F…	159	M-like	15h	5526	actin filament organization	4.37421	NA
GO:0000725	recombinational repair	78/4590	194/18805	0.402062	1.64723	5.14909	7.63332589360102e-07	4.22467434854697e-05	3.47712749135622e-05	ABL1/ACTL6A/AP5Z1/ARID2/ATM/BRD8/C1QBP/CGAS/CHD4/CREBBP/CSNK2A1/EP400/EPC1/EPC2/ERCC4/ERCC6/FAN1/FBH1/FUS/GEN1/HDGFL2/HELB/HELQ/ING3/INIP/INO80/INTS3/KDM1A/LIG3/MAGEF1/MBTD1/MCM7/MCM9/MMS22L/MRE11/MRNIP/NABP1/NABP2/NBN/NIPBL/NSMCE2/PARP1/POGZ/POLL/PPP4R2/RAD50/RAD51B/RAD52/RBBP8/RECQL5/REV3L/RFWD3/RIF1/RMI1/RNF138/RNF169/RNF8/RPA1/RUVBL1/SAMHD1/SETD2/SFPQ/SLF1/SLF2/SMC5/SMC6/SPIDR/TOP3A/TP53BP1/T…	78	M-like	15h	5526	recombinational repair	4.37421	Wound repair / regeneration
GO:0050684	regulation of mRNA processing	58/4590	133/18805	0.43609	1.78664	5.17326	8.95786152868077e-07	4.91425140354119e-05	4.04468539937664e-05	ACIN1/ARGLU1/BARD1/C1QBP/CDK11B/CELF1/CELF2/CIRBP/CLNS1A/CWC22/DDX17/DDX5/DHX36/DHX9/DYRK1A/HDAC7/HNRNPU/IWS1/KAT8/KHDRBS1/METTL16/NCBP1/NCL/NSRP1/NUP98/QKI/RBFOX2/RBM10/RBM23/RBM25/RBM39/RBM4/RBM47/RBM5/RBMX/RBPMS/REST/SAFB/SAFB2/SF1/SFSWAP/SLTM/SNRNP70/SNW1/SON/SRPK1/SRPK2/SRSF4/SUPT6H/THRAP3/TRA2A/UPF1/UPF3A/UPF3B/WTAP/YTHDC1/ZBTB7A/ZFP36L1	58	M-like	15h	5526	regulation of mrna processing	4.30854	Transcription / translation
GO:0141188	nucleic acid catabolic process	153/4590	444/18805	0.344595	1.41179	4.98969	9.69392080813529e-07	5.27180702035462e-05	4.33897233425918e-05	AGO1/AGO2/AGO3/AGO4/AIFM1/ANGEL2/APAF1/APEX1/ATM/AXIN2/BAX/BTG2/C1QBP/CAPRIN1/CASC3/CELF1/CIRBP/CNOT1/CNOT10/CNOT4/CNOT6/CNOT9/CPEB3/CTIF/DCP1A/DCP1B/DCP2/DCPS/DDX49/DDX5/DHX34/DHX36/DHX9/DICER1/DIS3/DIS3L2/DNASE2/EDC3/EDC4/EIF4ENIF1/ELAC2/ERN1/ERN2/EXOG/EXOSC6/EXOSC7/FASTKD1/FASTKD2/FBH1/FTO/FUS/FXR1/GIGYF2/GSPT1/GTPBP1/HNRNPC/HNRNPD/HNRNPU/IGF2BP2/IKBKE/IREB2/LARP1/LARP1B/LARP4B/LRPPRC/MALAT1/M…	153	M-like	15h	5526	nucleic acid catabolic process	4.27804	NA
GO:0016311	dephosphorylation	69/4590	167/18805	0.413174	1.69275	5.10969	1.01025464176534e-06	5.44666597379349e-05	4.48289037952135e-05	BMP2/BTRC/CDC14B/CTDP1/CTTNBP2NL/DAPP1/DUSP10/DUSP12/DUSP16/DUSP18/DUSP8/FBXW11/FIG4/INPP4B/INPP5B/INPP5D/INPP5F/INPPL1/IQGAP1/MEF2C/MTM1/MTMR1/MTMR12/MTMR2/MTMR3/MTMR4/MTMR9/PDP1/PLPP1/PPM1B/PPM1D/PPM1G/PPP1R12A/PPP2R3A/PPP3CA/PPP3CB/PPP3CC/PPP5C/PTPN1/PTPN11/PTPN12/PTPN13/PTPN14/PTPN2/PTPN21/PTPN22/PTPN3/PTPN4/PTPN6/PTPN9/PTPRE/PTPRJ/PTPRK/PTPRM/PTPRU/ROCK1/SACM1L/SGPP1/SGPP2/SMG5/SMG6/SMG7/SRC…	69	M-like	15h	5526	dephosphorylation	4.26387	NA
GO:0030518	nuclear receptor-mediated steroid hormone signaling pathway	53/4590	119/18805	0.445378	1.82469	5.1282	1.18779308980015e-06	6.29530337594078e-05	5.18136325523883e-05	CALCOCO1/CARM1/CLOCK/CNOT1/CNOT9/CRY1/CRY2/DAXX/DDRGK1/DDX17/DDX5/DDX54/DNAAF4/EP300/ESR2/FOXP1/HDAC6/JAK2/KANK2/KDM1A/KDM3A/KDM4C/KMT2D/LATS1/LBH/MED1/NCOA1/NCOR1/NCOR2/NEDD4/PAK1/PARP1/PIAS2/PKN1/PLPP1/PMEPA1/PPARGC1B/PRMT2/RBFOX2/SAFB/SAFB2/SMARCA4/SRC/STRN3/TRERF1/TRIP4/UBA5/UBE3A/UBR5/UFL1/UFSP2/VPS18/ZBTB7A	53	M-like	15h	5526	nuclear receptor-mediated steroid hormone signaling pathway	4.20098	NA
GO:0046822	regulation of nucleocytoplasmic transport	53/4590	119/18805	0.445378	1.82469	5.1282	1.18779308980015e-06	6.29530337594078e-05	5.18136325523883e-05	BARD1/CDKN2A/CPSF6/CTDSPL2/DHX9/ECT2/EFCAB7/EP300/FERMT1/FLNA/GAS6/GSK3B/HDAC3/HSP90AA1/IPO5/IWS1/JAK2/KHDRBS1/MAPK14/MDFIC/MDM2/MX2/NEAT1/NEDD4/NF1/NRDE2/NSUN2/NUP153/NUP214/NUP54/PIK3R2/PKIG/PPP1R12A/PSEN1/PTPN11/PTPN14/RANGAP1/RBM10/RBM4/SETD2/SMAD3/SP100/SUFU/SUPT6H/TGFB1/TPR/TRIM28/UBR5/WNK1/XPO1/XPO4/ZC3H12A/ZPR1	53	M-like	15h	5526	regulation of nucleocytoplasmic transport	4.20098	NA
[truncated: 7,286 more rows]
