# Supplementary material for: Colonic epithelial regeneration shapes susceptibility to Clostridioides difficile infection
Source: bioRxiv. 2026 May 27:2026.05.21.727036. Preprint. [Version 2] doi: 10.64898/2026.05.21.727036 (PMC13228475; doi:10.64898/2026.05.21.727036)
Supplement: Supplement 9 [file media-9.csv]

Table S3. Differentially expressed genes associated with cluster-, timepoint-, and replicate-specific transcriptional programs in response to CDI related to Figure 5C.
gene	p_val	log2FC	pct.1	pct.2	padj	cluster_state_fig3	timepoint	replicate	n_mock	n_cdi	comparison	direction
FABP1	2.3401240906987057e-94	-0.411647188	0.973	0.992	8.565088184366333e-90	Reg Prog	4h	1	3428	2472	CDI_vs_Mock__Reg Prog__4h__rep1	down_in_CDI
TMSB4X	7.678943087373653e-55	-0.387609702	0.9	0.943	2.8105699594096306e-50	Reg Prog	4h	1	3428	2472	CDI_vs_Mock__Reg Prog__4h__rep1	down_in_CDI
TPT1	4.3889217923587767e-48	-0.542593839	0.646	0.753	1.606389265221236e-43	Reg Prog	4h	1	3428	2472	CDI_vs_Mock__Reg Prog__4h__rep1	down_in_CDI
FTH1	1.525433493402448e-39	-0.302011192	0.935	0.958	5.5832391292023e-35	Reg Prog	4h	1	3428	2472	CDI_vs_Mock__Reg Prog__4h__rep1	down_in_CDI
S100A10	4.9245987473821065e-39	-0.406109774	0.771	0.845	1.8024523875293249e-34	Reg Prog	4h	1	3428	2472	CDI_vs_Mock__Reg Prog__4h__rep1	down_in_CDI
MALAT1	1.5185230716252294e-37	1.0924419554351923	0.295	0.16	5.557946294455502e-33	Reg Prog	4h	1	3428	2472	CDI_vs_Mock__Reg Prog__4h__rep1	up_in_CDI
IGFBP3	2.336257893778933e-37	0.7057913751226845	0.455	0.289	8.550937517020273e-33	Reg Prog	4h	1	3428	2472	CDI_vs_Mock__Reg Prog__4h__rep1	up_in_CDI
TSPAN8	4.640826879309449e-32	0.3675515829044853	0.885	0.814	1.6985890460960515e-27	Reg Prog	4h	1	3428	2472	CDI_vs_Mock__Reg Prog__4h__rep1	up_in_CDI
EPCAM	2.9148806865018722e-30	0.5049534109857241	0.642	0.499	1.0668754800665502e-25	Reg Prog	4h	1	3428	2472	CDI_vs_Mock__Reg Prog__4h__rep1	up_in_CDI
HLA-A	2.709811180187737e-29	0.6201821633489386	0.461	0.32	9.918179900605136e-25	Reg Prog	4h	1	3428	2472	CDI_vs_Mock__Reg Prog__4h__rep1	up_in_CDI
LGALS3	5.060773209180141e-29	-0.34088302	0.792	0.853	1.8522936022920236e-24	Reg Prog	4h	1	3428	2472	CDI_vs_Mock__Reg Prog__4h__rep1	down_in_CDI
CYP1A1	1.0443686342177218e-28	4.621562363951843	0.039	0.001	3.822493638100284e-24	Reg Prog	4h	1	3428	2472	CDI_vs_Mock__Reg Prog__4h__rep1	up_in_CDI
HSP90B1	9.657494109858591e-27	0.8231724402363132	0.28	0.165	3.534739419149343e-22	Reg Prog	4h	1	3428	2472	CDI_vs_Mock__Reg Prog__4h__rep1	up_in_CDI
TMSB10	2.919634124089303e-23	-0.276910733	0.868	0.899	1.0686152857579258e-18	Reg Prog	4h	1	3428	2472	CDI_vs_Mock__Reg Prog__4h__rep1	down_in_CDI
MT-CO1	4.9809048972093855e-23	1.200184361599196	0.15	0.07	1.8230610014276072e-18	Reg Prog	4h	1	3428	2472	CDI_vs_Mock__Reg Prog__4h__rep1	up_in_CDI
IFI27	9.48387124100291e-22	-0.285187403	0.802	0.838	3.471191712919475e-17	Reg Prog	4h	1	3428	2472	CDI_vs_Mock__Reg Prog__4h__rep1	down_in_CDI
MUC13	3.3279908881658542e-21	0.896455099	0.218	0.126	1.2180779449775842e-16	Reg Prog	4h	1	3428	2472	CDI_vs_Mock__Reg Prog__4h__rep1	up_in_CDI
HSPA5	6.078714188444093e-21	0.970911169	0.171	0.089	2.2248701801124225e-16	Reg Prog	4h	1	3428	2472	CDI_vs_Mock__Reg Prog__4h__rep1	up_in_CDI
HLA-B	1.5860896444801615e-20	0.5490929673933986	0.377	0.259	5.805246707761839e-16	Reg Prog	4h	1	3428	2472	CDI_vs_Mock__Reg Prog__4h__rep1	up_in_CDI
CEACAM5	2.943352171841583e-20	0.6862460617932582	0.314	0.21	1.0772963284157378e-15	Reg Prog	4h	1	3428	2472	CDI_vs_Mock__Reg Prog__4h__rep1	up_in_CDI
ATP1B1	6.379490564126747e-19	0.7633921429681734	0.224	0.135	2.3349573413760307e-14	Reg Prog	4h	1	3428	2472	CDI_vs_Mock__Reg Prog__4h__rep1	up_in_CDI
CTSD	4.1349265759969056e-18	0.868562606	0.173	0.096	1.5134244760806273e-13	Reg Prog	4h	1	3428	2472	CDI_vs_Mock__Reg Prog__4h__rep1	up_in_CDI
TFF3	6.818231902473566e-18	-0.143867992	0.985	0.989	2.4955410586243496e-13	Reg Prog	4h	1	3428	2472	CDI_vs_Mock__Reg Prog__4h__rep1	down_in_CDI
MT-CO3	8.122064364009967e-18	1.208830399611225	0.113	0.052	2.972756777871288e-13	Reg Prog	4h	1	3428	2472	CDI_vs_Mock__Reg Prog__4h__rep1	up_in_CDI
MYL6	8.342887630593511e-18	-0.380480918	0.578	0.649	3.053580301673531e-13	Reg Prog	4h	1	3428	2472	CDI_vs_Mock__Reg Prog__4h__rep1	down_in_CDI
HLA-C	9.200438699975044e-16	0.5551205934908792	0.314	0.219	3.3674525685778656e-11	Reg Prog	4h	1	3428	2472	CDI_vs_Mock__Reg Prog__4h__rep1	up_in_CDI
SPINT2	1.4543759045231572e-15	0.44938664250882354	0.383	0.282	5.3231612481452074e-11	Reg Prog	4h	1	3428	2472	CDI_vs_Mock__Reg Prog__4h__rep1	up_in_CDI
CDH17	1.654025184226127e-15	0.814969028	0.133	0.07	6.053897576786047e-11	Reg Prog	4h	1	3428	2472	CDI_vs_Mock__Reg Prog__4h__rep1	up_in_CDI
CEACAM6	1.701180720438372e-15	0.7551657645721854	0.182	0.109	6.226491554876485e-11	Reg Prog	4h	1	3428	2472	CDI_vs_Mock__Reg Prog__4h__rep1	up_in_CDI
MT-CO2	1.7248776244995616e-15	1.2037804927678897	0.131	0.07	6.313224593430845e-11	Reg Prog	4h	1	3428	2472	CDI_vs_Mock__Reg Prog__4h__rep1	up_in_CDI
CYP1B1	2.2082970878792233e-15	11.415443440467659	0.018	0	8.082588171346745e-11	Reg Prog	4h	1	3428	2472	CDI_vs_Mock__Reg Prog__4h__rep1	up_in_CDI
CXCL1	2.0231727705549107e-14	1.636063510665528	0.047	0.014	7.405014657508029e-10	Reg Prog	4h	1	3428	2472	CDI_vs_Mock__Reg Prog__4h__rep1	up_in_CDI
TMBIM6	8.512417672390956e-14	0.5602376356522472	0.267	0.182	3.1156299922718136e-9	Reg Prog	4h	1	3428	2472	CDI_vs_Mock__Reg Prog__4h__rep1	up_in_CDI
ANPEP	1.4650023622365056e-13	1.3432402927777038	0.058	0.021	5.362055146021834e-9	Reg Prog	4h	1	3428	2472	CDI_vs_Mock__Reg Prog__4h__rep1	up_in_CDI
TFF2	4.364906466203201e-13	-0.180963888	0.901	0.929	1.5975994156950336e-8	Reg Prog	4h	1	3428	2472	CDI_vs_Mock__Reg Prog__4h__rep1	down_in_CDI
CXCL8	5.37010506656351e-13	1.5655072013389193	0.056	0.021	1.96551215541291e-8	Reg Prog	4h	1	3428	2472	CDI_vs_Mock__Reg Prog__4h__rep1	up_in_CDI
GDF15	9.27783841213324e-13	0.8190484962435216	0.126	0.071	3.395781637224887e-8	Reg Prog	4h	1	3428	2472	CDI_vs_Mock__Reg Prog__4h__rep1	up_in_CDI
PIGR	3.672625330276408e-12	0.5693617264612492	0.207	0.137	1.344217597134468e-7	Reg Prog	4h	1	3428	2472	CDI_vs_Mock__Reg Prog__4h__rep1	up_in_CDI
MT-ATP6	9.95214328811008e-12	1.291416203464976	0.085	0.043	3.6425839648811704e-7	Reg Prog	4h	1	3428	2472	CDI_vs_Mock__Reg Prog__4h__rep1	up_in_CDI
TSPAN1	1.069240069304628e-11	0.4131548226337056	0.359	0.275	3.913525577661869e-7	Reg Prog	4h	1	3428	2472	CDI_vs_Mock__Reg Prog__4h__rep1	up_in_CDI
ITM2C	1.4568232343797877e-11	0.610127519	0.176	0.113	5.332118720153461e-7	Reg Prog	4h	1	3428	2472	CDI_vs_Mock__Reg Prog__4h__rep1	up_in_CDI
KLK10	1.4935854183855958e-11	0.7932948443044969	0.134	0.08	5.466671989833119e-7	Reg Prog	4h	1	3428	2472	CDI_vs_Mock__Reg Prog__4h__rep1	up_in_CDI
MYL12B	1.686945489586006e-11	-0.348391506	0.494	0.548	6.17438918643374e-7	Reg Prog	4h	1	3428	2472	CDI_vs_Mock__Reg Prog__4h__rep1	down_in_CDI
S100A11	2.3102023201872108e-11	-0.323917199	0.499	0.56	8.455571512117211e-7	Reg Prog	4h	1	3428	2472	CDI_vs_Mock__Reg Prog__4h__rep1	down_in_CDI
P4HB	2.839130282601366e-11	0.80753695	0.116	0.066	1.0391500747349261e-6	Reg Prog	4h	1	3428	2472	CDI_vs_Mock__Reg Prog__4h__rep1	up_in_CDI
ALDH1A3	8.495308299810722e-11	1.4577078408090818	0.05	0.02	3.109367790813722e-6	Reg Prog	4h	1	3428	2472	CDI_vs_Mock__Reg Prog__4h__rep1	up_in_CDI
SCARB2	8.595851963869958e-11	0.9982916107796883	0.075	0.036	3.1461677772960435e-6	Reg Prog	4h	1	3428	2472	CDI_vs_Mock__Reg Prog__4h__rep1	up_in_CDI
ITGB1	1.045788141998626e-10	0.6684445691493659	0.16	0.103	3.82768917852917e-6	Reg Prog	4h	1	3428	2472	CDI_vs_Mock__Reg Prog__4h__rep1	up_in_CDI
MUC1	1.0965070604404699e-10	0.7772666112718554	0.106	0.06	4.013325491918164e-6	Reg Prog	4h	1	3428	2472	CDI_vs_Mock__Reg Prog__4h__rep1	up_in_CDI
DYNLL1	1.7467527554645772e-10	-0.307008549	0.481	0.539	6.393289760275899e-6	Reg Prog	4h	1	3428	2472	CDI_vs_Mock__Reg Prog__4h__rep1	down_in_CDI
TM4SF4	1.8856646787705496e-10	0.6088967148288025	0.161	0.104	6.901721290768089e-6	Reg Prog	4h	1	3428	2472	CDI_vs_Mock__Reg Prog__4h__rep1	up_in_CDI
LRP10	1.8935869559442244e-10	1.074327078248436	0.062	0.028	6.930717617451456e-6	Reg Prog	4h	1	3428	2472	CDI_vs_Mock__Reg Prog__4h__rep1	up_in_CDI
CYSTM1	1.9572664536046326e-10	-0.387561516	0.453	0.504	7.163790946838316e-6	Reg Prog	4h	1	3428	2472	CDI_vs_Mock__Reg Prog__4h__rep1	down_in_CDI
CXCL3	2.2433565663765753e-10	1.5551536033254285	0.037	0.012	8.210909368594904e-6	Reg Prog	4h	1	3428	2472	CDI_vs_Mock__Reg Prog__4h__rep1	up_in_CDI
GPRC5A	2.2591902849491316e-10	0.6337100903778135	0.127	0.076	8.268862361942317e-6	Reg Prog	4h	1	3428	2472	CDI_vs_Mock__Reg Prog__4h__rep1	up_in_CDI
FTL	2.474687141526461e-10	-0.422667273	0.306	0.373	9.057602406701e-6	Reg Prog	4h	1	3428	2472	CDI_vs_Mock__Reg Prog__4h__rep1	down_in_CDI
AOC1	3.38786324635824e-10	1.1412215481010044	0.055	0.024	1.2399918267995794e-5	Reg Prog	4h	1	3428	2472	CDI_vs_Mock__Reg Prog__4h__rep1	up_in_CDI
CSTB	4.0812796713015045e-10	-0.354957711	0.432	0.492	1.4937891724930636e-5	Reg Prog	4h	1	3428	2472	CDI_vs_Mock__Reg Prog__4h__rep1	down_in_CDI
PSAP	6.341377599306553e-10	0.9988853000200253	0.075	0.038	2.3210076151221914e-5	Reg Prog	4h	1	3428	2472	CDI_vs_Mock__Reg Prog__4h__rep1	up_in_CDI
CALR	7.410683129855812e-10	0.5846227333881284	0.149	0.096	2.7123841323585256e-5	Reg Prog	4h	1	3428	2472	CDI_vs_Mock__Reg Prog__4h__rep1	up_in_CDI
HLA-G	8.21495203084149e-10	0.6351662274245515	0.14	0.088	3.0067545928082938e-5	Reg Prog	4h	1	3428	2472	CDI_vs_Mock__Reg Prog__4h__rep1	up_in_CDI
CLDN7	1.0606884368612525e-9	0.49007552713488955	0.194	0.134	3.88222574775587e-5	Reg Prog	4h	1	3428	2472	CDI_vs_Mock__Reg Prog__4h__rep1	up_in_CDI
RPS6	1.422869867132045e-9	-0.449488691	0.3	0.364	5.207846000689998e-5	Reg Prog	4h	1	3428	2472	CDI_vs_Mock__Reg Prog__4h__rep1	down_in_CDI
MT-ND3	1.5538950543470031e-9	1.2877402351565008	0.043	0.017	5.687411288415466e-5	Reg Prog	4h	1	3428	2472	CDI_vs_Mock__Reg Prog__4h__rep1	up_in_CDI
ERO1A	1.6353515300922362e-9	0.5443037361191192	0.183	0.126	5.9855501352905936e-5	Reg Prog	4h	1	3428	2472	CDI_vs_Mock__Reg Prog__4h__rep1	up_in_CDI
SH3BGRL3	1.7946031683969375e-9	-0.517208744	0.22	0.281	6.568427056649631e-5	Reg Prog	4h	1	3428	2472	CDI_vs_Mock__Reg Prog__4h__rep1	down_in_CDI
CES2	2.167424731472714e-9	1.0468995257520977	0.057	0.026	7.932991259663281e-5	Reg Prog	4h	1	3428	2472	CDI_vs_Mock__Reg Prog__4h__rep1	up_in_CDI
VNN1	2.2329467869841522e-9	1.5156233715352783	0.04	0.015	8.172808535040696e-5	Reg Prog	4h	1	3428	2472	CDI_vs_Mock__Reg Prog__4h__rep1	up_in_CDI
CTSS	2.864019342102388e-9	0.8602760341176845	0.07	0.036	1.0482597194028951e-4	Reg Prog	4h	1	3428	2472	CDI_vs_Mock__Reg Prog__4h__rep1	up_in_CDI
HSD17B2	3.261668005593372e-9	0.7473240223641768	0.108	0.065	1.19380310672723e-4	Reg Prog	4h	1	3428	2472	CDI_vs_Mock__Reg Prog__4h__rep1	up_in_CDI
TFF1	3.831113117816792e-9	-0.147955415	0.875	0.898	1.402225712252124e-4	Reg Prog	4h	1	3428	2472	CDI_vs_Mock__Reg Prog__4h__rep1	down_in_CDI
MIF	4.317734908001777e-9	-0.34028865	0.404	0.459	1.5803341536777305e-4	Reg Prog	4h	1	3428	2472	CDI_vs_Mock__Reg Prog__4h__rep1	down_in_CDI
CD63	4.582324233762163e-9	0.3073039820196577	0.38	0.303	1.6771764927992896e-4	Reg Prog	4h	1	3428	2472	CDI_vs_Mock__Reg Prog__4h__rep1	up_in_CDI
COL17A1	6.6252282974068506e-9	0.8377821558747038	0.085	0.048	2.4248998091338814e-4	Reg Prog	4h	1	3428	2472	CDI_vs_Mock__Reg Prog__4h__rep1	up_in_CDI
GSN	7.508373026944298e-9	0.7297292129769846	0.103	0.062	2.7481396115918826e-4	Reg Prog	4h	1	3428	2472	CDI_vs_Mock__Reg Prog__4h__rep1	up_in_CDI
TMEM59	7.901616593755353e-9	0.43950394649042845	0.25	0.186	2.8920706894803964e-4	Reg Prog	4h	1	3428	2472	CDI_vs_Mock__Reg Prog__4h__rep1	up_in_CDI
GCNT3	1.1594728762558194e-8	0.57060507	0.15	0.101	4.2437866743839247e-4	Reg Prog	4h	1	3428	2472	CDI_vs_Mock__Reg Prog__4h__rep1	up_in_CDI
EMP1	1.2816357084132133e-8	0.8892935424510793	0.061	0.03	4.690914856363202e-4	Reg Prog	4h	1	3428	2472	CDI_vs_Mock__Reg Prog__4h__rep1	up_in_CDI
RBM47	1.6168715909330694e-8	0.9251614202401275	0.052	0.024	5.917911709974128e-4	Reg Prog	4h	1	3428	2472	CDI_vs_Mock__Reg Prog__4h__rep1	up_in_CDI
SAT1	2.0239640011321187e-8	-0.437731096	0.267	0.328	7.407910640543667e-4	Reg Prog	4h	1	3428	2472	CDI_vs_Mock__Reg Prog__4h__rep1	down_in_CDI
PHGR1	2.2197280140235102e-8	-0.145639189	0.855	0.879	8.12442650412745e-4	Reg Prog	4h	1	3428	2472	CDI_vs_Mock__Reg Prog__4h__rep1	down_in_CDI
CDH1	3.152818443013579e-8	0.6841968290018692	0.08	0.045	0.001153963	Reg Prog	4h	1	3428	2472	CDI_vs_Mock__Reg Prog__4h__rep1	up_in_CDI
EIF1	3.229557456606952e-8	-0.354038897	0.363	0.421	0.00118205	Reg Prog	4h	1	3428	2472	CDI_vs_Mock__Reg Prog__4h__rep1	down_in_CDI
RPL11	3.644439113874446e-8	-0.436991798	0.265	0.322	0.001333901	Reg Prog	4h	1	3428	2472	CDI_vs_Mock__Reg Prog__4h__rep1	down_in_CDI
MTUS1	3.7435611908849766e-8	1.3750693881385045	0.038	0.015	0.001370181	Reg Prog	4h	1	3428	2472	CDI_vs_Mock__Reg Prog__4h__rep1	up_in_CDI
DDX5	4.559517918721152e-8	0.7266374805949989	0.079	0.045	0.001668829	Reg Prog	4h	1	3428	2472	CDI_vs_Mock__Reg Prog__4h__rep1	up_in_CDI
F11R	5.011291478104233e-8	0.8366447020687338	0.067	0.036	0.001834183	Reg Prog	4h	1	3428	2472	CDI_vs_Mock__Reg Prog__4h__rep1	up_in_CDI
RPL12	5.499032781486387e-8	-0.533095263	0.157	0.21	0.002012701	Reg Prog	4h	1	3428	2472	CDI_vs_Mock__Reg Prog__4h__rep1	down_in_CDI
ATP2A2	7.470849139436287e-8	1.1432971521299824	0.044	0.02	0.002734405	Reg Prog	4h	1	3428	2472	CDI_vs_Mock__Reg Prog__4h__rep1	up_in_CDI
PAM	9.035408029209619e-8	1.0581468907820732	0.05	0.024	0.00330705	Reg Prog	4h	1	3428	2472	CDI_vs_Mock__Reg Prog__4h__rep1	up_in_CDI
HSP90AA1	1.367691519793735e-7	0.3248595109548962	0.275	0.213	0.005005888	Reg Prog	4h	1	3428	2472	CDI_vs_Mock__Reg Prog__4h__rep1	up_in_CDI
LGR4	2.014740034519931e-7	1.046792576721546	0.038	0.017	0.00737415	Reg Prog	4h	1	3428	2472	CDI_vs_Mock__Reg Prog__4h__rep1	up_in_CDI
APP	2.2500622723984442e-7	0.7349180937486648	0.071	0.04	0.008235453	Reg Prog	4h	1	3428	2472	CDI_vs_Mock__Reg Prog__4h__rep1	up_in_CDI
PRSS8	2.5550711624420776e-7	0.7777387273101334	0.066	0.036	0.009351816	Reg Prog	4h	1	3428	2472	CDI_vs_Mock__Reg Prog__4h__rep1	up_in_CDI
CLDN4	2.8731207248469766e-7	0.6158797761558359	0.106	0.068	0.010515909165012419	Reg Prog	4h	1	3428	2472	CDI_vs_Mock__Reg Prog__4h__rep1	up_in_CDI
LGALS3BP	2.972303040450491e-7	0.6339365013176643	0.094	0.059	0.010878926358352841	Reg Prog	4h	1	3428	2472	CDI_vs_Mock__Reg Prog__4h__rep1	up_in_CDI
DSG2	3.092685269858698e-7	0.5360190916694625	0.114	0.074	0.011319537356209821	Reg Prog	4h	1	3428	2472	CDI_vs_Mock__Reg Prog__4h__rep1	up_in_CDI
CXADR	3.5857793307707787e-7	0.8215474377357623	0.053	0.027	0.013124310928554128	Reg Prog	4h	1	3428	2472	CDI_vs_Mock__Reg Prog__4h__rep1	up_in_CDI
MT-ND1	4.5724368236915215e-7	1.074836818030668	0.037	0.016	0.016735576018393337	Reg Prog	4h	1	3428	2472	CDI_vs_Mock__Reg Prog__4h__rep1	up_in_CDI
ZNF292	4.91080693732434e-7	1.843367784265829	0.019	0.005	0.017974044	Reg Prog	4h	1	3428	2472	CDI_vs_Mock__Reg Prog__4h__rep1	up_in_CDI
ITM2B	4.964405280736161e-7	0.30776669759576336	0.24	0.183	0.018170219768022425	Reg Prog	4h	1	3428	2472	CDI_vs_Mock__Reg Prog__4h__rep1	up_in_CDI
CDHR5	6.242585905648762e-7	0.9154859833561646	0.053	0.028	0.022848488673265034	Reg Prog	4h	1	3428	2472	CDI_vs_Mock__Reg Prog__4h__rep1	up_in_CDI
MT-ND4	6.491885006325429e-7	0.9153173004470447	0.067	0.038	0.023760948	Reg Prog	4h	1	3428	2472	CDI_vs_Mock__Reg Prog__4h__rep1	up_in_CDI
SERINC3	6.95787308745353e-7	1.794866316	0.019	0.006	0.025466511287388666	Reg Prog	4h	1	3428	2472	CDI_vs_Mock__Reg Prog__4h__rep1	up_in_CDI
ST14	7.668723204681441e-7	0.7063419600090334	0.057	0.031	0.028068293801454543	Reg Prog	4h	1	3428	2472	CDI_vs_Mock__Reg Prog__4h__rep1	up_in_CDI
PPP1CB	8.113178238658001e-7	0.7577504846447799	0.06	0.033	0.029695044	Reg Prog	4h	1	3428	2472	CDI_vs_Mock__Reg Prog__4h__rep1	up_in_CDI
CTNNA1	8.394005367703104e-7	0.5145109402848318	0.094	0.06	0.030722899046330132	Reg Prog	4h	1	3428	2472	CDI_vs_Mock__Reg Prog__4h__rep1	up_in_CDI
ST13	8.687011030273826e-7	1.0418860974824833	0.045	0.022	0.031795329	Reg Prog	4h	1	3428	2472	CDI_vs_Mock__Reg Prog__4h__rep1	up_in_CDI
TM9SF3	9.923069732033982e-7	0.4256388092258041	0.112	0.074	0.036319428	Reg Prog	4h	1	3428	2472	CDI_vs_Mock__Reg Prog__4h__rep1	up_in_CDI
ERBB3	1.099668392781516e-6	0.9982866105396637	0.037	0.017	0.040248963	Reg Prog	4h	1	3428	2472	CDI_vs_Mock__Reg Prog__4h__rep1	up_in_CDI
ARL5B	1.2631945171409418e-6	2.679309257502637	0.012	0.002	0.046234183	Reg Prog	4h	1	3428	2472	CDI_vs_Mock__Reg Prog__4h__rep1	up_in_CDI
TMPRSS2	1.316576680482528e-6	0.7733382841514671	0.063	0.036	0.048188023082341006	Reg Prog	4h	1	3428	2472	CDI_vs_Mock__Reg Prog__4h__rep1	up_in_CDI
MT-ATP6	1.3671823787480038e-18	-1.632021589	0.243	0.613	5.0040242244555686e-14	Reg Prog	4h	2	212	280	CDI_vs_Mock__Reg Prog__4h__rep2	down_in_CDI
MT-CO2	1.67191919590502e-18	-1.307030276	0.375	0.736	6.119391448931963e-14	Reg Prog	4h	2	212	280	CDI_vs_Mock__Reg Prog__4h__rep2	down_in_CDI
MT-CO3	4.9214740016622805e-15	-1.149294589	0.329	0.646	1.8013086993484112e-10	Reg Prog	4h	2	212	280	CDI_vs_Mock__Reg Prog__4h__rep2	down_in_CDI
MT-CO1	1.1769183601765062e-11	-0.923832384	0.446	0.708	4.3076388900820304e-7	Reg Prog	4h	2	212	280	CDI_vs_Mock__Reg Prog__4h__rep2	down_in_CDI
MALAT1	1.248831961147783e-11	-1.002876275	0.289	0.613	4.5708498609970006e-7	Reg Prog	4h	2	212	280	CDI_vs_Mock__Reg Prog__4h__rep2	down_in_CDI
MT-ND4	3.4222003442834074e-11	-0.858083689	0.311	0.575	1.25255954801117e-6	Reg Prog	4h	2	212	280	CDI_vs_Mock__Reg Prog__4h__rep2	down_in_CDI
MT-CYB	2.3731181194388808e-8	-0.85592447	0.214	0.448	8.685849628958248e-4	Reg Prog	4h	2	212	280	CDI_vs_Mock__Reg Prog__4h__rep2	down_in_CDI
CCL20	3.581901567771601e-74	4.691174523846399	0.687	0.059	1.3110117928200837e-69	Reg Prog	15h	1	354	566	CDI_vs_Mock__Reg Prog__15h__rep1	up_in_CDI
FABP1	1.773288592182733e-49	-1.637881449	0.829	0.915	6.49041357624802e-45	Reg Prog	15h	1	354	566	CDI_vs_Mock__Reg Prog__15h__rep1	down_in_CDI
CXCL8	2.423380098161552e-38	2.6779813293085724	0.537	0.113	8.869813497281097e-34	Reg Prog	15h	1	354	566	CDI_vs_Mock__Reg Prog__15h__rep1	up_in_CDI
SAT1	5.29724285495818e-37	1.6509096706112274	0.767	0.455	1.9388438573432435e-32	Reg Prog	15h	1	354	566	CDI_vs_Mock__Reg Prog__15h__rep1	up_in_CDI
SDC4	1.1092204484164487e-21	2.7430748983087394	0.334	0.062	4.059857763249044e-17	Reg Prog	15h	1	354	566	CDI_vs_Mock__Reg Prog__15h__rep1	up_in_CDI
S100A10	5.14914616651409e-21	-0.937459638	0.707	0.853	1.884638988405822e-16	Reg Prog	15h	1	354	566	CDI_vs_Mock__Reg Prog__15h__rep1	down_in_CDI
MALAT1	6.834638936270049e-17	1.2285585937183052	0.572	0.322	2.5015461970642005e-12	Reg Prog	15h	1	354	566	CDI_vs_Mock__Reg Prog__15h__rep1	up_in_CDI
LINC01559	2.838760332282029e-16	-2.683584606	0.034	0.198	1.0390146692185453e-11	Reg Prog	15h	1	354	566	CDI_vs_Mock__Reg Prog__15h__rep1	down_in_CDI
AREG	3.3410592273656594e-16	1.8364483153392368	0.399	0.158	1.222861087808105e-11	Reg Prog	15h	1	354	566	CDI_vs_Mock__Reg Prog__15h__rep1	up_in_CDI
SRI	7.182717661943752e-16	-1.278859429	0.292	0.523	2.6289464914480325e-11	Reg Prog	15h	1	354	566	CDI_vs_Mock__Reg Prog__15h__rep1	down_in_CDI
KRT19	4.04608039137278e-15	-1.083368492	0.47	0.658	1.4809058840463513e-10	Reg Prog	15h	1	354	566	CDI_vs_Mock__Reg Prog__15h__rep1	down_in_CDI
GDF15	9.327370657665787e-15	1.6214593835939288	0.376	0.147	3.4139109344122545e-10	Reg Prog	15h	1	354	566	CDI_vs_Mock__Reg Prog__15h__rep1	up_in_CDI
FABP2	1.3471769241730294e-14	-2.087870498	0.049	0.215	4.930802260165705e-10	Reg Prog	15h	1	354	566	CDI_vs_Mock__Reg Prog__15h__rep1	down_in_CDI
ANKRD37	1.885987506146878e-14	2.8243361926488397	0.253	0.059	6.902902871248188e-10	Reg Prog	15h	1	354	566	CDI_vs_Mock__Reg Prog__15h__rep1	up_in_CDI
SERPINB6	1.8097770310258975e-13	-2.118446757	0.069	0.234	6.6239649112578875e-9	Reg Prog	15h	1	354	566	CDI_vs_Mock__Reg Prog__15h__rep1	down_in_CDI
RPS27L	1.1410960098755809e-12	-1.150342724	0.274	0.48	4.176525505745613e-8	Reg Prog	15h	1	354	566	CDI_vs_Mock__Reg Prog__15h__rep1	down_in_CDI
CEACAM5	3.0622765541918054e-12	1.2220665200352148	0.481	0.257	1.1208238415997427e-7	Reg Prog	15h	1	354	566	CDI_vs_Mock__Reg Prog__15h__rep1	up_in_CDI
KRCC1	1.186856932394987e-11	-5.69381823	0.002	0.085	4.3440150582588924e-7	Reg Prog	15h	1	354	566	CDI_vs_Mock__Reg Prog__15h__rep1	down_in_CDI
NEAT1	5.9921374329666865e-11	2.507651975231169	0.193	0.042	2.193182221840137e-6	Reg Prog	15h	1	354	566	CDI_vs_Mock__Reg Prog__15h__rep1	up_in_CDI
CXCL1	9.578306352171673e-11	2.2214284253901706	0.247	0.085	3.505755907958354e-6	Reg Prog	15h	1	354	566	CDI_vs_Mock__Reg Prog__15h__rep1	up_in_CDI
TDP2	2.0008372374749906e-10	-3.094313418	0.023	0.127	7.323264372882213e-6	Reg Prog	15h	1	354	566	CDI_vs_Mock__Reg Prog__15h__rep1	down_in_CDI
HSPA5	4.5818007944220084e-10	1.698123778060654	0.299	0.127	1.6769849087663994e-5	Reg Prog	15h	1	354	566	CDI_vs_Mock__Reg Prog__15h__rep1	up_in_CDI
BTNL3	5.313300006659034e-10	-2.574052004	0.012	0.102	1.944720935437273e-5	Reg Prog	15h	1	354	566	CDI_vs_Mock__Reg Prog__15h__rep1	down_in_CDI
ISG15	1.6880485997795679e-9	1.0159907684919411	0.383	0.198	6.178426680053196e-5	Reg Prog	15h	1	354	566	CDI_vs_Mock__Reg Prog__15h__rep1	up_in_CDI
BIRC3	2.072904603744799e-9	1.2743411594345204	0.337	0.164	7.587038140166338e-5	Reg Prog	15h	1	354	566	CDI_vs_Mock__Reg Prog__15h__rep1	up_in_CDI
PHGR1	2.0732426910765656e-9	-0.619728342	0.728	0.785	7.588275573609338e-5	Reg Prog	15h	1	354	566	CDI_vs_Mock__Reg Prog__15h__rep1	down_in_CDI
SOD2	3.3754458371820228e-9	2.370713661713154	0.193	0.056	1.235446930866992e-4	Reg Prog	15h	1	354	566	CDI_vs_Mock__Reg Prog__15h__rep1	up_in_CDI
DUSP5	2.0387007676267474e-8	2.5327644482123093	0.166	0.045	7.461848679590658e-4	Reg Prog	15h	1	354	566	CDI_vs_Mock__Reg Prog__15h__rep1	up_in_CDI
B2M	4.3554188870571604e-8	0.3016327338449729	0.981	0.966	0.001594127	Reg Prog	15h	1	354	566	CDI_vs_Mock__Reg Prog__15h__rep1	up_in_CDI
PIGR	7.045257877207672e-8	0.8583226530779942	0.412	0.24	0.002578635	Reg Prog	15h	1	354	566	CDI_vs_Mock__Reg Prog__15h__rep1	up_in_CDI
LAMB3	7.32193824382375e-8	1.9598379369896093	0.18	0.059	0.002679903	Reg Prog	15h	1	354	566	CDI_vs_Mock__Reg Prog__15h__rep1	up_in_CDI
CDH1	7.512536570346637e-8	1.8955372609374517	0.203	0.076	0.002749664	Reg Prog	15h	1	354	566	CDI_vs_Mock__Reg Prog__15h__rep1	up_in_CDI
MARVELD3	7.912756271878915e-8	-2.244336206	0.019	0.099	0.002896148	Reg Prog	15h	1	354	566	CDI_vs_Mock__Reg Prog__15h__rep1	down_in_CDI
TXNIP	8.248481978153986e-8	1.3749627374106592	0.329	0.184	0.003019027	Reg Prog	15h	1	354	566	CDI_vs_Mock__Reg Prog__15h__rep1	up_in_CDI
ELF3	8.762477811274897e-8	1.1860908814102125	0.366	0.212	0.003207155	Reg Prog	15h	1	354	566	CDI_vs_Mock__Reg Prog__15h__rep1	up_in_CDI
CXCL3	1.1630989519914882e-7	2.3572720503185693	0.152	0.042	0.004257058	Reg Prog	15h	1	354	566	CDI_vs_Mock__Reg Prog__15h__rep1	up_in_CDI
INSIG1	1.2874694941918857e-7	2.0409844994085615	0.182	0.062	0.004712267	Reg Prog	15h	1	354	566	CDI_vs_Mock__Reg Prog__15h__rep1	up_in_CDI
DUOXA2	1.559743494958242e-7	1.533303578547973	0.239	0.105	0.005708817	Reg Prog	15h	1	354	566	CDI_vs_Mock__Reg Prog__15h__rep1	up_in_CDI
MT-ATP6	2.262955302749973e-7	-0.847394722	0.184	0.336	0.008282643	Reg Prog	15h	1	354	566	CDI_vs_Mock__Reg Prog__15h__rep1	down_in_CDI
ACTG1	2.359546813254106e-7	0.6284508618698039	0.648	0.534	0.008636177	Reg Prog	15h	1	354	566	CDI_vs_Mock__Reg Prog__15h__rep1	up_in_CDI
HSD17B2	2.3671746503934117e-7	-1.406151465	0.085	0.203	0.008664096	Reg Prog	15h	1	354	566	CDI_vs_Mock__Reg Prog__15h__rep1	down_in_CDI
KRT8	3.646688875032714e-7	-0.577644459	0.659	0.715	0.013347245951507236	Reg Prog	15h	1	354	566	CDI_vs_Mock__Reg Prog__15h__rep1	down_in_CDI
NFKBIA	4.032535172234333e-7	1.7889930864911383	0.187	0.071	0.014759481983894882	Reg Prog	15h	1	354	566	CDI_vs_Mock__Reg Prog__15h__rep1	up_in_CDI
SLC2A1	4.816087611563438e-7	3.240408415873767	0.122	0.028	0.017627362267083342	Reg Prog	15h	1	354	566	CDI_vs_Mock__Reg Prog__15h__rep1	up_in_CDI
MT-ND3	6.613594809749575e-7	-1.722971404	0.051	0.147	0.024206418	Reg Prog	15h	1	354	566	CDI_vs_Mock__Reg Prog__15h__rep1	down_in_CDI
UCA1	7.3768538170416e-7	-1.286231754	0.08	0.186	0.027000022655753964	Reg Prog	15h	1	354	566	CDI_vs_Mock__Reg Prog__15h__rep1	down_in_CDI
ATF3	9.081904198952024e-7	1.8585964317568298	0.157	0.051	0.033240678	Reg Prog	15h	1	354	566	CDI_vs_Mock__Reg Prog__15h__rep1	up_in_CDI
HNRNPM	1.047070920002278e-6	-2.436002754	0.007	0.062	0.038323843	Reg Prog	15h	1	354	566	CDI_vs_Mock__Reg Prog__15h__rep1	down_in_CDI
ALDOB	1.1730528271151748e-6	-1.05423146	0.205	0.336	0.042934907	Reg Prog	15h	1	354	566	CDI_vs_Mock__Reg Prog__15h__rep1	down_in_CDI
CCL20	1.1833159081366555e-204	5.246066381224292	0.72	0.03	4.3310545553709727e-200	Reg Prog	15h	2	731	3122	CDI_vs_Mock__Reg Prog__15h__rep2	up_in_CDI
ANKRD37	2.3755293034480064e-82	3.551599820192733	0.434	0.044	8.694674803550049e-78	Reg Prog	15h	2	731	3122	CDI_vs_Mock__Reg Prog__15h__rep2	up_in_CDI
INSIG1	5.428293643399943e-73	2.439247203054992	0.483	0.105	1.986809756420813e-68	Reg Prog	15h	2	731	3122	CDI_vs_Mock__Reg Prog__15h__rep2	up_in_CDI
FABP1	9.866218419789146e-53	-0.652900748	0.95	0.974	3.611134603827025e-48	Reg Prog	15h	2	731	3122	CDI_vs_Mock__Reg Prog__15h__rep2	down_in_CDI
SAT1	1.1531506656258245e-43	1.153100228899076	0.631	0.35	4.2206467512570803e-39	Reg Prog	15h	2	731	3122	CDI_vs_Mock__Reg Prog__15h__rep2	up_in_CDI
BIRC3	1.8272832177508534e-43	3.174825867851764	0.287	0.045	6.688039305289898e-39	Reg Prog	15h	2	731	3122	CDI_vs_Mock__Reg Prog__15h__rep2	up_in_CDI
NEAT1	8.949660553378158e-43	2.155645082908069	0.37	0.107	3.2756652591419397e-38	Reg Prog	15h	2	731	3122	CDI_vs_Mock__Reg Prog__15h__rep2	up_in_CDI
IGFBP3	1.9689525294123346e-40	-1.735256275	0.136	0.334	7.206563152902086e-36	Reg Prog	15h	2	731	3122	CDI_vs_Mock__Reg Prog__15h__rep2	down_in_CDI
SDC4	1.5901825483438052e-36	2.6990033717219517	0.257	0.041	5.820227145193162e-32	Reg Prog	15h	2	731	3122	CDI_vs_Mock__Reg Prog__15h__rep2	up_in_CDI
CXCL8	3.3801185128384235e-34	2.843191724392006	0.235	0.034	1.2371571768839914e-29	Reg Prog	15h	2	731	3122	CDI_vs_Mock__Reg Prog__15h__rep2	up_in_CDI
ACTG1	3.4853288308037284e-34	1.060135955528228	0.558	0.309	1.2756652053624727e-29	Reg Prog	15h	2	731	3122	CDI_vs_Mock__Reg Prog__15h__rep2	up_in_CDI
KRT19	1.669299612480487e-30	-1.038669927	0.343	0.531	6.109803511639831e-26	Reg Prog	15h	2	731	3122	CDI_vs_Mock__Reg Prog__15h__rep2	down_in_CDI
KLF2	5.947461258209742e-28	3.3476144749587093	0.19	0.026	2.1768302951173475e-23	Reg Prog	15h	2	731	3122	CDI_vs_Mock__Reg Prog__15h__rep2	up_in_CDI
TXNIP	7.149463186515712e-28	1.2799806045784439	0.368	0.15	2.616775020896616e-23	Reg Prog	15h	2	731	3122	CDI_vs_Mock__Reg Prog__15h__rep2	up_in_CDI
HSPA5	1.9546226961133246e-26	1.6420924415001026	0.283	0.093	7.15411453004438e-22	Reg Prog	15h	2	731	3122	CDI_vs_Mock__Reg Prog__15h__rep2	up_in_CDI
HIST1H1C	9.990341272631886e-26	1.5874206416939152	0.314	0.124	3.656564809195997e-21	Reg Prog	15h	2	731	3122	CDI_vs_Mock__Reg Prog__15h__rep2	up_in_CDI
SLC20A1	1.9931371868839072e-25	3.843100300287863	0.166	0.019	7.295081417713789e-21	Reg Prog	15h	2	731	3122	CDI_vs_Mock__Reg Prog__15h__rep2	up_in_CDI
RHOB	1.2971393320713712e-24	3.103103172626179	0.168	0.022	4.7476596693144256e-20	Reg Prog	15h	2	731	3122	CDI_vs_Mock__Reg Prog__15h__rep2	up_in_CDI
HSPB1	2.300903214721827e-22	1.1463626759951557	0.371	0.182	8.421535856203358e-18	Reg Prog	15h	2	731	3122	CDI_vs_Mock__Reg Prog__15h__rep2	up_in_CDI
IER3	4.388048637422056e-22	2.3361053054611514	0.188	0.042	1.6060696817828465e-17	Reg Prog	15h	2	731	3122	CDI_vs_Mock__Reg Prog__15h__rep2	up_in_CDI
CLDN3	1.8234447827445857e-21	-1.969844027	0.04	0.13	6.673990249323459e-17	Reg Prog	15h	2	731	3122	CDI_vs_Mock__Reg Prog__15h__rep2	down_in_CDI
HILPDA	2.886094047989558e-21	2.8401361327952874	0.144	0.016	1.0563392825046581e-16	Reg Prog	15h	2	731	3122	CDI_vs_Mock__Reg Prog__15h__rep2	up_in_CDI
CEACAM5	1.6148958167028216e-20	0.708722332	0.549	0.338	5.910680178713997e-16	Reg Prog	15h	2	731	3122	CDI_vs_Mock__Reg Prog__15h__rep2	up_in_CDI
ISG15	3.0539595943805046e-20	1.7869189321972043	0.2	0.055	1.1177797511392085e-15	Reg Prog	15h	2	731	3122	CDI_vs_Mock__Reg Prog__15h__rep2	up_in_CDI
JUND	3.8320739080288236e-20	1.4317786992555255	0.258	0.1	1.4025773710776296e-15	Reg Prog	15h	2	731	3122	CDI_vs_Mock__Reg Prog__15h__rep2	up_in_CDI
AREG	9.428456974341094e-20	1.221909826	0.278	0.111	3.450909537178584e-15	Reg Prog	15h	2	731	3122	CDI_vs_Mock__Reg Prog__15h__rep2	up_in_CDI
ACTB	3.557019492288245e-16	0.6857858956522369	0.531	0.36	1.3019047043724206e-11	Reg Prog	15h	2	731	3122	CDI_vs_Mock__Reg Prog__15h__rep2	up_in_CDI
CYP3A4	6.068847274026636e-16	-5.316013885	0.001	0.026	2.221258790766489e-11	Reg Prog	15h	2	731	3122	CDI_vs_Mock__Reg Prog__15h__rep2	down_in_CDI
PCK1	6.969288863085364e-16	1.9288997570291349	0.164	0.049	2.5508294167778742e-11	Reg Prog	15h	2	731	3122	CDI_vs_Mock__Reg Prog__15h__rep2	up_in_CDI
NDRG1	8.138295435747543e-16	0.7792742409319047	0.376	0.211	2.978697512437958e-11	Reg Prog	15h	2	731	3122	CDI_vs_Mock__Reg Prog__15h__rep2	up_in_CDI
GCNT3	1.3456572030358221e-15	-1.740304519	0.034	0.104	4.9252399288314125e-11	Reg Prog	15h	2	731	3122	CDI_vs_Mock__Reg Prog__15h__rep2	down_in_CDI
RPL6	5.631341898858243e-15	-1.155834474	0.094	0.194	2.0611274484011056e-10	Reg Prog	15h	2	731	3122	CDI_vs_Mock__Reg Prog__15h__rep2	down_in_CDI
ACAT2	7.077286189811013e-15	-2.437507394	0.011	0.055	2.590357518332729e-10	Reg Prog	15h	2	731	3122	CDI_vs_Mock__Reg Prog__15h__rep2	down_in_CDI
TPM1	2.1402844695005966e-14	-1.289147041	0.068	0.155	7.833655186819134e-10	Reg Prog	15h	2	731	3122	CDI_vs_Mock__Reg Prog__15h__rep2	down_in_CDI
TDP2	3.5166686085819907e-14	-1.999037596	0.016	0.064	1.2871358774270944e-9	Reg Prog	15h	2	731	3122	CDI_vs_Mock__Reg Prog__15h__rep2	down_in_CDI
MALAT1	7.738785427973258e-14	0.29279591001675964	0.868	0.747	2.8324728544924923e-9	Reg Prog	15h	2	731	3122	CDI_vs_Mock__Reg Prog__15h__rep2	up_in_CDI
RPS27L	1.6932588711299513e-13	-1.030120281	0.153	0.261	6.197496794222735e-9	Reg Prog	15h	2	731	3122	CDI_vs_Mock__Reg Prog__15h__rep2	down_in_CDI
HSD17B2	1.85018875805302e-13	-1.39529211	0.053	0.129	6.771875873349858e-9	Reg Prog	15h	2	731	3122	CDI_vs_Mock__Reg Prog__15h__rep2	down_in_CDI
EPCAM	2.054451949600902e-13	0.3865544269291892	0.766	0.598	7.51949958073426e-9	Reg Prog	15h	2	731	3122	CDI_vs_Mock__Reg Prog__15h__rep2	up_in_CDI
MT1G	2.8720201190909055e-13	-5.513540856	0.001	0.021	1.0511880837884624e-8	Reg Prog	15h	2	731	3122	CDI_vs_Mock__Reg Prog__15h__rep2	down_in_CDI
H1F0	7.109793545965736e-13	2.3303672753708966	0.111	0.025	2.602255535758919e-8	Reg Prog	15h	2	731	3122	CDI_vs_Mock__Reg Prog__15h__rep2	up_in_CDI
MT-CO1	1.015567663576625e-12	0.3973977615066202	0.465	0.297	3.717079205456805e-8	Reg Prog	15h	2	731	3122	CDI_vs_Mock__Reg Prog__15h__rep2	up_in_CDI
GAPDH	1.4147770700202062e-12	0.36987328301489164	0.779	0.61	5.178225553980957e-8	Reg Prog	15h	2	731	3122	CDI_vs_Mock__Reg Prog__15h__rep2	up_in_CDI
CA1	1.5888649294624782e-12	-4.185084027	0.002	0.026	5.8154045283256166e-8	Reg Prog	15h	2	731	3122	CDI_vs_Mock__Reg Prog__15h__rep2	down_in_CDI
H3F3B	2.4637166222893392e-12	0.8082013949694606	0.297	0.167	9.017449209241211e-8	Reg Prog	15h	2	731	3122	CDI_vs_Mock__Reg Prog__15h__rep2	up_in_CDI
DDIT4	1.736284939242848e-11	1.4799923294608661	0.142	0.051	6.354976506122747e-7	Reg Prog	15h	2	731	3122	CDI_vs_Mock__Reg Prog__15h__rep2	up_in_CDI
ERICH4	2.0614941941136057e-11	-5.139282228	0.001	0.018	7.545274899875208e-7	Reg Prog	15h	2	731	3122	CDI_vs_Mock__Reg Prog__15h__rep2	down_in_CDI
UCA1	2.434394295147052e-11	-1.412612275	0.065	0.137	8.910126559667725e-7	Reg Prog	15h	2	731	3122	CDI_vs_Mock__Reg Prog__15h__rep2	down_in_CDI
MALL	5.355104410130217e-11	-1.306146175	0.045	0.108	1.9600217651517607e-6	Reg Prog	15h	2	731	3122	CDI_vs_Mock__Reg Prog__15h__rep2	down_in_CDI
PROM1	7.606418846423798e-11	-2.967387357	0.005	0.033	2.784025361979574e-6	Reg Prog	15h	2	731	3122	CDI_vs_Mock__Reg Prog__15h__rep2	down_in_CDI
EGLN3	8.25184524633988e-11	-1.312865978	0.069	0.141	3.0202578786128593e-6	Reg Prog	15h	2	731	3122	CDI_vs_Mock__Reg Prog__15h__rep2	down_in_CDI
S100A14	9.202744644641917e-11	0.8827114725344378	0.258	0.142	3.368296567385388e-6	Reg Prog	15h	2	731	3122	CDI_vs_Mock__Reg Prog__15h__rep2	up_in_CDI
PPP1R14B	1.0226320409846058e-10	-2.206503993	0.016	0.056	3.742935533207756e-6	Reg Prog	15h	2	731	3122	CDI_vs_Mock__Reg Prog__15h__rep2	down_in_CDI
HNF4A	1.1152961595353522e-10	-1.867154797	0.017	0.059	4.082095473515343e-6	Reg Prog	15h	2	731	3122	CDI_vs_Mock__Reg Prog__15h__rep2	down_in_CDI
CEACAM6	1.154094256357636e-10	0.875181957	0.23	0.119	4.224100387694584e-6	Reg Prog	15h	2	731	3122	CDI_vs_Mock__Reg Prog__15h__rep2	up_in_CDI
CXCL1	1.3150825710815936e-10	2.069124689671241	0.102	0.027	4.8133337184157406e-6	Reg Prog	15h	2	731	3122	CDI_vs_Mock__Reg Prog__15h__rep2	up_in_CDI
DUOXA2	1.5200120441117981e-10	1.0640169688199315	0.191	0.09	5.563396082653593e-6	Reg Prog	15h	2	731	3122	CDI_vs_Mock__Reg Prog__15h__rep2	up_in_CDI
RHOA	1.6740779069847686e-10	1.0135148066898392	0.239	0.133	6.127292547354952e-6	Reg Prog	15h	2	731	3122	CDI_vs_Mock__Reg Prog__15h__rep2	up_in_CDI
GDF15	2.0148383446901923e-10	0.9040549694662912	0.203	0.098	7.374509825400573e-6	Reg Prog	15h	2	731	3122	CDI_vs_Mock__Reg Prog__15h__rep2	up_in_CDI
JUNB	4.303118212915394e-10	2.0214244802430312	0.104	0.031	1.5749842971091633e-5	Reg Prog	15h	2	731	3122	CDI_vs_Mock__Reg Prog__15h__rep2	up_in_CDI
F11R	8.96076182016428e-10	1.2251070953714298	0.143	0.059	3.2797284337983285e-5	Reg Prog	15h	2	731	3122	CDI_vs_Mock__Reg Prog__15h__rep2	up_in_CDI
SQSTM1	1.009872196836081e-9	1.4115032215907048	0.143	0.06	3.69623322763974e-5	Reg Prog	15h	2	731	3122	CDI_vs_Mock__Reg Prog__15h__rep2	up_in_CDI
PPCS	1.0914897154224399e-9	-2.885612227	0.006	0.031	3.9949615074176724e-5	Reg Prog	15h	2	731	3122	CDI_vs_Mock__Reg Prog__15h__rep2	down_in_CDI
AKR1C3	1.3920811060370143e-9	-1.567205901	0.041	0.094	5.095156056206076e-5	Reg Prog	15h	2	731	3122	CDI_vs_Mock__Reg Prog__15h__rep2	down_in_CDI
MAF	1.483993642373225e-9	-5.135748264	0.001	0.015	5.4315651304502414e-5	Reg Prog	15h	2	731	3122	CDI_vs_Mock__Reg Prog__15h__rep2	down_in_CDI
CD55	1.8930653490088715e-9	0.7422391937893651	0.323	0.211	6.92880848390737e-5	Reg Prog	15h	2	731	3122	CDI_vs_Mock__Reg Prog__15h__rep2	up_in_CDI
NTHL1	3.089748537169781e-9	2.5154994772361148	0.072	0.014	1.1308788620895115e-4	Reg Prog	15h	2	731	3122	CDI_vs_Mock__Reg Prog__15h__rep2	up_in_CDI
OCIAD1	5.017395217525059e-9	-1.293704719	0.028	0.073	1.836416823566347e-4	Reg Prog	15h	2	731	3122	CDI_vs_Mock__Reg Prog__15h__rep2	down_in_CDI
LINC01559	5.294219382151105e-9	-1.75018762	0.021	0.062	1.937737236061126e-4	Reg Prog	15h	2	731	3122	CDI_vs_Mock__Reg Prog__15h__rep2	down_in_CDI
P4HA1	6.813412312978509e-9	0.806057678	0.243	0.144	2.493777040673264e-4	Reg Prog	15h	2	731	3122	CDI_vs_Mock__Reg Prog__15h__rep2	up_in_CDI
ATF3	7.566967487719106e-9	1.7812848500196325	0.093	0.029	2.76958577018007e-4	Reg Prog	15h	2	731	3122	CDI_vs_Mock__Reg Prog__15h__rep2	up_in_CDI
GSDMD	7.746519251821825e-9	-3.264903202	0.002	0.018	2.835303511359306e-4	Reg Prog	15h	2	731	3122	CDI_vs_Mock__Reg Prog__15h__rep2	down_in_CDI
SPINT2	8.398350327455383e-9	0.3244714839044036	0.552	0.412	3.073880203351945e-4	Reg Prog	15h	2	731	3122	CDI_vs_Mock__Reg Prog__15h__rep2	up_in_CDI
CDX2	1.7734455267096446e-8	-2.092955058	0.008	0.034	6.49098797230997e-4	Reg Prog	15h	2	731	3122	CDI_vs_Mock__Reg Prog__15h__rep2	down_in_CDI
DUSP5	1.8354783163260043e-8	1.7354790712138306	0.087	0.026	6.718034185584808e-4	Reg Prog	15h	2	731	3122	CDI_vs_Mock__Reg Prog__15h__rep2	up_in_CDI
PARP4	1.9227929483460124e-8	-2.114268158	0.009	0.036	7.03761447024124e-4	Reg Prog	15h	2	731	3122	CDI_vs_Mock__Reg Prog__15h__rep2	down_in_CDI
AGPAT2	2.0188010878818757e-8	1.0768551924447627	0.172	0.089	7.389013861756453e-4	Reg Prog	15h	2	731	3122	CDI_vs_Mock__Reg Prog__15h__rep2	up_in_CDI
TMEM54	2.070993268403046e-8	-1.172435225	0.059	0.116	7.580042461681988e-4	Reg Prog	15h	2	731	3122	CDI_vs_Mock__Reg Prog__15h__rep2	down_in_CDI
MUC5B	2.4772394410108933e-8	1.148670690925014	0.118	0.047	9.06694407804397e-4	Reg Prog	15h	2	731	3122	CDI_vs_Mock__Reg Prog__15h__rep2	up_in_CDI
CDH17	2.5671203773010646e-8	0.7410558286567182	0.204	0.114	9.395917292959626e-4	Reg Prog	15h	2	731	3122	CDI_vs_Mock__Reg Prog__15h__rep2	up_in_CDI
TLK1	2.7939643062948907e-8	-2.884219017	0.003	0.022	0.001022619	Reg Prog	15h	2	731	3122	CDI_vs_Mock__Reg Prog__15h__rep2	down_in_CDI
LGALS1	2.797136385456344e-8	0.8048394507195691	0.172	0.088	0.00102378	Reg Prog	15h	2	731	3122	CDI_vs_Mock__Reg Prog__15h__rep2	up_in_CDI
LY6D	3.5526441284696186e-8	-2.030082074	0.01	0.038	0.001300303	Reg Prog	15h	2	731	3122	CDI_vs_Mock__Reg Prog__15h__rep2	down_in_CDI
MKNK2	3.716475091547713e-8	1.404200114267564	0.092	0.03	0.001360267	Reg Prog	15h	2	731	3122	CDI_vs_Mock__Reg Prog__15h__rep2	up_in_CDI
ADGRF1	4.654930093281299e-8	-2.555074522	0.004	0.023	0.001703751	Reg Prog	15h	2	731	3122	CDI_vs_Mock__Reg Prog__15h__rep2	down_in_CDI
TST	5.8276549586075065e-8	-2.564159498	0.007	0.03	0.00213298	Reg Prog	15h	2	731	3122	CDI_vs_Mock__Reg Prog__15h__rep2	down_in_CDI
FABP2	6.792157783557227e-8	-1.272066072	0.044	0.093	0.002485998	Reg Prog	15h	2	731	3122	CDI_vs_Mock__Reg Prog__15h__rep2	down_in_CDI
FOXA1	7.502105129618175e-8	-3.977240329	0.001	0.015	0.002745845	Reg Prog	15h	2	731	3122	CDI_vs_Mock__Reg Prog__15h__rep2	down_in_CDI
RARRES1	7.897330140345375e-8	-1.287555691	0.059	0.114	0.002890502	Reg Prog	15h	2	731	3122	CDI_vs_Mock__Reg Prog__15h__rep2	down_in_CDI
FRMD3	8.395618293857024e-8	-3.156986638	0.003	0.019	0.00307288	Reg Prog	15h	2	731	3122	CDI_vs_Mock__Reg Prog__15h__rep2	down_in_CDI
DCTN1	1.021480217044599e-7	-4.312182794	0.001	0.012	0.00373872	Reg Prog	15h	2	731	3122	CDI_vs_Mock__Reg Prog__15h__rep2	down_in_CDI
SERPINB6	1.1144814715648904e-7	-1.143323733	0.079	0.14	0.004079114	Reg Prog	15h	2	731	3122	CDI_vs_Mock__Reg Prog__15h__rep2	down_in_CDI
GSTO1	1.1915241791989828e-7	-1.337440822	0.025	0.063	0.004361098	Reg Prog	15h	2	731	3122	CDI_vs_Mock__Reg Prog__15h__rep2	down_in_CDI
MT-CO2	1.331646104749062e-7	0.2916152261272762	0.381	0.267	0.004873958	Reg Prog	15h	2	731	3122	CDI_vs_Mock__Reg Prog__15h__rep2	up_in_CDI
SCAF11	1.4714002810368737e-7	-1.548343205	0.008	0.033	0.005385472	Reg Prog	15h	2	731	3122	CDI_vs_Mock__Reg Prog__15h__rep2	down_in_CDI
JPT1	1.4960191888583067e-7	0.7455746038963649	0.216	0.13	0.00547558	Reg Prog	15h	2	731	3122	CDI_vs_Mock__Reg Prog__15h__rep2	up_in_CDI
KRCC1	1.5399005497069195e-7	-2.874044455	0.003	0.021	0.00563619	Reg Prog	15h	2	731	3122	CDI_vs_Mock__Reg Prog__15h__rep2	down_in_CDI
FTL	1.571185011937989e-7	-0.667773448	0.313	0.387	0.005750694	Reg Prog	15h	2	731	3122	CDI_vs_Mock__Reg Prog__15h__rep2	down_in_CDI
MRPS6	1.5934450171707866e-7	-1.253629299	0.024	0.062	0.005832168	Reg Prog	15h	2	731	3122	CDI_vs_Mock__Reg Prog__15h__rep2	down_in_CDI
SPATS2L	1.681461705794724e-7	-1.089557568	0.057	0.111	0.006154318	Reg Prog	15h	2	731	3122	CDI_vs_Mock__Reg Prog__15h__rep2	down_in_CDI
ARRDC4	1.691145992606913e-7	1.7614063515557432	0.087	0.03	0.006189763	Reg Prog	15h	2	731	3122	CDI_vs_Mock__Reg Prog__15h__rep2	up_in_CDI
ALDH18A1	1.822524782658193e-7	-2.103505039	0.011	0.038	0.006670623	Reg Prog	15h	2	731	3122	CDI_vs_Mock__Reg Prog__15h__rep2	down_in_CDI
PPARG	1.8802229990100394e-7	-1.487511317	0.036	0.079	0.006881804	Reg Prog	15h	2	731	3122	CDI_vs_Mock__Reg Prog__15h__rep2	down_in_CDI
HOXB7	2.0142902802449928e-7	-1.638848191	0.014	0.044	0.007372504	Reg Prog	15h	2	731	3122	CDI_vs_Mock__Reg Prog__15h__rep2	down_in_CDI
ITPRIPL2	2.2772722661346828e-7	-3.259001224	0.002	0.016	0.008335044	Reg Prog	15h	2	731	3122	CDI_vs_Mock__Reg Prog__15h__rep2	down_in_CDI
PPP1R14D	2.7115258123370495e-7	1.1101014167051138	0.133	0.064	0.009924456	Reg Prog	15h	2	731	3122	CDI_vs_Mock__Reg Prog__15h__rep2	up_in_CDI
PMP22	2.7266512698357606e-7	-2.047100646	0.007	0.03	0.009979816	Reg Prog	15h	2	731	3122	CDI_vs_Mock__Reg Prog__15h__rep2	down_in_CDI
GSTA1	2.883440127877004e-7	-3.019185459	0.004	0.023	0.010553679212042623	Reg Prog	15h	2	731	3122	CDI_vs_Mock__Reg Prog__15h__rep2	down_in_CDI
TCN1	2.9165465561055214e-7	0.7147283168110574	0.176	0.097	0.010674852050001819	Reg Prog	15h	2	731	3122	CDI_vs_Mock__Reg Prog__15h__rep2	up_in_CDI
BZW1	3.0607026341305693e-7	-0.989255155	0.071	0.129	0.011202477711181297	Reg Prog	15h	2	731	3122	CDI_vs_Mock__Reg Prog__15h__rep2	down_in_CDI
MAZ	3.633535075577027e-7	-3.15355422	0.002	0.015	0.013299101730119476	Reg Prog	15h	2	731	3122	CDI_vs_Mock__Reg Prog__15h__rep2	down_in_CDI
JUN	3.724174748277893e-7	0.5707171202301078	0.128	0.06	0.013630851996171917	Reg Prog	15h	2	731	3122	CDI_vs_Mock__Reg Prog__15h__rep2	up_in_CDI
GTF3C6	3.782865496365607e-7	-1.486953353	0.016	0.047	0.013845666003247757	Reg Prog	15h	2	731	3122	CDI_vs_Mock__Reg Prog__15h__rep2	down_in_CDI
SNHG17	4.0808476955035264e-7	-8.198858402	0	0.008	0.014936310650312458	Reg Prog	15h	2	731	3122	CDI_vs_Mock__Reg Prog__15h__rep2	down_in_CDI
MMP7	4.3029073505143427e-7	-1.240303717	0.078	0.134	0.015749071193617546	Reg Prog	15h	2	731	3122	CDI_vs_Mock__Reg Prog__15h__rep2	down_in_CDI
ARID1B	4.703570060366366e-7	-3.382039897	0.003	0.018	0.017215536777946936	Reg Prog	15h	2	731	3122	CDI_vs_Mock__Reg Prog__15h__rep2	down_in_CDI
TNFSF9	4.853612063656866e-7	1.7990682514881415	0.055	0.011	0.017764705514190494	Reg Prog	15h	2	731	3122	CDI_vs_Mock__Reg Prog__15h__rep2	up_in_CDI
EIF5	4.982687252178812e-7	-1.49972041	0.019	0.051	0.018237133611699673	Reg Prog	15h	2	731	3122	CDI_vs_Mock__Reg Prog__15h__rep2	down_in_CDI
CDKN1A	5.129693012632682e-7	1.771965389	0.081	0.029	0.018775189395536882	Reg Prog	15h	2	731	3122	CDI_vs_Mock__Reg Prog__15h__rep2	up_in_CDI
PSD4	5.354332736110299e-7	-3.286104206	0.001	0.014	0.019597393247437304	Reg Prog	15h	2	731	3122	CDI_vs_Mock__Reg Prog__15h__rep2	down_in_CDI
FDPS	5.534834080474969e-7	-1.071484594	0.076	0.131	0.020258046217946434	Reg Prog	15h	2	731	3122	CDI_vs_Mock__Reg Prog__15h__rep2	down_in_CDI
CXCL3	7.097594183508481e-7	1.5261622893803273	0.071	0.022	0.025977904	Reg Prog	15h	2	731	3122	CDI_vs_Mock__Reg Prog__15h__rep2	up_in_CDI
UBC	7.114057963696683e-7	0.41671498095824155	0.372	0.269	0.026038164	Reg Prog	15h	2	731	3122	CDI_vs_Mock__Reg Prog__15h__rep2	up_in_CDI
UBXN4	7.161514881666189e-7	-1.488054486	0.02	0.053	0.026211861	Reg Prog	15h	2	731	3122	CDI_vs_Mock__Reg Prog__15h__rep2	down_in_CDI
AC022075.1	7.552113883762408e-7	-4.284271137	0	0.01	0.027641492	Reg Prog	15h	2	731	3122	CDI_vs_Mock__Reg Prog__15h__rep2	down_in_CDI
S100A6	7.975964289333705e-7	-0.184388139	0.991	0.973	0.029192826895390295	Reg Prog	15h	2	731	3122	CDI_vs_Mock__Reg Prog__15h__rep2	down_in_CDI
PBDC1	8.359038624993093e-7	-1.470986332	0.015	0.044	0.030594917271337223	Reg Prog	15h	2	731	3122	CDI_vs_Mock__Reg Prog__15h__rep2	down_in_CDI
TCF25	8.659796785921993e-7	-1.947062484	0.009	0.033	0.031695722216153084	Reg Prog	15h	2	731	3122	CDI_vs_Mock__Reg Prog__15h__rep2	down_in_CDI
RPS17	8.732637258614968e-7	-0.948378257	0.084	0.141	0.031962325630256645	Reg Prog	15h	2	731	3122	CDI_vs_Mock__Reg Prog__15h__rep2	down_in_CDI
MT2A	8.940027962954683e-7	-1.615936262	0.009	0.031	0.032721396347210434	Reg Prog	15h	2	731	3122	CDI_vs_Mock__Reg Prog__15h__rep2	down_in_CDI
HSP90B1	9.632057937750486e-7	0.48001344934525925	0.317	0.222	0.035254295257960554	Reg Prog	15h	2	731	3122	CDI_vs_Mock__Reg Prog__15h__rep2	up_in_CDI
AK4	1.0075301510980882e-6	-1.463964793	0.019	0.051	0.036876611060341125	Reg Prog	15h	2	731	3122	CDI_vs_Mock__Reg Prog__15h__rep2	down_in_CDI
PTPRR	1.0898337293872486e-6	-1.303674955	0.038	0.079	0.039889004	Reg Prog	15h	2	731	3122	CDI_vs_Mock__Reg Prog__15h__rep2	down_in_CDI
RBX1	1.1858949791150163e-6	-0.842751363	0.04	0.083	0.043404942130588715	Reg Prog	15h	2	731	3122	CDI_vs_Mock__Reg Prog__15h__rep2	down_in_CDI
CCDC170	1.20784767990603e-6	-1.790166015	0.004	0.021	0.044208433	Reg Prog	15h	2	731	3122	CDI_vs_Mock__Reg Prog__15h__rep2	down_in_CDI
CYP51A1	1.233445048969332e-6	-0.785814613	0.093	0.153	0.045145322	Reg Prog	15h	2	731	3122	CDI_vs_Mock__Reg Prog__15h__rep2	down_in_CDI
UBE2H	1.328071750053283e-6	1.4873049999053616	0.092	0.038	0.048608754123700214	Reg Prog	15h	2	731	3122	CDI_vs_Mock__Reg Prog__15h__rep2	up_in_CDI
FABP1	5.949415941706631e-90	-2.018489817	0.782	0.967	2.177545728824044e-85	Reg Prog	25h	1	395	463	CDI_vs_Mock__Reg Prog__25h__rep1	down_in_CDI
S100A10	1.0220054038440768e-48	-1.434554023	0.616	0.894	3.7406419786097056e-44	Reg Prog	25h	1	395	463	CDI_vs_Mock__Reg Prog__25h__rep1	down_in_CDI
SAT1	1.6237559100983907e-48	2.2958231388288612	0.769	0.446	5.94310900655112e-44	Reg Prog	25h	1	395	463	CDI_vs_Mock__Reg Prog__25h__rep1	up_in_CDI
FXYD3	1.3233642702599937e-33	-1.038025991	0.672	0.894	4.843645565578603e-29	Reg Prog	25h	1	395	463	CDI_vs_Mock__Reg Prog__25h__rep1	down_in_CDI
FABP2	4.35696330273395e-30	-3.294586915	0.041	0.344	1.594692138433653e-25	Reg Prog	25h	1	395	463	CDI_vs_Mock__Reg Prog__25h__rep1	down_in_CDI
IGFBP3	6.248140565525325e-29	-1.591981109	0.244	0.61	2.286881928387924e-24	Reg Prog	25h	1	395	463	CDI_vs_Mock__Reg Prog__25h__rep1	down_in_CDI
HSD17B2	7.595054257770186e-28	-2.139971076	0.149	0.491	2.779865808886466e-23	Reg Prog	25h	1	395	463	CDI_vs_Mock__Reg Prog__25h__rep1	down_in_CDI
GDF15	3.3271458860682915e-27	3.258756258175024	0.443	0.132	1.2177686657598554e-22	Reg Prog	25h	1	395	463	CDI_vs_Mock__Reg Prog__25h__rep1	up_in_CDI
ANKRD37	1.5167535712899543e-25	3.0450791744721384	0.436	0.144	5.5514697462783616e-21	Reg Prog	25h	1	395	463	CDI_vs_Mock__Reg Prog__25h__rep1	up_in_CDI
LGALS1	2.036429396738196e-24	3.456895753289321	0.359	0.078	7.45353523500147e-20	Reg Prog	25h	1	395	463	CDI_vs_Mock__Reg Prog__25h__rep1	up_in_CDI
MT-ATP6	1.2190639445896699e-23	-1.974164551	0.125	0.423	4.461895943592651e-19	Reg Prog	25h	1	395	463	CDI_vs_Mock__Reg Prog__25h__rep1	down_in_CDI
SDCBP2	6.957288186429898e-23	-2.388354571	0.076	0.349	2.546437049115207e-18	Reg Prog	25h	1	395	463	CDI_vs_Mock__Reg Prog__25h__rep1	down_in_CDI
CCL20	4.480217604248043e-22	3.578752119104221	0.244	0.015	1.6398044453308262e-17	Reg Prog	25h	1	395	463	CDI_vs_Mock__Reg Prog__25h__rep1	up_in_CDI
SRI	8.611238800707722e-22	-1.225507129	0.359	0.661	3.151799513447033e-17	Reg Prog	25h	1	395	463	CDI_vs_Mock__Reg Prog__25h__rep1	down_in_CDI
ATF3	1.0630489092089618e-19	3.5584267922294375	0.263	0.038	3.890865312595721e-15	Reg Prog	25h	1	395	463	CDI_vs_Mock__Reg Prog__25h__rep1	up_in_CDI
KRT19	6.667372660035485e-19	-0.9279903	0.438	0.724	2.4403250672995878e-14	Reg Prog	25h	1	395	463	CDI_vs_Mock__Reg Prog__25h__rep1	down_in_CDI
RPS27L	1.4069331319546405e-18	-1.17300661	0.307	0.608	5.14951595626718e-14	Reg Prog	25h	1	395	463	CDI_vs_Mock__Reg Prog__25h__rep1	down_in_CDI
TMEM54	4.1061388062356645e-18	-1.916027809	0.073	0.306	1.5028878644703156e-13	Reg Prog	25h	1	395	463	CDI_vs_Mock__Reg Prog__25h__rep1	down_in_CDI
MT-CO3	4.2779228630684e-18	-1.233169267	0.188	0.448	1.565762547111665e-13	Reg Prog	25h	1	395	463	CDI_vs_Mock__Reg Prog__25h__rep1	down_in_CDI
RHOB	1.8538712096488392e-17	3.7989122547676724	0.231	0.033	6.785354014435717e-13	Reg Prog	25h	1	395	463	CDI_vs_Mock__Reg Prog__25h__rep1	up_in_CDI
HSPB1	2.6654296455950806e-17	2.0601190313474804	0.503	0.289	9.755739045842554e-13	Reg Prog	25h	1	395	463	CDI_vs_Mock__Reg Prog__25h__rep1	up_in_CDI
AGR3	7.512742245476831e-17	-1.741649638	0.086	0.314	2.749738789266975e-12	Reg Prog	25h	1	395	463	CDI_vs_Mock__Reg Prog__25h__rep1	down_in_CDI
RHOA	1.800930076631191e-16	1.7808133383550167	0.514	0.296	6.591584173477822e-12	Reg Prog	25h	1	395	463	CDI_vs_Mock__Reg Prog__25h__rep1	up_in_CDI
MT-CYB	3.777110197123673e-16	-1.546769302	0.123	0.359	1.3824601032492356e-11	Reg Prog	25h	1	395	463	CDI_vs_Mock__Reg Prog__25h__rep1	down_in_CDI
PLAC8	4.1038940017136273e-16	-1.207658535	0.27	0.539	1.502066243567205e-11	Reg Prog	25h	1	395	463	CDI_vs_Mock__Reg Prog__25h__rep1	down_in_CDI
MT-ND3	6.564165712430941e-16	-2.130161802	0.048	0.241	2.4025502924068486e-11	Reg Prog	25h	1	395	463	CDI_vs_Mock__Reg Prog__25h__rep1	down_in_CDI
ISG15	1.0194960825572772e-15	1.6523273110614123	0.495	0.289	3.7314576117678905e-11	Reg Prog	25h	1	395	463	CDI_vs_Mock__Reg Prog__25h__rep1	up_in_CDI
HSP90AA1	1.4926500116836452e-15	1.4767435773864444	0.6	0.443	5.46324830776331e-11	Reg Prog	25h	1	395	463	CDI_vs_Mock__Reg Prog__25h__rep1	up_in_CDI
MT-CO2	1.5322674669646421e-15	-1.362127394	0.222	0.468	5.608252155837287e-11	Reg Prog	25h	1	395	463	CDI_vs_Mock__Reg Prog__25h__rep1	down_in_CDI
FTH1	6.0895181537731706e-15	0.8745006853744037	0.989	0.967	2.228824539462518e-10	Reg Prog	25h	1	395	463	CDI_vs_Mock__Reg Prog__25h__rep1	up_in_CDI
UBB	1.146863947416384e-14	1.2560309027095893	0.618	0.463	4.197636733938707e-10	Reg Prog	25h	1	395	463	CDI_vs_Mock__Reg Prog__25h__rep1	up_in_CDI
LINC01559	1.3243906964340235e-14	-2.106237704	0.063	0.251	4.847402388018169e-10	Reg Prog	25h	1	395	463	CDI_vs_Mock__Reg Prog__25h__rep1	down_in_CDI
C4BPB	1.6009234681978884e-14	-1.510969549	0.114	0.334	5.859539985951092e-10	Reg Prog	25h	1	395	463	CDI_vs_Mock__Reg Prog__25h__rep1	down_in_CDI
GCNT3	2.1395054348983993e-14	-1.660700207	0.11	0.329	7.830803842271631e-10	Reg Prog	25h	1	395	463	CDI_vs_Mock__Reg Prog__25h__rep1	down_in_CDI
SNX9	3.470892508163126e-14	-2.324497711	0.019	0.167	1.2703813669127858e-9	Reg Prog	25h	1	395	463	CDI_vs_Mock__Reg Prog__25h__rep1	down_in_CDI
MALL	3.5065909440387154e-14	-1.671709764	0.106	0.316	1.2834473514276103e-9	Reg Prog	25h	1	395	463	CDI_vs_Mock__Reg Prog__25h__rep1	down_in_CDI
AGR2	3.613862520057908e-14	-0.828208816	0.51	0.754	1.322709820966395e-9	Reg Prog	25h	1	395	463	CDI_vs_Mock__Reg Prog__25h__rep1	down_in_CDI
H1F0	5.731591551016715e-14	2.3818043637484823	0.281	0.089	2.097819823587628e-9	Reg Prog	25h	1	395	463	CDI_vs_Mock__Reg Prog__25h__rep1	up_in_CDI
JUN	8.13592953903105e-14	2.172851483029743	0.27	0.078	2.977831570580755e-9	Reg Prog	25h	1	395	463	CDI_vs_Mock__Reg Prog__25h__rep1	up_in_CDI
ANXA3	1.0272457341568154e-13	-1.703503361	0.089	0.286	3.75982211158736e-9	Reg Prog	25h	1	395	463	CDI_vs_Mock__Reg Prog__25h__rep1	down_in_CDI
SLC11A2	1.1666374019774427e-13	-2.969563109	0.037	0.195	4.270009554977638e-9	Reg Prog	25h	1	395	463	CDI_vs_Mock__Reg Prog__25h__rep1	down_in_CDI
BTNL3	1.2774177782878792e-13	-3.437854289	0.013	0.147	4.675476810311467e-9	Reg Prog	25h	1	395	463	CDI_vs_Mock__Reg Prog__25h__rep1	down_in_CDI
GTF3C6	1.8286669465275704e-13	-2.752813491	0.026	0.175	6.69310389098556e-9	Reg Prog	25h	1	395	463	CDI_vs_Mock__Reg Prog__25h__rep1	down_in_CDI
UCA1	2.0692518495695312e-13	-1.533842559	0.065	0.248	7.573668694609442e-9	Reg Prog	25h	1	395	463	CDI_vs_Mock__Reg Prog__25h__rep1	down_in_CDI
KRT8	2.5491476601143824e-13	-0.83303539	0.603	0.77	9.330135350784651e-9	Reg Prog	25h	1	395	463	CDI_vs_Mock__Reg Prog__25h__rep1	down_in_CDI
DSC2	2.8730190181545186e-13	-1.837958365	0.08	0.268	1.0515536908347353e-8	Reg Prog	25h	1	395	463	CDI_vs_Mock__Reg Prog__25h__rep1	down_in_CDI
KLF2	4.891326947839841e-13	2.733102313291648	0.205	0.041	1.7902745761788603e-8	Reg Prog	25h	1	395	463	CDI_vs_Mock__Reg Prog__25h__rep1	up_in_CDI
KRT18	5.528706034326623e-13	-0.951409346	0.315	0.565	2.0235616956238874e-8	Reg Prog	25h	1	395	463	CDI_vs_Mock__Reg Prog__25h__rep1	down_in_CDI
MGLL	7.535683366301063e-13	-2.140085505	0.052	0.218	2.758135468899852e-8	Reg Prog	25h	1	395	463	CDI_vs_Mock__Reg Prog__25h__rep1	down_in_CDI
CALML4	8.447684054829263e-13	-0.871046781	0.231	0.491	3.091936840908059e-8	Reg Prog	25h	1	395	463	CDI_vs_Mock__Reg Prog__25h__rep1	down_in_CDI
MT-ND2	9.893728255176233e-13	-0.701237024	0.054	0.225	3.621203478677053e-8	Reg Prog	25h	1	395	463	CDI_vs_Mock__Reg Prog__25h__rep1	down_in_CDI
CALM2	1.1398742883665284e-12	1.0200287688671952	0.622	0.458	4.1720538828503306e-8	Reg Prog	25h	1	395	463	CDI_vs_Mock__Reg Prog__25h__rep1	up_in_CDI
C15orf48	1.2061077834921626e-12	-0.950337245	0.35	0.592	4.4144750983596644e-8	Reg Prog	25h	1	395	463	CDI_vs_Mock__Reg Prog__25h__rep1	down_in_CDI
VAMP8	1.3940572860172243e-12	-1.284724905	0.162	0.382	5.102389072551643e-8	Reg Prog	25h	1	395	463	CDI_vs_Mock__Reg Prog__25h__rep1	down_in_CDI
ANXA1	1.72602424205728e-12	1.6256041274710533	0.434	0.246	6.317421328353851e-8	Reg Prog	25h	1	395	463	CDI_vs_Mock__Reg Prog__25h__rep1	up_in_CDI
PKIB	1.7681402002514695e-12	-1.351346545	0.162	0.382	6.471569946940404e-8	Reg Prog	25h	1	395	463	CDI_vs_Mock__Reg Prog__25h__rep1	down_in_CDI
HSPA5	1.820290187601136e-12	1.806483107206771	0.447	0.271	6.662444115638918e-8	Reg Prog	25h	1	395	463	CDI_vs_Mock__Reg Prog__25h__rep1	up_in_CDI
SERPINB6	2.511888520117056e-12	-1.351082329	0.106	0.304	9.193763172480437e-8	Reg Prog	25h	1	395	463	CDI_vs_Mock__Reg Prog__25h__rep1	down_in_CDI
HOXB7	2.6048321954770253e-12	-3.31798279	0.017	0.144	9.53394631866546e-8	Reg Prog	25h	1	395	463	CDI_vs_Mock__Reg Prog__25h__rep1	down_in_CDI
GSTO1	3.0193040928613237e-12	-1.91191462	0.043	0.197	1.1050954910281731e-7	Reg Prog	25h	1	395	463	CDI_vs_Mock__Reg Prog__25h__rep1	down_in_CDI
MT-ND1	3.794525420208299e-12	-1.29652824	0.089	0.276	1.3888342490504395e-7	Reg Prog	25h	1	395	463	CDI_vs_Mock__Reg Prog__25h__rep1	down_in_CDI
S100A11	4.652808914252163e-12	-1.017009319	0.391	0.615	1.7029745907054342e-7	Reg Prog	25h	1	395	463	CDI_vs_Mock__Reg Prog__25h__rep1	down_in_CDI
MARCKS	7.086160277269911e-12	-1.73261032	0.06	0.225	2.59360552308356e-7	Reg Prog	25h	1	395	463	CDI_vs_Mock__Reg Prog__25h__rep1	down_in_CDI
OCIAD2	7.117432561471604e-12	-1.196758912	0.132	0.334	2.605051491824222e-7	Reg Prog	25h	1	395	463	CDI_vs_Mock__Reg Prog__25h__rep1	down_in_CDI
EIF4G2	3.3687940662893685e-11	-1.32956806	0.102	0.286	1.2330123162025718e-6	Reg Prog	25h	1	395	463	CDI_vs_Mock__Reg Prog__25h__rep1	down_in_CDI
F3	4.9826668046673724e-11	-1.608460068	0.067	0.225	1.823705877176305e-6	Reg Prog	25h	1	395	463	CDI_vs_Mock__Reg Prog__25h__rep1	down_in_CDI
MT-ND4	5.384252625553743e-11	-0.651759343	0.192	0.395	1.9706903034789257e-6	Reg Prog	25h	1	395	463	CDI_vs_Mock__Reg Prog__25h__rep1	down_in_CDI
IL32	5.4227646506190405e-11	1.211975194326547	0.518	0.362	1.984786089773075e-6	Reg Prog	25h	1	395	463	CDI_vs_Mock__Reg Prog__25h__rep1	up_in_CDI
S100A4	8.075177474673756e-11	-1.118538735	0.218	0.433	2.9555957075053415e-6	Reg Prog	25h	1	395	463	CDI_vs_Mock__Reg Prog__25h__rep1	down_in_CDI
S100A16	9.777355134583089e-11	-1.530886456	0.065	0.218	3.5786097528087565e-6	Reg Prog	25h	1	395	463	CDI_vs_Mock__Reg Prog__25h__rep1	down_in_CDI
AREG	1.0817523094331135e-10	2.011800932435517	0.339	0.175	3.959321627756139e-6	Reg Prog	25h	1	395	463	CDI_vs_Mock__Reg Prog__25h__rep1	up_in_CDI
MARVELD3	1.1636471003080831e-10	-3.12321048	0.017	0.129	4.259064751837615e-6	Reg Prog	25h	1	395	463	CDI_vs_Mock__Reg Prog__25h__rep1	down_in_CDI
HDGF	1.3144981212158905e-10	-3.61376958	0.011	0.114	4.811194573462281e-6	Reg Prog	25h	1	395	463	CDI_vs_Mock__Reg Prog__25h__rep1	down_in_CDI
BTNL8	1.4498409889444353e-10	-2.064884032	0.035	0.165	5.306563003635528e-6	Reg Prog	25h	1	395	463	CDI_vs_Mock__Reg Prog__25h__rep1	down_in_CDI
HES4	1.7893972871349912e-10	2.4729886164098405	0.214	0.066	6.549373010642781e-6	Reg Prog	25h	1	395	463	CDI_vs_Mock__Reg Prog__25h__rep1	up_in_CDI
S100A6	1.9884324925815732e-10	-0.381983461	0.959	0.975	7.277861766097816e-6	Reg Prog	25h	1	395	463	CDI_vs_Mock__Reg Prog__25h__rep1	down_in_CDI
PPDPF	2.9914307217798857e-10	1.037687100573356	0.557	0.42	1.094893558478656e-5	Reg Prog	25h	1	395	463	CDI_vs_Mock__Reg Prog__25h__rep1	up_in_CDI
H3F3B	3.734756562147084e-10	1.0689886698421196	0.579	0.451	1.3669582493114541e-5	Reg Prog	25h	1	395	463	CDI_vs_Mock__Reg Prog__25h__rep1	up_in_CDI
GPA33	3.860637001387784e-10	-1.258911819	0.104	0.276	1.413031748877943e-5	Reg Prog	25h	1	395	463	CDI_vs_Mock__Reg Prog__25h__rep1	down_in_CDI
SLC51A	4.771067564059976e-10	-1.799489558	0.048	0.182	1.7462584391215916e-5	Reg Prog	25h	1	395	463	CDI_vs_Mock__Reg Prog__25h__rep1	down_in_CDI
ABRACL	5.015572534813309e-10	-1.214742233	0.065	0.215	1.835749703467019e-5	Reg Prog	25h	1	395	463	CDI_vs_Mock__Reg Prog__25h__rep1	down_in_CDI
JPT1	5.116462613558379e-10	1.2441493784645878	0.492	0.352	1.8726764811885024e-5	Reg Prog	25h	1	395	463	CDI_vs_Mock__Reg Prog__25h__rep1	up_in_CDI
PFDN2	5.154620349370239e-10	2.2396542210173607	0.218	0.071	1.8866425940730012e-5	Reg Prog	25h	1	395	463	CDI_vs_Mock__Reg Prog__25h__rep1	up_in_CDI
TSPAN1	6.10734359970168e-10	-0.686362212	0.536	0.709	2.235348830926812e-5	Reg Prog	25h	1	395	463	CDI_vs_Mock__Reg Prog__25h__rep1	down_in_CDI
CLDN3	6.967483504067122e-10	-1.133232186	0.121	0.296	2.550168637323607e-5	Reg Prog	25h	1	395	463	CDI_vs_Mock__Reg Prog__25h__rep1	down_in_CDI
TMSB4X	7.095594643033083e-10	-0.29497743	0.911	0.972	2.597058595296539e-5	Reg Prog	25h	1	395	463	CDI_vs_Mock__Reg Prog__25h__rep1	down_in_CDI
TRIM31	7.395794901571435e-10	2.161733511131959	0.242	0.091	2.7069348919241608e-5	Reg Prog	25h	1	395	463	CDI_vs_Mock__Reg Prog__25h__rep1	up_in_CDI
LGALS3	1.0252725998121369e-9	-0.500166762	0.782	0.881	3.752600242572402e-5	Reg Prog	25h	1	395	463	CDI_vs_Mock__Reg Prog__25h__rep1	down_in_CDI
EEF1A1	1.0791246578946611e-9	0.8481196003357381	0.568	0.418	3.949704160360249e-5	Reg Prog	25h	1	395	463	CDI_vs_Mock__Reg Prog__25h__rep1	up_in_CDI
YWHAH	1.2613487231493505e-9	1.7030648777711572	0.305	0.149	4.6166624615989375e-5	Reg Prog	25h	1	395	463	CDI_vs_Mock__Reg Prog__25h__rep1	up_in_CDI
NTHL1	1.3039700858007417e-9	2.766449410745599	0.168	0.041	4.7726609110392946e-5	Reg Prog	25h	1	395	463	CDI_vs_Mock__Reg Prog__25h__rep1	up_in_CDI
TDP2	1.6038640007030641e-9	-2.044889929	0.058	0.192	5.870302628973285e-5	Reg Prog	25h	1	395	463	CDI_vs_Mock__Reg Prog__25h__rep1	down_in_CDI
TFF2	1.642026052526788e-9	-0.480065841	0.849	0.899	6.009979554853296e-5	Reg Prog	25h	1	395	463	CDI_vs_Mock__Reg Prog__25h__rep1	down_in_CDI
EIF4A2	1.6524256080526418e-9	1.7825188967925072	0.287	0.132	6.0480429680334746e-5	Reg Prog	25h	1	395	463	CDI_vs_Mock__Reg Prog__25h__rep1	up_in_CDI
FAM3D	2.199991663032636e-9	-1.075567166	0.162	0.347	8.052189485865751e-5	Reg Prog	25h	1	395	463	CDI_vs_Mock__Reg Prog__25h__rep1	down_in_CDI
COX20	2.2025172374746636e-9	-1.806665612	0.026	0.137	8.061433340881016e-5	Reg Prog	25h	1	395	463	CDI_vs_Mock__Reg Prog__25h__rep1	down_in_CDI
FTL	3.303901491749176e-9	1.3225984998196747	0.676	0.61	1.209260984995116e-4	Reg Prog	25h	1	395	463	CDI_vs_Mock__Reg Prog__25h__rep1	up_in_CDI
PHGR1	3.3089595563925477e-9	-0.371472723	0.844	0.922	1.2111122872352364e-4	Reg Prog	25h	1	395	463	CDI_vs_Mock__Reg Prog__25h__rep1	down_in_CDI
TRAM1	3.3987403424963625e-9	-1.065462066	0.093	0.251	1.2439729527570937e-4	Reg Prog	25h	1	395	463	CDI_vs_Mock__Reg Prog__25h__rep1	down_in_CDI
GAPDH	3.499015267212374e-9	0.47774694432238984	0.901	0.846	1.280674577952401e-4	Reg Prog	25h	1	395	463	CDI_vs_Mock__Reg Prog__25h__rep1	up_in_CDI
KRCC1	3.989247583397534e-9	-2.802758826	0.009	0.096	1.4601045079993316e-4	Reg Prog	25h	1	395	463	CDI_vs_Mock__Reg Prog__25h__rep1	down_in_CDI
C11orf86	4.106520750657444e-9	-1.734681037	0.035	0.149	1.5030276599481312e-4	Reg Prog	25h	1	395	463	CDI_vs_Mock__Reg Prog__25h__rep1	down_in_CDI
ALDOB	4.857348883466489e-9	-0.539096154	0.302	0.527	1.7778382648375696e-4	Reg Prog	25h	1	395	463	CDI_vs_Mock__Reg Prog__25h__rep1	down_in_CDI
EEF2	5.683452586949627e-9	2.228372009742383	0.24	0.099	2.080200481349433e-4	Reg Prog	25h	1	395	463	CDI_vs_Mock__Reg Prog__25h__rep1	up_in_CDI
CA4	7.342947790030517e-9	-1.238401443	0.069	0.208	2.6875923206290696e-4	Reg Prog	25h	1	395	463	CDI_vs_Mock__Reg Prog__25h__rep1	down_in_CDI
BCKDHB	7.401860407377034e-9	-2.105103884	0.013	0.104	2.709154927704068e-4	Reg Prog	25h	1	395	463	CDI_vs_Mock__Reg Prog__25h__rep1	down_in_CDI
JUND	7.454211727492198e-9	1.3501881139506304	0.43	0.289	2.7283160343794194e-4	Reg Prog	25h	1	395	463	CDI_vs_Mock__Reg Prog__25h__rep1	up_in_CDI
HNF4G	8.491425441341794e-9	-4.514474973	0.002	0.076	3.10794662578551e-4	Reg Prog	25h	1	395	463	CDI_vs_Mock__Reg Prog__25h__rep1	down_in_CDI
DUSP5	8.936320752963969e-9	2.527171618725409	0.21	0.078	3.2707827587923424e-4	Reg Prog	25h	1	395	463	CDI_vs_Mock__Reg Prog__25h__rep1	up_in_CDI
QSOX1	9.068373888205922e-9	-1.209126146	0.138	0.306	3.3191155268222496e-4	Reg Prog	25h	1	395	463	CDI_vs_Mock__Reg Prog__25h__rep1	down_in_CDI
B3GALT5	9.509200366553864e-9	-1.957863161	0.028	0.134	3.48046242616238e-4	Reg Prog	25h	1	395	463	CDI_vs_Mock__Reg Prog__25h__rep1	down_in_CDI
SCD	9.818700726251919e-9	-1.205522219	0.125	0.289	3.593742652815465e-4	Reg Prog	25h	1	395	463	CDI_vs_Mock__Reg Prog__25h__rep1	down_in_CDI
BLVRB	1.0754634480413965e-8	1.6046513625947345	0.294	0.147	3.936303766176315e-4	Reg Prog	25h	1	395	463	CDI_vs_Mock__Reg Prog__25h__rep1	up_in_CDI
HIGD2A	1.2548010348661759e-8	-1.323199052	0.05	0.172	4.5926972677136905e-4	Reg Prog	25h	1	395	463	CDI_vs_Mock__Reg Prog__25h__rep1	down_in_CDI
CCL15	1.5192987675042194e-8	-1.20385451	0.08	0.218	5.560785418942194e-4	Reg Prog	25h	1	395	463	CDI_vs_Mock__Reg Prog__25h__rep1	down_in_CDI
BBC3	1.608031241869166e-8	2.660477278	0.117	0.018	5.885555148365335e-4	Reg Prog	25h	1	395	463	CDI_vs_Mock__Reg Prog__25h__rep1	up_in_CDI
HSP90AB1	1.7386814964758932e-8	1.4011416730927329	0.348	0.2	6.363748145251417e-4	Reg Prog	25h	1	395	463	CDI_vs_Mock__Reg Prog__25h__rep1	up_in_CDI
MAPK13	2.108813734118107e-8	-3.958155842	0.006	0.084	7.718469148245684e-4	Reg Prog	25h	1	395	463	CDI_vs_Mock__Reg Prog__25h__rep1	down_in_CDI
SORL1	2.2560822210793224e-8	-2.878344415	0.013	0.099	8.257486537372428e-4	Reg Prog	25h	1	395	463	CDI_vs_Mock__Reg Prog__25h__rep1	down_in_CDI
IER3	2.319787477080369e-8	2.2979285838768173	0.199	0.071	8.490654144861859e-4	Reg Prog	25h	1	395	463	CDI_vs_Mock__Reg Prog__25h__rep1	up_in_CDI
PPP1R14B	2.738017942721544e-8	-1.732338147	0.039	0.149	0.001002142	Reg Prog	25h	1	395	463	CDI_vs_Mock__Reg Prog__25h__rep1	down_in_CDI
TAX1BP3	3.009160773398828e-8	-1.55479388	0.05	0.167	0.001101383	Reg Prog	25h	1	395	463	CDI_vs_Mock__Reg Prog__25h__rep1	down_in_CDI
H1FX	3.091467428275352e-8	3.5682597697724776	0.149	0.041	0.001131508	Reg Prog	25h	1	395	463	CDI_vs_Mock__Reg Prog__25h__rep1	up_in_CDI
CDH17	3.166538045140206e-8	-1.050914929	0.147	0.311	0.001158985	Reg Prog	25h	1	395	463	CDI_vs_Mock__Reg Prog__25h__rep1	down_in_CDI
CLIC1	3.323585365553939e-8	-0.764447898	0.27	0.461	0.001216465	Reg Prog	25h	1	395	463	CDI_vs_Mock__Reg Prog__25h__rep1	down_in_CDI
GBP3	3.4349297394728554e-8	-1.208164976	0.102	0.248	0.001257219	Reg Prog	25h	1	395	463	CDI_vs_Mock__Reg Prog__25h__rep1	down_in_CDI
SFT2D1	3.564606104964306e-8	-1.585626392	0.037	0.144	0.001304681	Reg Prog	25h	1	395	463	CDI_vs_Mock__Reg Prog__25h__rep1	down_in_CDI
CCNG2	3.6471823743010476e-8	-1.284523422	0.058	0.182	0.001334905	Reg Prog	25h	1	395	463	CDI_vs_Mock__Reg Prog__25h__rep1	down_in_CDI
MRPS6	3.812750287119671e-8	-1.537817723	0.056	0.177	0.001395505	Reg Prog	25h	1	395	463	CDI_vs_Mock__Reg Prog__25h__rep1	down_in_CDI
ACY1	3.938863020452581e-8	-1.690770738	0.037	0.144	0.001441663	Reg Prog	25h	1	395	463	CDI_vs_Mock__Reg Prog__25h__rep1	down_in_CDI
PPARG	4.803507169803114e-8	-1.47597413	0.039	0.147	0.001758132	Reg Prog	25h	1	395	463	CDI_vs_Mock__Reg Prog__25h__rep1	down_in_CDI
SLC51B	4.9069110197334076e-8	-2.098489722	0.022	0.114	0.001795979	Reg Prog	25h	1	395	463	CDI_vs_Mock__Reg Prog__25h__rep1	down_in_CDI
SLC25A24	5.031416816076207e-8	-1.170331608	0.067	0.195	0.001841549	Reg Prog	25h	1	395	463	CDI_vs_Mock__Reg Prog__25h__rep1	down_in_CDI
NDUFB2	5.349536190307789e-8	-1.39340821	0.035	0.139	0.001957984	Reg Prog	25h	1	395	463	CDI_vs_Mock__Reg Prog__25h__rep1	down_in_CDI
SLC15A1	5.404075702706237e-8	-1.446732879	0.03	0.132	0.001977946	Reg Prog	25h	1	395	463	CDI_vs_Mock__Reg Prog__25h__rep1	down_in_CDI
EIF6	6.54931425660412e-8	-1.813622494	0.039	0.144	0.002397115	Reg Prog	25h	1	395	463	CDI_vs_Mock__Reg Prog__25h__rep1	down_in_CDI
LRRC1	6.729714469345667e-8	-1.573008059	0.045	0.157	0.002463143	Reg Prog	25h	1	395	463	CDI_vs_Mock__Reg Prog__25h__rep1	down_in_CDI
MKNK2	7.807279448579588e-8	2.0233662289497163	0.205	0.081	0.002857542	Reg Prog	25h	1	395	463	CDI_vs_Mock__Reg Prog__25h__rep1	up_in_CDI
SRP9	7.87288131615202e-8	-1.165268265	0.082	0.215	0.002881553	Reg Prog	25h	1	395	463	CDI_vs_Mock__Reg Prog__25h__rep1	down_in_CDI
RIN2	8.530414238855436e-8	-2.369594739	0.009	0.084	0.003122217	Reg Prog	25h	1	395	463	CDI_vs_Mock__Reg Prog__25h__rep1	down_in_CDI
PARP4	8.552761004942364e-8	-2.325263347	0.013	0.094	0.003130396	Reg Prog	25h	1	395	463	CDI_vs_Mock__Reg Prog__25h__rep1	down_in_CDI
ALDH18A1	8.604828217007706e-8	-2.703192717	0.009	0.084	0.003149453	Reg Prog	25h	1	395	463	CDI_vs_Mock__Reg Prog__25h__rep1	down_in_CDI
C4orf3	8.61191515305792e-8	-0.660144562	0.4	0.585	0.003152047	Reg Prog	25h	1	395	463	CDI_vs_Mock__Reg Prog__25h__rep1	down_in_CDI
DUSP6	9.065046494314555e-8	-2.706157953	0.019	0.106	0.003317898	Reg Prog	25h	1	395	463	CDI_vs_Mock__Reg Prog__25h__rep1	down_in_CDI
SELENOH	9.908740062279302e-8	-2.004138384	0.039	0.142	0.003626698	Reg Prog	25h	1	395	463	CDI_vs_Mock__Reg Prog__25h__rep1	down_in_CDI
TSPAN8	1.1327058848927705e-7	-0.380696955	0.901	0.929	0.004145817	Reg Prog	25h	1	395	463	CDI_vs_Mock__Reg Prog__25h__rep1	down_in_CDI
FAM3B	1.1878843711878406e-7	-0.763937382	0.231	0.408	0.004347776	Reg Prog	25h	1	395	463	CDI_vs_Mock__Reg Prog__25h__rep1	down_in_CDI
ANXA4	1.2220790404306747e-7	-0.720361353	0.214	0.395	0.004472931	Reg Prog	25h	1	395	463	CDI_vs_Mock__Reg Prog__25h__rep1	down_in_CDI
CTTN	1.2469033193866245e-7	-1.333325431	0.041	0.147	0.004563791	Reg Prog	25h	1	395	463	CDI_vs_Mock__Reg Prog__25h__rep1	down_in_CDI
SMIM31	1.3387439546865285e-7	-3.501944101	0.004	0.071	0.004899937	Reg Prog	25h	1	395	463	CDI_vs_Mock__Reg Prog__25h__rep1	down_in_CDI
GPX4	1.3994661082066104e-7	0.8918192150837148	0.518	0.405	0.005122186	Reg Prog	25h	1	395	463	CDI_vs_Mock__Reg Prog__25h__rep1	up_in_CDI
AGPAT2	1.4427462721780956e-7	1.1380543167299013	0.449	0.334	0.005280596	Reg Prog	25h	1	395	463	CDI_vs_Mock__Reg Prog__25h__rep1	up_in_CDI
CA9	1.4562024649291666e-7	-0.752275423	0.121	0.271	0.005329847	Reg Prog	25h	1	395	463	CDI_vs_Mock__Reg Prog__25h__rep1	down_in_CDI
GRN	1.8269324211806346e-7	-1.043703512	0.097	0.235	0.006686755	Reg Prog	25h	1	395	463	CDI_vs_Mock__Reg Prog__25h__rep1	down_in_CDI
PSMB10	1.9202180185389933e-7	-1.566071479	0.022	0.109	0.00702819	Reg Prog	25h	1	395	463	CDI_vs_Mock__Reg Prog__25h__rep1	down_in_CDI
SLC44A4	2.1767637184045605e-7	-0.54143134	0.108	0.256	0.007967173	Reg Prog	25h	1	395	463	CDI_vs_Mock__Reg Prog__25h__rep1	down_in_CDI
CYBRD1	2.57837522719537e-7	-1.167521972	0.106	0.241	0.009437111	Reg Prog	25h	1	395	463	CDI_vs_Mock__Reg Prog__25h__rep1	down_in_CDI
TLR3	2.5873585995017203e-7	-2.702159315	0.011	0.084	0.009469991	Reg Prog	25h	1	395	463	CDI_vs_Mock__Reg Prog__25h__rep1	down_in_CDI
HIST1H2AC	2.7483186368407796e-7	-1.349193881	0.037	0.134	0.010059121042700937	Reg Prog	25h	1	395	463	CDI_vs_Mock__Reg Prog__25h__rep1	down_in_CDI
CXCL8	2.9224969952676726e-7	4.911803228620929	0.097	0.015	0.010696631252379208	Reg Prog	25h	1	395	463	CDI_vs_Mock__Reg Prog__25h__rep1	up_in_CDI
PAG1	2.9909978884707725e-7	-1.337364625	0.043	0.147	0.010947351371591875	Reg Prog	25h	1	395	463	CDI_vs_Mock__Reg Prog__25h__rep1	down_in_CDI
POLD4	3.1049819201721535e-7	-1.057923068	0.082	0.208	0.011364544326022099	Reg Prog	25h	1	395	463	CDI_vs_Mock__Reg Prog__25h__rep1	down_in_CDI
PET100	3.2040068521024356e-7	-1.763376129	0.052	0.157	0.011726985479380125	Reg Prog	25h	1	395	463	CDI_vs_Mock__Reg Prog__25h__rep1	down_in_CDI
AKR1C3	3.239223369594805e-7	-1.464900511	0.097	0.225	0.011855881455053946	Reg Prog	25h	1	395	463	CDI_vs_Mock__Reg Prog__25h__rep1	down_in_CDI
UBC	3.288444343151631e-7	0.5643733357286118	0.674	0.613	0.012036035140369284	Reg Prog	25h	1	395	463	CDI_vs_Mock__Reg Prog__25h__rep1	up_in_CDI
ERBB2	3.857238217181531e-7	-3.972765782	0.002	0.061	0.014117877598706122	Reg Prog	25h	1	395	463	CDI_vs_Mock__Reg Prog__25h__rep1	down_in_CDI
TPM1	3.858908781919151e-7	-0.77398783	0.134	0.281	0.014123992032702284	Reg Prog	25h	1	395	463	CDI_vs_Mock__Reg Prog__25h__rep1	down_in_CDI
DRAP1	3.983426525052331e-7	2.7053558205197206	0.138	0.041	0.014579739424344037	Reg Prog	25h	1	395	463	CDI_vs_Mock__Reg Prog__25h__rep1	up_in_CDI
FAT1	4.717823142673315e-7	-1.718500897	0.028	0.116	0.017267704484498603	Reg Prog	25h	1	395	463	CDI_vs_Mock__Reg Prog__25h__rep1	down_in_CDI
AK4	4.953829726737009e-7	-1.467675304	0.035	0.129	0.018131512	Reg Prog	25h	1	395	463	CDI_vs_Mock__Reg Prog__25h__rep1	down_in_CDI
DUSP1	5.014264179993269e-7	1.966926472943731	0.158	0.053	0.018352708325193364	Reg Prog	25h	1	395	463	CDI_vs_Mock__Reg Prog__25h__rep1	up_in_CDI
LY75	5.312598528005545e-7	-2.726082681	0.006	0.071	0.019444641872353095	Reg Prog	25h	1	395	463	CDI_vs_Mock__Reg Prog__25h__rep1	down_in_CDI
AMN1	5.40770178242949e-7	3.1893186350258964	0.095	0.015	0.019792729293870173	Reg Prog	25h	1	395	463	CDI_vs_Mock__Reg Prog__25h__rep1	up_in_CDI
ARPC4	5.480432167726667e-7	-2.431340051	0.006	0.071	0.020058929777096373	Reg Prog	25h	1	395	463	CDI_vs_Mock__Reg Prog__25h__rep1	down_in_CDI
WASF2	5.620361327685705e-7	-1.36091431	0.058	0.167	0.020571084	Reg Prog	25h	1	395	463	CDI_vs_Mock__Reg Prog__25h__rep1	down_in_CDI
AHNAK	5.642420707177716e-7	-0.878518095	0.143	0.289	0.020651824030341156	Reg Prog	25h	1	395	463	CDI_vs_Mock__Reg Prog__25h__rep1	down_in_CDI
SQSTM1	5.795783889095742e-7	1.3422664914216846	0.261	0.132	0.021213148612479325	Reg Prog	25h	1	395	463	CDI_vs_Mock__Reg Prog__25h__rep1	up_in_CDI
KRT20	6.217994972705907e-7	-0.65522034	0.49	0.658	0.022758483	Reg Prog	25h	1	395	463	CDI_vs_Mock__Reg Prog__25h__rep1	down_in_CDI
CCDC170	7.454010558968991e-7	-3.186990994	0.002	0.058	0.027282424046882404	Reg Prog	25h	1	395	463	CDI_vs_Mock__Reg Prog__25h__rep1	down_in_CDI
SRD5A3	7.546229108569377e-7	-1.739370953	0.032	0.122	0.027619953160274775	Reg Prog	25h	1	395	463	CDI_vs_Mock__Reg Prog__25h__rep1	down_in_CDI
GAL3ST1	7.569754544860617e-7	-1.113012946	0.117	0.251	0.027706058609644344	Reg Prog	25h	1	395	463	CDI_vs_Mock__Reg Prog__25h__rep1	down_in_CDI
SH3KBP1	7.602952954369282e-7	-1.545688301	0.037	0.129	0.027827568	Reg Prog	25h	1	395	463	CDI_vs_Mock__Reg Prog__25h__rep1	down_in_CDI
RAP1A	7.839536344474435e-7	-1.489213481	0.052	0.154	0.028693486974410883	Reg Prog	25h	1	395	463	CDI_vs_Mock__Reg Prog__25h__rep1	down_in_CDI
RAB11FIP1	8.089023607569562e-7	1.6229818031319139	0.24	0.119	0.029606635306065353	Reg Prog	25h	1	395	463	CDI_vs_Mock__Reg Prog__25h__rep1	up_in_CDI
GADD45A	8.276528871146644e-7	1.7888017047762281	0.179	0.071	0.030292923	Reg Prog	25h	1	395	463	CDI_vs_Mock__Reg Prog__25h__rep1	up_in_CDI
SLC3A1	8.883050519664078e-7	-1.321089462	0.041	0.137	0.032512853	Reg Prog	25h	1	395	463	CDI_vs_Mock__Reg Prog__25h__rep1	down_in_CDI
TFF3	9.288987778702569e-7	-0.439067818	0.965	0.959	0.033998624168829275	Reg Prog	25h	1	395	463	CDI_vs_Mock__Reg Prog__25h__rep1	down_in_CDI
CCDC85B	9.604867799315018e-7	2.052300182877767	0.121	0.03	0.035154777	Reg Prog	25h	1	395	463	CDI_vs_Mock__Reg Prog__25h__rep1	up_in_CDI
INPP4B	9.742883625427053e-7	-2.539765145	0.009	0.073	0.035659928357425555	Reg Prog	25h	1	395	463	CDI_vs_Mock__Reg Prog__25h__rep1	down_in_CDI
VSNL1	9.810542313537967e-7	-8.147098778	0	0.051	0.035907565921780314	Reg Prog	25h	1	395	463	CDI_vs_Mock__Reg Prog__25h__rep1	down_in_CDI
GALE	1.0077172718958627e-6	-2.642888339	0.009	0.073	0.03688346	Reg Prog	25h	1	395	463	CDI_vs_Mock__Reg Prog__25h__rep1	down_in_CDI
RPL18	1.0843065751289997e-6	0.6164245484133697	0.592	0.491	0.039686705	Reg Prog	25h	1	395	463	CDI_vs_Mock__Reg Prog__25h__rep1	up_in_CDI
SLC20A1	1.0996136360244138e-6	2.307991183726341	0.143	0.046	0.040246959	Reg Prog	25h	1	395	463	CDI_vs_Mock__Reg Prog__25h__rep1	up_in_CDI
PLS1	1.1114201832686195e-6	-0.815971644	0.214	0.377	0.04067909	Reg Prog	25h	1	395	463	CDI_vs_Mock__Reg Prog__25h__rep1	down_in_CDI
VDAC1	1.3016366731072432e-6	-0.59225376	0.289	0.468	0.047641204	Reg Prog	25h	1	395	463	CDI_vs_Mock__Reg Prog__25h__rep1	down_in_CDI
LINC01133	1.3265878925410864e-6	-0.988869712	0.063	0.17	0.048554443454896304	Reg Prog	25h	1	395	463	CDI_vs_Mock__Reg Prog__25h__rep1	down_in_CDI
FABP1	6.287178497800498e-232	-2.193233195	0.704	0.978	2.3011702019799603e-227	Reg Prog	25h	2	938	1326	CDI_vs_Mock__Reg Prog__25h__rep2	down_in_CDI
SAT1	1.3093296848505823e-170	2.3829127417161473	0.836	0.302	4.792277579521616e-166	Reg Prog	25h	2	938	1326	CDI_vs_Mock__Reg Prog__25h__rep2	up_in_CDI
CCL20	1.9598789640886002e-168	5.9475726782099185	0.602	0.02	7.173352996460685e-164	Reg Prog	25h	2	938	1326	CDI_vs_Mock__Reg Prog__25h__rep2	up_in_CDI
RHOA	2.0904825442529824e-107	2.3440398978850907	0.655	0.197	7.651375160220341e-103	Reg Prog	25h	2	938	1326	CDI_vs_Mock__Reg Prog__25h__rep2	up_in_CDI
HSPB1	5.842364763916932e-91	2.255023272542944	0.625	0.213	2.1383639272412364e-86	Reg Prog	25h	2	938	1326	CDI_vs_Mock__Reg Prog__25h__rep2	up_in_CDI
AREG	1.3167968175118288e-87	2.492437108	0.516	0.108	4.819608031775045e-83	Reg Prog	25h	2	938	1326	CDI_vs_Mock__Reg Prog__25h__rep2	up_in_CDI
ANKRD37	4.198114618972915e-82	3.319838620051158	0.425	0.06	1.5365519316902767e-77	Reg Prog	25h	2	938	1326	CDI_vs_Mock__Reg Prog__25h__rep2	up_in_CDI
ISG15	3.012113224676439e-76	2.657592237	0.425	0.063	1.1024635613638235e-71	Reg Prog	25h	2	938	1326	CDI_vs_Mock__Reg Prog__25h__rep2	up_in_CDI
HSP90AA1	1.0826239621843796e-73	1.6174366225761152	0.63	0.242	3.962511963991048e-69	Reg Prog	25h	2	938	1326	CDI_vs_Mock__Reg Prog__25h__rep2	up_in_CDI
S100A10	1.1450125559016742e-64	-1.484565811	0.446	0.675	4.1908604558557177e-60	Reg Prog	25h	2	938	1326	CDI_vs_Mock__Reg Prog__25h__rep2	down_in_CDI
HSP90AB1	1.3178080225968538e-63	1.9280725190822867	0.468	0.124	4.8233091435067445e-59	Reg Prog	25h	2	938	1326	CDI_vs_Mock__Reg Prog__25h__rep2	up_in_CDI
BIRC3	1.7346822677812816e-63	3.015649443699746	0.347	0.045	6.349110568306268e-59	Reg Prog	25h	2	938	1326	CDI_vs_Mock__Reg Prog__25h__rep2	up_in_CDI
HILPDA	5.554391238833177e-59	4.951946088223443	0.261	0.009	2.0329627373253313e-54	Reg Prog	25h	2	938	1326	CDI_vs_Mock__Reg Prog__25h__rep2	up_in_CDI
IER3	1.1446877345885133e-57	2.786819928195104	0.32	0.039	4.189671577367418e-53	Reg Prog	25h	2	938	1326	CDI_vs_Mock__Reg Prog__25h__rep2	up_in_CDI
INSIG1	3.292278492784394e-55	1.4995298974779003	0.554	0.216	1.2050068511440161e-50	Reg Prog	25h	2	938	1326	CDI_vs_Mock__Reg Prog__25h__rep2	up_in_CDI
LGALS1	8.662143497108836e-55	1.8923193558176894	0.403	0.094	3.170431141376805e-50	Reg Prog	25h	2	938	1326	CDI_vs_Mock__Reg Prog__25h__rep2	up_in_CDI
IGFBP3	1.177290438949153e-53	-2.406370949	0.109	0.366	4.309000735597795e-49	Reg Prog	25h	2	938	1326	CDI_vs_Mock__Reg Prog__25h__rep2	down_in_CDI
ATF3	5.71644044998755e-52	3.3146507879894096	0.262	0.021	2.0922743690999434e-47	Reg Prog	25h	2	938	1326	CDI_vs_Mock__Reg Prog__25h__rep2	up_in_CDI
IL32	1.0012410152734383e-49	1.4546649678951584	0.503	0.182	3.6646422400023117e-45	Reg Prog	25h	2	938	1326	CDI_vs_Mock__Reg Prog__25h__rep2	up_in_CDI
JUND	3.0497311991612885e-49	1.7268708427111532	0.441	0.147	1.1162321162050232e-44	Reg Prog	25h	2	938	1326	CDI_vs_Mock__Reg Prog__25h__rep2	up_in_CDI
EZR	1.55995603263026e-48	1.4493700652638206	0.526	0.216	5.709595075030015e-44	Reg Prog	25h	2	938	1326	CDI_vs_Mock__Reg Prog__25h__rep2	up_in_CDI
SDC4	4.88091827353005e-48	3.052156646	0.259	0.027	1.7864648972947335e-43	Reg Prog	25h	2	938	1326	CDI_vs_Mock__Reg Prog__25h__rep2	up_in_CDI
JPT1	8.755617379424381e-48	1.627527589918932	0.459	0.161	3.2046435170431177e-43	Reg Prog	25h	2	938	1326	CDI_vs_Mock__Reg Prog__25h__rep2	up_in_CDI
UBB	1.4190215191339043e-46	1.382796971999622	0.505	0.196	5.193760662182003e-42	Reg Prog	25h	2	938	1326	CDI_vs_Mock__Reg Prog__25h__rep2	up_in_CDI
ANXA1	3.150579614912759e-43	1.649376831278297	0.392	0.12	1.1531436448542189e-38	Reg Prog	25h	2	938	1326	CDI_vs_Mock__Reg Prog__25h__rep2	up_in_CDI
S100A14	7.980744629503828e-43	1.3305178184127677	0.489	0.197	2.921032341844696e-38	Reg Prog	25h	2	938	1326	CDI_vs_Mock__Reg Prog__25h__rep2	up_in_CDI
H3F3B	9.345029642981505e-43	1.1491503605849194	0.492	0.204	3.4203742996276606e-38	Reg Prog	25h	2	938	1326	CDI_vs_Mock__Reg Prog__25h__rep2	up_in_CDI
JUN	9.70016797923908e-40	2.0930446243912737	0.268	0.05	3.5503584820812956e-35	Reg Prog	25h	2	938	1326	CDI_vs_Mock__Reg Prog__25h__rep2	up_in_CDI
TXNIP	1.0634323483731379e-39	1.179447114950979	0.519	0.24	3.892268738280522e-35	Reg Prog	25h	2	938	1326	CDI_vs_Mock__Reg Prog__25h__rep2	up_in_CDI
AGPAT2	2.0958544100179323e-39	1.7394842672202149	0.336	0.093	7.671036726106634e-35	Reg Prog	25h	2	938	1326	CDI_vs_Mock__Reg Prog__25h__rep2	up_in_CDI
RPL18	6.149601718413081e-39	1.0290579647253764	0.556	0.253	2.250815724956372e-34	Reg Prog	25h	2	938	1326	CDI_vs_Mock__Reg Prog__25h__rep2	up_in_CDI
KLF2	4.523862193861791e-38	2.279961984587832	0.246	0.041	1.6557788015753543e-33	Reg Prog	25h	2	938	1326	CDI_vs_Mock__Reg Prog__25h__rep2	up_in_CDI
GDF15	4.524525334040748e-38	2.348348435	0.259	0.049	1.6560215175122542e-33	Reg Prog	25h	2	938	1326	CDI_vs_Mock__Reg Prog__25h__rep2	up_in_CDI
RPL28	5.147377253245753e-37	1.0148267196442018	0.56	0.268	1.883991548460478e-32	Reg Prog	25h	2	938	1326	CDI_vs_Mock__Reg Prog__25h__rep2	up_in_CDI
RPS16	1.5093694002817682e-36	1.0496361822522484	0.449	0.171	5.5244429419713e-32	Reg Prog	25h	2	938	1326	CDI_vs_Mock__Reg Prog__25h__rep2	up_in_CDI
HSD17B2	5.301177945985359e-36	-3.582208687	0.022	0.167	1.9402841400101013e-31	Reg Prog	25h	2	938	1326	CDI_vs_Mock__Reg Prog__25h__rep2	down_in_CDI
KRT19	7.369004244790024e-36	-1.272829933	0.357	0.553	2.697129243635597e-31	Reg Prog	25h	2	938	1326	CDI_vs_Mock__Reg Prog__25h__rep2	down_in_CDI
GAPDH	7.898278134923957e-35	0.5745680826808766	0.935	0.758	2.8908487801635175e-30	Reg Prog	25h	2	938	1326	CDI_vs_Mock__Reg Prog__25h__rep2	up_in_CDI
TPT1	2.958177908495951e-34	0.5074779316326792	0.937	0.763	1.082722696288603e-29	Reg Prog	25h	2	938	1326	CDI_vs_Mock__Reg Prog__25h__rep2	up_in_CDI
S100A6	3.479065213758386e-34	-0.419667743	0.965	0.971	1.2733726588877068e-29	Reg Prog	25h	2	938	1326	CDI_vs_Mock__Reg Prog__25h__rep2	down_in_CDI
DUSP5	4.162548298542047e-34	2.3178218768984062	0.212	0.031	1.5235343027493747e-29	Reg Prog	25h	2	938	1326	CDI_vs_Mock__Reg Prog__25h__rep2	up_in_CDI
HSPA5	1.3599482407289067e-33	1.5688418566017746	0.328	0.103	4.977546555891871e-29	Reg Prog	25h	2	938	1326	CDI_vs_Mock__Reg Prog__25h__rep2	up_in_CDI
PFDN2	2.931646631949901e-33	2.5176408011148794	0.198	0.026	1.0730119837599832e-28	Reg Prog	25h	2	938	1326	CDI_vs_Mock__Reg Prog__25h__rep2	up_in_CDI
TSPAN8	6.886303975250708e-33	-0.620547412	0.848	0.885	2.5204561179815117e-28	Reg Prog	25h	2	938	1326	CDI_vs_Mock__Reg Prog__25h__rep2	down_in_CDI
RHOB	4.418307071250958e-32	2.4690409232959203	0.207	0.033	1.6171445711485632e-27	Reg Prog	25h	2	938	1326	CDI_vs_Mock__Reg Prog__25h__rep2	up_in_CDI
ARL6IP1	1.017656284632364e-31	1.4622239795630125	0.335	0.116	3.724723767382916e-27	Reg Prog	25h	2	938	1326	CDI_vs_Mock__Reg Prog__25h__rep2	up_in_CDI
RAB11FIP1	2.667752722115388e-31	1.6125223490874112	0.279	0.077	9.764241738214532e-27	Reg Prog	25h	2	938	1326	CDI_vs_Mock__Reg Prog__25h__rep2	up_in_CDI
CD55	3.3764618521163605e-31	1.0755685646684485	0.546	0.288	1.2358188024931091e-26	Reg Prog	25h	2	938	1326	CDI_vs_Mock__Reg Prog__25h__rep2	up_in_CDI
ZFAS1	6.443219496493545e-31	1.554228211433212	0.29	0.087	2.3582827679116024e-26	Reg Prog	25h	2	938	1326	CDI_vs_Mock__Reg Prog__25h__rep2	up_in_CDI
H1F0	1.2703541252256286e-30	2.500334835542591	0.192	0.029	4.6496231337383235e-26	Reg Prog	25h	2	938	1326	CDI_vs_Mock__Reg Prog__25h__rep2	up_in_CDI
ELOB	1.4448229777647274e-30	1.287604348144852	0.348	0.127	5.288196580916678e-26	Reg Prog	25h	2	938	1326	CDI_vs_Mock__Reg Prog__25h__rep2	up_in_CDI
RPS18	1.9764757678551323e-30	0.7893305808392279	0.547	0.271	7.23409895792657e-26	Reg Prog	25h	2	938	1326	CDI_vs_Mock__Reg Prog__25h__rep2	up_in_CDI
HIST1H1C	9.850690113175966e-30	1.3410293189915312	0.372	0.151	3.605451088323535e-25	Reg Prog	25h	2	938	1326	CDI_vs_Mock__Reg Prog__25h__rep2	up_in_CDI
LGALS3	2.2574176828428015e-29	-0.737040353	0.699	0.765	8.262374460972938e-25	Reg Prog	25h	2	938	1326	CDI_vs_Mock__Reg Prog__25h__rep2	down_in_CDI
RPL15	3.884403612562613e-29	0.966693095	0.439	0.194	1.421730566234042e-24	Reg Prog	25h	2	938	1326	CDI_vs_Mock__Reg Prog__25h__rep2	up_in_CDI
TMEM54	5.919137782756933e-29	-2.774028933	0.034	0.168	2.166463619866865e-24	Reg Prog	25h	2	938	1326	CDI_vs_Mock__Reg Prog__25h__rep2	down_in_CDI
KRT20	1.8451798996345212e-28	-1.368523089	0.296	0.463	6.75354295065231e-24	Reg Prog	25h	2	938	1326	CDI_vs_Mock__Reg Prog__25h__rep2	down_in_CDI
MAP1LC3B	2.991810146386424e-28	1.561626459901079	0.284	0.091	1.095032431678895e-23	Reg Prog	25h	2	938	1326	CDI_vs_Mock__Reg Prog__25h__rep2	up_in_CDI
NTHL1	7.997731679094846e-28	2.3274466872985022	0.173	0.025	2.9272497718655045e-23	Reg Prog	25h	2	938	1326	CDI_vs_Mock__Reg Prog__25h__rep2	up_in_CDI
UBC	9.368101773054907e-28	0.7213358978588911	0.649	0.398	3.4288189299558266e-23	Reg Prog	25h	2	938	1326	CDI_vs_Mock__Reg Prog__25h__rep2	up_in_CDI
YWHAH	3.884031520956776e-27	1.4540824482379051	0.307	0.112	1.4215943769853897e-22	Reg Prog	25h	2	938	1326	CDI_vs_Mock__Reg Prog__25h__rep2	up_in_CDI
CXCL8	4.0682849713063775e-27	3.320135179348895	0.152	0.016	1.4890329823478472e-22	Reg Prog	25h	2	938	1326	CDI_vs_Mock__Reg Prog__25h__rep2	up_in_CDI
RPS15A	1.2519602413062082e-26	0.9565546613897249	0.441	0.209	4.582299679204852e-22	Reg Prog	25h	2	938	1326	CDI_vs_Mock__Reg Prog__25h__rep2	up_in_CDI
MRPL14	3.693264970275353e-26	1.513747636914768	0.246	0.071	1.3517719117704819e-21	Reg Prog	25h	2	938	1326	CDI_vs_Mock__Reg Prog__25h__rep2	up_in_CDI
BLVRB	5.493220743289438e-26	1.6428245952889002	0.219	0.054	2.0105737242513673e-21	Reg Prog	25h	2	938	1326	CDI_vs_Mock__Reg Prog__25h__rep2	up_in_CDI
PTPRR	6.045392068969882e-26	-2.538443392	0.044	0.175	2.2126739511636663e-21	Reg Prog	25h	2	938	1326	CDI_vs_Mock__Reg Prog__25h__rep2	down_in_CDI
NDRG1	6.179117269406497e-26	0.831441336	0.538	0.303	2.261618711775472e-21	Reg Prog	25h	2	938	1326	CDI_vs_Mock__Reg Prog__25h__rep2	up_in_CDI
AGR2	1.0208576002726084e-25	-0.977304826	0.529	0.628	3.736440902757774e-21	Reg Prog	25h	2	938	1326	CDI_vs_Mock__Reg Prog__25h__rep2	down_in_CDI
RPL27A	1.4219200070761949e-25	0.7923779070944028	0.437	0.206	5.204369417899581e-21	Reg Prog	25h	2	938	1326	CDI_vs_Mock__Reg Prog__25h__rep2	up_in_CDI
CYP51A1	1.5038144161003997e-25	-1.897547982	0.124	0.285	5.504111144369073e-21	Reg Prog	25h	2	938	1326	CDI_vs_Mock__Reg Prog__25h__rep2	down_in_CDI
RPL13	2.2337216464687575e-25	0.7831430150076173	0.478	0.24	8.175644598240299e-21	Reg Prog	25h	2	938	1326	CDI_vs_Mock__Reg Prog__25h__rep2	up_in_CDI
PRDX1	7.005340478034461e-25	1.0773867526809084	0.376	0.167	2.5640246683653932e-20	Reg Prog	25h	2	938	1326	CDI_vs_Mock__Reg Prog__25h__rep2	up_in_CDI
FXYD3	2.1701849528886018e-24	-0.791575538	0.599	0.676	7.943093946067571e-20	Reg Prog	25h	2	938	1326	CDI_vs_Mock__Reg Prog__25h__rep2	down_in_CDI
LCN2	8.904362336351437e-24	0.9243877860696879	0.486	0.252	3.259085658727989e-19	Reg Prog	25h	2	938	1326	CDI_vs_Mock__Reg Prog__25h__rep2	up_in_CDI
SERF2	2.998954590888808e-23	0.7085602458542075	0.553	0.318	1.0976473698112125e-18	Reg Prog	25h	2	938	1326	CDI_vs_Mock__Reg Prog__25h__rep2	up_in_CDI
DDIT4	4.9146032224563863e-23	1.388948592088196	0.259	0.09	1.798793925451262e-18	Reg Prog	25h	2	938	1326	CDI_vs_Mock__Reg Prog__25h__rep2	up_in_CDI
GPX4	5.283476159557705e-23	0.8499132643041634	0.41	0.196	1.9338051091597155e-18	Reg Prog	25h	2	938	1326	CDI_vs_Mock__Reg Prog__25h__rep2	up_in_CDI
EEF2	6.274966501700856e-23	1.5088749411234617	0.238	0.077	2.2967004892875305e-18	Reg Prog	25h	2	938	1326	CDI_vs_Mock__Reg Prog__25h__rep2	up_in_CDI
PHGR1	6.928194427981045e-23	-0.593814737	0.701	0.764	2.5357884425853423e-18	Reg Prog	25h	2	938	1326	CDI_vs_Mock__Reg Prog__25h__rep2	down_in_CDI
RPL26	7.406920462519627e-23	0.8494686787054166	0.399	0.188	2.7110069584868086e-18	Reg Prog	25h	2	938	1326	CDI_vs_Mock__Reg Prog__25h__rep2	up_in_CDI
C19orf53	2.3478171952030696e-22	2.4333252594982353	0.149	0.026	8.593245716162755e-18	Reg Prog	25h	2	938	1326	CDI_vs_Mock__Reg Prog__25h__rep2	up_in_CDI
RPS14	4.457447633006277e-22	0.599661698	0.551	0.312	1.6314704081566276e-17	Reg Prog	25h	2	938	1326	CDI_vs_Mock__Reg Prog__25h__rep2	up_in_CDI
RPL11	6.246948272415094e-22	0.7059078377979362	0.505	0.279	2.2864455371866485e-17	Reg Prog	25h	2	938	1326	CDI_vs_Mock__Reg Prog__25h__rep2	up_in_CDI
NEAT1	6.4180342308128105e-22	0.9161516703273378	0.489	0.26	2.349064708819797e-17	Reg Prog	25h	2	938	1326	CDI_vs_Mock__Reg Prog__25h__rep2	up_in_CDI
UCA1	7.959275680974768e-22	-2.916513187	0.035	0.143	2.913174491993575e-17	Reg Prog	25h	2	938	1326	CDI_vs_Mock__Reg Prog__25h__rep2	down_in_CDI
EIF4A2	1.188071314046372e-21	1.0687974989519433	0.3	0.12	4.3484598165411265e-17	Reg Prog	25h	2	938	1326	CDI_vs_Mock__Reg Prog__25h__rep2	up_in_CDI
MALAT1	1.3512450998042213e-21	-0.539212706	0.942	0.94	4.9456921897934306e-17	Reg Prog	25h	2	938	1326	CDI_vs_Mock__Reg Prog__25h__rep2	down_in_CDI
PPDPF	1.7894112337303716e-21	0.8833566665717223	0.416	0.214	6.549424056576533e-17	Reg Prog	25h	2	938	1326	CDI_vs_Mock__Reg Prog__25h__rep2	up_in_CDI
UBA52	2.6186898742706696e-21	0.7865780130646574	0.407	0.201	9.584666808818078e-17	Reg Prog	25h	2	938	1326	CDI_vs_Mock__Reg Prog__25h__rep2	up_in_CDI
ARRDC4	3.6727384249701665e-21	1.6143540396803784	0.186	0.048	1.3442589909233306e-16	Reg Prog	25h	2	938	1326	CDI_vs_Mock__Reg Prog__25h__rep2	up_in_CDI
CALM2	4.0554160638925104e-21	0.7473775077258131	0.462	0.249	1.4843228335452977e-16	Reg Prog	25h	2	938	1326	CDI_vs_Mock__Reg Prog__25h__rep2	up_in_CDI
PPARG	4.874100845508133e-21	-2.758484234	0.035	0.142	1.7839696504644318e-16	Reg Prog	25h	2	938	1326	CDI_vs_Mock__Reg Prog__25h__rep2	down_in_CDI
H2AFZ	6.595843743278001e-21	1.3431441172386565	0.226	0.075	2.414144768477181e-16	Reg Prog	25h	2	938	1326	CDI_vs_Mock__Reg Prog__25h__rep2	up_in_CDI
SLC25A5	8.222288071903655e-21	0.867615601	0.34	0.152	3.009439657197457e-16	Reg Prog	25h	2	938	1326	CDI_vs_Mock__Reg Prog__25h__rep2	up_in_CDI
RPL35A	2.5108283154010103e-20	0.7825802838360367	0.389	0.187	9.189882717199237e-16	Reg Prog	25h	2	938	1326	CDI_vs_Mock__Reg Prog__25h__rep2	up_in_CDI
SCD	2.9363018876900465e-20	-1.320449981	0.252	0.394	1.0747158539134338e-15	Reg Prog	25h	2	938	1326	CDI_vs_Mock__Reg Prog__25h__rep2	down_in_CDI
H1FX	6.58538958038788e-20	2.993894846204764	0.105	0.009	2.4103184403177677e-15	Reg Prog	25h	2	938	1326	CDI_vs_Mock__Reg Prog__25h__rep2	up_in_CDI
RPS26	7.247608877548629e-20	0.7877134921336664	0.37	0.177	2.6526973252715736e-15	Reg Prog	25h	2	938	1326	CDI_vs_Mock__Reg Prog__25h__rep2	up_in_CDI
RPL8	1.0686405222181914e-19	0.703441998	0.449	0.241	3.911331175370803e-15	Reg Prog	25h	2	938	1326	CDI_vs_Mock__Reg Prog__25h__rep2	up_in_CDI
RPS15	1.5135822287112033e-19	0.6458197089719686	0.464	0.252	5.539862315305875e-15	Reg Prog	25h	2	938	1326	CDI_vs_Mock__Reg Prog__25h__rep2	up_in_CDI
UBE2H	1.9984204740578275e-19	1.4855772406012584	0.201	0.064	7.314418777099054e-15	Reg Prog	25h	2	938	1326	CDI_vs_Mock__Reg Prog__25h__rep2	up_in_CDI
SH3BGRL3	2.276336574323749e-19	0.7110854897638981	0.492	0.279	8.331619495682354e-15	Reg Prog	25h	2	938	1326	CDI_vs_Mock__Reg Prog__25h__rep2	up_in_CDI
EEF1A1	2.7976462429550786e-19	0.61719209	0.569	0.346	1.0239665013839883e-14	Reg Prog	25h	2	938	1326	CDI_vs_Mock__Reg Prog__25h__rep2	up_in_CDI
PTP4A2	3.2405123507212806e-19	1.4852616841931718	0.174	0.047	1.1860599254874959e-14	Reg Prog	25h	2	938	1326	CDI_vs_Mock__Reg Prog__25h__rep2	up_in_CDI
HSP90B1	3.674563451885174e-19	0.7359589824176891	0.514	0.313	1.3449269690244925e-14	Reg Prog	25h	2	938	1326	CDI_vs_Mock__Reg Prog__25h__rep2	up_in_CDI
NFKBIA	4.0875007792066e-19	1.566910313747142	0.155	0.036	1.4960661601974078e-14	Reg Prog	25h	2	938	1326	CDI_vs_Mock__Reg Prog__25h__rep2	up_in_CDI
P4HA1	6.106201760677134e-19	0.6294286848039876	0.466	0.254	2.2349309064254376e-14	Reg Prog	25h	2	938	1326	CDI_vs_Mock__Reg Prog__25h__rep2	up_in_CDI
RPL18A	7.2923723862677215e-19	0.7320159561587611	0.373	0.183	2.669081217097849e-14	Reg Prog	25h	2	938	1326	CDI_vs_Mock__Reg Prog__25h__rep2	up_in_CDI
RPL34	8.163309258370935e-19	0.7737686272885171	0.382	0.193	2.987852821656346e-14	Reg Prog	25h	2	938	1326	CDI_vs_Mock__Reg Prog__25h__rep2	up_in_CDI
RPLP2	8.187009397533501e-19	0.6122821760443515	0.417	0.217	2.996527309591237e-14	Reg Prog	25h	2	938	1326	CDI_vs_Mock__Reg Prog__25h__rep2	up_in_CDI
VDAC2	1.0086049570752474e-18	0.8066594385273844	0.336	0.158	3.691595003391113e-14	Reg Prog	25h	2	938	1326	CDI_vs_Mock__Reg Prog__25h__rep2	up_in_CDI
RPL7A	1.1283882004990869e-18	0.6387117164560188	0.417	0.216	4.130013652646708e-14	Reg Prog	25h	2	938	1326	CDI_vs_Mock__Reg Prog__25h__rep2	up_in_CDI
PCK1	1.1837001959736052e-18	1.3102364881945716	0.253	0.102	4.3324610872829925e-14	Reg Prog	25h	2	938	1326	CDI_vs_Mock__Reg Prog__25h__rep2	up_in_CDI
CIAO2B	1.1867418155447898e-18	1.3526038356100876	0.212	0.074	4.3435937190754855e-14	Reg Prog	25h	2	938	1326	CDI_vs_Mock__Reg Prog__25h__rep2	up_in_CDI
GADD45A	1.385464323472019e-18	1.975312774800112	0.139	0.029	5.070937970339937e-14	Reg Prog	25h	2	938	1326	CDI_vs_Mock__Reg Prog__25h__rep2	up_in_CDI
ACAT2	1.4915942300753485e-18	-3.330951181	0.012	0.088	5.4593840414987834e-14	Reg Prog	25h	2	938	1326	CDI_vs_Mock__Reg Prog__25h__rep2	down_in_CDI
CYCS	1.6718090604686737e-18	1.6126701713198286	0.161	0.041	6.118988342221392e-14	Reg Prog	25h	2	938	1326	CDI_vs_Mock__Reg Prog__25h__rep2	up_in_CDI
ACTG1	2.1702575347474365e-18	0.6355346363981633	0.578	0.374	7.943359602929093e-14	Reg Prog	25h	2	938	1326	CDI_vs_Mock__Reg Prog__25h__rep2	up_in_CDI
RPS2	2.860736662697127e-18	0.6959066014171738	0.342	0.163	1.0470582259137755e-13	Reg Prog	25h	2	938	1326	CDI_vs_Mock__Reg Prog__25h__rep2	up_in_CDI
CALU	4.5935087483054646e-18	2.881957014593903	0.112	0.016	1.681270136967283e-13	Reg Prog	25h	2	938	1326	CDI_vs_Mock__Reg Prog__25h__rep2	up_in_CDI
RPS8	7.70725162050762e-18	0.5904480668647079	0.445	0.241	2.820931165621994e-13	Reg Prog	25h	2	938	1326	CDI_vs_Mock__Reg Prog__25h__rep2	up_in_CDI
DUOXA2	7.825825878418915e-18	0.9461548609438508	0.309	0.144	2.8643305297601067e-13	Reg Prog	25h	2	938	1326	CDI_vs_Mock__Reg Prog__25h__rep2	up_in_CDI
RNF186	9.186067855425956e-18	-1.808946891	0.071	0.186	3.362192695764454e-13	Reg Prog	25h	2	938	1326	CDI_vs_Mock__Reg Prog__25h__rep2	down_in_CDI
MALL	1.4601869688036538e-17	-1.873477395	0.064	0.175	5.344430324518253e-13	Reg Prog	25h	2	938	1326	CDI_vs_Mock__Reg Prog__25h__rep2	down_in_CDI
EGLN3	1.599033620119285e-17	-1.678397216	0.112	0.236	5.852622952998595e-13	Reg Prog	25h	2	938	1326	CDI_vs_Mock__Reg Prog__25h__rep2	down_in_CDI
CARHSP1	1.925275919126975e-17	2.217260678967096	0.129	0.027	7.046702391596642e-13	Reg Prog	25h	2	938	1326	CDI_vs_Mock__Reg Prog__25h__rep2	up_in_CDI
PRRC2C	2.28558163298776e-17	1.4724502927130598	0.164	0.047	8.365457334898501e-13	Reg Prog	25h	2	938	1326	CDI_vs_Mock__Reg Prog__25h__rep2	up_in_CDI
SERPINB6	2.5838001438229956e-17	-1.892217306	0.063	0.173	9.456966906406545e-13	Reg Prog	25h	2	938	1326	CDI_vs_Mock__Reg Prog__25h__rep2	down_in_CDI
HES4	2.789816336373712e-17	2.3835770779942522	0.115	0.019	1.0211006772761425e-12	Reg Prog	25h	2	938	1326	CDI_vs_Mock__Reg Prog__25h__rep2	up_in_CDI
TRIM31	3.074872765562166e-17	1.4604366162469349	0.186	0.062	1.1254341809234084e-12	Reg Prog	25h	2	938	1326	CDI_vs_Mock__Reg Prog__25h__rep2	up_in_CDI
FTL	3.346970215286073e-17	0.7305543760955091	0.486	0.293	1.2250245684968556e-12	Reg Prog	25h	2	938	1326	CDI_vs_Mock__Reg Prog__25h__rep2	up_in_CDI
MRPL41	4.581397271624549e-17	1.6428956607550966	0.143	0.035	1.6768372153873011e-12	Reg Prog	25h	2	938	1326	CDI_vs_Mock__Reg Prog__25h__rep2	up_in_CDI
NDUFA12	5.772495281647638e-17	1.5272860032601039	0.149	0.038	2.1127909980358517e-12	Reg Prog	25h	2	938	1326	CDI_vs_Mock__Reg Prog__25h__rep2	up_in_CDI
FABP2	6.092332468712125e-17	-2.548402435	0.032	0.122	2.229854606873325e-12	Reg Prog	25h	2	938	1326	CDI_vs_Mock__Reg Prog__25h__rep2	down_in_CDI
RNF114	6.595907962701458e-17	2.590284290882284	0.112	0.019	2.4141682734283607e-12	Reg Prog	25h	2	938	1326	CDI_vs_Mock__Reg Prog__25h__rep2	up_in_CDI
JUNB	6.85857991969401e-17	1.8954881430713475	0.124	0.025	2.510308836407205e-12	Reg Prog	25h	2	938	1326	CDI_vs_Mock__Reg Prog__25h__rep2	up_in_CDI
TFF1	9.323814591809183e-17	-0.397691251	0.767	0.821	3.412609378748079e-12	Reg Prog	25h	2	938	1326	CDI_vs_Mock__Reg Prog__25h__rep2	down_in_CDI
RPL17	1.129366936652538e-16	0.6198043158785618	0.401	0.215	4.1335959248419545e-12	Reg Prog	25h	2	938	1326	CDI_vs_Mock__Reg Prog__25h__rep2	up_in_CDI
BBC3	1.1329653253336844e-16	2.732210675	0.097	0.012	4.146766387253818e-12	Reg Prog	25h	2	938	1326	CDI_vs_Mock__Reg Prog__25h__rep2	up_in_CDI
CDKN1A	2.3013672813820373e-16	1.5670987415327704	0.157	0.046	8.423234386586395e-12	Reg Prog	25h	2	938	1326	CDI_vs_Mock__Reg Prog__25h__rep2	up_in_CDI
SYAP1	2.83194255189129e-16	1.547247133763465	0.163	0.05	1.036519293417731e-11	Reg Prog	25h	2	938	1326	CDI_vs_Mock__Reg Prog__25h__rep2	up_in_CDI
SLC20A1	3.2257060826596227e-16	1.4456538181548217	0.168	0.053	1.1806406833142485e-11	Reg Prog	25h	2	938	1326	CDI_vs_Mock__Reg Prog__25h__rep2	up_in_CDI
ALAS1	3.6223203784996157e-16	2.6950567243512573	0.097	0.013	1.3258054817346444e-11	Reg Prog	25h	2	938	1326	CDI_vs_Mock__Reg Prog__25h__rep2	up_in_CDI
F11R	7.080494538347353e-16	0.9678757985489792	0.241	0.103	2.5915318059805147e-11	Reg Prog	25h	2	938	1326	CDI_vs_Mock__Reg Prog__25h__rep2	up_in_CDI
EIF1AX	7.345896515212081e-16	1.381377143726347	0.147	0.041	2.6886715835327738e-11	Reg Prog	25h	2	938	1326	CDI_vs_Mock__Reg Prog__25h__rep2	up_in_CDI
TSPAN1	7.940973825019977e-16	-0.928276265	0.382	0.485	2.9064758296955618e-11	Reg Prog	25h	2	938	1326	CDI_vs_Mock__Reg Prog__25h__rep2	down_in_CDI
DRAP1	9.094694244220307e-16	2.5383070229311624	0.094	0.012	3.3287490403270744e-11	Reg Prog	25h	2	938	1326	CDI_vs_Mock__Reg Prog__25h__rep2	up_in_CDI
F3	9.578616190637945e-16	-2.362676049	0.039	0.128	3.5058693119353944e-11	Reg Prog	25h	2	938	1326	CDI_vs_Mock__Reg Prog__25h__rep2	down_in_CDI
AMN1	1.0232690151629701e-15	3.098551066748955	0.088	0.01	3.745266922397987e-11	Reg Prog	25h	2	938	1326	CDI_vs_Mock__Reg Prog__25h__rep2	up_in_CDI
LAMTOR5	1.1015645863481028e-15	1.056564452433352	0.198	0.072	4.031836542492691e-11	Reg Prog	25h	2	938	1326	CDI_vs_Mock__Reg Prog__25h__rep2	up_in_CDI
GNAI2	1.4695102021449963e-15	1.6780055370674938	0.124	0.029	5.378554290870901e-11	Reg Prog	25h	2	938	1326	CDI_vs_Mock__Reg Prog__25h__rep2	up_in_CDI
ST8SIA6	1.5871215868482344e-15	-4.772457587	0.005	0.062	5.809023720023223e-11	Reg Prog	25h	2	938	1326	CDI_vs_Mock__Reg Prog__25h__rep2	down_in_CDI
SPAG9	1.6638229691833932e-15	1.5887772422897721	0.146	0.042	6.089758449508138e-11	Reg Prog	25h	2	938	1326	CDI_vs_Mock__Reg Prog__25h__rep2	up_in_CDI
CDV3	1.7502598193054918e-15	2.2638629850567513	0.099	0.015	6.406125964640031e-11	Reg Prog	25h	2	938	1326	CDI_vs_Mock__Reg Prog__25h__rep2	up_in_CDI
LINC01559	1.8261245642823395e-15	-2.054155325	0.051	0.145	6.683798517729791e-11	Reg Prog	25h	2	938	1326	CDI_vs_Mock__Reg Prog__25h__rep2	down_in_CDI
ATP6V0B	3.5768359096934e-15	1.0983680304053127	0.167	0.054	1.3091577113068812e-10	Reg Prog	25h	2	938	1326	CDI_vs_Mock__Reg Prog__25h__rep2	up_in_CDI
DSC2	3.7140661080052776e-15	-2.347784794	0.033	0.116	1.3593853361910116e-10	Reg Prog	25h	2	938	1326	CDI_vs_Mock__Reg Prog__25h__rep2	down_in_CDI
RPL9	3.719525318991265e-15	0.6056052768881708	0.385	0.207	1.361383462003993e-10	Reg Prog	25h	2	938	1326	CDI_vs_Mock__Reg Prog__25h__rep2	up_in_CDI
RPS19	3.7200694465575e-15	0.5281898049940632	0.449	0.265	1.3615826181345106e-10	Reg Prog	25h	2	938	1326	CDI_vs_Mock__Reg Prog__25h__rep2	up_in_CDI
C9orf16	4.132240401022023e-15	1.6154371207631966	0.123	0.029	1.5124413091780707e-10	Reg Prog	25h	2	938	1326	CDI_vs_Mock__Reg Prog__25h__rep2	up_in_CDI
ATP6V1G1	5.343291584514754e-15	0.8588904150742378	0.244	0.107	1.9556981528482453e-10	Reg Prog	25h	2	938	1326	CDI_vs_Mock__Reg Prog__25h__rep2	up_in_CDI
HSPA1A	5.372437693900607e-15	1.208694474098353	0.148	0.044	1.966365920344561e-10	Reg Prog	25h	2	938	1326	CDI_vs_Mock__Reg Prog__25h__rep2	up_in_CDI
STAU1	5.738654866810661e-15	1.3711878808626659	0.145	0.042	2.10040506780137e-10	Reg Prog	25h	2	938	1326	CDI_vs_Mock__Reg Prog__25h__rep2	up_in_CDI
NEDD4L	5.988731654391847e-15	2.532565281641868	0.094	0.014	2.19193567282396e-10	Reg Prog	25h	2	938	1326	CDI_vs_Mock__Reg Prog__25h__rep2	up_in_CDI
TM4SF4	6.294855621686455e-15	-1.279661086	0.198	0.318	2.3039801060934593e-10	Reg Prog	25h	2	938	1326	CDI_vs_Mock__Reg Prog__25h__rep2	down_in_CDI
RPS6	8.652426554026297e-15	0.46587263700615233	0.483	0.288	3.166874643039165e-10	Reg Prog	25h	2	938	1326	CDI_vs_Mock__Reg Prog__25h__rep2	up_in_CDI
RPL19	1.0464905058426092e-14	0.5587923898848568	0.343	0.177	3.830259900434534e-10	Reg Prog	25h	2	938	1326	CDI_vs_Mock__Reg Prog__25h__rep2	up_in_CDI
EIF4A1	1.1738876672041317e-14	1.3282063767393024	0.142	0.041	4.2965462507338424e-10	Reg Prog	25h	2	938	1326	CDI_vs_Mock__Reg Prog__25h__rep2	up_in_CDI
RPS27	1.5755496630709175e-14	0.5600388512163796	0.357	0.193	5.766669321805866e-10	Reg Prog	25h	2	938	1326	CDI_vs_Mock__Reg Prog__25h__rep2	up_in_CDI
SQSTM1	1.7325349021002458e-14	1.3516055439431207	0.155	0.05	6.34125099517711e-10	Reg Prog	25h	2	938	1326	CDI_vs_Mock__Reg Prog__25h__rep2	up_in_CDI
RPL23A	2.4118534084448697e-14	0.49569670126693266	0.35	0.186	8.827624660249067e-10	Reg Prog	25h	2	938	1326	CDI_vs_Mock__Reg Prog__25h__rep2	up_in_CDI
SRRM1	4.1564199825948036e-14	1.4222991175007775	0.16	0.055	1.5212912778295241e-9	Reg Prog	25h	2	938	1326	CDI_vs_Mock__Reg Prog__25h__rep2	up_in_CDI
AK1	5.461044609635096e-14	1.3524284649395033	0.149	0.048	1.9987969375725415e-9	Reg Prog	25h	2	938	1326	CDI_vs_Mock__Reg Prog__25h__rep2	up_in_CDI
RYBP	6.020056173612231e-14	1.3132768376556225	0.132	0.037	2.203400760103813e-9	Reg Prog	25h	2	938	1326	CDI_vs_Mock__Reg Prog__25h__rep2	up_in_CDI
PTPRB	7.872889069746166e-14	-4.316224949	0.005	0.054	2.8815561284177942e-09	Reg Prog	25h	2	938	1326	CDI_vs_Mock__Reg Prog__25h__rep2	down_in_CDI
JAK1	8.230104550375494e-14	1.6219724116351224	0.118	0.03	3.0123005664829346e-9	Reg Prog	25h	2	938	1326	CDI_vs_Mock__Reg Prog__25h__rep2	up_in_CDI
ITGB1	8.847087836659303e-14	0.5371923544701884	0.442	0.26	3.2381226190956716e-9	Reg Prog	25h	2	938	1326	CDI_vs_Mock__Reg Prog__25h__rep2	up_in_CDI
ALDOB	9.898913755008476e-14	-1.093367746	0.219	0.338	3.6231014234706523e-9	Reg Prog	25h	2	938	1326	CDI_vs_Mock__Reg Prog__25h__rep2	down_in_CDI
MKNK2	1.0784435836329205e-13	1.1745906789075657	0.162	0.058	3.9472113604548525e-9	Reg Prog	25h	2	938	1326	CDI_vs_Mock__Reg Prog__25h__rep2	up_in_CDI
SELENOK	1.2732425413651483e-13	0.7434044119285874	0.19	0.075	4.660195025650579e-9	Reg Prog	25h	2	938	1326	CDI_vs_Mock__Reg Prog__25h__rep2	up_in_CDI
RPS7	1.374918486447871e-13	0.6120642510293788	0.296	0.148	5.032339152247853e-9	Reg Prog	25h	2	938	1326	CDI_vs_Mock__Reg Prog__25h__rep2	up_in_CDI
FAU	1.41257814628816e-13	0.5742890570402772	0.368	0.206	5.170177273229294e-9	Reg Prog	25h	2	938	1326	CDI_vs_Mock__Reg Prog__25h__rep2	up_in_CDI
RPL7	1.6117413905668348e-13	0.6510328460759509	0.256	0.119	5.899134663613672e-9	Reg Prog	25h	2	938	1326	CDI_vs_Mock__Reg Prog__25h__rep2	up_in_CDI
RPL35	2.506986669720958e-13	0.5769223528932983	0.308	0.161	9.17582190984568e-9	Reg Prog	25h	2	938	1326	CDI_vs_Mock__Reg Prog__25h__rep2	up_in_CDI
SKP1	2.9432875755379685e-13	0.7464448864459285	0.262	0.13	1.0772726855226519e-8	Reg Prog	25h	2	938	1326	CDI_vs_Mock__Reg Prog__25h__rep2	up_in_CDI
KTN1	3.745149692334576e-13	0.8033151254360571	0.268	0.133	1.3707622388913783e-8	Reg Prog	25h	2	938	1326	CDI_vs_Mock__Reg Prog__25h__rep2	up_in_CDI
PKP3	4.1322308694180904e-13	-4.613203867	0.003	0.048	1.5124378205157152e-8	Reg Prog	25h	2	938	1326	CDI_vs_Mock__Reg Prog__25h__rep2	down_in_CDI
BNIP5	4.63893264906472e-13	4.260321964289587	0.06	0.002	1.6978957388841783e-8	Reg Prog	25h	2	938	1326	CDI_vs_Mock__Reg Prog__25h__rep2	up_in_CDI
TKT	5.121344990419383e-13	1.136487946872831	0.131	0.039	1.8744634799433983e-8	Reg Prog	25h	2	938	1326	CDI_vs_Mock__Reg Prog__25h__rep2	up_in_CDI
RPL13A	5.208297730513465e-13	0.4451217698517902	0.51	0.323	1.9062890523452334e-8	Reg Prog	25h	2	938	1326	CDI_vs_Mock__Reg Prog__25h__rep2	up_in_CDI
SNRPD3	5.704038133793379e-13	2.2080661908107357	0.087	0.015	2.0877349973497144e-8	Reg Prog	25h	2	938	1326	CDI_vs_Mock__Reg Prog__25h__rep2	up_in_CDI
MACC1	6.185288672172553e-13	-3.926705728	0.005	0.053	2.263877506901876e-8	Reg Prog	25h	2	938	1326	CDI_vs_Mock__Reg Prog__25h__rep2	down_in_CDI
GUK1	7.894073704127854e-13	0.7135670929322013	0.263	0.132	2.8893099164478358e-8	Reg Prog	25h	2	938	1326	CDI_vs_Mock__Reg Prog__25h__rep2	up_in_CDI
RPS11	8.186298469521088e-13	0.5053330584843199	0.397	0.231	2.9962671028294136e-8	Reg Prog	25h	2	938	1326	CDI_vs_Mock__Reg Prog__25h__rep2	up_in_CDI
HSPA8	8.191052685420511e-13	1.3803391898333046	0.133	0.042	2.998007193390761e-8	Reg Prog	25h	2	938	1326	CDI_vs_Mock__Reg Prog__25h__rep2	up_in_CDI
GTF3C6	8.37192415823481e-13	-5.354451084	0.003	0.047	3.0642079611555226e-8	Reg Prog	25h	2	938	1326	CDI_vs_Mock__Reg Prog__25h__rep2	down_in_CDI
CD24	1.111987882738318e-12	0.6600910446618551	0.246	0.119	4.069986849610518e-8	Reg Prog	25h	2	938	1326	CDI_vs_Mock__Reg Prog__25h__rep2	up_in_CDI
NUDC	1.2947899437234902e-12	2.7347912024443755	0.08	0.013	4.739060673022346e-8	Reg Prog	25h	2	938	1326	CDI_vs_Mock__Reg Prog__25h__rep2	up_in_CDI
TNFRSF10B	1.8064733376469356e-12	2.0949832401613033	0.082	0.014	6.611873063121549e-8	Reg Prog	25h	2	938	1326	CDI_vs_Mock__Reg Prog__25h__rep2	up_in_CDI
ZC3H15	1.8538963930876215e-12	1.249623514528793	0.141	0.048	6.785446188340004e-8	Reg Prog	25h	2	938	1326	CDI_vs_Mock__Reg Prog__25h__rep2	up_in_CDI
EIF4A3	1.923317042673499e-12	3.3475932859763606	0.066	0.006	7.039532707889274e-8	Reg Prog	25h	2	938	1326	CDI_vs_Mock__Reg Prog__25h__rep2	up_in_CDI
DUSP6	2.026065635958032e-12	-3.227607357	0.011	0.065	7.415602834169992e-8	Reg Prog	25h	2	938	1326	CDI_vs_Mock__Reg Prog__25h__rep2	down_in_CDI
RAB5IF	2.3628111828141846e-12	1.169398762227516	0.144	0.05	8.648125210218197e-8	Reg Prog	25h	2	938	1326	CDI_vs_Mock__Reg Prog__25h__rep2	up_in_CDI
PTMA	2.6732561692474024e-12	0.4123397144292218	0.694	0.503	9.784384905062418e-8	Reg Prog	25h	2	938	1326	CDI_vs_Mock__Reg Prog__25h__rep2	up_in_CDI
RPL24	2.9253960090562946e-12	0.5608087402912645	0.342	0.193	1.0707241932746944e-7	Reg Prog	25h	2	938	1326	CDI_vs_Mock__Reg Prog__25h__rep2	up_in_CDI
TXNRD1	3.005783412873463e-12	1.0890103704512066	0.164	0.064	1.1001467869458161e-7	Reg Prog	25h	2	938	1326	CDI_vs_Mock__Reg Prog__25h__rep2	up_in_CDI
PARP4	3.1094423749569602e-12	-3.031865745	0.011	0.063	1.138087003657997e-7	Reg Prog	25h	2	938	1326	CDI_vs_Mock__Reg Prog__25h__rep2	down_in_CDI
NR5A2	3.4628204865815046e-12	-4.259484599	0.004	0.047	1.2674269262936965e-7	Reg Prog	25h	2	938	1326	CDI_vs_Mock__Reg Prog__25h__rep2	down_in_CDI
PDXK	3.47240160201082e-12	1.197603874	0.118	0.034	1.2709337103519804e-7	Reg Prog	25h	2	938	1326	CDI_vs_Mock__Reg Prog__25h__rep2	up_in_CDI
RPL41	3.668704177605087e-12	0.3423501887928948	0.598	0.404	1.342782416045238e-7	Reg Prog	25h	2	938	1326	CDI_vs_Mock__Reg Prog__25h__rep2	up_in_CDI
RPL29	3.905016460754398e-12	0.4817888771338694	0.359	0.207	1.4292750748007173e-7	Reg Prog	25h	2	938	1326	CDI_vs_Mock__Reg Prog__25h__rep2	up_in_CDI
RPL39	4.06942161311321e-12	0.39950583935937223	0.35	0.193	1.4894490046155661e-7	Reg Prog	25h	2	938	1326	CDI_vs_Mock__Reg Prog__25h__rep2	up_in_CDI
IRF7	4.211134647474912e-12	2.1336742463027543	0.086	0.017	1.5413173923222928e-7	Reg Prog	25h	2	938	1326	CDI_vs_Mock__Reg Prog__25h__rep2	up_in_CDI
SPTSSA	4.46858317965372e-12	1.6140147937800542	0.109	0.03	1.6355461295850582e-7	Reg Prog	25h	2	938	1326	CDI_vs_Mock__Reg Prog__25h__rep2	up_in_CDI
DAD1	4.797989144704713e-12	1.002795929157784	0.205	0.095	1.7561120068533722e-7	Reg Prog	25h	2	938	1326	CDI_vs_Mock__Reg Prog__25h__rep2	up_in_CDI
DUSP1	6.0081546925064415e-12	1.514953650857689	0.109	0.03	2.1990446990042825e-7	Reg Prog	25h	2	938	1326	CDI_vs_Mock__Reg Prog__25h__rep2	up_in_CDI
RPS25	6.555982841111981e-12	0.6134737008973064	0.308	0.168	2.3995552796753965e-7	Reg Prog	25h	2	938	1326	CDI_vs_Mock__Reg Prog__25h__rep2	up_in_CDI
HPCAL1	6.575068919146561e-12	1.5952003050639165	0.112	0.032	2.406540975096833e-7	Reg Prog	25h	2	938	1326	CDI_vs_Mock__Reg Prog__25h__rep2	up_in_CDI
SF3B6	9.513282425150182e-12	1.0147598628607575	0.181	0.078	3.481956500429218e-7	Reg Prog	25h	2	938	1326	CDI_vs_Mock__Reg Prog__25h__rep2	up_in_CDI
HSPE1	1.0489569538117661e-11	1.247632941844821	0.118	0.036	3.839287346646445e-7	Reg Prog	25h	2	938	1326	CDI_vs_Mock__Reg Prog__25h__rep2	up_in_CDI
TOMM20	1.0614563160181716e-11	1.684159286188357	0.09	0.02	3.88503626225811e-7	Reg Prog	25h	2	938	1326	CDI_vs_Mock__Reg Prog__25h__rep2	up_in_CDI
CHCHD2	1.1091504092084017e-11	0.7157455293092494	0.269	0.145	4.059601412743671e-7	Reg Prog	25h	2	938	1326	CDI_vs_Mock__Reg Prog__25h__rep2	up_in_CDI
RPL27	1.1111219575355471e-11	0.706803513	0.241	0.12	4.0668174767758556e-7	Reg Prog	25h	2	938	1326	CDI_vs_Mock__Reg Prog__25h__rep2	up_in_CDI
CHMP2A	1.1641959286128847e-11	0.9748341632944166	0.185	0.082	4.2610735183160193e-7	Reg Prog	25h	2	938	1326	CDI_vs_Mock__Reg Prog__25h__rep2	up_in_CDI
UQCRQ	1.4732767480071896e-11	0.5751246558749892	0.277	0.149	5.392340225381115e-7	Reg Prog	25h	2	938	1326	CDI_vs_Mock__Reg Prog__25h__rep2	up_in_CDI
TM4SF20	1.586279175076072e-11	1.257700259277474	0.164	0.069	5.805940408695931e-7	Reg Prog	25h	2	938	1326	CDI_vs_Mock__Reg Prog__25h__rep2	up_in_CDI
PRR15	2.0326474989736343e-11	-4.339275286	0.005	0.048	7.439693110993399e-7	Reg Prog	25h	2	938	1326	CDI_vs_Mock__Reg Prog__25h__rep2	down_in_CDI
UQCRH	2.1571465551965505e-11	0.6661743692893292	0.224	0.108	7.895372106674894e-7	Reg Prog	25h	2	938	1326	CDI_vs_Mock__Reg Prog__25h__rep2	up_in_CDI
BZW1	2.2614510783839288e-11	-1.506706315	0.129	0.222	8.277137091993018e-7	Reg Prog	25h	2	938	1326	CDI_vs_Mock__Reg Prog__25h__rep2	down_in_CDI
TFF2	2.4169249285648683e-11	-0.367342957	0.854	0.874	8.846186931040274e-7	Reg Prog	25h	2	938	1326	CDI_vs_Mock__Reg Prog__25h__rep2	down_in_CDI
UQCR10	3.1186132485445154e-11	0.5884088708762123	0.235	0.116	1.1414436350997781e-6	Reg Prog	25h	2	938	1326	CDI_vs_Mock__Reg Prog__25h__rep2	up_in_CDI
COX5B	3.163917198058834e-11	0.5168815431919738	0.321	0.181	1.1580253336615137e-6	Reg Prog	25h	2	938	1326	CDI_vs_Mock__Reg Prog__25h__rep2	up_in_CDI
DNAJB1	3.670934762380375e-11	1.1342567832136647	0.12	0.039	1.3435988323788411e-6	Reg Prog	25h	2	938	1326	CDI_vs_Mock__Reg Prog__25h__rep2	up_in_CDI
SUMO2	5.3206363178130143e-11	0.5871547870096903	0.286	0.158	1.9474060986827412e-6	Reg Prog	25h	2	938	1326	CDI_vs_Mock__Reg Prog__25h__rep2	up_in_CDI
AGR3	5.786981849306089e-11	-2.059731871	0.036	0.103	2.118093226664522e-6	Reg Prog	25h	2	938	1326	CDI_vs_Mock__Reg Prog__25h__rep2	down_in_CDI
TINAGL1	6.651584055620058e-11	0.8857489534622807	0.163	0.068	2.4345462801974975e-6	Reg Prog	25h	2	938	1326	CDI_vs_Mock__Reg Prog__25h__rep2	up_in_CDI
AKR1C3	6.679758241043027e-11	-2.104095334	0.032	0.097	2.4448583138041586e-6	Reg Prog	25h	2	938	1326	CDI_vs_Mock__Reg Prog__25h__rep2	down_in_CDI
MGLL	6.911688643795631e-11	-2.418470484	0.017	0.071	2.529747160515639e-6	Reg Prog	25h	2	938	1326	CDI_vs_Mock__Reg Prog__25h__rep2	down_in_CDI
RPS20	6.995836181462302e-11	0.49810506254905906	0.316	0.179	2.560546000777017e-6	Reg Prog	25h	2	938	1326	CDI_vs_Mock__Reg Prog__25h__rep2	up_in_CDI
AK4	7.180573655350822e-11	-2.584799075	0.018	0.072	2.6281617635949542e-6	Reg Prog	25h	2	938	1326	CDI_vs_Mock__Reg Prog__25h__rep2	down_in_CDI
SNHG7	7.204598203818975e-11	1.430866446128058	0.081	0.017	2.6369549885797827e-6	Reg Prog	25h	2	938	1326	CDI_vs_Mock__Reg Prog__25h__rep2	up_in_CDI
PPP1R2	7.307696174559538e-11	1.5168749784767908	0.097	0.027	2.6746898768505364e-6	Reg Prog	25h	2	938	1326	CDI_vs_Mock__Reg Prog__25h__rep2	up_in_CDI
ARF4	8.642938253567478e-11	0.8131455278044792	0.137	0.05	3.163401830188233e-6	Reg Prog	25h	2	938	1326	CDI_vs_Mock__Reg Prog__25h__rep2	up_in_CDI
ERRFI1	9.126864284081563e-11	1.1132822584170032	0.112	0.035	3.340523596616693e-6	Reg Prog	25h	2	938	1326	CDI_vs_Mock__Reg Prog__25h__rep2	up_in_CDI
RPL36AL	9.553490549017339e-11	0.5024417461681892	0.329	0.196	3.4966730758458363e-6	Reg Prog	25h	2	938	1326	CDI_vs_Mock__Reg Prog__25h__rep2	up_in_CDI
SLC51A	9.688485932562965e-11	-2.210330643	0.021	0.078	3.5460827361773707e-6	Reg Prog	25h	2	938	1326	CDI_vs_Mock__Reg Prog__25h__rep2	down_in_CDI
PSME2	9.87165919569003e-11	1.2121802120188923	0.128	0.047	3.613125982214508e-6	Reg Prog	25h	2	938	1326	CDI_vs_Mock__Reg Prog__25h__rep2	up_in_CDI
AL133453.1	1.0349092742330165e-10	-1.358460815	0.14	0.232	3.7878714346202637e-6	Reg Prog	25h	2	938	1326	CDI_vs_Mock__Reg Prog__25h__rep2	down_in_CDI
EHF	1.0653167930165867e-10	2.075722391	0.069	0.012	3.899165994120009e-6	Reg Prog	25h	2	938	1326	CDI_vs_Mock__Reg Prog__25h__rep2	up_in_CDI
ATP6V0C	1.1946351875308828e-10	1.1740519205431252	0.146	0.06	4.372484249881784e-6	Reg Prog	25h	2	938	1326	CDI_vs_Mock__Reg Prog__25h__rep2	up_in_CDI
NAMPT	1.2384984916443994e-10	1.2732529535371695	0.107	0.033	4.533028329267666e-6	Reg Prog	25h	2	938	1326	CDI_vs_Mock__Reg Prog__25h__rep2	up_in_CDI
TJP2	1.3643308338523625e-10	-3.853584874	0.006	0.047	4.993587284983032e-6	Reg Prog	25h	2	938	1326	CDI_vs_Mock__Reg Prog__25h__rep2	down_in_CDI
HNRNPC	1.4717589181051446e-10	1.016550080779209	0.163	0.07	5.38678481615664e-6	Reg Prog	25h	2	938	1326	CDI_vs_Mock__Reg Prog__25h__rep2	up_in_CDI
CAMTA1	1.502097805538999e-10	1.2321877353891701	0.105	0.032	5.497828178053291e-6	Reg Prog	25h	2	938	1326	CDI_vs_Mock__Reg Prog__25h__rep2	up_in_CDI
LSM12	1.6058611292301806e-10	2.324780090608074	0.066	0.011	5.877612319095384e-6	Reg Prog	25h	2	938	1326	CDI_vs_Mock__Reg Prog__25h__rep2	up_in_CDI
GLUL	1.7223960083421598e-10	1.5844159863147804	0.1	0.03	6.304141630133139e-6	Reg Prog	25h	2	938	1326	CDI_vs_Mock__Reg Prog__25h__rep2	up_in_CDI
SLC11A2	1.7836781605301704e-10	-2.298506599	0.016	0.067	6.528440435356477e-6	Reg Prog	25h	2	938	1326	CDI_vs_Mock__Reg Prog__25h__rep2	down_in_CDI
COX7B	2.2519504455463956e-10	0.570343006	0.29	0.163	8.242363825744363e-6	Reg Prog	25h	2	938	1326	CDI_vs_Mock__Reg Prog__25h__rep2	up_in_CDI
SOX4	2.4817731249326203e-10	0.8490438662902837	0.162	0.07	9.083537814565883e-6	Reg Prog	25h	2	938	1326	CDI_vs_Mock__Reg Prog__25h__rep2	up_in_CDI
ATP5MPL	2.5458482892124277e-10	0.847888665	0.149	0.061	9.318059323346406e-6	Reg Prog	25h	2	938	1326	CDI_vs_Mock__Reg Prog__25h__rep2	up_in_CDI
TOP1	2.712202809464923e-10	0.915448777	0.17	0.078	9.926933502922565e-6	Reg Prog	25h	2	938	1326	CDI_vs_Mock__Reg Prog__25h__rep2	up_in_CDI
GADD45B	2.7404800585759925e-10	1.1024310016597594	0.074	0.015	1.003043106239399e-5	Reg Prog	25h	2	938	1326	CDI_vs_Mock__Reg Prog__25h__rep2	up_in_CDI
RPS5	2.944321578965684e-10	0.7112171440003412	0.161	0.069	1.0776511411172301e-5	Reg Prog	25h	2	938	1326	CDI_vs_Mock__Reg Prog__25h__rep2	up_in_CDI
TOR1AIP2	3.0063271492675545e-10	0.9650400123445654	0.14	0.055	1.1003457999034176e-5	Reg Prog	25h	2	938	1326	CDI_vs_Mock__Reg Prog__25h__rep2	up_in_CDI
CTNNAL1	3.313265259533915e-10	1.181029753531172	0.103	0.032	1.2126882176420081e-5	Reg Prog	25h	2	938	1326	CDI_vs_Mock__Reg Prog__25h__rep2	up_in_CDI
IRF1	3.6234026796958616e-10	1.224882732681473	0.097	0.029	1.3262016147954823e-5	Reg Prog	25h	2	938	1326	CDI_vs_Mock__Reg Prog__25h__rep2	up_in_CDI
TUBB	3.856165556690128e-10	1.414682931777002	0.109	0.036	1.4113951554041537e-5	Reg Prog	25h	2	938	1326	CDI_vs_Mock__Reg Prog__25h__rep2	up_in_CDI
DSTN	4.740168799414123e-10	0.4646882556615215	0.329	0.195	1.734949182273563e-5	Reg Prog	25h	2	938	1326	CDI_vs_Mock__Reg Prog__25h__rep2	up_in_CDI
CCNI	4.803836017307799e-10	0.43884848497880924	0.327	0.192	1.7582520206948273e-5	Reg Prog	25h	2	938	1326	CDI_vs_Mock__Reg Prog__25h__rep2	up_in_CDI
CHP1	5.031494264613565e-10	0.8350464003144924	0.133	0.051	1.841577215791211e-5	Reg Prog	25h	2	938	1326	CDI_vs_Mock__Reg Prog__25h__rep2	up_in_CDI
MRPS24	5.070005523340371e-10	1.470092551752276	0.086	0.022	1.8556727215978093e-5	Reg Prog	25h	2	938	1326	CDI_vs_Mock__Reg Prog__25h__rep2	up_in_CDI
PPP1R16A	5.615569784711109e-10	1.4734946250503091	0.1	0.031	2.055354696902113e-5	Reg Prog	25h	2	938	1326	CDI_vs_Mock__Reg Prog__25h__rep2	up_in_CDI
FDPS	5.978840985670306e-10	-1.568168495	0.088	0.17	2.188315589165189e-5	Reg Prog	25h	2	938	1326	CDI_vs_Mock__Reg Prog__25h__rep2	down_in_CDI
AL136456.1	6.238193189519957e-10	-3.584317388	0.008	0.048	2.2832410892961993e-5	Reg Prog	25h	2	938	1326	CDI_vs_Mock__Reg Prog__25h__rep2	down_in_CDI
RIN2	6.702232987774458e-10	-3.093522688	0.009	0.051	2.4530842958553292e-5	Reg Prog	25h	2	938	1326	CDI_vs_Mock__Reg Prog__25h__rep2	down_in_CDI
ZNF217	6.827200263803905e-10	2.4056929255189154	0.067	0.013	2.4988235685548675e-5	Reg Prog	25h	2	938	1326	CDI_vs_Mock__Reg Prog__25h__rep2	up_in_CDI
GTF2A2	7.227492812564493e-10	1.2447467360034914	0.09	0.026	2.6453346443267302e-5	Reg Prog	25h	2	938	1326	CDI_vs_Mock__Reg Prog__25h__rep2	up_in_CDI
EHD1	7.600665651059453e-10	1.6294062633156317	0.075	0.017	2.7819196349442706e-5	Reg Prog	25h	2	938	1326	CDI_vs_Mock__Reg Prog__25h__rep2	up_in_CDI
YWHAG	7.629583288370962e-10	1.2084265485414856	0.1	0.031	2.7925037793766558e-5	Reg Prog	25h	2	938	1326	CDI_vs_Mock__Reg Prog__25h__rep2	up_in_CDI
ATP6V1D	7.664464385330048e-10	1.2426870793912923	0.116	0.042	2.805270609674651e-5	Reg Prog	25h	2	938	1326	CDI_vs_Mock__Reg Prog__25h__rep2	up_in_CDI
CLTB	9.033247078959774e-10	0.8040635488613215	0.167	0.076	3.306258763370067e-5	Reg Prog	25h	2	938	1326	CDI_vs_Mock__Reg Prog__25h__rep2	up_in_CDI
PCMT1	9.457848063872237e-10	1.610235320601963	0.082	0.021	3.4616669698578773e-5	Reg Prog	25h	2	938	1326	CDI_vs_Mock__Reg Prog__25h__rep2	up_in_CDI
GOLGA4	1.0283392088073122e-9	0.7358886868145107	0.178	0.084	3.763824338155643e-5	Reg Prog	25h	2	938	1326	CDI_vs_Mock__Reg Prog__25h__rep2	up_in_CDI
TRMT112	1.0338220807634532e-9	1.2894990497772838	0.1	0.032	3.783892197802315e-5	Reg Prog	25h	2	938	1326	CDI_vs_Mock__Reg Prog__25h__rep2	up_in_CDI
ANXA10	1.0399509644828907e-9	-2.629360408	0.017	0.065	3.806324525103828e-5	Reg Prog	25h	2	938	1326	CDI_vs_Mock__Reg Prog__25h__rep2	down_in_CDI
RPL23	1.1210857411521885e-9	0.5719258521551418	0.237	0.128	4.103285921191125e-5	Reg Prog	25h	2	938	1326	CDI_vs_Mock__Reg Prog__25h__rep2	up_in_CDI
PSMB1	1.1940670389615726e-9	1.0718163916409738	0.127	0.05	4.370404769303252e-5	Reg Prog	25h	2	938	1326	CDI_vs_Mock__Reg Prog__25h__rep2	up_in_CDI
ALDH18A1	1.2893590413349064e-9	-2.923109842	0.013	0.058	4.719183027189891e-5	Reg Prog	25h	2	938	1326	CDI_vs_Mock__Reg Prog__25h__rep2	down_in_CDI
IFT57	1.3124448546290348e-9	1.8670711523376704	0.074	0.017	4.80367941242773e-5	Reg Prog	25h	2	938	1326	CDI_vs_Mock__Reg Prog__25h__rep2	up_in_CDI
RPS29	1.3178103913013825e-9	0.411197634	0.256	0.141	4.82331781320219e-5	Reg Prog	25h	2	938	1326	CDI_vs_Mock__Reg Prog__25h__rep2	up_in_CDI
HMGA1	1.7386123145423782e-9	0.8523273705959759	0.106	0.035	6.363494932456558e-5	Reg Prog	25h	2	938	1326	CDI_vs_Mock__Reg Prog__25h__rep2	up_in_CDI
C15orf48	1.8656954221542204e-9	-0.834967561	0.252	0.345	6.828631814626662e-5	Reg Prog	25h	2	938	1326	CDI_vs_Mock__Reg Prog__25h__rep2	down_in_CDI
RPS27L	1.8841826759281637e-9	-1.191025869	0.149	0.238	6.896297012164672e-5	Reg Prog	25h	2	938	1326	CDI_vs_Mock__Reg Prog__25h__rep2	down_in_CDI
CDKN1C	1.89120292226311e-9	1.9017888223220873	0.057	0.009	6.921991815775209e-5	Reg Prog	25h	2	938	1326	CDI_vs_Mock__Reg Prog__25h__rep2	up_in_CDI
RPS13	1.9031079784841694e-9	0.3875732549595656	0.292	0.168	6.965565512049908e-5	Reg Prog	25h	2	938	1326	CDI_vs_Mock__Reg Prog__25h__rep2	up_in_CDI
NDUFS8	2.2531868328006692e-9	2.4832626969125666	0.063	0.012	8.24688912673373e-5	Reg Prog	25h	2	938	1326	CDI_vs_Mock__Reg Prog__25h__rep2	up_in_CDI
LLGL2	2.2547070071382583e-9	1.2778228831507927	0.109	0.039	8.25245311682674e-5	Reg Prog	25h	2	938	1326	CDI_vs_Mock__Reg Prog__25h__rep2	up_in_CDI
ACSL5	2.290893809686947e-9	-3.556134212	0.006	0.043	8.384900432835194e-5	Reg Prog	25h	2	938	1326	CDI_vs_Mock__Reg Prog__25h__rep2	down_in_CDI
RHPN2	2.4047332414329326e-9	0.9289690236176584	0.107	0.037	8.801564136968676e-5	Reg Prog	25h	2	938	1326	CDI_vs_Mock__Reg Prog__25h__rep2	up_in_CDI
GAL3ST1	2.4579512743544775e-9	-1.783627833	0.06	0.129	8.996347459264823e-5	Reg Prog	25h	2	938	1326	CDI_vs_Mock__Reg Prog__25h__rep2	down_in_CDI
NACA	2.4586565702837346e-9	0.5214431783060278	0.296	0.176	8.998928912895497e-5	Reg Prog	25h	2	938	1326	CDI_vs_Mock__Reg Prog__25h__rep2	up_in_CDI
TMEM183A	2.5648516900094036e-9	1.6367991648110993	0.071	0.016	9.387613670603418e-5	Reg Prog	25h	2	938	1326	CDI_vs_Mock__Reg Prog__25h__rep2	up_in_CDI
ST13	2.912823186609775e-9	1.4064736674059597	0.105	0.037	1.0661224145310437e-4	Reg Prog	25h	2	938	1326	CDI_vs_Mock__Reg Prog__25h__rep2	up_in_CDI
RPL37A	2.948343075889879e-9	0.3780922003940894	0.264	0.148	1.0791230492064546e-4	Reg Prog	25h	2	938	1326	CDI_vs_Mock__Reg Prog__25h__rep2	up_in_CDI
MT-ND5	3.0752443786000807e-9	1.1414969621915967	0.249	0.147	1.1255701950114155e-4	Reg Prog	25h	2	938	1326	CDI_vs_Mock__Reg Prog__25h__rep2	up_in_CDI
FXR1	3.1549002286032194e-9	1.340832022091803	0.089	0.027	1.1547250326710644e-4	Reg Prog	25h	2	938	1326	CDI_vs_Mock__Reg Prog__25h__rep2	up_in_CDI
RIOK3	3.218903551451927e-9	0.5941739649506812	0.206	0.107	1.1781508888669198e-4	Reg Prog	25h	2	938	1326	CDI_vs_Mock__Reg Prog__25h__rep2	up_in_CDI
ZNRD2	3.3153359828794014e-9	2.3644626106385456	0.056	0.009	1.2134461230936898e-4	Reg Prog	25h	2	938	1326	CDI_vs_Mock__Reg Prog__25h__rep2	up_in_CDI
REL	3.3958521187481762e-9	2.16778372	0.054	0.007	1.24291583398302e-4	Reg Prog	25h	2	938	1326	CDI_vs_Mock__Reg Prog__25h__rep2	up_in_CDI
RPL36	3.4394000988685116e-9	0.47589046089884857	0.3	0.179	1.258854830186864e-4	Reg Prog	25h	2	938	1326	CDI_vs_Mock__Reg Prog__25h__rep2	up_in_CDI
SEC61B	3.45912282519778e-9	0.7230204167467151	0.157	0.071	1.2660735452506394e-4	Reg Prog	25h	2	938	1326	CDI_vs_Mock__Reg Prog__25h__rep2	up_in_CDI
RNASEK	3.4596640343598866e-9	0.5553875877686645	0.223	0.119	1.2662716332160622e-4	Reg Prog	25h	2	938	1326	CDI_vs_Mock__Reg Prog__25h__rep2	up_in_CDI
EXT1	3.5462128328314648e-9	1.0398008634998863	0.114	0.043	1.2979493589446444e-4	Reg Prog	25h	2	938	1326	CDI_vs_Mock__Reg Prog__25h__rep2	up_in_CDI
IDS	3.800608486461054e-9	1.2654400650403987	0.088	0.027	1.3910607121296104e-4	Reg Prog	25h	2	938	1326	CDI_vs_Mock__Reg Prog__25h__rep2	up_in_CDI
PPP1R14D	3.840711682227887e-9	0.64251338667374025	0.162	0.075	1.4057388828122287e-4	Reg Prog	25h	2	938	1326	CDI_vs_Mock__Reg Prog__25h__rep2	up_in_CDI
PSMB10	3.924400016979099e-9	-3.374905127	0.005	0.038	1.43636965021452e-4	Reg Prog	25h	2	938	1326	CDI_vs_Mock__Reg Prog__25h__rep2	down_in_CDI
S100P	4.328685234113734e-9	2.6204586872672717	0.057	0.01	1.5843420825379677e-4	Reg Prog	25h	2	938	1326	CDI_vs_Mock__Reg Prog__25h__rep2	up_in_CDI
SUN1	4.686219369426255e-9	1.312563589983662	0.079	0.021	1.7152031514037035e-4	Reg Prog	25h	2	938	1326	CDI_vs_Mock__Reg Prog__25h__rep2	up_in_CDI
ELOC	4.781296114304187e-9	0.9122314023606651	0.107	0.038	1.7500021907964754e-4	Reg Prog	25h	2	938	1326	CDI_vs_Mock__Reg Prog__25h__rep2	up_in_CDI
RPS12	4.863033890860046e-9	0.3904131533478723	0.385	0.245	1.7799190343936855e-4	Reg Prog	25h	2	938	1326	CDI_vs_Mock__Reg Prog__25h__rep2	up_in_CDI
RPL31	5.198675611598344e-9	0.4070273061195593	0.241	0.134	1.90276726060111e-4	Reg Prog	25h	2	938	1326	CDI_vs_Mock__Reg Prog__25h__rep2	up_in_CDI
POLR2F	5.274678814986341e-9	2.3028934921826876	0.059	0.011	1.9305851930731505e-4	Reg Prog	25h	2	938	1326	CDI_vs_Mock__Reg Prog__25h__rep2	up_in_CDI
UBE2B	5.275280895107565e-9	0.7452471250999793	0.174	0.086	1.93080556041832e-4	Reg Prog	25h	2	938	1326	CDI_vs_Mock__Reg Prog__25h__rep2	up_in_CDI
RPL37	5.430390195859285e-9	0.41696110791098695	0.268	0.152	1.987577115586457e-4	Reg Prog	25h	2	938	1326	CDI_vs_Mock__Reg Prog__25h__rep2	up_in_CDI
TAOK3	5.570323654347216e-9	0.6614757853276391	0.121	0.047	2.0387941607276244e-4	Reg Prog	25h	2	938	1326	CDI_vs_Mock__Reg Prog__25h__rep2	up_in_CDI
RAC1	6.2789037833153546e-9	0.41037800662887847	0.373	0.242	2.2981415737312528e-4	Reg Prog	25h	2	938	1326	CDI_vs_Mock__Reg Prog__25h__rep2	up_in_CDI
RNF181	6.981153493034961e-9	1.181407844995617	0.122	0.05	2.5551719899857264e-4	Reg Prog	25h	2	938	1326	CDI_vs_Mock__Reg Prog__25h__rep2	up_in_CDI
DUSP8	7.426895695450334e-9	4.491520819	0.038	0.001	2.718318093491777e-4	Reg Prog	25h	2	938	1326	CDI_vs_Mock__Reg Prog__25h__rep2	up_in_CDI
RPL21	9.080500433143866e-9	0.4524408674887508	0.275	0.162	3.3235539635349863e-4	Reg Prog	25h	2	938	1326	CDI_vs_Mock__Reg Prog__25h__rep2	up_in_CDI
BTNL3	9.351411139271737e-9	-4.126861211	0.004	0.035	3.4227099910848484e-4	Reg Prog	25h	2	938	1326	CDI_vs_Mock__Reg Prog__25h__rep2	down_in_CDI
DNAJA1	1.0470735752472222e-8	0.9297701333022071	0.13	0.055	3.832393992762358e-4	Reg Prog	25h	2	938	1326	CDI_vs_Mock__Reg Prog__25h__rep2	up_in_CDI
RPS27A	1.069454311635895e-8	0.2648628252594909	0.333	0.201	3.9143097260185394e-4	Reg Prog	25h	2	938	1326	CDI_vs_Mock__Reg Prog__25h__rep2	up_in_CDI
RPS28	1.0725269210762505e-8	0.373214495	0.349	0.222	3.925555783831184e-4	Reg Prog	25h	2	938	1326	CDI_vs_Mock__Reg Prog__25h__rep2	up_in_CDI
MRPL34	1.1377273813645032e-8	1.9612277115353651	0.051	0.007	4.164195988532218e-4	Reg Prog	25h	2	938	1326	CDI_vs_Mock__Reg Prog__25h__rep2	up_in_CDI
PCSK5	1.2031031454902858e-8	-2.203650441	0.034	0.088	4.403477822808995e-4	Reg Prog	25h	2	938	1326	CDI_vs_Mock__Reg Prog__25h__rep2	down_in_CDI
PGM1	1.2279629089776647e-8	-4.59090417	0.002	0.031	4.494467043149151e-4	Reg Prog	25h	2	938	1326	CDI_vs_Mock__Reg Prog__25h__rep2	down_in_CDI
SYNGR2	1.2902277894575372e-8	1.6231583207966347	0.071	0.018	4.722362732193532e-4	Reg Prog	25h	2	938	1326	CDI_vs_Mock__Reg Prog__25h__rep2	up_in_CDI
MRPS6	1.3207273790549716e-8	-2.12468123	0.023	0.072	4.8339942800791017e-4	Reg Prog	25h	2	938	1326	CDI_vs_Mock__Reg Prog__25h__rep2	down_in_CDI
GABARAPL2	1.4972947677409042e-8	0.5711030349073989	0.176	0.087	5.480248579408483e-4	Reg Prog	25h	2	938	1326	CDI_vs_Mock__Reg Prog__25h__rep2	up_in_CDI
TMEM106C	1.5135490227675406e-8	2.1517881362884337	0.063	0.014	5.539740778231475e-4	Reg Prog	25h	2	938	1326	CDI_vs_Mock__Reg Prog__25h__rep2	up_in_CDI
POLR2K	1.5248230092616656e-8	0.9141085348479543	0.071	0.018	5.581004696198623e-4	Reg Prog	25h	2	938	1326	CDI_vs_Mock__Reg Prog__25h__rep2	up_in_CDI
FAM102A	1.5292906793128035e-8	2.048619131662614	0.063	0.014	5.597356815352792e-4	Reg Prog	25h	2	938	1326	CDI_vs_Mock__Reg Prog__25h__rep2	up_in_CDI
GLRX5	1.539083024341318e-8	1.6650423609373102	0.065	0.015	5.633197777391658e-4	Reg Prog	25h	2	938	1326	CDI_vs_Mock__Reg Prog__25h__rep2	up_in_CDI
SERP1	1.588354822744365e-8	0.6336014518490793	0.172	0.085	5.81353748672665e-4	Reg Prog	25h	2	938	1326	CDI_vs_Mock__Reg Prog__25h__rep2	up_in_CDI
MYL12A	1.600849022744057e-8	0.31218606452500985	0.408	0.265	5.859267508145523e-4	Reg Prog	25h	2	938	1326	CDI_vs_Mock__Reg Prog__25h__rep2	up_in_CDI
METTL26	1.789686234112778e-8	1.5312721432411993	0.07	0.018	6.550430585476178e-4	Reg Prog	25h	2	938	1326	CDI_vs_Mock__Reg Prog__25h__rep2	up_in_CDI
MLEC	1.7986480906747517e-8	1.0547873966484624	0.13	0.058	6.583231876678659e-4	Reg Prog	25h	2	938	1326	CDI_vs_Mock__Reg Prog__25h__rep2	up_in_CDI
PNN	2.0498220910667952e-8	1.0204453351970852	0.088	0.029	7.502553835513577e-4	Reg Prog	25h	2	938	1326	CDI_vs_Mock__Reg Prog__25h__rep2	up_in_CDI
GSTO1	2.0871291040774656e-8	-2.27479607	0.016	0.059	7.639101233833932e-4	Reg Prog	25h	2	938	1326	CDI_vs_Mock__Reg Prog__25h__rep2	down_in_CDI
CHMP1B	2.100332761602289e-8	1.5130055056403897	0.072	0.019	7.687427940740538e-4	Reg Prog	25h	2	938	1326	CDI_vs_Mock__Reg Prog__25h__rep2	up_in_CDI
EFHD2	2.239774611789108e-8	0.6668436018644406	0.209	0.114	8.197799056609314e-4	Reg Prog	25h	2	938	1326	CDI_vs_Mock__Reg Prog__25h__rep2	up_in_CDI
TUSC2	2.28459502608363e-8	2.4613653643428175	0.045	0.005	8.361846254968695e-4	Reg Prog	25h	2	938	1326	CDI_vs_Mock__Reg Prog__25h__rep2	up_in_CDI
RABGAP1L	2.4921769580445787e-8	-2.749419986	0.014	0.055	9.121616884138963e-4	Reg Prog	25h	2	938	1326	CDI_vs_Mock__Reg Prog__25h__rep2	down_in_CDI
SNU13	2.5614010938958323e-8	1.4342056035044255	0.085	0.028	9.374984143768136e-4	Reg Prog	25h	2	938	1326	CDI_vs_Mock__Reg Prog__25h__rep2	up_in_CDI
TRIB3	2.587461339030435e-8	-4.225946259	0.002	0.03	9.470367246985294e-4	Reg Prog	25h	2	938	1326	CDI_vs_Mock__Reg Prog__25h__rep2	down_in_CDI
EIF1B	2.6468417728623154e-8	1.1864066390992969	0.075	0.021	9.68770557285336e-4	Reg Prog	25h	2	938	1326	CDI_vs_Mock__Reg Prog__25h__rep2	up_in_CDI
RPL3	2.7010817579148574e-8	0.3392392879983501	0.333	0.209	9.88622934214417e-4	Reg Prog	25h	2	938	1326	CDI_vs_Mock__Reg Prog__25h__rep2	up_in_CDI
SLC9A1	2.8406138971042383e-8	1.385995568	0.066	0.016	0.001039693	Reg Prog	25h	2	938	1326	CDI_vs_Mock__Reg Prog__25h__rep2	up_in_CDI
ACSL3	2.8647784125436984e-8	0.8035765676042259	0.143	0.066	0.001048538	Reg Prog	25h	2	938	1326	CDI_vs_Mock__Reg Prog__25h__rep2	up_in_CDI
RPS9	2.8681946103554957e-8	0.34744036677051904	0.267	0.156	0.001049788	Reg Prog	25h	2	938	1326	CDI_vs_Mock__Reg Prog__25h__rep2	up_in_CDI
MDH2	2.9806699967208106e-8	1.4743115543190846	0.083	0.027	0.001090955	Reg Prog	25h	2	938	1326	CDI_vs_Mock__Reg Prog__25h__rep2	up_in_CDI
SAR1A	3.236790036587573e-8	1.6457887594305072	0.069	0.018	0.001184698	Reg Prog	25h	2	938	1326	CDI_vs_Mock__Reg Prog__25h__rep2	up_in_CDI
FAM89B	3.266357720798115e-8	2.1389083810341725	0.047	0.006	0.00119552	Reg Prog	25h	2	938	1326	CDI_vs_Mock__Reg Prog__25h__rep2	up_in_CDI
LMAN1	3.316784714440428e-8	0.6251609205754689	0.146	0.067	0.001213976	Reg Prog	25h	2	938	1326	CDI_vs_Mock__Reg Prog__25h__rep2	up_in_CDI
ANKRD36C	3.382978316708044e-8	-3.012487096	0.009	0.045	0.001238204	Reg Prog	25h	2	938	1326	CDI_vs_Mock__Reg Prog__25h__rep2	down_in_CDI
AFDN	3.918183457601148e-8	1.0762918329504965	0.101	0.038	0.001434094	Reg Prog	25h	2	938	1326	CDI_vs_Mock__Reg Prog__25h__rep2	up_in_CDI
TLN1	4.173787354631416e-8	3.0598350327286314	0.046	0.006	0.001527648	Reg Prog	25h	2	938	1326	CDI_vs_Mock__Reg Prog__25h__rep2	up_in_CDI
PPP1R15B	4.6698031412489374e-8	1.8241791001306815	0.06	0.014	0.001709195	Reg Prog	25h	2	938	1326	CDI_vs_Mock__Reg Prog__25h__rep2	up_in_CDI
SNRPD2	4.748658840826411e-8	1.0651518863562754	0.103	0.041	0.001738057	Reg Prog	25h	2	938	1326	CDI_vs_Mock__Reg Prog__25h__rep2	up_in_CDI
POLR2E	4.851101335777396e-8	2.1937160604104693	0.058	0.013	0.001775552	Reg Prog	25h	2	938	1326	CDI_vs_Mock__Reg Prog__25h__rep2	up_in_CDI
OSER1	4.9051504200934276e-8	1.6542054516928482	0.06	0.014	0.001795334	Reg Prog	25h	2	938	1326	CDI_vs_Mock__Reg Prog__25h__rep2	up_in_CDI
ATP5MC3	4.9279443379746926e-8	0.47072293682320465	0.207	0.114	0.001803677	Reg Prog	25h	2	938	1326	CDI_vs_Mock__Reg Prog__25h__rep2	up_in_CDI
KRT8	4.948744942992471e-8	-0.633439625	0.486	0.515	0.00181129	Reg Prog	25h	2	938	1326	CDI_vs_Mock__Reg Prog__25h__rep2	down_in_CDI
B3GALT5	5.153356778199096e-8	-2.51633178	0.012	0.05	0.00188618	Reg Prog	25h	2	938	1326	CDI_vs_Mock__Reg Prog__25h__rep2	down_in_CDI
MT-ND4	5.333676379829922e-8	0.71084539764436006	0.373	0.254	0.001952179	Reg Prog	25h	2	938	1326	CDI_vs_Mock__Reg Prog__25h__rep2	up_in_CDI
MUC13	5.492848612887112e-8	0.3600089177189614	0.465	0.324	0.002010438	Reg Prog	25h	2	938	1326	CDI_vs_Mock__Reg Prog__25h__rep2	up_in_CDI
TPM3	5.6099885879488814e-8	0.4678275502125637	0.244	0.143	0.002053312	Reg Prog	25h	2	938	1326	CDI_vs_Mock__Reg Prog__25h__rep2	up_in_CDI
RPL22	5.9078841109322845e-8	0.37617947233279203	0.231	0.13	0.002162345	Reg Prog	25h	2	938	1326	CDI_vs_Mock__Reg Prog__25h__rep2	up_in_CDI
TDP2	6.106709848298699e-8	-2.057400905	0.032	0.082	0.002235117	Reg Prog	25h	2	938	1326	CDI_vs_Mock__Reg Prog__25h__rep2	down_in_CDI
EIF2S2	6.205984317752393e-8	0.9682076469271783	0.118	0.051	0.002271452	Reg Prog	25h	2	938	1326	CDI_vs_Mock__Reg Prog__25h__rep2	up_in_CDI
EDF1	6.897883928384251e-8	0.3800919191687071	0.335	0.215	0.002524694	Reg Prog	25h	2	938	1326	CDI_vs_Mock__Reg Prog__25h__rep2	up_in_CDI
CDKN2D	6.961513076850877e-8	2.413624889747064	0.051	0.01	0.002547983	Reg Prog	25h	2	938	1326	CDI_vs_Mock__Reg Prog__25h__rep2	up_in_CDI
CDC42BPA	7.199048988655046e-8	-3.188987914	0.006	0.037	0.002634924	Reg Prog	25h	2	938	1326	CDI_vs_Mock__Reg Prog__25h__rep2	down_in_CDI
CAMLG	7.320558837578717e-8	2.1066560810535475	0.051	0.01	0.002679398	Reg Prog	25h	2	938	1326	CDI_vs_Mock__Reg Prog__25h__rep2	up_in_CDI
SYF2	7.321236803453247e-8	0.9135451621892392	0.102	0.039	0.002679646	Reg Prog	25h	2	938	1326	CDI_vs_Mock__Reg Prog__25h__rep2	up_in_CDI
RPL12	7.506762222068219e-8	0.33664030731747463	0.321	0.203	0.00274755	Reg Prog	25h	2	938	1326	CDI_vs_Mock__Reg Prog__25h__rep2	up_in_CDI
TPMT	7.585056121303477e-8	1.2016102656617202	0.086	0.03	0.002776206	Reg Prog	25h	2	938	1326	CDI_vs_Mock__Reg Prog__25h__rep2	up_in_CDI
SH3YL1	8.12033277209156e-8	1.0731753827789796	0.072	0.021	0.002972123	Reg Prog	25h	2	938	1326	CDI_vs_Mock__Reg Prog__25h__rep2	up_in_CDI
MIEN1	8.352109856691077e-8	1.2883534766051252	0.079	0.026	0.003056956	Reg Prog	25h	2	938	1326	CDI_vs_Mock__Reg Prog__25h__rep2	up_in_CDI
TNIP1	8.607757377716059e-8	1.0952263414250905	0.078	0.025	0.003150525	Reg Prog	25h	2	938	1326	CDI_vs_Mock__Reg Prog__25h__rep2	up_in_CDI
TNFSF9	8.753577303753426e-8	1.3588230542022688	0.065	0.017	0.003203897	Reg Prog	25h	2	938	1326	CDI_vs_Mock__Reg Prog__25h__rep2	up_in_CDI
AHNAK	8.916320610987322e-8	-1.503463281	0.09	0.158	0.003263463	Reg Prog	25h	2	938	1326	CDI_vs_Mock__Reg Prog__25h__rep2	down_in_CDI
LYN	9.634997234951824e-8	1.8364817374967413	0.047	0.007	0.003526505	Reg Prog	25h	2	938	1326	CDI_vs_Mock__Reg Prog__25h__rep2	up_in_CDI
KISS1	9.779029001669568e-8	2.733026030064853	0.04	0.004	0.003579222	Reg Prog	25h	2	938	1326	CDI_vs_Mock__Reg Prog__25h__rep2	up_in_CDI
POLR1D	9.9436202812404e-8	1.1772583814224038	0.097	0.037	0.003639464	Reg Prog	25h	2	938	1326	CDI_vs_Mock__Reg Prog__25h__rep2	up_in_CDI
SLC25A24	1.028963125386284e-7	-1.941091412	0.028	0.076	0.003766108	Reg Prog	25h	2	938	1326	CDI_vs_Mock__Reg Prog__25h__rep2	down_in_CDI
COX7C	1.0694595380190711e-7	0.36807442876256635	0.302	0.189	0.003914329	Reg Prog	25h	2	938	1326	CDI_vs_Mock__Reg Prog__25h__rep2	up_in_CDI
SDHB	1.0949066977529885e-7	1.2718675416930008	0.078	0.026	0.004007468	Reg Prog	25h	2	938	1326	CDI_vs_Mock__Reg Prog__25h__rep2	up_in_CDI
PALLD	1.1306496011164438e-7	2.1130834242612266	0.051	0.01	0.004138291	Reg Prog	25h	2	938	1326	CDI_vs_Mock__Reg Prog__25h__rep2	up_in_CDI
DDX24	1.140482322505161e-7	1.8391168153160664	0.062	0.016	0.004174279	Reg Prog	25h	2	938	1326	CDI_vs_Mock__Reg Prog__25h__rep2	up_in_CDI
RSRC2	1.1639895276732763e-7	1.0211068317095624	0.103	0.042	0.004260318	Reg Prog	25h	2	938	1326	CDI_vs_Mock__Reg Prog__25h__rep2	up_in_CDI
OPTN	1.1759812831015426e-7	0.6215442993764126	0.146	0.07	0.004304209	Reg Prog	25h	2	938	1326	CDI_vs_Mock__Reg Prog__25h__rep2	up_in_CDI
COPS2	1.220015306935613e-7	1.8308486750750805	0.067	0.019	0.004465378	Reg Prog	25h	2	938	1326	CDI_vs_Mock__Reg Prog__25h__rep2	up_in_CDI
SERBP1	1.2829410097195108e-7	0.8517575011156715	0.108	0.045	0.004695692	Reg Prog	25h	2	938	1326	CDI_vs_Mock__Reg Prog__25h__rep2	up_in_CDI
AP2S1	1.3532053500411825e-7	1.135923326357699	0.09	0.033	0.004952867	Reg Prog	25h	2	938	1326	CDI_vs_Mock__Reg Prog__25h__rep2	up_in_CDI
CIB1	1.392220220673599e-7	0.2717333058500362	0.339	0.217	0.005095665	Reg Prog	25h	2	938	1326	CDI_vs_Mock__Reg Prog__25h__rep2	up_in_CDI
TMED9	1.4193648379271305e-7	0.7241294484427343	0.121	0.053	0.005195017	Reg Prog	25h	2	938	1326	CDI_vs_Mock__Reg Prog__25h__rep2	up_in_CDI
RND3	1.42170267330823e-7	1.4864681156336965	0.062	0.016	0.005203574	Reg Prog	25h	2	938	1326	CDI_vs_Mock__Reg Prog__25h__rep2	up_in_CDI
POLR2L	1.460742283601688e-7	0.7093271873303589	0.102	0.041	0.005346463	Reg Prog	25h	2	938	1326	CDI_vs_Mock__Reg Prog__25h__rep2	up_in_CDI
SNX9	1.5077245215175841e-7	-2.072665836	0.021	0.064	0.005518423	Reg Prog	25h	2	938	1326	CDI_vs_Mock__Reg Prog__25h__rep2	down_in_CDI
HSPD1	1.5341384474883847e-7	0.8627321192259059	0.071	0.021	0.0056151	Reg Prog	25h	2	938	1326	CDI_vs_Mock__Reg Prog__25h__rep2	up_in_CDI
CLDN3	1.5443316252665348e-7	-1.62167483	0.044	0.098	0.005652408	Reg Prog	25h	2	938	1326	CDI_vs_Mock__Reg Prog__25h__rep2	down_in_CDI
TALDO1	1.5551655592359435e-7	1.1344553135521283	0.108	0.046	0.005692061	Reg Prog	25h	2	938	1326	CDI_vs_Mock__Reg Prog__25h__rep2	up_in_CDI
CMC2	1.568517000774572e-7	2.0156750712742655	0.054	0.012	0.005740929	Reg Prog	25h	2	938	1326	CDI_vs_Mock__Reg Prog__25h__rep2	up_in_CDI
TRAPPC4	1.5762996120067516e-7	1.5652397122653459	0.069	0.02	0.005769414	Reg Prog	25h	2	938	1326	CDI_vs_Mock__Reg Prog__25h__rep2	up_in_CDI
WDR45B	1.6289262213812024e-7	1.331822448486503	0.084	0.03	0.005962033	Reg Prog	25h	2	938	1326	CDI_vs_Mock__Reg Prog__25h__rep2	up_in_CDI
AKIRIN1	1.6501490321509808e-7	1.0822190375926868	0.066	0.018	0.00603971	Reg Prog	25h	2	938	1326	CDI_vs_Mock__Reg Prog__25h__rep2	up_in_CDI
EEF1D	1.7017108981368918e-7	1.2303932180526616	0.09	0.034	0.006228432	Reg Prog	25h	2	938	1326	CDI_vs_Mock__Reg Prog__25h__rep2	up_in_CDI
COX5A	1.7059687438035043e-7	0.5222771835757287	0.188	0.103	0.006244016	Reg Prog	25h	2	938	1326	CDI_vs_Mock__Reg Prog__25h__rep2	up_in_CDI
STRAP	1.7300093719661433e-7	2.2809919002633516	0.048	0.009	0.006332007	Reg Prog	25h	2	938	1326	CDI_vs_Mock__Reg Prog__25h__rep2	up_in_CDI
UBL5	1.7731717398113744e-7	0.32100879045037534	0.275	0.167	0.006489986	Reg Prog	25h	2	938	1326	CDI_vs_Mock__Reg Prog__25h__rep2	up_in_CDI
OAZ1	1.8630517109588724e-7	0.4272653286895842	0.286	0.181	0.006818956	Reg Prog	25h	2	938	1326	CDI_vs_Mock__Reg Prog__25h__rep2	up_in_CDI
SRSF11	1.9123665705830152e-7	1.2574117055615297	0.08	0.028	0.006999453	Reg Prog	25h	2	938	1326	CDI_vs_Mock__Reg Prog__25h__rep2	up_in_CDI
MED8	1.9205771633433549e-7	3.323101192764766	0.038	0.004	0.007029504	Reg Prog	25h	2	938	1326	CDI_vs_Mock__Reg Prog__25h__rep2	up_in_CDI
ALDOC	1.941672033920601e-7	0.8198985039644509	0.111	0.048	0.007106714	Reg Prog	25h	2	938	1326	CDI_vs_Mock__Reg Prog__25h__rep2	up_in_CDI
NRIP1	2.0118206453639614e-7	-2.961080795	0.005	0.034	0.007363465	Reg Prog	25h	2	938	1326	CDI_vs_Mock__Reg Prog__25h__rep2	down_in_CDI
ERO1A	2.260991728345143e-7	-0.926528271	0.25	0.319	0.008275456	Reg Prog	25h	2	938	1326	CDI_vs_Mock__Reg Prog__25h__rep2	down_in_CDI
AC011287.1	2.2658198968767764e-7	-4.120027847	0.002	0.027	0.008293127	Reg Prog	25h	2	938	1326	CDI_vs_Mock__Reg Prog__25h__rep2	down_in_CDI
RPLP1	2.2792673863928594e-7	0.066400303	0.477	0.326	0.008342347	Reg Prog	25h	2	938	1326	CDI_vs_Mock__Reg Prog__25h__rep2	up_in_CDI
CSNK2A1	2.2835317336203874e-7	0.9243636839853948	0.108	0.046	0.008357954	Reg Prog	25h	2	938	1326	CDI_vs_Mock__Reg Prog__25h__rep2	up_in_CDI
VAMP8	2.315313793273537e-7	-1.24233414	0.103	0.172	0.00847428	Reg Prog	25h	2	938	1326	CDI_vs_Mock__Reg Prog__25h__rep2	down_in_CDI
SMS	2.346542037900913e-7	0.9991453086007256	0.09	0.034	0.008588579	Reg Prog	25h	2	938	1326	CDI_vs_Mock__Reg Prog__25h__rep2	up_in_CDI
GALNT5	2.3694293912577706e-7	-3.48568827	0.002	0.027	0.008672349	Reg Prog	25h	2	938	1326	CDI_vs_Mock__Reg Prog__25h__rep2	down_in_CDI
PROM1	2.5177862702851334e-7	-3.650122128	0.002	0.025	0.00921535	Reg Prog	25h	2	938	1326	CDI_vs_Mock__Reg Prog__25h__rep2	down_in_CDI
PLOD2	2.5474721902639344e-7	-1.177797578	0.104	0.173	0.009324003	Reg Prog	25h	2	938	1326	CDI_vs_Mock__Reg Prog__25h__rep2	down_in_CDI
TSPAN13	2.605311697523914e-7	0.9707246296540578	0.101	0.042	0.009535701	Reg Prog	25h	2	938	1326	CDI_vs_Mock__Reg Prog__25h__rep2	up_in_CDI
TUBB3	2.6575116704074176e-7	1.8057444578817694	0.047	0.009	0.009726758	Reg Prog	25h	2	938	1326	CDI_vs_Mock__Reg Prog__25h__rep2	up_in_CDI
PPM1G	2.6590530089144143e-7	1.9629695303591386	0.047	0.009	0.0097324	Reg Prog	25h	2	938	1326	CDI_vs_Mock__Reg Prog__25h__rep2	up_in_CDI
CKB	2.721004435465596e-7	1.3685475543290704	0.071	0.022	0.009959148	Reg Prog	25h	2	938	1326	CDI_vs_Mock__Reg Prog__25h__rep2	up_in_CDI
TUBA1B	2.9571522984897716e-7	-1.370875605	0.054	0.111	0.010823473127702413	Reg Prog	25h	2	938	1326	CDI_vs_Mock__Reg Prog__25h__rep2	down_in_CDI
SLC25A25	3.006121249953181e-7	2.094512116029999	0.038	0.004	0.011002704386953638	Reg Prog	25h	2	938	1326	CDI_vs_Mock__Reg Prog__25h__rep2	up_in_CDI
CALM1	3.2540383206470984e-7	0.2352123692227872	0.542	0.385	0.011910105657400446	Reg Prog	25h	2	938	1326	CDI_vs_Mock__Reg Prog__25h__rep2	up_in_CDI
CYSTM1	3.458579556753132e-7	0.265121915	0.597	0.442	0.012658747035672139	Reg Prog	25h	2	938	1326	CDI_vs_Mock__Reg Prog__25h__rep2	up_in_CDI
CKS2	3.464999619741122e-7	2.171360437198674	0.046	0.009	0.012682245	Reg Prog	25h	2	938	1326	CDI_vs_Mock__Reg Prog__25h__rep2	up_in_CDI
MYL6	3.5188832070864434e-7	0.24156886168200753	0.71	0.563	0.012879464	Reg Prog	25h	2	938	1326	CDI_vs_Mock__Reg Prog__25h__rep2	up_in_CDI
GCNT3	3.5852655499248085e-7	-1.787992758	0.052	0.107	0.013122430439279792	Reg Prog	25h	2	938	1326	CDI_vs_Mock__Reg Prog__25h__rep2	down_in_CDI
VMP1	3.689349462782754e-7	1.0687957811428745	0.081	0.029	0.013503387968731158	Reg Prog	25h	2	938	1326	CDI_vs_Mock__Reg Prog__25h__rep2	up_in_CDI
MAML2	3.7687050394943927e-7	-3.250607862	0.007	0.036	0.013793837315053426	Reg Prog	25h	2	938	1326	CDI_vs_Mock__Reg Prog__25h__rep2	down_in_CDI
TMA7	3.7747941526454825e-7	0.5838101005597944	0.155	0.08	0.013816124	Reg Prog	25h	2	938	1326	CDI_vs_Mock__Reg Prog__25h__rep2	up_in_CDI
EEF1G	3.979301166116859e-7	0.45064075252023894	0.183	0.101	0.014564640198104316	Reg Prog	25h	2	938	1326	CDI_vs_Mock__Reg Prog__25h__rep2	up_in_CDI
EFCAB14	4.0331540648006307e-7	1.6410456905533333	0.061	0.017	0.014761747192576788	Reg Prog	25h	2	938	1326	CDI_vs_Mock__Reg Prog__25h__rep2	up_in_CDI
VSNL1	4.123748136857104e-7	-10.00046775	0	0.019	0.015093330555710686	Reg Prog	25h	2	938	1326	CDI_vs_Mock__Reg Prog__25h__rep2	down_in_CDI
PLA2G12A	4.28390340771929e-7	2.5068833251751483	0.037	0.004	0.015679514862593374	Reg Prog	25h	2	938	1326	CDI_vs_Mock__Reg Prog__25h__rep2	up_in_CDI
SRSF5	4.513279712160427e-7	-1.977677986	0.026	0.07	0.016519055	Reg Prog	25h	2	938	1326	CDI_vs_Mock__Reg Prog__25h__rep2	down_in_CDI
CCDC186	4.750350236302646e-7	1.0403521890135505	0.099	0.042	0.017386756899891314	Reg Prog	25h	2	938	1326	CDI_vs_Mock__Reg Prog__25h__rep2	up_in_CDI
LAPTM4A	4.961759208029161e-7	0.6145834069388716	0.147	0.076	0.018160535	Reg Prog	25h	2	938	1326	CDI_vs_Mock__Reg Prog__25h__rep2	up_in_CDI
SPRED1	4.989991235616528e-7	-3.464605297	0.005	0.031	0.018263866921480056	Reg Prog	25h	2	938	1326	CDI_vs_Mock__Reg Prog__25h__rep2	down_in_CDI
HSBP1	5.158180988072025e-7	0.6688150090636396	0.14	0.07	0.018879458	Reg Prog	25h	2	938	1326	CDI_vs_Mock__Reg Prog__25h__rep2	up_in_CDI
RNF128	5.379512339330026e-7	-1.878778766	0.031	0.077	0.019689553113181827	Reg Prog	25h	2	938	1326	CDI_vs_Mock__Reg Prog__25h__rep2	down_in_CDI
PNPLA2	5.401906914464064e-7	3.9140385393420223	0.036	0.004	0.019771519	Reg Prog	25h	2	938	1326	CDI_vs_Mock__Reg Prog__25h__rep2	up_in_CDI
S100A11	5.455346456887329e-7	-0.723952406	0.406	0.445	0.019967113566853312	Reg Prog	25h	2	938	1326	CDI_vs_Mock__Reg Prog__25h__rep2	down_in_CDI
INPP4B	5.490403266540504e-7	-2.788244757	0.012	0.046	0.020095424995864898	Reg Prog	25h	2	938	1326	CDI_vs_Mock__Reg Prog__25h__rep2	down_in_CDI
CHMP5	5.695057219507534e-7	0.5232588560496336	0.181	0.101	0.020844478929119524	Reg Prog	25h	2	938	1326	CDI_vs_Mock__Reg Prog__25h__rep2	up_in_CDI
TPD52	5.740019378743085e-7	0.5130439118300183	0.158	0.082	0.021009044928137568	Reg Prog	25h	2	938	1326	CDI_vs_Mock__Reg Prog__25h__rep2	up_in_CDI
PLAC8	5.846296658907624e-7	-1.030677015	0.171	0.24	0.021398030401267795	Reg Prog	25h	2	938	1326	CDI_vs_Mock__Reg Prog__25h__rep2	down_in_CDI
SMAP2	5.922525638790424e-7	2.940538186038154	0.036	0.004	0.021677036	Reg Prog	25h	2	938	1326	CDI_vs_Mock__Reg Prog__25h__rep2	up_in_CDI
TMCC1	6.333167402960326e-7	-2.160358891	0.015	0.051	0.023180026	Reg Prog	25h	2	938	1326	CDI_vs_Mock__Reg Prog__25h__rep2	down_in_CDI
EIF5A	6.375563231939975e-7	1.4484017496203865	0.08	0.03	0.023335198985223505	Reg Prog	25h	2	938	1326	CDI_vs_Mock__Reg Prog__25h__rep2	up_in_CDI
NAP1L1	6.470276084185482e-7	0.9682957089652857	0.09	0.036	0.023681857495727283	Reg Prog	25h	2	938	1326	CDI_vs_Mock__Reg Prog__25h__rep2	up_in_CDI
PSMD8	6.638552224849533e-7	0.768423288	0.1	0.043	0.024297764998171774	Reg Prog	25h	2	938	1326	CDI_vs_Mock__Reg Prog__25h__rep2	up_in_CDI
CXCL1	6.83049746970335e-7	2.217563362835871	0.051	0.012	0.025000304	Reg Prog	25h	2	938	1326	CDI_vs_Mock__Reg Prog__25h__rep2	up_in_CDI
SPINT2	6.915100061133716e-7	-0.5205598	0.529	0.535	0.025309957733755512	Reg Prog	25h	2	938	1326	CDI_vs_Mock__Reg Prog__25h__rep2	down_in_CDI
CCDC85B	6.943182160621782e-7	1.562169498766186	0.047	0.01	0.025412741026091784	Reg Prog	25h	2	938	1326	CDI_vs_Mock__Reg Prog__25h__rep2	up_in_CDI
HLA-C	6.964067702079437e-7	0.2273724615070183	0.493	0.35	0.025489184196380948	Reg Prog	25h	2	938	1326	CDI_vs_Mock__Reg Prog__25h__rep2	up_in_CDI
RPS3	7.041417190362258e-7	0.3203946392326209	0.289	0.18	0.025772291	Reg Prog	25h	2	938	1326	CDI_vs_Mock__Reg Prog__25h__rep2	up_in_CDI
STK39	7.042953879539113e-7	-1.808124354	0.047	0.098	0.025777915	Reg Prog	25h	2	938	1326	CDI_vs_Mock__Reg Prog__25h__rep2	down_in_CDI
COX6A1	7.050470267647951e-7	0.2049526893701259	0.33	0.211	0.025805426226618265	Reg Prog	25h	2	938	1326	CDI_vs_Mock__Reg Prog__25h__rep2	up_in_CDI
DLGAP4	7.235766337179087e-7	2.145642068686813	0.048	0.011	0.026483628370709177	Reg Prog	25h	2	938	1326	CDI_vs_Mock__Reg Prog__25h__rep2	up_in_CDI
MT-CO1	7.237011491619299e-7	0.747968469	0.554	0.428	0.026488185760475798	Reg Prog	25h	2	938	1326	CDI_vs_Mock__Reg Prog__25h__rep2	up_in_CDI
EMC6	7.380688415224579e-7	1.4319387255887919	0.063	0.019	0.027014058	Reg Prog	25h	2	938	1326	CDI_vs_Mock__Reg Prog__25h__rep2	up_in_CDI
CAST	7.693432652163574e-7	0.35238065015756526	0.235	0.143	0.028158732850183898	Reg Prog	25h	2	938	1326	CDI_vs_Mock__Reg Prog__25h__rep2	up_in_CDI
ATP6V1F	7.751976641964025e-7	1.2646382957321916	0.087	0.035	0.02837301	Reg Prog	25h	2	938	1326	CDI_vs_Mock__Reg Prog__25h__rep2	up_in_CDI
PSAP	7.98921503820795e-7	0.40783433467905583	0.225	0.135	0.029241326	Reg Prog	25h	2	938	1326	CDI_vs_Mock__Reg Prog__25h__rep2	up_in_CDI
PPP1R14B	8.17429069222486e-7	-2.019666826	0.021	0.061	0.029918721	Reg Prog	25h	2	938	1326	CDI_vs_Mock__Reg Prog__25h__rep2	down_in_CDI
FADS2	8.179024480569678e-7	-3.549775233	0.003	0.027	0.029936047501333076	Reg Prog	25h	2	938	1326	CDI_vs_Mock__Reg Prog__25h__rep2	down_in_CDI
GDE1	8.254780318216835e-7	1.2774419896167388	0.06	0.017	0.030213321442705436	Reg Prog	25h	2	938	1326	CDI_vs_Mock__Reg Prog__25h__rep2	up_in_CDI
SLC5A3	8.53588914834831e-7	-2.550176749	0.014	0.049	0.031242208	Reg Prog	25h	2	938	1326	CDI_vs_Mock__Reg Prog__25h__rep2	down_in_CDI
PNRC1	8.641605431410393e-7	0.6501218482472859	0.129	0.063	0.03162914	Reg Prog	25h	2	938	1326	CDI_vs_Mock__Reg Prog__25h__rep2	up_in_CDI
CST3	8.840091737470896e-7	0.2634295853754365	0.387	0.262	0.032355619768317224	Reg Prog	25h	2	938	1326	CDI_vs_Mock__Reg Prog__25h__rep2	up_in_CDI
ZFAND5	8.932057320293118e-7	1.2174887337559954	0.081	0.031	0.032692223	Reg Prog	25h	2	938	1326	CDI_vs_Mock__Reg Prog__25h__rep2	up_in_CDI
NDUFB3	9.20689862007949e-7	0.6508634467492493	0.152	0.08	0.03369817	Reg Prog	25h	2	938	1326	CDI_vs_Mock__Reg Prog__25h__rep2	up_in_CDI
PRSS3	9.312913208818637e-7	0.4340984674953954	0.189	0.107	0.034086193635597097	Reg Prog	25h	2	938	1326	CDI_vs_Mock__Reg Prog__25h__rep2	up_in_CDI
NOSTRIN	9.719652443272936e-7	1.396254279	0.054	0.014	0.035574899907623275	Reg Prog	25h	2	938	1326	CDI_vs_Mock__Reg Prog__25h__rep2	up_in_CDI
ATP5F1B	1.030039699231363e-6	0.9070365733790424	0.096	0.041	0.037700483	Reg Prog	25h	2	938	1326	CDI_vs_Mock__Reg Prog__25h__rep2	up_in_CDI
DDIT3	1.0541024382407265e-6	0.8278262903368061	0.063	0.019	0.038581203	Reg Prog	25h	2	938	1326	CDI_vs_Mock__Reg Prog__25h__rep2	up_in_CDI
RWDD1	1.074934019911201e-6	1.5114121372791525	0.054	0.014	0.03934366	Reg Prog	25h	2	938	1326	CDI_vs_Mock__Reg Prog__25h__rep2	up_in_CDI
COX6C	1.0996803317680627e-6	0.2821046981628679	0.271	0.173	0.0402494	Reg Prog	25h	2	938	1326	CDI_vs_Mock__Reg Prog__25h__rep2	up_in_CDI
TMEM30A	1.148873086417402e-6	0.5490435346934657	0.155	0.083	0.042049904	Reg Prog	25h	2	938	1326	CDI_vs_Mock__Reg Prog__25h__rep2	up_in_CDI
KLF7	1.1659427738086323e-6	1.903441701090169	0.041	0.007	0.042674671	Reg Prog	25h	2	938	1326	CDI_vs_Mock__Reg Prog__25h__rep2	up_in_CDI
STK24	1.1718316244544818e-6	0.5749511837116202	0.113	0.052	0.042890209	Reg Prog	25h	2	938	1326	CDI_vs_Mock__Reg Prog__25h__rep2	up_in_CDI
ATP5MG	1.2164357372400807e-6	0.569157898	0.173	0.098	0.044522764418724194	Reg Prog	25h	2	938	1326	CDI_vs_Mock__Reg Prog__25h__rep2	up_in_CDI
SLC31A1	1.2532182913329226e-6	1.4229016341755032	0.055	0.015	0.045869043	Reg Prog	25h	2	938	1326	CDI_vs_Mock__Reg Prog__25h__rep2	up_in_CDI
MICA	1.3229047797667822e-6	1.6369600310765178	0.045	0.01	0.048419637844243996	Reg Prog	25h	2	938	1326	CDI_vs_Mock__Reg Prog__25h__rep2	up_in_CDI
TUBA4A	1.3605298154259271e-6	0.6214117926405551	0.097	0.042	0.049796752	Reg Prog	25h	2	938	1326	CDI_vs_Mock__Reg Prog__25h__rep2	up_in_CDI
CYP1B1	3.492161360551722e-45	3.911335315013313	0.291	0.042	1.2781659795755358e-40	M-like	4h	1	806	1154	CDI_vs_Mock__M-like__4h__rep1	up_in_CDI
CYP1A1	7.05447747979087e-39	4.422505416783374	0.219	0.015	2.5820093023782566e-34	M-like	4h	1	806	1154	CDI_vs_Mock__M-like__4h__rep1	up_in_CDI
CXCL3	1.0483899224250739e-25	1.451132667801955	0.659	0.531	3.8372119550680126e-21	M-like	4h	1	806	1154	CDI_vs_Mock__M-like__4h__rep1	up_in_CDI
CXCL2	5.976865266536123e-23	2.1349629205745515	0.418	0.247	2.187592456204886e-18	M-like	4h	1	806	1154	CDI_vs_Mock__M-like__4h__rep1	up_in_CDI
TNFAIP3	8.934271789091926e-21	1.7717497297815537	0.344	0.176	3.270032817525536e-16	M-like	4h	1	806	1154	CDI_vs_Mock__M-like__4h__rep1	up_in_CDI
TNF	1.1081252265780029e-20	2.4456100840845707	0.218	0.068	4.0558491417981484e-16	M-like	4h	1	806	1154	CDI_vs_Mock__M-like__4h__rep1	up_in_CDI
ALDH1A3	1.590032750837813e-20	0.8109810535316511	0.742	0.649	5.81967887134148e-16	M-like	4h	1	806	1154	CDI_vs_Mock__M-like__4h__rep1	up_in_CDI
BIRC3	6.094053398891618e-19	0.8159250669971434	0.787	0.734	2.230484484528321e-14	M-like	4h	1	806	1154	CDI_vs_Mock__M-like__4h__rep1	up_in_CDI
CXCL1	1.9535445766862586e-18	1.2322136647160788	0.63	0.533	7.150168505129375e-14	M-like	4h	1	806	1154	CDI_vs_Mock__M-like__4h__rep1	up_in_CDI
NFKBIA	3.2060361488481814e-16	1.1054297919879001	0.59	0.489	1.1734412908399228e-11	M-like	4h	1	806	1154	CDI_vs_Mock__M-like__4h__rep1	up_in_CDI
CCL20	1.6793259923739116e-15	1.5888663626979829	0.316	0.17	6.146501064687753e-11	M-like	4h	1	806	1154	CDI_vs_Mock__M-like__4h__rep1	up_in_CDI
CXCL8	2.345854564275067e-15	1.177550244523868	0.508	0.386	8.586062290703172e-11	M-like	4h	1	806	1154	CDI_vs_Mock__M-like__4h__rep1	up_in_CDI
PGP	2.985833328491587e-13	-0.46813554	0.317	0.519	1.0928448565612058e-8	M-like	4h	1	806	1154	CDI_vs_Mock__M-like__4h__rep1	down_in_CDI
MPST	1.1530807245627906e-12	-0.48481001	0.26	0.445	4.22039075997227e-8	M-like	4h	1	806	1154	CDI_vs_Mock__M-like__4h__rep1	down_in_CDI
GRAMD1B	6.900782902686162e-12	-0.680583322	0.121	0.251	2.5257555502121624e-7	M-like	4h	1	806	1154	CDI_vs_Mock__M-like__4h__rep1	down_in_CDI
ARF5	1.310285400289079e-11	-0.513800774	0.207	0.366	4.795775593598058e-7	M-like	4h	1	806	1154	CDI_vs_Mock__M-like__4h__rep1	down_in_CDI
METTL5	2.5574282206464535e-11	-0.541091296	0.289	0.463	9.360443030388084e-7	M-like	4h	1	806	1154	CDI_vs_Mock__M-like__4h__rep1	down_in_CDI
CHCHD5	8.210574009954259e-11	-0.475214369	0.216	0.377	3.0051521933833584e-6	M-like	4h	1	806	1154	CDI_vs_Mock__M-like__4h__rep1	down_in_CDI
AKR1A1	1.2422729418398006e-10	-0.386638666	0.424	0.615	4.546843194427854e-6	M-like	4h	1	806	1154	CDI_vs_Mock__M-like__4h__rep1	down_in_CDI
TMEM141	2.480296994999878e-10	-0.418635245	0.541	0.7	9.078135031399053e-6	M-like	4h	1	806	1154	CDI_vs_Mock__M-like__4h__rep1	down_in_CDI
ECH1	3.6682709558617704e-10	-0.376500145	0.397	0.576	1.3426238525549665e-5	M-like	4h	1	806	1154	CDI_vs_Mock__M-like__4h__rep1	down_in_CDI
NFKBIZ	6.366082748288843e-10	0.837257147	0.59	0.547	2.3300499467011994e-5	M-like	4h	1	806	1154	CDI_vs_Mock__M-like__4h__rep1	up_in_CDI
SMIM12	8.15766568190143e-10	-0.513378238	0.179	0.313	2.9857872162327424e-5	M-like	4h	1	806	1154	CDI_vs_Mock__M-like__4h__rep1	down_in_CDI
AP1M2	1.223477890373588e-9	-0.392646352	0.319	0.488	4.4780514265563695e-5	M-like	4h	1	806	1154	CDI_vs_Mock__M-like__4h__rep1	down_in_CDI
AKR1B10	1.4370241607616052e-9	-0.496453148	0.313	0.465	5.259652130803551e-5	M-like	4h	1	806	1154	CDI_vs_Mock__M-like__4h__rep1	down_in_CDI
ASL	1.5072130680506654e-9	-0.305577412	0.443	0.617	5.51655055037224e-5	M-like	4h	1	806	1154	CDI_vs_Mock__M-like__4h__rep1	down_in_CDI
NDUFAF8	1.5680510850164722e-9	-0.467486538	0.25	0.398	5.73922377626879e-5	M-like	4h	1	806	1154	CDI_vs_Mock__M-like__4h__rep1	down_in_CDI
TSEN34	1.7555495775187065e-9	-0.416788332	0.211	0.356	6.425487008676217e-5	M-like	4h	1	806	1154	CDI_vs_Mock__M-like__4h__rep1	down_in_CDI
PUF60	1.8700076325988475e-09	-0.407127076	0.29	0.449	6.844414936075041e-5	M-like	4h	1	806	1154	CDI_vs_Mock__M-like__4h__rep1	down_in_CDI
MMAB	2.352667049298234e-9	-0.54353337	0.177	0.306	8.610996667136466e-5	M-like	4h	1	806	1154	CDI_vs_Mock__M-like__4h__rep1	down_in_CDI
GOLGA2	2.5862562122570566e-9	-0.347017526	0.289	0.455	9.465956362482052e-5	M-like	4h	1	806	1154	CDI_vs_Mock__M-like__4h__rep1	down_in_CDI
PDCD7	3.065721289946579e-9	-0.485023429	0.185	0.316	1.1220846493333473e-4	M-like	4h	1	806	1154	CDI_vs_Mock__M-like__4h__rep1	down_in_CDI
ICAM1	3.5414855544454404e-9	1.5422374571263118	0.309	0.213	1.2962191277825756e-4	M-like	4h	1	806	1154	CDI_vs_Mock__M-like__4h__rep1	up_in_CDI
GAL3ST1	4.90363426392857e-9	-0.577178675	0.244	0.377	1.794779176940496e-4	M-like	4h	1	806	1154	CDI_vs_Mock__M-like__4h__rep1	down_in_CDI
CCT7	5.511661786610005e-9	-0.320395039	0.36	0.54	2.017323330517128e-4	M-like	4h	1	806	1154	CDI_vs_Mock__M-like__4h__rep1	down_in_CDI
CSF2	5.612990919359083e-9	2.5245775343525265	0.114	0.042	2.054410806394618e-4	M-like	4h	1	806	1154	CDI_vs_Mock__M-like__4h__rep1	up_in_CDI
LEFTY1	5.7728810409080815e-9	-0.679779001	0.243	0.366	0.000211293	M-like	4h	1	806	1154	CDI_vs_Mock__M-like__4h__rep1	down_in_CDI
MT-ND3	5.8198792944233085e-9	0.2829172166930114	0.982	0.993	2.1301340205518753e-4	M-like	4h	1	806	1154	CDI_vs_Mock__M-like__4h__rep1	up_in_CDI
NAA10	6.991381402184368e-9	-0.380292935	0.238	0.388	2.5589155070135003e-4	M-like	4h	1	806	1154	CDI_vs_Mock__M-like__4h__rep1	down_in_CDI
CAT	7.093248663204364e-9	-0.530276132	0.215	0.346	2.596199943219429e-4	M-like	4h	1	806	1154	CDI_vs_Mock__M-like__4h__rep1	down_in_CDI
TYK2	7.247989824949996e-9	-0.57422746	0.1	0.199	2.652836755829948e-4	M-like	4h	1	806	1154	CDI_vs_Mock__M-like__4h__rep1	down_in_CDI
SEMA4G	8.031817037515078e-9	-0.354969922	0.296	0.45	2.9397253539008934e-4	M-like	4h	1	806	1154	CDI_vs_Mock__M-like__4h__rep1	down_in_CDI
NAGPA	8.986803612951658e-9	-0.520546755	0.075	0.164	3.289259990376436e-4	M-like	4h	1	806	1154	CDI_vs_Mock__M-like__4h__rep1	down_in_CDI
HMOX2	9.91259337979637e-9	-0.251269481	0.368	0.552	3.6281083029392696e-4	M-like	4h	1	806	1154	CDI_vs_Mock__M-like__4h__rep1	down_in_CDI
CERS2	1.0083325185618156e-8	-0.366713046	0.256	0.404	3.690597851188101e-4	M-like	4h	1	806	1154	CDI_vs_Mock__M-like__4h__rep1	down_in_CDI
VILL	1.0704145493612415e-8	-0.258882415	0.564	0.743	3.91782429211708e-4	M-like	4h	1	806	1154	CDI_vs_Mock__M-like__4h__rep1	down_in_CDI
KRT19	1.1273771996284e-8	-0.232261644	0.987	0.998	4.1263132883599066e-4	M-like	4h	1	806	1154	CDI_vs_Mock__M-like__4h__rep1	down_in_CDI
UBC	1.1534947558601606e-8	-0.301795804	0.903	0.954	4.221906155923774e-4	M-like	4h	1	806	1154	CDI_vs_Mock__M-like__4h__rep1	down_in_CDI
NDUFS8	1.1721404350596526e-8	-0.463815696	0.375	0.525	4.290151206361835e-4	M-like	4h	1	806	1154	CDI_vs_Mock__M-like__4h__rep1	down_in_CDI
NIPAL3	1.4471069781179739e-8	-0.362631618	0.263	0.412	5.296556250609597e-4	M-like	4h	1	806	1154	CDI_vs_Mock__M-like__4h__rep1	down_in_CDI
PYCARD	1.6589009025028417e-8	-0.430329493	0.404	0.546	6.071743193250651e-4	M-like	4h	1	806	1154	CDI_vs_Mock__M-like__4h__rep1	down_in_CDI
TMEM63A	1.6612863460584797e-8	-0.331092039	0.449	0.619	6.080474155208642e-4	M-like	4h	1	806	1154	CDI_vs_Mock__M-like__4h__rep1	down_in_CDI
GNAI2	1.71069937737068e-8	-0.295892227	0.426	0.602	6.261330791114426e-4	M-like	4h	1	806	1154	CDI_vs_Mock__M-like__4h__rep1	down_in_CDI
ITPKA	1.8531927998201253e-8	-0.42458733	0.107	0.207	6.78287096662164e-4	M-like	4h	1	806	1154	CDI_vs_Mock__M-like__4h__rep1	down_in_CDI
MIGA2	2.1309999142843663e-8	-0.491064377	0.08	0.167	7.799672786272209e-4	M-like	4h	1	806	1154	CDI_vs_Mock__M-like__4h__rep1	down_in_CDI
ST6GALNAC1	2.2382581567641656e-8	-0.387331242	0.477	0.641	8.192248679572522e-4	M-like	4h	1	806	1154	CDI_vs_Mock__M-like__4h__rep1	down_in_CDI
GMPPB	2.26500326899535e-8	-0.665190261	0.134	0.239	8.290138464849881e-4	M-like	4h	1	806	1154	CDI_vs_Mock__M-like__4h__rep1	down_in_CDI
OXLD1	2.5842271253874804e-8	-0.535267238	0.107	0.205	9.458529701630717e-4	M-like	4h	1	806	1154	CDI_vs_Mock__M-like__4h__rep1	down_in_CDI
MRPS16	2.6251215757245725e-8	-0.358604213	0.3	0.457	9.608207479309508e-4	M-like	4h	1	806	1154	CDI_vs_Mock__M-like__4h__rep1	down_in_CDI
COX11	2.6398383438256474e-8	-0.390636754	0.173	0.295	9.662072322236252e-4	M-like	4h	1	806	1154	CDI_vs_Mock__M-like__4h__rep1	down_in_CDI
TMEM184A	2.7427944627662956e-8	-0.616643185	0.135	0.239	0.00100389	M-like	4h	1	806	1154	CDI_vs_Mock__M-like__4h__rep1	down_in_CDI
ANXA13	2.8588238755562677e-8	-0.525501981	0.295	0.426	0.001046358	M-like	4h	1	806	1154	CDI_vs_Mock__M-like__4h__rep1	down_in_CDI
CIC	3.096725484305032e-8	-0.857914862	0.071	0.151	0.001133432	M-like	4h	1	806	1154	CDI_vs_Mock__M-like__4h__rep1	down_in_CDI
CHCHD10	3.1949881283257343e-8	-0.393037761	0.394	0.547	0.001169398	M-like	4h	1	806	1154	CDI_vs_Mock__M-like__4h__rep1	down_in_CDI
ZBED1	3.2824817538861115e-8	-0.285214067	0.17	0.294	0.001201421	M-like	4h	1	806	1154	CDI_vs_Mock__M-like__4h__rep1	down_in_CDI
ATF4	3.387821765533936e-8	-0.311046325	0.445	0.62	0.001239977	M-like	4h	1	806	1154	CDI_vs_Mock__M-like__4h__rep1	down_in_CDI
DNPH1	3.819621176347538e-8	-0.365808245	0.254	0.395	0.00139802	M-like	4h	1	806	1154	CDI_vs_Mock__M-like__4h__rep1	down_in_CDI
ORMDL3	3.9731908305546594e-8	-0.349999699	0.135	0.244	0.001454228	M-like	4h	1	806	1154	CDI_vs_Mock__M-like__4h__rep1	down_in_CDI
TMEM54	4.290729659747816e-8	-0.408976799	0.597	0.721	0.00157045	M-like	4h	1	806	1154	CDI_vs_Mock__M-like__4h__rep1	down_in_CDI
ECI2	5.0508563395638974e-8	-0.418509073	0.237	0.37	0.001848664	M-like	4h	1	806	1154	CDI_vs_Mock__M-like__4h__rep1	down_in_CDI
ANXA10	5.1275111854569807e-8	-0.383936014	0.403	0.54	0.00187672	M-like	4h	1	806	1154	CDI_vs_Mock__M-like__4h__rep1	down_in_CDI
ZNF384	5.1653456984339436e-8	-0.830730898	0.07	0.149	0.001890568	M-like	4h	1	806	1154	CDI_vs_Mock__M-like__4h__rep1	down_in_CDI
CTDNEP1	5.3115364019330694e-8	-0.295515562	0.272	0.416	0.001944075	M-like	4h	1	806	1154	CDI_vs_Mock__M-like__4h__rep1	down_in_CDI
IDH2	5.6023993255990834e-8	-0.362507948	0.377	0.531	0.002050534	M-like	4h	1	806	1154	CDI_vs_Mock__M-like__4h__rep1	down_in_CDI
EPS8L2	5.7236495575013484e-8	-0.312717258	0.462	0.634	0.002094913	M-like	4h	1	806	1154	CDI_vs_Mock__M-like__4h__rep1	down_in_CDI
ATP5MC1	5.8663073986243574e-8	-0.30906695	0.367	0.527	0.002147127	M-like	4h	1	806	1154	CDI_vs_Mock__M-like__4h__rep1	down_in_CDI
SNRPN	6.486571574471882e-8	-0.361726288	0.226	0.364	0.00237415	M-like	4h	1	806	1154	CDI_vs_Mock__M-like__4h__rep1	down_in_CDI
CKB	6.6780613061077e-8	-0.510092171	0.313	0.449	0.002444237	M-like	4h	1	806	1154	CDI_vs_Mock__M-like__4h__rep1	down_in_CDI
SLC25A4	6.804631861947601e-8	-0.409222223	0.297	0.435	0.002490563	M-like	4h	1	806	1154	CDI_vs_Mock__M-like__4h__rep1	down_in_CDI
TSTA3	6.833501323636124e-8	-0.449485786	0.266	0.401	0.00250113	M-like	4h	1	806	1154	CDI_vs_Mock__M-like__4h__rep1	down_in_CDI
MINDY1	7.070921384355911e-8	-0.509541274	0.148	0.257	0.002588028	M-like	4h	1	806	1154	CDI_vs_Mock__M-like__4h__rep1	down_in_CDI
IRAK2	7.329999065602363e-8	1.1697832001842396	0.299	0.212	0.002682853	M-like	4h	1	806	1154	CDI_vs_Mock__M-like__4h__rep1	up_in_CDI
RFT1	7.621897824008028e-8	-0.697038443	0.062	0.138	0.002789691	M-like	4h	1	806	1154	CDI_vs_Mock__M-like__4h__rep1	down_in_CDI
HSBP1L1	7.686860623871921e-8	-0.35116057	0.326	0.479	0.002813468	M-like	4h	1	806	1154	CDI_vs_Mock__M-like__4h__rep1	down_in_CDI
CTSH	7.758967848452876e-8	-0.25559375	0.493	0.654	0.00283986	M-like	4h	1	806	1154	CDI_vs_Mock__M-like__4h__rep1	down_in_CDI
MRPS15	8.48799319569519e-8	-0.26361836	0.337	0.502	0.00310669	M-like	4h	1	806	1154	CDI_vs_Mock__M-like__4h__rep1	down_in_CDI
TBC1D7	9.222040530258094e-8	-0.405140291	0.114	0.212	0.003375359	M-like	4h	1	806	1154	CDI_vs_Mock__M-like__4h__rep1	down_in_CDI
RNF5	9.745038994299092e-8	-0.427315559	0.2	0.325	0.003566782	M-like	4h	1	806	1154	CDI_vs_Mock__M-like__4h__rep1	down_in_CDI
LGALS3BP	9.890880295737e-8	-0.246483388	0.883	0.926	0.003620161	M-like	4h	1	806	1154	CDI_vs_Mock__M-like__4h__rep1	down_in_CDI
ZFYVE21	9.924079420923142e-8	-0.361343356	0.267	0.412	0.003632312	M-like	4h	1	806	1154	CDI_vs_Mock__M-like__4h__rep1	down_in_CDI
GTF3A	1.0948051659457607e-7	-0.467972732	0.23	0.352	0.004007096	M-like	4h	1	806	1154	CDI_vs_Mock__M-like__4h__rep1	down_in_CDI
PIK3R1	1.1462276114508414e-7	-0.297628438	0.408	0.577	0.004195308	M-like	4h	1	806	1154	CDI_vs_Mock__M-like__4h__rep1	down_in_CDI
CYBA	1.2022314129357184e-7	-0.286606089	0.758	0.85	0.004400287	M-like	4h	1	806	1154	CDI_vs_Mock__M-like__4h__rep1	down_in_CDI
GALK1	1.3385773357446658e-7	-0.60428155	0.068	0.145	0.004899327	M-like	4h	1	806	1154	CDI_vs_Mock__M-like__4h__rep1	down_in_CDI
MLLT1	1.3426354254653755e-7	-0.571838681	0.114	0.207	0.00491418	M-like	4h	1	806	1154	CDI_vs_Mock__M-like__4h__rep1	down_in_CDI
ELOVL1	1.3838076957120306e-7	-0.350348556	0.289	0.431	0.005064875	M-like	4h	1	806	1154	CDI_vs_Mock__M-like__4h__rep1	down_in_CDI
NPDC1	1.3935579265870516e-7	-0.2801802	0.367	0.526	0.005100561	M-like	4h	1	806	1154	CDI_vs_Mock__M-like__4h__rep1	down_in_CDI
EIF3G	1.3959118871752237e-7	-0.234155371	0.371	0.545	0.005109177	M-like	4h	1	806	1154	CDI_vs_Mock__M-like__4h__rep1	down_in_CDI
EARS2	1.4309082156252809e-7	-0.80527743	0.039	0.099	0.005237267	M-like	4h	1	806	1154	CDI_vs_Mock__M-like__4h__rep1	down_in_CDI
RUNDC1	1.4520892717284757e-7	-0.409606913	0.208	0.331	0.005314792	M-like	4h	1	806	1154	CDI_vs_Mock__M-like__4h__rep1	down_in_CDI
GSTK1	1.4645444834699166e-7	-0.216190568	0.505	0.664	0.005360379	M-like	4h	1	806	1154	CDI_vs_Mock__M-like__4h__rep1	down_in_CDI
MRPL21	1.5408265312391833e-7	-0.337606779	0.299	0.443	0.005639579	M-like	4h	1	806	1154	CDI_vs_Mock__M-like__4h__rep1	down_in_CDI
SERPINB6	1.5951946505105357e-7	-0.266728547	0.801	0.883	0.005838572	M-like	4h	1	806	1154	CDI_vs_Mock__M-like__4h__rep1	down_in_CDI
C17orf97	1.6079321925178232e-7	-0.825924887	0.057	0.127	0.005885193	M-like	4h	1	806	1154	CDI_vs_Mock__M-like__4h__rep1	down_in_CDI
MICALL1	1.6121726553284753e-7	-0.528521101	0.142	0.243	0.005900713	M-like	4h	1	806	1154	CDI_vs_Mock__M-like__4h__rep1	down_in_CDI
DAZAP1	1.627354571748297e-7	-0.344959744	0.217	0.341	0.00595628	M-like	4h	1	806	1154	CDI_vs_Mock__M-like__4h__rep1	down_in_CDI
EGLN3	1.6705920741525144e-7	-0.304588652	0.7	0.808	0.006114534	M-like	4h	1	806	1154	CDI_vs_Mock__M-like__4h__rep1	down_in_CDI
CCDC51	1.675709648988163e-7	-0.398151966	0.166	0.274	0.006133265	M-like	4h	1	806	1154	CDI_vs_Mock__M-like__4h__rep1	down_in_CDI
TMEM160	1.676067527129403e-7	-0.447666237	0.178	0.293	0.006134575	M-like	4h	1	806	1154	CDI_vs_Mock__M-like__4h__rep1	down_in_CDI
HIP1R	1.6875828831888543e-7	-0.305656185	0.226	0.355	0.006176722	M-like	4h	1	806	1154	CDI_vs_Mock__M-like__4h__rep1	down_in_CDI
ACSF3	1.7079463600968793e-7	-0.361201883	0.081	0.163	0.006251254	M-like	4h	1	806	1154	CDI_vs_Mock__M-like__4h__rep1	down_in_CDI
HDDC3	1.7083013889863176e-7	-0.676142878	0.065	0.139	0.006252554	M-like	4h	1	806	1154	CDI_vs_Mock__M-like__4h__rep1	down_in_CDI
MRPS33	1.7120255099832964e-7	-0.287955651	0.304	0.462	0.006266185	M-like	4h	1	806	1154	CDI_vs_Mock__M-like__4h__rep1	down_in_CDI
TRAPPC1	1.841133693197001e-7	-0.329222258	0.395	0.543	0.006738733	M-like	4h	1	806	1154	CDI_vs_Mock__M-like__4h__rep1	down_in_CDI
SLC27A4	1.927014148789447e-7	-0.428190893	0.19	0.31	0.007053064	M-like	4h	1	806	1154	CDI_vs_Mock__M-like__4h__rep1	down_in_CDI
EPAS1	2.027789906745306e-7	-0.159416735	0.337	0.502	0.007421914	M-like	4h	1	806	1154	CDI_vs_Mock__M-like__4h__rep1	down_in_CDI
NSMCE4A	2.0597264788251852e-7	-0.575778647	0.134	0.233	0.007538805	M-like	4h	1	806	1154	CDI_vs_Mock__M-like__4h__rep1	down_in_CDI
CYP4V2	2.208750605172614e-7	-0.595351185	0.095	0.181	0.008084248	M-like	4h	1	806	1154	CDI_vs_Mock__M-like__4h__rep1	down_in_CDI
SIAH2	2.211893389460192e-7	-0.498520364	0.117	0.212	0.008095751	M-like	4h	1	806	1154	CDI_vs_Mock__M-like__4h__rep1	down_in_CDI
RPP21	2.2556521927278058e-7	-0.299105471	0.201	0.325	0.008255913	M-like	4h	1	806	1154	CDI_vs_Mock__M-like__4h__rep1	down_in_CDI
CREB3L1	2.3045594429740657e-7	-0.321401818	0.417	0.565	0.008434918	M-like	4h	1	806	1154	CDI_vs_Mock__M-like__4h__rep1	down_in_CDI
PTBP3	2.41006632009502e-7	0.3414439250064536	0.841	0.872	0.008821084	M-like	4h	1	806	1154	CDI_vs_Mock__M-like__4h__rep1	up_in_CDI
ZNF428	2.4517824166009225e-7	-0.412078442	0.16	0.268	0.008973769	M-like	4h	1	806	1154	CDI_vs_Mock__M-like__4h__rep1	down_in_CDI
GSTA1	2.722365749326251e-7	-0.331166747	0.285	0.416	0.009964131	M-like	4h	1	806	1154	CDI_vs_Mock__M-like__4h__rep1	down_in_CDI
GLTP	2.7723333248371385e-7	-0.351001203	0.229	0.357	0.010147017202236411	M-like	4h	1	806	1154	CDI_vs_Mock__M-like__4h__rep1	down_in_CDI
NDUFAB1	2.885604355809485e-7	-0.303673868	0.503	0.634	0.010561600502698295	M-like	4h	1	806	1154	CDI_vs_Mock__M-like__4h__rep1	down_in_CDI
SURF4	2.9776389507523975e-7	-0.258032084	0.55	0.703	0.010898456	M-like	4h	1	806	1154	CDI_vs_Mock__M-like__4h__rep1	down_in_CDI
WDR45	2.9966889479112204e-7	-0.400425972	0.148	0.252	0.010968181218249858	M-like	4h	1	806	1154	CDI_vs_Mock__M-like__4h__rep1	down_in_CDI
SMDT1	3.1600543106632785e-7	-0.307869369	0.381	0.533	0.011566114782458666	M-like	4h	1	806	1154	CDI_vs_Mock__M-like__4h__rep1	down_in_CDI
SMAD3	3.2113581547321e-7	0.325439352	0.851	0.851	0.011753891982134959	M-like	4h	1	806	1154	CDI_vs_Mock__M-like__4h__rep1	up_in_CDI
TMEM147	3.2294148841389773e-7	-0.355022844	0.254	0.39	0.011819981417437071	M-like	4h	1	806	1154	CDI_vs_Mock__M-like__4h__rep1	down_in_CDI
AKR7A3	3.3011633550480764e-7	-0.460904228	0.293	0.419	0.012082587995811465	M-like	4h	1	806	1154	CDI_vs_Mock__M-like__4h__rep1	down_in_CDI
EFHD2	3.362019475128284e-7	-0.255983521	0.781	0.852	0.012305327480917031	M-like	4h	1	806	1154	CDI_vs_Mock__M-like__4h__rep1	down_in_CDI
ARL6IP4	3.391290823035227e-7	-0.270750275	0.501	0.65	0.012412463541391234	M-like	4h	1	806	1154	CDI_vs_Mock__M-like__4h__rep1	down_in_CDI
TMPRSS2	3.452919499650797e-7	0.5672936756404146	0.741	0.752	0.012638030660671883	M-like	4h	1	806	1154	CDI_vs_Mock__M-like__4h__rep1	up_in_CDI
RDH5	3.489343057368769e-7	-0.711960589	0.096	0.177	0.012771345	M-like	4h	1	806	1154	CDI_vs_Mock__M-like__4h__rep1	down_in_CDI
ERG28	3.531310400382341e-7	-0.324160088	0.328	0.47	0.012924949196439406	M-like	4h	1	806	1154	CDI_vs_Mock__M-like__4h__rep1	down_in_CDI
EXT1	3.549205680633669e-7	0.35443598559862943	0.903	0.887	0.012990447711687293	M-like	4h	1	806	1154	CDI_vs_Mock__M-like__4h__rep1	up_in_CDI
ATP5F1D	3.796623045763686e-7	-0.3140017	0.581	0.707	0.013896020009799667	M-like	4h	1	806	1154	CDI_vs_Mock__M-like__4h__rep1	down_in_CDI
PSENEN	3.869521509367138e-7	-0.299087405	0.343	0.494	0.014162835676434662	M-like	4h	1	806	1154	CDI_vs_Mock__M-like__4h__rep1	down_in_CDI
ARHGAP45	3.9419101191539716e-7	-0.391397058	0.12	0.215	0.014427785227115452	M-like	4h	1	806	1154	CDI_vs_Mock__M-like__4h__rep1	down_in_CDI
UNC93B1	3.993841259083276e-7	-0.300726029	0.41	0.566	0.014617858392370698	M-like	4h	1	806	1154	CDI_vs_Mock__M-like__4h__rep1	down_in_CDI
MLEC	4.142086872236083e-7	-0.21266539	0.687	0.831	0.015160452161071286	M-like	4h	1	806	1154	CDI_vs_Mock__M-like__4h__rep1	down_in_CDI
BRD7	4.159195292391323e-7	-0.193583113	0.353	0.522	0.015223070689681482	M-like	4h	1	806	1154	CDI_vs_Mock__M-like__4h__rep1	down_in_CDI
UXS1	4.362475783303881e-7	-0.095365095	0.259	0.406	0.015967097614470536	M-like	4h	1	806	1154	CDI_vs_Mock__M-like__4h__rep1	down_in_CDI
SLC25A39	4.536600092948916e-7	-0.323873655	0.21	0.333	0.016604410000202328	M-like	4h	1	806	1154	CDI_vs_Mock__M-like__4h__rep1	down_in_CDI
TSN	4.781703935224967e-7	-0.295550952	0.224	0.35	0.017501514573316904	M-like	4h	1	806	1154	CDI_vs_Mock__M-like__4h__rep1	down_in_CDI
HYAL2	4.827111707073462e-7	-0.337256619	0.248	0.375	0.017667712	M-like	4h	1	806	1154	CDI_vs_Mock__M-like__4h__rep1	down_in_CDI
DAP	4.858077746689442e-7	-0.197245119	0.429	0.593	0.017781050360658024	M-like	4h	1	806	1154	CDI_vs_Mock__M-like__4h__rep1	down_in_CDI
FUCA1	4.930112704890833e-7	-0.222334713	0.474	0.635	0.018044705511170937	M-like	4h	1	806	1154	CDI_vs_Mock__M-like__4h__rep1	down_in_CDI
B4GALT4	5.133745932560046e-7	-0.370872156	0.196	0.309	0.018790023487763024	M-like	4h	1	806	1154	CDI_vs_Mock__M-like__4h__rep1	down_in_CDI
PRXL2A	5.282529878871613e-7	-0.252360997	0.432	0.591	0.019334587609657988	M-like	4h	1	806	1154	CDI_vs_Mock__M-like__4h__rep1	down_in_CDI
APIP	5.555048423810583e-7	-0.294582688	0.24	0.371	0.020332032735989117	M-like	4h	1	806	1154	CDI_vs_Mock__M-like__4h__rep1	down_in_CDI
RSBN1	5.596717812762641e-7	-0.389536894	0.239	0.364	0.020484547	M-like	4h	1	806	1154	CDI_vs_Mock__M-like__4h__rep1	down_in_CDI
SELENOW	5.623683686348653e-7	-0.271927414	0.74	0.826	0.020583244660404704	M-like	4h	1	806	1154	CDI_vs_Mock__M-like__4h__rep1	down_in_CDI
SEC24D	5.785427665236429e-7	-0.306257707	0.234	0.354	0.021175243797531856	M-like	4h	1	806	1154	CDI_vs_Mock__M-like__4h__rep1	down_in_CDI
TMEM102	5.832100372148093e-7	-0.429336494	0.073	0.148	0.021346070572099238	M-like	4h	1	806	1154	CDI_vs_Mock__M-like__4h__rep1	down_in_CDI
CCND1	5.929747878436713e-7	-0.259439443	0.779	0.871	0.021703470209866214	M-like	4h	1	806	1154	CDI_vs_Mock__M-like__4h__rep1	down_in_CDI
COMT	6.110023218382246e-7	-0.241509419	0.542	0.689	0.022363295981600858	M-like	4h	1	806	1154	CDI_vs_Mock__M-like__4h__rep1	down_in_CDI
ATXN7L3B	6.26756693132635e-7	-0.230457575	0.331	0.484	0.022939921725347572	M-like	4h	1	806	1154	CDI_vs_Mock__M-like__4h__rep1	down_in_CDI
FIS1	6.518884545036565e-7	-0.245445437	0.466	0.619	0.023859769	M-like	4h	1	806	1154	CDI_vs_Mock__M-like__4h__rep1	down_in_CDI
GMPR2	6.628155373543151e-7	-0.23463063	0.177	0.298	0.024259711	M-like	4h	1	806	1154	CDI_vs_Mock__M-like__4h__rep1	down_in_CDI
LBH	6.65152474904402e-7	-1.071522061	0.033	0.086	0.024345246	M-like	4h	1	806	1154	CDI_vs_Mock__M-like__4h__rep1	down_in_CDI
BDH2	7.143816785291206e-7	-0.400141286	0.122	0.217	0.026147083815844345	M-like	4h	1	806	1154	CDI_vs_Mock__M-like__4h__rep1	down_in_CDI
RNASET2	7.253592795810823e-7	-0.276726072	0.478	0.629	0.026548874991947195	M-like	4h	1	806	1154	CDI_vs_Mock__M-like__4h__rep1	down_in_CDI
TEN1	7.448335908601179e-7	-0.447353636	0.117	0.207	0.027261654259071177	M-like	4h	1	806	1154	CDI_vs_Mock__M-like__4h__rep1	down_in_CDI
CIRBP	7.542273695298597e-7	-0.287408789	0.438	0.596	0.027605476	M-like	4h	1	806	1154	CDI_vs_Mock__M-like__4h__rep1	down_in_CDI
ZNF580	7.575675248059755e-7	-0.459766963	0.094	0.179	0.027727728975423506	M-like	4h	1	806	1154	CDI_vs_Mock__M-like__4h__rep1	down_in_CDI
MAN2B1	7.576655467572951e-7	-0.284720933	0.222	0.341	0.027731317	M-like	4h	1	806	1154	CDI_vs_Mock__M-like__4h__rep1	down_in_CDI
NUDT8	7.590915410965865e-7	-0.674470786	0.084	0.161	0.027783509495676165	M-like	4h	1	806	1154	CDI_vs_Mock__M-like__4h__rep1	down_in_CDI
SCYL1	7.720120092570188e-7	-0.296967627	0.187	0.3	0.028256411550816145	M-like	4h	1	806	1154	CDI_vs_Mock__M-like__4h__rep1	down_in_CDI
KDSR	7.896569917544196e-7	-0.285686633	0.185	0.298	0.028902235555203513	M-like	4h	1	806	1154	CDI_vs_Mock__M-like__4h__rep1	down_in_CDI
LAMTOR2	7.907430677384886e-7	-0.278995232	0.377	0.522	0.028941987	M-like	4h	1	806	1154	CDI_vs_Mock__M-like__4h__rep1	down_in_CDI
RAC3	8.048065498127535e-7	-1.563535534	0.016	0.056	0.029456725	M-like	4h	1	806	1154	CDI_vs_Mock__M-like__4h__rep1	down_in_CDI
NFKB1	8.114999302850352e-7	0.6576467556377965	0.575	0.538	0.029701708948362573	M-like	4h	1	806	1154	CDI_vs_Mock__M-like__4h__rep1	up_in_CDI
TRAPPC6A	8.259614948590397e-7	-0.542038975	0.091	0.171	0.030231016673335713	M-like	4h	1	806	1154	CDI_vs_Mock__M-like__4h__rep1	down_in_CDI
MEA1	8.266822193107258e-7	-0.332939117	0.205	0.324	0.030257395908991874	M-like	4h	1	806	1154	CDI_vs_Mock__M-like__4h__rep1	down_in_CDI
THOC7	8.326128150754127e-7	-0.256333544	0.395	0.552	0.030474462	M-like	4h	1	806	1154	CDI_vs_Mock__M-like__4h__rep1	down_in_CDI
HADHB	8.369571424079992e-7	-0.197160382	0.503	0.689	0.030633468	M-like	4h	1	806	1154	CDI_vs_Mock__M-like__4h__rep1	down_in_CDI
LGALS9	8.613822089775602e-7	-0.243198443	0.355	0.504	0.03152745	M-like	4h	1	806	1154	CDI_vs_Mock__M-like__4h__rep1	down_in_CDI
CST3	8.894907221242586e-7	-0.222657274	0.744	0.824	0.03255625	M-like	4h	1	806	1154	CDI_vs_Mock__M-like__4h__rep1	down_in_CDI
TINF2	8.91967068501902e-7	-0.446563267	0.082	0.16	0.032646887	M-like	4h	1	806	1154	CDI_vs_Mock__M-like__4h__rep1	down_in_CDI
B3GNT3	9.450960860833171e-7	-0.252167816	0.357	0.506	0.034591462	M-like	4h	1	806	1154	CDI_vs_Mock__M-like__4h__rep1	down_in_CDI
CA2	9.60097706953698e-7	-0.50337189	0.183	0.285	0.035140536	M-like	4h	1	806	1154	CDI_vs_Mock__M-like__4h__rep1	down_in_CDI
PLBD1	9.649472486449977e-7	-0.290338999	0.146	0.244	0.035318034	M-like	4h	1	806	1154	CDI_vs_Mock__M-like__4h__rep1	down_in_CDI
MCRIP2	9.660566717749835e-7	-0.307172703	0.234	0.359	0.03535864	M-like	4h	1	806	1154	CDI_vs_Mock__M-like__4h__rep1	down_in_CDI
TMEM139	1.0113968931237928e-6	-0.263348498	0.237	0.362	0.037018138	M-like	4h	1	806	1154	CDI_vs_Mock__M-like__4h__rep1	down_in_CDI
DBN1	1.0174011294687213e-6	-0.461642838	0.121	0.212	0.037237898739684666	M-like	4h	1	806	1154	CDI_vs_Mock__M-like__4h__rep1	down_in_CDI
PRDX2	1.0413843618927353e-6	-0.281478477	0.492	0.635	0.038115709	M-like	4h	1	806	1154	CDI_vs_Mock__M-like__4h__rep1	down_in_CDI
AUP1	1.0541447301674635e-6	-0.283544411	0.27	0.398	0.038582751268859336	M-like	4h	1	806	1154	CDI_vs_Mock__M-like__4h__rep1	down_in_CDI
NUDT14	1.0617461522778565e-6	-0.277580106	0.172	0.279	0.038860971	M-like	4h	1	806	1154	CDI_vs_Mock__M-like__4h__rep1	down_in_CDI
SAV1	1.0625716421178397e-6	0.6589037216776396	0.668	0.66	0.038891185	M-like	4h	1	806	1154	CDI_vs_Mock__M-like__4h__rep1	up_in_CDI
ETV6	1.0661943523279274e-6	0.3376380799896004	0.853	0.857	0.039023779489554475	M-like	4h	1	806	1154	CDI_vs_Mock__M-like__4h__rep1	up_in_CDI
SLC16A5	1.08242221784253e-6	-0.346315603	0.289	0.418	0.039617736	M-like	4h	1	806	1154	CDI_vs_Mock__M-like__4h__rep1	down_in_CDI
ERLEC1	1.0962232336282955e-6	-0.315000967	0.387	0.52	0.040122867	M-like	4h	1	806	1154	CDI_vs_Mock__M-like__4h__rep1	down_in_CDI
THOP1	1.1166574357557847e-6	-0.648635799	0.059	0.124	0.040870779	M-like	4h	1	806	1154	CDI_vs_Mock__M-like__4h__rep1	down_in_CDI
TEX264	1.129749092316787e-6	-0.412199989	0.212	0.328	0.041349946527886726	M-like	4h	1	806	1154	CDI_vs_Mock__M-like__4h__rep1	down_in_CDI
ETFB	1.143354533119761e-6	-0.272854315	0.489	0.624	0.041847919266716375	M-like	4h	1	806	1154	CDI_vs_Mock__M-like__4h__rep1	down_in_CDI
PAPSS1	1.1575772086592358e-6	-0.294948752	0.322	0.462	0.042368483	M-like	4h	1	806	1154	CDI_vs_Mock__M-like__4h__rep1	down_in_CDI
CTBS	1.1758473999576698e-6	-0.272252818	0.192	0.305	0.043037191	M-like	4h	1	806	1154	CDI_vs_Mock__M-like__4h__rep1	down_in_CDI
ABHD11	1.186038658880753e-6	-0.189682427	0.323	0.475	0.043410201	M-like	4h	1	806	1154	CDI_vs_Mock__M-like__4h__rep1	down_in_CDI
GPX7	1.1921525777078735e-6	-2.127465231	0.004	0.032	0.043633976	M-like	4h	1	806	1154	CDI_vs_Mock__M-like__4h__rep1	down_in_CDI
RPL26L1	1.2007147907487607e-6	-0.329764691	0.309	0.45	0.043947362	M-like	4h	1	806	1154	CDI_vs_Mock__M-like__4h__rep1	down_in_CDI
SGSM3	1.2472522824687769e-6	-0.215380889	0.209	0.336	0.045650681	M-like	4h	1	806	1154	CDI_vs_Mock__M-like__4h__rep1	down_in_CDI
POLE4	1.2872479726883772e-6	-0.351227238	0.187	0.299	0.047114563048367294	M-like	4h	1	806	1154	CDI_vs_Mock__M-like__4h__rep1	down_in_CDI
TNFAIP1	1.301990803113787e-6	-0.181663305	0.185	0.295	0.047654165384767716	M-like	4h	1	806	1154	CDI_vs_Mock__M-like__4h__rep1	down_in_CDI
ZNF552	1.3028043227931753e-6	-0.266141187	0.173	0.279	0.047683941	M-like	4h	1	806	1154	CDI_vs_Mock__M-like__4h__rep1	down_in_CDI
LRP11	1.3062210209111761e-06	-0.207602269	0.288	0.428	0.047808996	M-like	4h	1	806	1154	CDI_vs_Mock__M-like__4h__rep1	down_in_CDI
TM4SF4	1.3078147212307628e-6	-0.305511167	0.639	0.743	0.047867327	M-like	4h	1	806	1154	CDI_vs_Mock__M-like__4h__rep1	down_in_CDI
VTI1B	1.3262218259465815e-6	-0.221247912	0.337	0.485	0.048541045	M-like	4h	1	806	1154	CDI_vs_Mock__M-like__4h__rep1	down_in_CDI
ERAP1	1.3290844194599563e-6	-0.267778499	0.252	0.377	0.048645819	M-like	4h	1	806	1154	CDI_vs_Mock__M-like__4h__rep1	down_in_CDI
PLCG2	1.0054936423090357e-9	-0.451166185	0.255	0.836	3.6802072802153016e-5	M-like	4h	2	55	94	CDI_vs_Mock__M-like__4h__rep2	down_in_CDI
AL627171.2	3.785679674323184e-9	-1.725190953	0.106	0.6	1.3855966175990286e-4	M-like	4h	2	55	94	CDI_vs_Mock__M-like__4h__rep2	down_in_CDI
MT-ATP8	1.7711147120270515e-8	-1.674951707	0.489	0.891	6.482456957490211e-4	M-like	4h	2	55	94	CDI_vs_Mock__M-like__4h__rep2	down_in_CDI
MT-ND2	8.887344858619336e-8	-1.105790613	0.926	1	0.003252857	M-like	4h	2	55	94	CDI_vs_Mock__M-like__4h__rep2	down_in_CDI
MT-ATP6	1.808129584175109e-7	-1.213845599	0.968	1	0.006617935	M-like	4h	2	55	94	CDI_vs_Mock__M-like__4h__rep2	down_in_CDI
CPLANE1	3.2240597751659365e-7	-1.268277617	0.234	0.709	0.011800381183084845	M-like	4h	2	55	94	CDI_vs_Mock__M-like__4h__rep2	down_in_CDI
AC012568.1	3.2298290825578353e-7	-3.000888871	0	0.255	0.011821497425069933	M-like	4h	2	55	94	CDI_vs_Mock__M-like__4h__rep2	down_in_CDI
ZC3H3	3.66371772045406e-7	-2.390279983	0.064	0.418	0.013409573228633904	M-like	4h	2	55	94	CDI_vs_Mock__M-like__4h__rep2	down_in_CDI
TMCC3	3.8750460289061656e-7	-1.184069602	0.255	0.709	0.014183055970399457	M-like	4h	2	55	94	CDI_vs_Mock__M-like__4h__rep2	down_in_CDI
CRCP	4.312184260111389e-7	-1.129418744	0.362	0.836	0.015783025610433696	M-like	4h	2	55	94	CDI_vs_Mock__M-like__4h__rep2	down_in_CDI
EFNA2	4.929627002854785e-7	-1.939052148	0.074	0.436	0.018042927793148797	M-like	4h	2	55	94	CDI_vs_Mock__M-like__4h__rep2	down_in_CDI
EIF4ENIF1	4.941362807205517e-7	-1.383722801	0.149	0.564	0.018085882010652914	M-like	4h	2	55	94	CDI_vs_Mock__M-like__4h__rep2	down_in_CDI
HERC6	7.2300658860233e-7	-1.128526064	0.191	0.6	0.026462764149433878	M-like	4h	2	55	94	CDI_vs_Mock__M-like__4h__rep2	down_in_CDI
MT-ND3	7.24912552511905e-7	-1.30558089	0.947	1	0.026532524334488237	M-like	4h	2	55	94	CDI_vs_Mock__M-like__4h__rep2	down_in_CDI
NUDT16L1	7.514399392137051e-7	-1.51768927	0.191	0.636	0.027503453	M-like	4h	2	55	94	CDI_vs_Mock__M-like__4h__rep2	down_in_CDI
NOSTRIN	1.1130906228854413e-6	-1.264187111	0.149	0.527	0.040740229888230034	M-like	4h	2	55	94	CDI_vs_Mock__M-like__4h__rep2	down_in_CDI
CCDC149	1.2354515057202825e-6	-2.033511043	0.085	0.436	0.045218760560868064	M-like	4h	2	55	94	CDI_vs_Mock__M-like__4h__rep2	down_in_CDI
AL390719.2	1.3485040725508954e-6	-0.803263291	0.138	0.582	0.049356597559435327	M-like	4h	2	55	94	CDI_vs_Mock__M-like__4h__rep2	down_in_CDI
CCL20	8.11888537127034e-103	4.087021486	0.97	0.414	2.971593234738657e-98	M-like	15h	1	619	271	CDI_vs_Mock__M-like__15h__rep1	up_in_CDI
MT-ND3	3.808818452509654e-89	-2.139471855	0.923	0.995	1.3940656418030586e-84	M-like	15h	1	619	271	CDI_vs_Mock__M-like__15h__rep1	down_in_CDI
TNFRSF1B	6.254823592744137e-81	4.080671813668428	0.664	0.069	2.2893279831802814e-76	M-like	15h	1	619	271	CDI_vs_Mock__M-like__15h__rep1	up_in_CDI
GK	9.161748744315458e-79	3.363795757127332	0.786	0.163	3.353291657906901e-74	M-like	15h	1	619	271	CDI_vs_Mock__M-like__15h__rep1	up_in_CDI
ATF3	1.4682772233185533e-78	2.455097163306624	0.956	0.536	5.374041465068237e-74	M-like	15h	1	619	271	CDI_vs_Mock__M-like__15h__rep1	up_in_CDI
SDC4	6.771606328602141e-75	2.144645101418061	0.982	0.868	2.4784756323316697e-70	M-like	15h	1	619	271	CDI_vs_Mock__M-like__15h__rep1	up_in_CDI
PPP1R15B	1.406268361129452e-69	2.2992008390131176	0.9	0.52	5.147082828569907e-65	M-like	15h	1	619	271	CDI_vs_Mock__M-like__15h__rep1	up_in_CDI
KRT19	3.197413675328238e-69	-1.499472172	0.982	0.994	1.1702853793068884e-64	M-like	15h	1	619	271	CDI_vs_Mock__M-like__15h__rep1	down_in_CDI
SOD2	5.365561003801638e-66	2.85970962	0.919	0.691	1.9638489830014376e-61	M-like	15h	1	619	271	CDI_vs_Mock__M-like__15h__rep1	up_in_CDI
SQSTM1	1.2761462495534924e-65	1.7995737161891312	0.993	0.914	4.670822887990738e-61	M-like	15h	1	619	271	CDI_vs_Mock__M-like__15h__rep1	up_in_CDI
IL17C	2.5574217728958548e-65	7.231084702259342	0.443	0.01	9.360419430976119e-61	M-like	15h	1	619	271	CDI_vs_Mock__M-like__15h__rep1	up_in_CDI
RNF114	1.3862869014071288e-64	1.6071721242812242	0.941	0.669	5.073948687840232e-60	M-like	15h	1	619	271	CDI_vs_Mock__M-like__15h__rep1	up_in_CDI
EIF4G2	1.8495597056184128e-64	-1.302338061	0.875	0.964	6.769573478533952e-60	M-like	15h	1	619	271	CDI_vs_Mock__M-like__15h__rep1	down_in_CDI
MT-ND1	2.1756998554194957e-64	-1.358347488	0.941	0.997	7.963279040820897e-60	M-like	15h	1	619	271	CDI_vs_Mock__M-like__15h__rep1	down_in_CDI
DDX5	6.082129714441558e-64	-1.402658847	0.867	0.979	2.226120296782755e-59	M-like	15h	1	619	271	CDI_vs_Mock__M-like__15h__rep1	down_in_CDI
BIRC3	2.023522578426955e-63	1.5745356426651642	0.993	0.903	7.406294989300497e-59	M-like	15h	1	619	271	CDI_vs_Mock__M-like__15h__rep1	up_in_CDI
IL1A	1.2434022032142163e-62	3.0749897022791166	0.668	0.12	4.550976403984353e-58	M-like	15h	1	619	271	CDI_vs_Mock__M-like__15h__rep1	up_in_CDI
RND1	1.0303111375449578e-60	3.0325620821640573	0.638	0.108	3.7710417945283e-56	M-like	15h	1	619	271	CDI_vs_Mock__M-like__15h__rep1	up_in_CDI
NEURL3	1.4717462000155253e-60	2.439913024941881	0.815	0.231	5.386738266676824e-56	M-like	15h	1	619	271	CDI_vs_Mock__M-like__15h__rep1	up_in_CDI
MGLL	1.8192788851314964e-59	-1.461892021	0.812	0.952	6.65874264746979e-55	M-like	15h	1	619	271	CDI_vs_Mock__M-like__15h__rep1	down_in_CDI
DUSP5	1.4635358057786877e-57	1.5293593396789265	0.974	0.748	5.356687402730575e-53	M-like	15h	1	619	271	CDI_vs_Mock__M-like__15h__rep1	up_in_CDI
GEM	1.482699678522623e-57	3.1923562690594367	0.598	0.095	5.426829093360652e-53	M-like	15h	1	619	271	CDI_vs_Mock__M-like__15h__rep1	up_in_CDI
ZNF217	2.017737064089921e-57	1.6917513320055662	0.945	0.706	7.385119428275519e-53	M-like	15h	1	619	271	CDI_vs_Mock__M-like__15h__rep1	up_in_CDI
XRCC5	6.75438346041562e-57	-1.441001074	0.76	0.934	2.472171890346721e-52	M-like	15h	1	619	271	CDI_vs_Mock__M-like__15h__rep1	down_in_CDI
VEGFA	1.497332445586491e-55	1.430102774644391	0.982	0.761	5.480386484091116e-51	M-like	15h	1	619	271	CDI_vs_Mock__M-like__15h__rep1	up_in_CDI
NAMPT	2.2582447272818156e-54	1.4305273249668902	0.959	0.801	8.265401526324173e-50	M-like	15h	1	619	271	CDI_vs_Mock__M-like__15h__rep1	up_in_CDI
EHD1	2.5547163967804692e-54	1.6832681259455164	0.93	0.617	9.350517483856196e-50	M-like	15h	1	619	271	CDI_vs_Mock__M-like__15h__rep1	up_in_CDI
RAB8B	4.516013457095687e-54	1.7077942832900446	0.956	0.667	1.6529060854315926e-49	M-like	15h	1	619	271	CDI_vs_Mock__M-like__15h__rep1	up_in_CDI
TXNRD1	1.9774806847420573e-53	1.4394865491083695	0.963	0.884	7.237777054224404e-49	M-like	15h	1	619	271	CDI_vs_Mock__M-like__15h__rep1	up_in_CDI
ABCG1	7.80094408815945e-53	2.7650926918435434	0.605	0.108	2.8552235457072404e-48	M-like	15h	1	619	271	CDI_vs_Mock__M-like__15h__rep1	up_in_CDI
SORBS1	8.291511331735785e-53	2.755412763306972	0.734	0.226	3.034776062528615e-48	M-like	15h	1	619	271	CDI_vs_Mock__M-like__15h__rep1	up_in_CDI
ATP2B4	8.391274315294913e-53	1.8498061487990083	0.956	0.685	3.071290312141091e-48	M-like	15h	1	619	271	CDI_vs_Mock__M-like__15h__rep1	up_in_CDI
TRIM31	2.3200061098967027e-52	1.8204490686448733	0.923	0.643	8.491454362832921e-48	M-like	15h	1	619	271	CDI_vs_Mock__M-like__15h__rep1	up_in_CDI
MACC1	6.769292616976866e-52	-1.395746077	0.923	0.99	2.4776287907397027e-47	M-like	15h	1	619	271	CDI_vs_Mock__M-like__15h__rep1	down_in_CDI
SAT1	9.02558115809469e-52	1.5034139511798337	0.993	0.992	3.3034529596742374e-47	M-like	15h	1	619	271	CDI_vs_Mock__M-like__15h__rep1	up_in_CDI
DSC2	1.1213862421302045e-51	-1.568749721	0.742	0.945	4.1043857848207617e-47	M-like	15h	1	619	271	CDI_vs_Mock__M-like__15h__rep1	down_in_CDI
FAM102A	1.587418526532219e-51	1.659325917428502	0.889	0.523	5.810110548960575e-47	M-like	15h	1	619	271	CDI_vs_Mock__M-like__15h__rep1	up_in_CDI
CXCL8	2.0205799750770216e-51	2.0642604944897394	0.982	0.709	7.395524766779407e-47	M-like	15h	1	619	271	CDI_vs_Mock__M-like__15h__rep1	up_in_CDI
KRCC1	2.2918181946607166e-51	-2.721970372	0.284	0.743	8.388283774277689e-47	M-like	15h	1	619	271	CDI_vs_Mock__M-like__15h__rep1	down_in_CDI
MT-ATP6	8.28149830504586e-51	-1.097780299	0.97	1	3.0311111946298354e-46	M-like	15h	1	619	271	CDI_vs_Mock__M-like__15h__rep1	down_in_CDI
ANXA3	1.4216411981308363e-50	-1.158278585	0.911	0.976	5.2033489492786736e-46	M-like	15h	1	619	271	CDI_vs_Mock__M-like__15h__rep1	down_in_CDI
SPAG9	2.205301753994538e-50	1.660838589537164	0.952	0.805	8.071624949795409e-46	M-like	15h	1	619	271	CDI_vs_Mock__M-like__15h__rep1	up_in_CDI
MT-CYB	2.227144389962308e-50	-1.146816219	0.945	0.998	8.151571181701044e-46	M-like	15h	1	619	271	CDI_vs_Mock__M-like__15h__rep1	down_in_CDI
BNIP5	3.5926704431777214e-50	2.226508255785858	0.841	0.36	1.3149533089074778e-45	M-like	15h	1	619	271	CDI_vs_Mock__M-like__15h__rep1	up_in_CDI
SLC25A37	8.77789268313496e-50	2.241043762418105	0.941	0.712	3.212796500954227e-45	M-like	15h	1	619	271	CDI_vs_Mock__M-like__15h__rep1	up_in_CDI
TNFAIP3	1.2264838977049645e-49	1.7185665916082216	0.904	0.536	4.489053713989941e-45	M-like	15h	1	619	271	CDI_vs_Mock__M-like__15h__rep1	up_in_CDI
EBI3	1.7257752077305193e-49	4.023939868905578	0.446	0.044	6.316509837814474e-45	M-like	15h	1	619	271	CDI_vs_Mock__M-like__15h__rep1	up_in_CDI
RASSF5	4.0735726294645276e-49	2.4544700795657803	0.661	0.168	1.4909683181103117e-44	M-like	15h	1	619	271	CDI_vs_Mock__M-like__15h__rep1	up_in_CDI
HIF1A	6.792648600935908e-49	1.6420791382989315	0.934	0.724	2.4861773144285517e-44	M-like	15h	1	619	271	CDI_vs_Mock__M-like__15h__rep1	up_in_CDI
PROM1	7.153376178328936e-48	-1.782371463	0.708	0.908	2.618207215030174e-43	M-like	15h	1	619	271	CDI_vs_Mock__M-like__15h__rep1	down_in_CDI
SLC25A25	2.073835508153287e-47	1.881861471669752	0.786	0.309	7.590445343391845e-43	M-like	15h	1	619	271	CDI_vs_Mock__M-like__15h__rep1	up_in_CDI
PIM3	3.1952960031645066e-47	1.7631385725883502	0.863	0.548	1.169510290118241e-42	M-like	15h	1	619	271	CDI_vs_Mock__M-like__15h__rep1	up_in_CDI
AMN1	3.659701534296083e-47	2.6204220652910815	0.712	0.239	1.3394873585677093e-42	M-like	15h	1	619	271	CDI_vs_Mock__M-like__15h__rep1	up_in_CDI
ANKRD13A	3.48808969982334e-46	1.922851354808114	0.852	0.438	1.2766757110323406e-41	M-like	15h	1	619	271	CDI_vs_Mock__M-like__15h__rep1	up_in_CDI
TNFSF9	5.1363192808467765e-46	2.220681847184201	0.771	0.367	1.8799442199827286e-41	M-like	15h	1	619	271	CDI_vs_Mock__M-like__15h__rep1	up_in_CDI
BBC3	6.918729903093926e-46	1.5569095921248226	0.893	0.496	2.5323243318314075e-41	M-like	15h	1	619	271	CDI_vs_Mock__M-like__15h__rep1	up_in_CDI
SYNCRIP	1.9029363413138506e-45	-1.828603156	0.52	0.83	6.964937302842825e-41	M-like	15h	1	619	271	CDI_vs_Mock__M-like__15h__rep1	down_in_CDI
CYP3A5	4.006756003801495e-45	1.566465008	0.978	0.829	1.4665127649513852e-40	M-like	15h	1	619	271	CDI_vs_Mock__M-like__15h__rep1	up_in_CDI
NR4A1	6.966821437029488e-45	3.8301801926846277	0.417	0.044	2.549926314167163e-40	M-like	15h	1	619	271	CDI_vs_Mock__M-like__15h__rep1	up_in_CDI
BCL2A1	1.178716833190025e-44	3.0478024716307694	0.498	0.084	4.3142214811588105e-40	M-like	15h	1	619	271	CDI_vs_Mock__M-like__15h__rep1	up_in_CDI
NCL	3.5392067506223466e-44	-1.654653505	0.579	0.83	1.295385062795285e-39	M-like	15h	1	619	271	CDI_vs_Mock__M-like__15h__rep1	down_in_CDI
BCL2L1	4.410027328694716e-44	-1.354560052	0.841	0.955	1.614114102575553e-39	M-like	15h	1	619	271	CDI_vs_Mock__M-like__15h__rep1	down_in_CDI
MT-CO3	1.0954182721938605e-43	-1.005754475	0.97	0.997	4.0093404180567487e-39	M-like	15h	1	619	271	CDI_vs_Mock__M-like__15h__rep1	down_in_CDI
RRAGD	1.1370529593056302e-43	3.032891446480935	0.395	0.036	4.1617275363545374e-39	M-like	15h	1	619	271	CDI_vs_Mock__M-like__15h__rep1	up_in_CDI
PLA2G2F	1.3133685874912356e-43	4.723043504787361	0.328	0.013	4.8070603670766715e-39	M-like	15h	1	619	271	CDI_vs_Mock__M-like__15h__rep1	up_in_CDI
ARID1B	3.0309400474246446e-43	-2.146093304	0.635	0.855	1.1093543667578941e-38	M-like	15h	1	619	271	CDI_vs_Mock__M-like__15h__rep1	down_in_CDI
CDKN2D	3.1484294513954043e-43	2.3474898634620365	0.635	0.197	1.1523566635052319e-38	M-like	15h	1	619	271	CDI_vs_Mock__M-like__15h__rep1	up_in_CDI
H1F0	3.554004674388285e-43	1.7432442769406173	0.908	0.612	1.3008012508728564e-38	M-like	15h	1	619	271	CDI_vs_Mock__M-like__15h__rep1	up_in_CDI
NEDD4L	1.3255691143059137e-42	1.8408134271647865	0.985	0.94	4.851715515271074e-38	M-like	15h	1	619	271	CDI_vs_Mock__M-like__15h__rep1	up_in_CDI
RNF19B	1.4056783503608981e-42	1.9090027726308496	0.782	0.351	5.144923330155923e-38	M-like	15h	1	619	271	CDI_vs_Mock__M-like__15h__rep1	up_in_CDI
ICAM5	1.5879448953303756e-42	3.1417177099658606	0.354	0.023	5.812037111398708e-38	M-like	15h	1	619	271	CDI_vs_Mock__M-like__15h__rep1	up_in_CDI
GADD45A	3.771867682716147e-42	1.396110973495944	0.926	0.67	1.380541290550937e-37	M-like	15h	1	619	271	CDI_vs_Mock__M-like__15h__rep1	up_in_CDI
SORBS2	1.273966671563088e-41	-2.777731764	0.69	0.879	4.6628454145880585e-37	M-like	15h	1	619	271	CDI_vs_Mock__M-like__15h__rep1	down_in_CDI
DUOXA2	1.4026303294087528e-41	1.8335149805719877	0.889	0.517	5.133767268668976e-37	M-like	15h	1	619	271	CDI_vs_Mock__M-like__15h__rep1	up_in_CDI
TOX2	1.5706481750137767e-41	4.192170658721503	0.336	0.019	5.748729385367924e-37	M-like	15h	1	619	271	CDI_vs_Mock__M-like__15h__rep1	up_in_CDI
LINC01559	2.626499098612927e-41	-1.807505964	0.631	0.845	9.613249350833175e-37	M-like	15h	1	619	271	CDI_vs_Mock__M-like__15h__rep1	down_in_CDI
ZMYND8	3.3748026209587446e-41	-1.392611883	0.716	0.914	1.2352115072971101e-36	M-like	15h	1	619	271	CDI_vs_Mock__M-like__15h__rep1	down_in_CDI
TRIM31-AS1	4.1492557499800983e-41	2.3559168075666843	0.756	0.312	1.518669097050216e-36	M-like	15h	1	619	271	CDI_vs_Mock__M-like__15h__rep1	up_in_CDI
PTAFR	5.751770664442271e-41	1.4784760164393589	0.893	0.491	2.1052055808925154e-36	M-like	15h	1	619	271	CDI_vs_Mock__M-like__15h__rep1	up_in_CDI
GADD45B	9.789377021909873e-41	2.321662112662894	0.594	0.165	3.5830098837892325e-36	M-like	15h	1	619	271	CDI_vs_Mock__M-like__15h__rep1	up_in_CDI
RYBP	1.7045540751192574e-40	1.4208879491652908	0.934	0.756	6.238838370343994e-36	M-like	15h	1	619	271	CDI_vs_Mock__M-like__15h__rep1	up_in_CDI
SLC6A12	1.723424442858222e-40	2.942586682336981	0.454	0.069	6.307905803305378e-36	M-like	15h	1	619	271	CDI_vs_Mock__M-like__15h__rep1	up_in_CDI
BMF	2.8095021158419874e-40	3.5848547960738624	0.336	0.021	1.0283058694193258e-35	M-like	15h	1	619	271	CDI_vs_Mock__M-like__15h__rep1	up_in_CDI
LINC00598	4.004904225804917e-40	3.9696349260437707	0.351	0.029	1.4658349956868575e-35	M-like	15h	1	619	271	CDI_vs_Mock__M-like__15h__rep1	up_in_CDI
JAK1	4.5113879219329446e-40	0.9377457627423678	0.985	0.926	1.651213093306677e-35	M-like	15h	1	619	271	CDI_vs_Mock__M-like__15h__rep1	up_in_CDI
FOXO3	4.547468745649015e-40	1.3875448420289465	0.948	0.764	1.664419035594996e-35	M-like	15h	1	619	271	CDI_vs_Mock__M-like__15h__rep1	up_in_CDI
TPM1	1.1702021758625167e-39	-0.946453855	0.989	0.994	4.2830569838743975e-35	M-like	15h	1	619	271	CDI_vs_Mock__M-like__15h__rep1	down_in_CDI
RFX2	1.1778746504556708e-39	2.6170740874057667	0.472	0.084	4.311139008132801e-35	M-like	15h	1	619	271	CDI_vs_Mock__M-like__15h__rep1	up_in_CDI
AL606834.1	1.3621445057979562e-39	2.0725646915662272	0.649	0.207	4.9855851056711e-35	M-like	15h	1	619	271	CDI_vs_Mock__M-like__15h__rep1	up_in_CDI
BPTF	1.6064613513107037e-39	-1.445932993	0.675	0.884	5.879809191932307e-35	M-like	15h	1	619	271	CDI_vs_Mock__M-like__15h__rep1	down_in_CDI
GLRX	2.3077662911465598e-39	1.499979582836753	0.919	0.811	8.446655402225523e-35	M-like	15h	1	619	271	CDI_vs_Mock__M-like__15h__rep1	up_in_CDI
DDIT3	3.707587441677667e-39	2.5955523183046703	0.572	0.165	1.3570140795284428e-34	M-like	15h	1	619	271	CDI_vs_Mock__M-like__15h__rep1	up_in_CDI
SRSF5	5.2976725752607537e-39	-1.305086722	0.723	0.9	1.9390011392711885e-34	M-like	15h	1	619	271	CDI_vs_Mock__M-like__15h__rep1	down_in_CDI
ANKRD33B	8.57212619670066e-39	2.4681395032847204	0.723	0.309	3.1374839092544085e-34	M-like	15h	1	619	271	CDI_vs_Mock__M-like__15h__rep1	up_in_CDI
PALM2-AKAP2	1.2602738067318887e-38	1.631827470647599	0.867	0.528	4.6127281600193855e-34	M-like	15h	1	619	271	CDI_vs_Mock__M-like__15h__rep1	up_in_CDI
HSPA8	2.2304209451197005e-38	-1.196963144	0.782	0.943	8.163563701232617e-34	M-like	15h	1	619	271	CDI_vs_Mock__M-like__15h__rep1	down_in_CDI
REL	4.2023459366875935e-38	1.6016707599366073	0.838	0.456	1.5381006362870261e-33	M-like	15h	1	619	271	CDI_vs_Mock__M-like__15h__rep1	up_in_CDI
TNF	4.4034067733413347e-38	2.0297343626980515	0.768	0.342	1.611690913110662e-33	M-like	15h	1	619	271	CDI_vs_Mock__M-like__15h__rep1	up_in_CDI
SEMA7A	6.265517922268057e-38	2.126900435422571	0.624	0.186	2.2932422147293315e-33	M-like	15h	1	619	271	CDI_vs_Mock__M-like__15h__rep1	up_in_CDI
RND3	6.932372077796946e-38	1.1145439927214364	0.963	0.835	2.53731750419446e-33	M-like	15h	1	619	271	CDI_vs_Mock__M-like__15h__rep1	up_in_CDI
PBRM1	7.030000239985403e-38	-1.769973575	0.502	0.792	2.5730503878370573e-33	M-like	15h	1	619	271	CDI_vs_Mock__M-like__15h__rep1	down_in_CDI
OTUD3	7.075536046404008e-38	2.0344319353201423	0.62	0.181	2.589716948344331e-33	M-like	15h	1	619	271	CDI_vs_Mock__M-like__15h__rep1	up_in_CDI
MAFF	1.237566617282864e-37	1.402928541054707	0.849	0.541	4.52961757591701e-33	M-like	15h	1	619	271	CDI_vs_Mock__M-like__15h__rep1	up_in_CDI
PHF14	1.4955199181466974e-37	-2.56968823	0.295	0.68	5.473752452408727e-33	M-like	15h	1	619	271	CDI_vs_Mock__M-like__15h__rep1	down_in_CDI
PIM1	1.5890588637169547e-37	1.7266496637944369	0.768	0.396	5.816114347090426e-33	M-like	15h	1	619	271	CDI_vs_Mock__M-like__15h__rep1	up_in_CDI
F11R	1.7260973742395279e-37	1.0448752948014748	0.948	0.877	6.317688999454097e-33	M-like	15h	1	619	271	CDI_vs_Mock__M-like__15h__rep1	up_in_CDI
USP12	2.931478310546325e-37	1.328160834234252	0.937	0.677	1.0729503764430605e-32	M-like	15h	1	619	271	CDI_vs_Mock__M-like__15h__rep1	up_in_CDI
ELF3	2.967807010192907e-37	0.7752606881339541	1	0.984	1.086247043800706e-32	M-like	15h	1	619	271	CDI_vs_Mock__M-like__15h__rep1	up_in_CDI
UPP1	3.7364776419238875e-37	1.9879875582309898	0.727	0.317	1.3675881817205622e-32	M-like	15h	1	619	271	CDI_vs_Mock__M-like__15h__rep1	up_in_CDI
KYAT1	4.266153201209344e-37	2.859755674329524	0.465	0.092	1.561454733174632e-32	M-like	15h	1	619	271	CDI_vs_Mock__M-like__15h__rep1	up_in_CDI
UNC119	8.035760227919598e-37	2.013854705224222	0.661	0.252	2.941168601020852e-32	M-like	15h	1	619	271	CDI_vs_Mock__M-like__15h__rep1	up_in_CDI
RBX1	9.42113381430377e-37	-1.340068011	0.664	0.864	3.448229187373323e-32	M-like	15h	1	619	271	CDI_vs_Mock__M-like__15h__rep1	down_in_CDI
ERRFI1	1.5955041207180688e-36	1.1857618763202509	0.956	0.759	5.839704632240203e-32	M-like	15h	1	619	271	CDI_vs_Mock__M-like__15h__rep1	up_in_CDI
CD82	1.6119770100676117e-36	1.266697111415701	0.926	0.714	5.899997054548465e-32	M-like	15h	1	619	271	CDI_vs_Mock__M-like__15h__rep1	up_in_CDI
PPARGC1A	1.6226195274867592e-36	3.4273805533315516	0.362	0.042	5.938949732554288e-32	M-like	15h	1	619	271	CDI_vs_Mock__M-like__15h__rep1	up_in_CDI
TSPAN9	1.959915399050021e-36	2.278600024894114	0.594	0.187	7.173486352062982e-32	M-like	15h	1	619	271	CDI_vs_Mock__M-like__15h__rep1	up_in_CDI
BMERB1	2.0048653968020197e-36	2.2714032929417436	0.565	0.157	7.338007838835073e-32	M-like	15h	1	619	271	CDI_vs_Mock__M-like__15h__rep1	up_in_CDI
EFNA3	2.918500413691726e-36	2.6969287620690285	0.38	0.047	1.0682003364153086e-31	M-like	15h	1	619	271	CDI_vs_Mock__M-like__15h__rep1	up_in_CDI
ABTB2	3.0144013048467956e-36	1.7231607622224279	0.937	0.645	1.1033010215869756e-31	M-like	15h	1	619	271	CDI_vs_Mock__M-like__15h__rep1	up_in_CDI
BCL6	4.1217698149289265e-36	1.6193350635243542	0.701	0.258	1.5086089699621363e-31	M-like	15h	1	619	271	CDI_vs_Mock__M-like__15h__rep1	up_in_CDI
ST3GAL4	4.477915031040742e-36	2.0467678050185163	0.683	0.288	1.638961680511222e-31	M-like	15h	1	619	271	CDI_vs_Mock__M-like__15h__rep1	up_in_CDI
SCML1	5.682757400332028e-36	2.1290401253587907	0.579	0.168	2.0799460360955257e-31	M-like	15h	1	619	271	CDI_vs_Mock__M-like__15h__rep1	up_in_CDI
PER1	6.067126311466087e-36	2.352398655	0.568	0.162	2.2206289012597025e-31	M-like	15h	1	619	271	CDI_vs_Mock__M-like__15h__rep1	up_in_CDI
CREBBP	1.5155857440643625e-35	-2.194982355	0.31	0.682	5.547195381849973e-31	M-like	15h	1	619	271	CDI_vs_Mock__M-like__15h__rep1	down_in_CDI
IL1B	1.7315170073121895e-35	2.6080660088551033	0.443	0.084	6.3375253984633445e-31	M-like	15h	1	619	271	CDI_vs_Mock__M-like__15h__rep1	up_in_CDI
TSC22D3	1.7319328522964634e-35	1.9476451682384208	0.661	0.242	6.339047432690286e-31	M-like	15h	1	619	271	CDI_vs_Mock__M-like__15h__rep1	up_in_CDI
FAM107B	2.9231598923532794e-35	1.107337705388212	0.982	0.889	1.0699057522002237e-30	M-like	15h	1	619	271	CDI_vs_Mock__M-like__15h__rep1	up_in_CDI
PARP4	2.9635774275608184e-35	-1.13257561	0.716	0.908	1.0846989742615352e-30	M-like	15h	1	619	271	CDI_vs_Mock__M-like__15h__rep1	down_in_CDI
SLC44A3	3.4986301341525387e-35	-1.373355256	0.723	0.89	1.2805336154011708e-30	M-like	15h	1	619	271	CDI_vs_Mock__M-like__15h__rep1	down_in_CDI
RHOB	4.3022416016956634e-35	1.684981681637817	0.827	0.595	1.5746634486366297e-30	M-like	15h	1	619	271	CDI_vs_Mock__M-like__15h__rep1	up_in_CDI
CHAC1	4.7091402382784735e-35	2.831432442237961	0.417	0.073	1.723592418612304e-30	M-like	15h	1	619	271	CDI_vs_Mock__M-like__15h__rep1	up_in_CDI
SERPINB6	5.500295802090021e-35	-1.228898564	0.823	0.942	2.0131632665229687e-30	M-like	15h	1	619	271	CDI_vs_Mock__M-like__15h__rep1	down_in_CDI
TNFRSF9	5.509826512978596e-35	2.0405249808074073	0.661	0.254	2.016651602015296e-30	M-like	15h	1	619	271	CDI_vs_Mock__M-like__15h__rep1	up_in_CDI
EIF3A	5.51217018698381e-35	-1.100467616	0.819	0.922	2.0175094101379446e-30	M-like	15h	1	619	271	CDI_vs_Mock__M-like__15h__rep1	down_in_CDI
MAPKBP1	6.196535937394901e-35	1.9491781878097783	0.694	0.281	2.267994118445908e-30	M-like	15h	1	619	271	CDI_vs_Mock__M-like__15h__rep1	up_in_CDI
DARS	7.026286609262928e-35	-1.745146493	0.48	0.772	2.5716911618563242e-30	M-like	15h	1	619	271	CDI_vs_Mock__M-like__15h__rep1	down_in_CDI
PPP1R14C	7.046444665120366e-35	1.5840999197136518	0.786	0.373	2.579069211880705e-30	M-like	15h	1	619	271	CDI_vs_Mock__M-like__15h__rep1	up_in_CDI
MVP	1.1963400695676625e-34	-1.184335415	0.72	0.892	4.3787242886246015e-30	M-like	15h	1	619	271	CDI_vs_Mock__M-like__15h__rep1	down_in_CDI
ZC3H12A	1.6680922518731333e-34	2.0311333990372837	0.657	0.234	6.105384451080855e-30	M-like	15h	1	619	271	CDI_vs_Mock__M-like__15h__rep1	up_in_CDI
DYNC1I2	2.1421104941075038e-34	-1.116083592	0.775	0.895	7.840338619482875e-30	M-like	15h	1	619	271	CDI_vs_Mock__M-like__15h__rep1	down_in_CDI
NFATC2	2.1489385841994775e-34	1.975135886	0.583	0.176	7.865330112028507e-30	M-like	15h	1	619	271	CDI_vs_Mock__M-like__15h__rep1	up_in_CDI
HHLA2	3.4381404920537077e-34	1.6312814081263518	0.893	0.561	1.2583938014965776e-29	M-like	15h	1	619	271	CDI_vs_Mock__M-like__15h__rep1	up_in_CDI
KRT8	4.152919541118571e-34	-0.996040044	0.978	0.987	1.5200100812448083e-29	M-like	15h	1	619	271	CDI_vs_Mock__M-like__15h__rep1	down_in_CDI
RAP1GAP	6.494715378467387e-34	2.237925036250547	0.502	0.123	2.3771307756728484e-29	M-like	15h	1	619	271	CDI_vs_Mock__M-like__15h__rep1	up_in_CDI
DSP	8.087913862053437e-34	-0.912406875	0.97	0.966	2.9602573526501783e-29	M-like	15h	1	619	271	CDI_vs_Mock__M-like__15h__rep1	down_in_CDI
CHMP3	8.407003773207346e-34	-1.163471826	0.712	0.872	3.077047451031621e-29	M-like	15h	1	619	271	CDI_vs_Mock__M-like__15h__rep1	down_in_CDI
RAD50	1.091654034059877e-33	-1.68651018	0.446	0.756	3.995562930062556e-29	M-like	15h	1	619	271	CDI_vs_Mock__M-like__15h__rep1	down_in_CDI
PTPRN2	1.3096094824184148e-33	1.9922508898400346	0.86	0.517	4.79330166659964e-29	M-like	15h	1	619	271	CDI_vs_Mock__M-like__15h__rep1	up_in_CDI
SLC25A24	1.3721950197729908e-33	-1.136811278	0.72	0.91	5.0223709918711234e-29	M-like	15h	1	619	271	CDI_vs_Mock__M-like__15h__rep1	down_in_CDI
TMPRSS2	2.1081301082587314e-33	1.055365281648695	0.956	0.905	7.715967009237783e-29	M-like	15h	1	619	271	CDI_vs_Mock__M-like__15h__rep1	up_in_CDI
PKM	2.498028043309669e-33	-0.794947716	0.959	0.981	9.143032441317719e-29	M-like	15h	1	619	271	CDI_vs_Mock__M-like__15h__rep1	down_in_CDI
C1orf116	2.721388526442467e-33	-1.277786618	0.624	0.858	9.960554145632073e-29	M-like	15h	1	619	271	CDI_vs_Mock__M-like__15h__rep1	down_in_CDI
ARL4C	2.742446685334788e-33	1.846432533351276	0.627	0.218	1.0037629112993857e-28	M-like	15h	1	619	271	CDI_vs_Mock__M-like__15h__rep1	up_in_CDI
FRMD4B	3.486279786794249e-33	1.5189973903575524	0.845	0.514	1.276013264764563e-28	M-like	15h	1	619	271	CDI_vs_Mock__M-like__15h__rep1	up_in_CDI
TUBA1C	5.296044657572985e-33	-1.502197757	0.675	0.84	1.9384053051182883e-28	M-like	15h	1	619	271	CDI_vs_Mock__M-like__15h__rep1	down_in_CDI
ERN1	6.0162727346957175e-33	1.5681305624717774	0.753	0.331	2.2020159836259795e-28	M-like	15h	1	619	271	CDI_vs_Mock__M-like__15h__rep1	up_in_CDI
ANO9	6.705569069795655e-33	1.8251993215097162	0.694	0.286	2.4543053352359077e-28	M-like	15h	1	619	271	CDI_vs_Mock__M-like__15h__rep1	up_in_CDI
HMGB2	6.900438242576758e-33	2.208473961639155	0.395	0.063	2.525629401165519e-28	M-like	15h	1	619	271	CDI_vs_Mock__M-like__15h__rep1	up_in_CDI
ANXA4	7.65722925811038e-33	-0.79617926	0.959	0.987	2.8026224807609805e-28	M-like	15h	1	619	271	CDI_vs_Mock__M-like__15h__rep1	down_in_CDI
DENND3	7.738286318227959e-33	1.8154891384973024	0.679	0.27	2.8322901753346153e-28	M-like	15h	1	619	271	CDI_vs_Mock__M-like__15h__rep1	up_in_CDI
HIVEP2	1.0140248391491366e-32	1.8655789667261982	0.893	0.578	3.711432313769755e-28	M-like	15h	1	619	271	CDI_vs_Mock__M-like__15h__rep1	up_in_CDI
ADORA2A	2.4761015826432925e-32	4.276754743065414	0.247	0.01	9.062779402632716e-28	M-like	15h	1	619	271	CDI_vs_Mock__M-like__15h__rep1	up_in_CDI
AXIN2	2.621392910275455e-32	1.9830471523961157	0.498	0.123	9.594560190899193e-28	M-like	15h	1	619	271	CDI_vs_Mock__M-like__15h__rep1	up_in_CDI
IRS2	2.75260137393684e-32	1.6958741796930599	0.727	0.321	1.0074796288746229e-27	M-like	15h	1	619	271	CDI_vs_Mock__M-like__15h__rep1	up_in_CDI
ARID3A	3.6157717947264237e-32	2.348905765815207	0.413	0.076	1.3234086345878183e-27	M-like	15h	1	619	271	CDI_vs_Mock__M-like__15h__rep1	up_in_CDI
LNX1	4.637699972433533e-32	2.1641906077453683	0.594	0.194	1.6974445669103973e-27	M-like	15h	1	619	271	CDI_vs_Mock__M-like__15h__rep1	up_in_CDI
CARHSP1	6.784297894267372e-32	1.2209215036413723	0.893	0.746	2.483120872280801e-27	M-like	15h	1	619	271	CDI_vs_Mock__M-like__15h__rep1	up_in_CDI
MAP2K3	6.92344992852114e-32	1.302611243972532	0.882	0.648	2.5340519083380226e-27	M-like	15h	1	619	271	CDI_vs_Mock__M-like__15h__rep1	up_in_CDI
HAPLN3	7.82173193437344e-32	2.6950534082820035	0.384	0.065	2.862832105300023e-27	M-like	15h	1	619	271	CDI_vs_Mock__M-like__15h__rep1	up_in_CDI
DUSP8	1.232175231307259e-31	1.5639701815916405	0.756	0.389	4.5098845641076984e-27	M-like	15h	1	619	271	CDI_vs_Mock__M-like__15h__rep1	up_in_CDI
EPB41L1	1.2948121642539519e-31	-2.09209068	0.432	0.716	4.739142002385889e-27	M-like	15h	1	619	271	CDI_vs_Mock__M-like__15h__rep1	down_in_CDI
MT-CO2	1.4507556195825151e-31	-0.711754609	0.974	0.997	5.3099106432339635e-27	M-like	15h	1	619	271	CDI_vs_Mock__M-like__15h__rep1	down_in_CDI
HNRNPAB	1.4845279969999776e-31	-1.414593103	0.55	0.795	5.433520921819618e-27	M-like	15h	1	619	271	CDI_vs_Mock__M-like__15h__rep1	down_in_CDI
CEBPB	1.493850978750328e-31	1.583507334176491	0.79	0.499	5.467643967324076e-27	M-like	15h	1	619	271	CDI_vs_Mock__M-like__15h__rep1	up_in_CDI
RHOV	1.7872802567040543e-31	1.597335591325125	0.72	0.297	6.541624467562509e-27	M-like	15h	1	619	271	CDI_vs_Mock__M-like__15h__rep1	up_in_CDI
SERTAD2	1.8031818547901285e-31	1.0822422713521367	0.908	0.698	6.599825906717349e-27	M-like	15h	1	619	271	CDI_vs_Mock__M-like__15h__rep1	up_in_CDI
ITGB4	2.0949817380511935e-31	-1.197049111	0.775	0.903	7.667842659441173e-27	M-like	15h	1	619	271	CDI_vs_Mock__M-like__15h__rep1	down_in_CDI
PBX4	2.3968652649026603e-31	1.969954724	0.764	0.396	8.772766556070227e-27	M-like	15h	1	619	271	CDI_vs_Mock__M-like__15h__rep1	up_in_CDI
ITPRIP	3.202715365697431e-31	2.4021125554398535	0.443	0.095	1.1722258509989168e-26	M-like	15h	1	619	271	CDI_vs_Mock__M-like__15h__rep1	up_in_CDI
GTF3C6	3.7490853262944236e-31	-1.513405864	0.498	0.78	1.372202720277022e-26	M-like	15h	1	619	271	CDI_vs_Mock__M-like__15h__rep1	down_in_CDI
THEMIS2	5.2721571433359085e-31	2.1810859776117137	0.41	0.076	1.9296622360323758e-26	M-like	15h	1	619	271	CDI_vs_Mock__M-like__15h__rep1	up_in_CDI
BCL2L11	6.074781069663722e-31	1.712368857391168	0.583	0.183	2.2234306193076188e-26	M-like	15h	1	619	271	CDI_vs_Mock__M-like__15h__rep1	up_in_CDI
HILPDA	7.607938625639154e-31	3.1584405506297464	0.598	0.247	2.7845816163701864e-26	M-like	15h	1	619	271	CDI_vs_Mock__M-like__15h__rep1	up_in_CDI
SH3BP2	8.163188976649041e-31	1.8132977225534719	0.72	0.334	2.9878087973433154e-26	M-like	15h	1	619	271	CDI_vs_Mock__M-like__15h__rep1	up_in_CDI
DUSP10	1.068140058083585e-30	1.452648631120349	0.793	0.415	3.90949942659173e-26	M-like	15h	1	619	271	CDI_vs_Mock__M-like__15h__rep1	up_in_CDI
MYO1E	1.2565495981547355e-30	1.3682315779450647	0.985	0.937	4.5990971842061475e-26	M-like	15h	1	619	271	CDI_vs_Mock__M-like__15h__rep1	up_in_CDI
CCDC88B	1.4157509164767582e-30	2.269428239861914	0.546	0.168	5.181789929396582e-26	M-like	15h	1	619	271	CDI_vs_Mock__M-like__15h__rep1	up_in_CDI
STX1A	1.7167734433304103e-30	2.3497469281074066	0.421	0.087	6.283562479933635e-26	M-like	15h	1	619	271	CDI_vs_Mock__M-like__15h__rep1	up_in_CDI
NR1D1	2.1460245580884413e-30	2.291396597408429	0.472	0.118	7.854664485059504e-26	M-like	15h	1	619	271	CDI_vs_Mock__M-like__15h__rep1	up_in_CDI
LYN	2.1784903660915615e-30	1.2687205252225984	0.908	0.772	7.973492588931724e-26	M-like	15h	1	619	271	CDI_vs_Mock__M-like__15h__rep1	up_in_CDI
LYPD3	2.2053790569431745e-30	3.1956787393677795	0.262	0.018	8.071907886317713e-26	M-like	15h	1	619	271	CDI_vs_Mock__M-like__15h__rep1	up_in_CDI
XDH	2.5658630895560895e-30	1.9839418067426475	0.771	0.389	9.391315494084244e-26	M-like	15h	1	619	271	CDI_vs_Mock__M-like__15h__rep1	up_in_CDI
SPATA13	2.7729266890407177e-30	1.7469131842987347	0.753	0.383	1.014918897455793e-25	M-like	15h	1	619	271	CDI_vs_Mock__M-like__15h__rep1	up_in_CDI
ZFAS1	3.673126363780688e-30	1.0219678030520898	0.967	0.91	1.3444009804073695e-25	M-like	15h	1	619	271	CDI_vs_Mock__M-like__15h__rep1	up_in_CDI
CD70	3.8942599301597965e-30	1.8999493171814457	0.616	0.236	1.425338077037787e-25	M-like	15h	1	619	271	CDI_vs_Mock__M-like__15h__rep1	up_in_CDI
NPC1	5.4986448050543194e-30	1.1616896230786653	0.893	0.628	2.0125589850979315e-25	M-like	15h	1	619	271	CDI_vs_Mock__M-like__15h__rep1	up_in_CDI
MKNK2	5.7693788624170436e-30	1.3862878361763518	0.867	0.661	2.111650357433262e-25	M-like	15h	1	619	271	CDI_vs_Mock__M-like__15h__rep1	up_in_CDI
CCT5	6.31729037505789e-30	-1.332749169	0.624	0.795	2.3121914501749383e-25	M-like	15h	1	619	271	CDI_vs_Mock__M-like__15h__rep1	down_in_CDI
TUBA1B	7.066505204538865e-30	-1.364189607	0.601	0.829	2.58641156991327e-25	M-like	15h	1	619	271	CDI_vs_Mock__M-like__15h__rep1	down_in_CDI
ST5	7.195221758474544e-30	1.5497843981533195	0.845	0.507	2.6335231158192677e-25	M-like	15h	1	619	271	CDI_vs_Mock__M-like__15h__rep1	up_in_CDI
MT-ND2	7.520233339146717e-30	-0.743473961	0.926	0.997	2.7524806044610897e-25	M-like	15h	1	619	271	CDI_vs_Mock__M-like__15h__rep1	down_in_CDI
FEM1C	8.175073391291874e-30	1.430489976197274	0.793	0.478	2.992158611946739e-25	M-like	15h	1	619	271	CDI_vs_Mock__M-like__15h__rep1	up_in_CDI
TUFT1	9.583623589903519e-30	1.4922607546860234	0.727	0.344	3.507702070140587e-25	M-like	15h	1	619	271	CDI_vs_Mock__M-like__15h__rep1	up_in_CDI
CAPN5	9.9878649311828e-30	1.3437812101201287	0.86	0.595	3.6556584434622165e-25	M-like	15h	1	619	271	CDI_vs_Mock__M-like__15h__rep1	up_in_CDI
PELI1	1.2252658901904198e-29	1.3452199055811729	0.9	0.648	4.484595684685955e-25	M-like	15h	1	619	271	CDI_vs_Mock__M-like__15h__rep1	up_in_CDI
PMAIP1	1.4686116545769746e-29	1.4698887677253736	0.679	0.273	5.375265516917185e-25	M-like	15h	1	619	271	CDI_vs_Mock__M-like__15h__rep1	up_in_CDI
PIK3C2B	1.5868937032156955e-29	1.7174476865604547	0.815	0.46	5.808189643139767e-25	M-like	15h	1	619	271	CDI_vs_Mock__M-like__15h__rep1	up_in_CDI
INPP4B	1.8940716091024446e-29	-1.266612608	0.871	0.956	6.932491496475857e-25	M-like	15h	1	619	271	CDI_vs_Mock__M-like__15h__rep1	down_in_CDI
UGCG	1.9114329726239763e-29	1.1242035691500416	0.956	0.876	6.996035823101016e-25	M-like	15h	1	619	271	CDI_vs_Mock__M-like__15h__rep1	up_in_CDI
SSBP1	2.2768394881511663e-29	-1.305984383	0.661	0.803	8.333460210582084e-25	M-like	15h	1	619	271	CDI_vs_Mock__M-like__15h__rep1	down_in_CDI
PACSIN2	2.3422326279326684e-29	1.2060044315907112	0.941	0.829	8.57280564149636e-25	M-like	15h	1	619	271	CDI_vs_Mock__M-like__15h__rep1	up_in_CDI
RIOK3	2.5200499782237497e-29	0.8578750193860024	0.952	0.856	9.223634925296746e-25	M-like	15h	1	619	271	CDI_vs_Mock__M-like__15h__rep1	up_in_CDI
IFFO2	2.64580951898882e-29	1.6966961511872494	0.635	0.237	9.68392742045098e-25	M-like	15h	1	619	271	CDI_vs_Mock__M-like__15h__rep1	up_in_CDI
KMT5B	2.9553274157221684e-29	-1.665446076	0.435	0.725	1.0816793874284709e-24	M-like	15h	1	619	271	CDI_vs_Mock__M-like__15h__rep1	down_in_CDI
SNN	3.2123021105151155e-29	2.0251315188610004	0.461	0.118	1.1757346954696374e-24	M-like	15h	1	619	271	CDI_vs_Mock__M-like__15h__rep1	up_in_CDI
TRAF1	3.2972599962567974e-29	2.500353302366164	0.483	0.137	1.2068301312299504e-24	M-like	15h	1	619	271	CDI_vs_Mock__M-like__15h__rep1	up_in_CDI
AZIN2	3.691009841811325e-29	2.605529575788113	0.365	0.065	1.350946512201363e-24	M-like	15h	1	619	271	CDI_vs_Mock__M-like__15h__rep1	up_in_CDI
LMTK2	6.184280252215403e-29	1.3505521317514222	0.9	0.687	2.2635084151133596e-24	M-like	15h	1	619	271	CDI_vs_Mock__M-like__15h__rep1	up_in_CDI
PDCD6	8.185597750338021e-29	-1.098139955	0.679	0.851	2.996010632601219e-24	M-like	15h	1	619	271	CDI_vs_Mock__M-like__15h__rep1	down_in_CDI
AC083837.1	9.173187806128645e-29	2.6605694550359362	0.76	0.393	3.357478468921146e-24	M-like	15h	1	619	271	CDI_vs_Mock__M-like__15h__rep1	up_in_CDI
MARVELD3	1.0212357412543015e-28	-1.781045274	0.506	0.745	3.737824936564869e-24	M-like	15h	1	619	271	CDI_vs_Mock__M-like__15h__rep1	down_in_CDI
CSF2	1.4688197225546364e-28	2.729808400962903	0.539	0.181	5.376027066522225e-24	M-like	15h	1	619	271	CDI_vs_Mock__M-like__15h__rep1	up_in_CDI
YWHAB	1.5458428716024568e-28	-0.748305191	0.871	0.94	5.657939494352152e-24	M-like	15h	1	619	271	CDI_vs_Mock__M-like__15h__rep1	down_in_CDI
MAP3K8	1.6712145935479115e-28	1.3860794940501702	0.834	0.467	6.116812533844711e-24	M-like	15h	1	619	271	CDI_vs_Mock__M-like__15h__rep1	up_in_CDI
ZBTB38	2.062747135241166e-28	-1.281243211	0.657	0.851	7.549860789696191e-24	M-like	15h	1	619	271	CDI_vs_Mock__M-like__15h__rep1	down_in_CDI
PSMB8	2.2407540702449657e-28	-1.318306814	0.598	0.793	8.201383972503599e-24	M-like	15h	1	619	271	CDI_vs_Mock__M-like__15h__rep1	down_in_CDI
CRIM1	2.2676356295542044e-28	1.284216308653489	0.948	0.808	8.299773167731343e-24	M-like	15h	1	619	271	CDI_vs_Mock__M-like__15h__rep1	up_in_CDI
HK2	3.3582957909485514e-28	1.468245393	0.845	0.614	1.2291698424450793e-23	M-like	15h	1	619	271	CDI_vs_Mock__M-like__15h__rep1	up_in_CDI
CDKN1C	4.492478868507943e-28	2.180517847979518	0.598	0.25	1.6442921906625922e-23	M-like	15h	1	619	271	CDI_vs_Mock__M-like__15h__rep1	up_in_CDI
CRY2	5.040708697733983e-28	1.758488705958756	0.568	0.192	1.8449497904576154e-23	M-like	15h	1	619	271	CDI_vs_Mock__M-like__15h__rep1	up_in_CDI
PMEPA1	6.61626553694153e-28	1.278983846643635	0.852	0.58	2.4216193491759693e-23	M-like	15h	1	619	271	CDI_vs_Mock__M-like__15h__rep1	up_in_CDI
MX1	6.838145307880571e-28	-1.983648708	0.528	0.732	2.502829564137368e-23	M-like	15h	1	619	271	CDI_vs_Mock__M-like__15h__rep1	down_in_CDI
SERPINB7	9.001218689817696e-28	2.390972444264142	0.402	0.094	3.2945360526601747e-23	M-like	15h	1	619	271	CDI_vs_Mock__M-like__15h__rep1	up_in_CDI
AL078604.4	9.166181507248894e-28	3.7602987658991447	0.295	0.039	3.3549140934681675e-23	M-like	15h	1	619	271	CDI_vs_Mock__M-like__15h__rep1	up_in_CDI
ATP2C2	1.0135127191879453e-27	1.8556658589590724	0.727	0.365	3.709557903499799e-23	M-like	15h	1	619	271	CDI_vs_Mock__M-like__15h__rep1	up_in_CDI
CCT6A	1.4296449805367142e-27	-1.483523918	0.557	0.766	5.232643593262428e-23	M-like	15h	1	619	271	CDI_vs_Mock__M-like__15h__rep1	down_in_CDI
LARP7	1.5215660523983443e-27	-1.614430283	0.387	0.691	5.56908390838318e-23	M-like	15h	1	619	271	CDI_vs_Mock__M-like__15h__rep1	down_in_CDI
LYST	1.5572864830464627e-27	1.3127739437374801	0.849	0.52	5.699824256598359e-23	M-like	15h	1	619	271	CDI_vs_Mock__M-like__15h__rep1	up_in_CDI
G0S2	1.7874915902721824e-27	2.9880258851912584	0.494	0.152	6.542397969555215e-23	M-like	15h	1	619	271	CDI_vs_Mock__M-like__15h__rep1	up_in_CDI
MLEC	2.203189875647936e-27	-1.066624833	0.753	0.887	8.063895263859011e-23	M-like	15h	1	619	271	CDI_vs_Mock__M-like__15h__rep1	down_in_CDI
N4BP3	3.0224213917972128e-27	2.6528959618244556	0.288	0.036	1.106236453611698e-22	M-like	15h	1	619	271	CDI_vs_Mock__M-like__15h__rep1	up_in_CDI
NRIP3	3.6541218866773325e-27	3.6102457044677045	0.251	0.023	1.3374451517427703e-22	M-like	15h	1	619	271	CDI_vs_Mock__M-like__15h__rep1	up_in_CDI
TRIP12	4.129661197415227e-27	-1.081757263	0.734	0.895	1.5114972948659472e-22	M-like	15h	1	619	271	CDI_vs_Mock__M-like__15h__rep1	down_in_CDI
AC022075.1	4.842312528072417e-27	-2.419140076	0.347	0.645	1.7723348083997852e-22	M-like	15h	1	619	271	CDI_vs_Mock__M-like__15h__rep1	down_in_CDI
GOLT1A	5.164065540774147e-27	1.3656239569020472	0.723	0.365	1.8900996285787457e-22	M-like	15h	1	619	271	CDI_vs_Mock__M-like__15h__rep1	up_in_CDI
BICC1	5.9980065307606616e-27	-2.537788618	0.498	0.716	2.1953303703237098e-22	M-like	15h	1	619	271	CDI_vs_Mock__M-like__15h__rep1	down_in_CDI
MBNL2	6.1586501368516206e-27	1.1763000568871664	0.934	0.792	2.2541275365890617e-22	M-like	15h	1	619	271	CDI_vs_Mock__M-like__15h__rep1	up_in_CDI
UBE2H	6.506279739908954e-27	0.8850515709111195	0.982	0.961	2.381363447604076e-22	M-like	15h	1	619	271	CDI_vs_Mock__M-like__15h__rep1	up_in_CDI
PKP3	6.62689528226102e-27	-1.586344521	0.439	0.698	2.425509942260356e-22	M-like	15h	1	619	271	CDI_vs_Mock__M-like__15h__rep1	down_in_CDI
ARHGAP18	6.672061950986918e-27	-0.942469587	0.867	0.94	2.4420413946807216e-22	M-like	15h	1	619	271	CDI_vs_Mock__M-like__15h__rep1	down_in_CDI
KIF5B	6.754044107709357e-27	-0.735360021	0.878	0.961	2.472047683862702e-22	M-like	15h	1	619	271	CDI_vs_Mock__M-like__15h__rep1	down_in_CDI
ST3GAL1	7.202015885131598e-27	1.3168998194836719	0.819	0.48	2.636009834117016e-22	M-like	15h	1	619	271	CDI_vs_Mock__M-like__15h__rep1	up_in_CDI
SMAD7	7.58367941312724e-27	2.0087133130802064	0.483	0.144	2.775702501998701e-22	M-like	15h	1	619	271	CDI_vs_Mock__M-like__15h__rep1	up_in_CDI
SNPH	9.72526242000237e-27	3.6559936113554206	0.244	0.021	3.5595432983450676e-22	M-like	15h	1	619	271	CDI_vs_Mock__M-like__15h__rep1	up_in_CDI
PLCXD1	1.0474324208610308e-26	1.8170986659029515	0.491	0.145	3.833707403593459e-22	M-like	15h	1	619	271	CDI_vs_Mock__M-like__15h__rep1	up_in_CDI
TMEM38B	1.0493651299138632e-26	2.454901354866477	0.343	0.063	3.8407813119977306e-22	M-like	15h	1	619	271	CDI_vs_Mock__M-like__15h__rep1	up_in_CDI
CORO1C	1.3508288498795253e-26	1.0728783732470488	0.889	0.664	4.94416867344405e-22	M-like	15h	1	619	271	CDI_vs_Mock__M-like__15h__rep1	up_in_CDI
GLI2	1.6228738614807048e-26	4.631974337277317	0.203	0.008	5.939880620405528e-22	M-like	15h	1	619	271	CDI_vs_Mock__M-like__15h__rep1	up_in_CDI
ABHD3	1.7011036687378086e-26	1.5413283157797888	0.923	0.732	6.226209537947254e-22	M-like	15h	1	619	271	CDI_vs_Mock__M-like__15h__rep1	up_in_CDI
TIPARP	1.7964922479643507e-26	1.0937549717281267	0.863	0.57	6.57534127677432e-22	M-like	15h	1	619	271	CDI_vs_Mock__M-like__15h__rep1	up_in_CDI
ACSL3	2.184527776768115e-26	1.1091673930458201	0.926	0.808	7.995590115748978e-22	M-like	15h	1	619	271	CDI_vs_Mock__M-like__15h__rep1	up_in_CDI
TRAM1	2.2525321530634788e-26	-0.87260773	0.804	0.901	8.244492933427639e-22	M-like	15h	1	619	271	CDI_vs_Mock__M-like__15h__rep1	down_in_CDI
PPP1R14B	2.7441135367712693e-26	-1.1294299	0.72	0.868	1.0043729955936522e-21	M-like	15h	1	619	271	CDI_vs_Mock__M-like__15h__rep1	down_in_CDI
UBXN4	3.2896975250973473e-26	-0.850820172	0.827	0.914	1.2040621911608802e-21	M-like	15h	1	619	271	CDI_vs_Mock__M-like__15h__rep1	down_in_CDI
DYNC1H1	3.621017114660545e-26	-0.837680265	0.86	0.943	1.325328474136906e-21	M-like	15h	1	619	271	CDI_vs_Mock__M-like__15h__rep1	down_in_CDI
PDXK	4.3962629955471505e-26	0.818884344	0.923	0.816	1.6090762190002126e-21	M-like	15h	1	619	271	CDI_vs_Mock__M-like__15h__rep1	up_in_CDI
CDC42BPA	4.5860468918899374e-26	-1.213488727	0.697	0.889	1.678539022900636e-21	M-like	15h	1	619	271	CDI_vs_Mock__M-like__15h__rep1	down_in_CDI
DEDD2	4.722010410889068e-26	1.6595131449464642	0.568	0.207	1.728303030489508e-21	M-like	15h	1	619	271	CDI_vs_Mock__M-like__15h__rep1	up_in_CDI
ATXN10	4.7469647265257366e-26	-1.496859211	0.509	0.742	1.7374365595556848e-21	M-like	15h	1	619	271	CDI_vs_Mock__M-like__15h__rep1	down_in_CDI
CCND1	4.923624896226257e-26	-1.054461021	0.852	0.916	1.8020959482677724e-21	M-like	15h	1	619	271	CDI_vs_Mock__M-like__15h__rep1	down_in_CDI
DUOX2	6.698477128575523e-26	0.9402184629922666	0.941	0.691	2.451709613829927e-21	M-like	15h	1	619	271	CDI_vs_Mock__M-like__15h__rep1	up_in_CDI
GPCPD1	6.953733525910167e-26	1.6661497656267523	0.69	0.325	2.5451360078183802e-21	M-like	15h	1	619	271	CDI_vs_Mock__M-like__15h__rep1	up_in_CDI
DYRK3	9.23399104858559e-26	2.9822632041821557	0.269	0.034	3.3797330636928117e-21	M-like	15h	1	619	271	CDI_vs_Mock__M-like__15h__rep1	up_in_CDI
GLCE	9.371780704826339e-26	1.2671148730760113	0.867	0.622	3.430165455773488e-21	M-like	15h	1	619	271	CDI_vs_Mock__M-like__15h__rep1	up_in_CDI
TNIP2	1.0273790865716486e-25	1.3975398085346558	0.712	0.391	3.760310194760891e-21	M-like	15h	1	619	271	CDI_vs_Mock__M-like__15h__rep1	up_in_CDI
CBX4	1.0529718471297394e-25	1.4163539353774335	0.69	0.346	3.8539822576795594e-21	M-like	15h	1	619	271	CDI_vs_Mock__M-like__15h__rep1	up_in_CDI
OGFRL1	1.1209103093938134e-25	1.7227179327956503	0.631	0.268	4.102643823412296e-21	M-like	15h	1	619	271	CDI_vs_Mock__M-like__15h__rep1	up_in_CDI
HNRNPU	1.1260545313324569e-25	-0.936911762	0.808	0.89	4.121472190129925e-21	M-like	15h	1	619	271	CDI_vs_Mock__M-like__15h__rep1	down_in_CDI
TLK1	1.1624271126454082e-25	-1.493426008	0.55	0.746	4.2545994749934584e-21	M-like	15h	1	619	271	CDI_vs_Mock__M-like__15h__rep1	down_in_CDI
MYOF	1.164198408169916e-25	-0.85060184	0.945	0.976	4.261082593742709e-21	M-like	15h	1	619	271	CDI_vs_Mock__M-like__15h__rep1	down_in_CDI
UGT2B15	1.174598406107767e-25	-2.247398573	0.376	0.635	4.299147626195038e-21	M-like	15h	1	619	271	CDI_vs_Mock__M-like__15h__rep1	down_in_CDI
NCOA7	1.4825102672279703e-25	0.832136522	0.959	0.858	5.426135829081094e-21	M-like	15h	1	619	271	CDI_vs_Mock__M-like__15h__rep1	up_in_CDI
HES4	1.5293058535869805e-25	1.180918061	0.893	0.709	5.5974123547137075e-21	M-like	15h	1	619	271	CDI_vs_Mock__M-like__15h__rep1	up_in_CDI
NFKBIA	1.688882488425402e-25	1.2245692666732189	0.934	0.808	6.1814787958858135e-21	M-like	15h	1	619	271	CDI_vs_Mock__M-like__15h__rep1	up_in_CDI
SLC15A4	1.8544992895522084e-25	1.1930166465257364	0.801	0.467	6.787652849690038e-21	M-like	15h	1	619	271	CDI_vs_Mock__M-like__15h__rep1	up_in_CDI
B3GALT5	1.9130075411217233e-25	-1.151082547	0.756	0.863	7.00179890125962e-21	M-like	15h	1	619	271	CDI_vs_Mock__M-like__15h__rep1	down_in_CDI
EIF4G1	2.0061906714582579e-25	-1.014338047	0.705	0.837	7.342858476604369e-21	M-like	15h	1	619	271	CDI_vs_Mock__M-like__15h__rep1	down_in_CDI
HNRNPK	2.195869549705227e-25	-0.799043688	0.845	0.916	8.037102138876102e-21	M-like	15h	1	619	271	CDI_vs_Mock__M-like__15h__rep1	down_in_CDI
NFATC1	2.2541657419873306e-25	2.370755050805656	0.303	0.047	8.25047203224783e-21	M-like	15h	1	619	271	CDI_vs_Mock__M-like__15h__rep1	up_in_CDI
PIP5KL1	2.7196081137979626e-25	2.502315605235734	0.299	0.047	9.954037657311923e-21	M-like	15h	1	619	271	CDI_vs_Mock__M-like__15h__rep1	up_in_CDI
RGS9	2.80493543069759e-25	2.597681442887073	0.284	0.04	1.0266344169896248e-20	M-like	15h	1	619	271	CDI_vs_Mock__M-like__15h__rep1	up_in_CDI
UTRN	3.1734675468935145e-25	-1.635460716	0.539	0.759	1.1615208568384952e-20	M-like	15h	1	619	271	CDI_vs_Mock__M-like__15h__rep1	down_in_CDI
BAX	3.267342407192465e-25	-1.187932293	0.635	0.824	1.1958799944565141e-20	M-like	15h	1	619	271	CDI_vs_Mock__M-like__15h__rep1	down_in_CDI
CXCL1	3.353663295064595e-25	1.8529746084872385	0.919	0.821	1.2274743026265925e-20	M-like	15h	1	619	271	CDI_vs_Mock__M-like__15h__rep1	up_in_CDI
NCCRP1	3.4420430380977857e-25	2.010134090471834	0.483	0.152	1.2598221723741706e-20	M-like	15h	1	619	271	CDI_vs_Mock__M-like__15h__rep1	up_in_CDI
LRRFIP2	3.609707102543543e-25	1.0892419121306043	0.952	0.822	1.3211888966019622e-20	M-like	15h	1	619	271	CDI_vs_Mock__M-like__15h__rep1	up_in_CDI
GFPT2	4.224535230294037e-25	4.689216200693165	0.188	0.006	1.5462221396399206e-20	M-like	15h	1	619	271	CDI_vs_Mock__M-like__15h__rep1	up_in_CDI
ZMYND11	4.3484600096553205e-25	-2.528802686	0.214	0.525	1.5915798481339437e-20	M-like	15h	1	619	271	CDI_vs_Mock__M-like__15h__rep1	down_in_CDI
C6orf62	4.484190101994239e-25	-1.138844618	0.664	0.814	1.6412584192309114e-20	M-like	15h	1	619	271	CDI_vs_Mock__M-like__15h__rep1	down_in_CDI
ICAM1	4.631601199773644e-25	1.0197900301765541	0.897	0.583	1.6952123551291516e-20	M-like	15h	1	619	271	CDI_vs_Mock__M-like__15h__rep1	up_in_CDI
DYNLL1	5.518356616693809e-25	-0.879088391	0.841	0.887	2.019773705276101e-20	M-like	15h	1	619	271	CDI_vs_Mock__M-like__15h__rep1	down_in_CDI
IRF1	5.67475428142605e-25	0.966714743	0.934	0.784	2.0770168145447485e-20	M-like	15h	1	619	271	CDI_vs_Mock__M-like__15h__rep1	up_in_CDI
SRSF7	6.089185578066746e-25	-1.439558128	0.454	0.716	2.2287028134282096e-20	M-like	15h	1	619	271	CDI_vs_Mock__M-like__15h__rep1	down_in_CDI
NPTN	6.282109313470726e-25	0.8767479860056049	0.963	0.838	2.2993148298234204e-20	M-like	15h	1	619	271	CDI_vs_Mock__M-like__15h__rep1	up_in_CDI
TRIP11	6.558183787298439e-25	-1.186219248	0.565	0.785	2.4003608479891014e-20	M-like	15h	1	619	271	CDI_vs_Mock__M-like__15h__rep1	down_in_CDI
TRAFD1	7.415353207665934e-25	1.1883729439985038	0.801	0.483	2.714093427537809e-20	M-like	15h	1	619	271	CDI_vs_Mock__M-like__15h__rep1	up_in_CDI
LASP1	7.848758607125641e-25	-0.77798286	0.804	0.94	2.872724137794056e-20	M-like	15h	1	619	271	CDI_vs_Mock__M-like__15h__rep1	down_in_CDI
XIAP	8.178646524257592e-25	-1.229957573	0.635	0.801	2.9934664143435215e-20	M-like	15h	1	619	271	CDI_vs_Mock__M-like__15h__rep1	down_in_CDI
TAX1BP3	8.262557659352129e-25	-1.215247409	0.583	0.774	3.024178728899473e-20	M-like	15h	1	619	271	CDI_vs_Mock__M-like__15h__rep1	down_in_CDI
MGAT5	1.1403296157114757e-24	1.5107497814468007	0.941	0.806	4.173720426465572e-20	M-like	15h	1	619	271	CDI_vs_Mock__M-like__15h__rep1	up_in_CDI
ITPRIPL2	1.1882313443016038e-24	-2.300323964	0.181	0.514	4.3490455432783e-20	M-like	15h	1	619	271	CDI_vs_Mock__M-like__15h__rep1	down_in_CDI
ITPR3	1.217147307273636e-24	1.0522300594812066	0.871	0.67	4.454880859352235e-20	M-like	15h	1	619	271	CDI_vs_Mock__M-like__15h__rep1	up_in_CDI
SLC12A2	1.2736710831600977e-24	-1.284067698	0.875	0.914	4.6617635314742734e-20	M-like	15h	1	619	271	CDI_vs_Mock__M-like__15h__rep1	down_in_CDI
FGFR1	1.3022406844131308e-24	2.1825580756302347	0.395	0.102	4.7663311290205e-20	M-like	15h	1	619	271	CDI_vs_Mock__M-like__15h__rep1	up_in_CDI
HNRNPC	1.3245203090385177e-24	0.6873107923101973	0.982	0.945	4.847876783111879e-20	M-like	15h	1	619	271	CDI_vs_Mock__M-like__15h__rep1	up_in_CDI
PRR15	1.447182741716328e-24	-2.259623762	0.28	0.578	5.296833552955932e-20	M-like	15h	1	619	271	CDI_vs_Mock__M-like__15h__rep1	down_in_CDI
DBP	1.5271821352471778e-24	2.007355556790184	0.395	0.099	5.589639333218195e-20	M-like	15h	1	619	271	CDI_vs_Mock__M-like__15h__rep1	up_in_CDI
MAP3K14	1.5436273316981215e-24	1.4961360701159117	0.594	0.236	5.649830396748295e-20	M-like	15h	1	619	271	CDI_vs_Mock__M-like__15h__rep1	up_in_CDI
UBALD2	1.6764769650796087e-24	1.1570841507982488	0.812	0.553	6.136073339887876e-20	M-like	15h	1	619	271	CDI_vs_Mock__M-like__15h__rep1	up_in_CDI
CCT2	1.793513754076578e-24	-1.544643859	0.491	0.708	6.564439691295683e-20	M-like	15h	1	619	271	CDI_vs_Mock__M-like__15h__rep1	down_in_CDI
MAFG	2.0341469902637988e-24	1.3133549095093282	0.779	0.405	7.44518139906453e-20	M-like	15h	1	619	271	CDI_vs_Mock__M-like__15h__rep1	up_in_CDI
SNX6	2.3066875363205457e-24	-0.742863876	0.856	0.918	8.44270705168683e-20	M-like	15h	1	619	271	CDI_vs_Mock__M-like__15h__rep1	down_in_CDI
ZBTB1	2.4548792141816675e-24	-1.740419316	0.321	0.614	8.985103411826321e-20	M-like	15h	1	619	271	CDI_vs_Mock__M-like__15h__rep1	down_in_CDI
FHDC1	2.6562941889580094e-24	1.5403065661539888	0.487	0.149	9.72230236100521e-20	M-like	15h	1	619	271	CDI_vs_Mock__M-like__15h__rep1	up_in_CDI
TNKS1BP1	2.785316747339742e-24	1.120721080856555	0.808	0.491	1.019453782693819e-19	M-like	15h	1	619	271	CDI_vs_Mock__M-like__15h__rep1	up_in_CDI
ZNF518A	2.9711914008874047e-24	-1.548148002	0.458	0.709	1.087485764638799e-19	M-like	15h	1	619	271	CDI_vs_Mock__M-like__15h__rep1	down_in_CDI
SON	3.5483735020995376e-24	-0.764246603	0.878	0.963	1.2987401855034516e-19	M-like	15h	1	619	271	CDI_vs_Mock__M-like__15h__rep1	down_in_CDI
MYZAP	4.381509113891768e-24	1.600227512336844	0.432	0.12	1.6036761507755259e-19	M-like	15h	1	619	271	CDI_vs_Mock__M-like__15h__rep1	up_in_CDI
ANKRD12	4.57042662446016e-24	0.9776502834554521	0.967	0.906	1.6728218488186632e-19	M-like	15h	1	619	271	CDI_vs_Mock__M-like__15h__rep1	up_in_CDI
IRAK2	4.738181523212054e-24	1.098368717789543	0.819	0.446	1.7342218193108438e-19	M-like	15h	1	619	271	CDI_vs_Mock__M-like__15h__rep1	up_in_CDI
ENC1	5.0411882847652075e-24	-1.634687413	0.384	0.667	1.8451253241069135e-19	M-like	15h	1	619	271	CDI_vs_Mock__M-like__15h__rep1	down_in_CDI
AC007611.1	5.128155907388088e-24	2.4550064624984325	0.277	0.04	1.876956343663114e-19	M-like	15h	1	619	271	CDI_vs_Mock__M-like__15h__rep1	up_in_CDI
TOP1	5.2936907671467534e-24	0.6788706130732409	0.989	0.953	1.9375437576833833e-19	M-like	15h	1	619	271	CDI_vs_Mock__M-like__15h__rep1	up_in_CDI
NOCT	6.160388188569855e-24	1.7451344344846456	0.62	0.276	2.2547636808984526e-19	M-like	15h	1	619	271	CDI_vs_Mock__M-like__15h__rep1	up_in_CDI
RAN	6.319187543051532e-24	-1.231216106	0.576	0.78	2.3128858326322913e-19	M-like	15h	1	619	271	CDI_vs_Mock__M-like__15h__rep1	down_in_CDI
SYNJ2	6.570367727089067e-24	1.223301061156318	0.886	0.659	2.404820291791869e-19	M-like	15h	1	619	271	CDI_vs_Mock__M-like__15h__rep1	up_in_CDI
EPC2	7.524974677045698e-24	-2.473912097	0.103	0.452	2.754215981545496e-19	M-like	15h	1	619	271	CDI_vs_Mock__M-like__15h__rep1	down_in_CDI
HIST1H1D	7.777793383013642e-24	2.701010787780255	0.269	0.039	2.8467501561168234e-19	M-like	15h	1	619	271	CDI_vs_Mock__M-like__15h__rep1	up_in_CDI
RAC2	9.095339514978403e-24	1.536847540933285	0.697	0.41	3.328985215877245e-19	M-like	15h	1	619	271	CDI_vs_Mock__M-like__15h__rep1	up_in_CDI
NSD1	9.64615233221318e-24	-1.507199873	0.469	0.712	3.530588215113346e-19	M-like	15h	1	619	271	CDI_vs_Mock__M-like__15h__rep1	down_in_CDI
NFKBIZ	1.0335841993437178e-23	1.3367985907194586	0.897	0.666	3.783021528017942e-19	M-like	15h	1	619	271	CDI_vs_Mock__M-like__15h__rep1	up_in_CDI
SMARCC1	1.0353829323409651e-23	-1.334291871	0.542	0.767	3.7896050706611663e-19	M-like	15h	1	619	271	CDI_vs_Mock__M-like__15h__rep1	down_in_CDI
PSMD1	1.2385334235460057e-23	-0.978379058	0.745	0.871	4.533156183520736e-19	M-like	15h	1	619	271	CDI_vs_Mock__M-like__15h__rep1	down_in_CDI
ETV3	1.3121818901354485e-23	1.3121041519291152	0.657	0.312	4.802716936084755e-19	M-like	15h	1	619	271	CDI_vs_Mock__M-like__15h__rep1	up_in_CDI
MIR3142HG	1.338983284391366e-23	3.1366752048962274	0.244	0.029	4.9008127192008385e-19	M-like	15h	1	619	271	CDI_vs_Mock__M-like__15h__rep1	up_in_CDI
TNFAIP8	1.6685039453235057e-23	1.089236139455166	0.882	0.575	6.106891290278563e-19	M-like	15h	1	619	271	CDI_vs_Mock__M-like__15h__rep1	up_in_CDI
GLIS3	1.8126198951929546e-23	-1.484867646	0.683	0.871	6.634370078395733e-19	M-like	15h	1	619	271	CDI_vs_Mock__M-like__15h__rep1	down_in_CDI
FBXL17	2.1626339028908417e-23	-1.503973757	0.413	0.696	7.915456347970769e-19	M-like	15h	1	619	271	CDI_vs_Mock__M-like__15h__rep1	down_in_CDI
EIF5B	2.2842308226406636e-23	-0.73023749	0.793	0.905	8.360513233947092e-19	M-like	15h	1	619	271	CDI_vs_Mock__M-like__15h__rep1	down_in_CDI
AREG	2.369353729139376e-23	0.9503797607204962	0.985	0.942	8.67207158402303e-19	M-like	15h	1	619	271	CDI_vs_Mock__M-like__15h__rep1	up_in_CDI
TBC1D2B	2.4770958958620148e-23	1.505241006068667	0.701	0.381	9.06641868844456e-19	M-like	15h	1	619	271	CDI_vs_Mock__M-like__15h__rep1	up_in_CDI
INO80D	2.5756385177220595e-23	-2.057148135	0.292	0.586	9.42709453871451e-19	M-like	15h	1	619	271	CDI_vs_Mock__M-like__15h__rep1	down_in_CDI
AC005062.1	3.4797113455830896e-23	-2.242695664	0.303	0.617	1.2736091495968666e-18	M-like	15h	1	619	271	CDI_vs_Mock__M-like__15h__rep1	down_in_CDI
RPS27L	3.956743895192974e-23	-0.901131708	0.882	0.934	1.4482078330795803e-18	M-like	15h	1	619	271	CDI_vs_Mock__M-like__15h__rep1	down_in_CDI
SAA2	4.097804384492236e-23	1.3074628319236534	0.793	0.48	1.4998373827680032e-18	M-like	15h	1	619	271	CDI_vs_Mock__M-like__15h__rep1	up_in_CDI
MFSD6	4.3108505864147473e-23	-1.657387853	0.413	0.656	1.5778144231336617e-18	M-like	15h	1	619	271	CDI_vs_Mock__M-like__15h__rep1	down_in_CDI
SAA4	4.334873116563565e-23	1.8874096991449003	0.472	0.162	1.5866069093934303e-18	M-like	15h	1	619	271	CDI_vs_Mock__M-like__15h__rep1	up_in_CDI
KIAA0513	4.4615231756854527e-23	2.0381006683671328	0.391	0.102	1.6329620975326326e-18	M-like	15h	1	619	271	CDI_vs_Mock__M-like__15h__rep1	up_in_CDI
CD83	5.011633329267958e-23	4.125038933380626	0.225	0.024	1.8343079148453652e-18	M-like	15h	1	619	271	CDI_vs_Mock__M-like__15h__rep1	up_in_CDI
PTPN9	5.308943757202152e-23	-1.777567542	0.406	0.669	1.9431265045735596e-18	M-like	15h	1	619	271	CDI_vs_Mock__M-like__15h__rep1	down_in_CDI
FOXA1	5.419524355346658e-23	-1.968063707	0.277	0.569	1.9836001093004305e-18	M-like	15h	1	619	271	CDI_vs_Mock__M-like__15h__rep1	down_in_CDI
MAATS1	5.617576077056734e-23	2.9323989326608473	0.21	0.018	2.056089019963535e-18	M-like	15h	1	619	271	CDI_vs_Mock__M-like__15h__rep1	up_in_CDI
AL162411.1	5.787781569945772e-23	2.902738213271826	0.244	0.031	2.118385932415852e-18	M-like	15h	1	619	271	CDI_vs_Mock__M-like__15h__rep1	up_in_CDI
FAM83H	6.034640697692663e-23	-1.847906537	0.295	0.57	2.2087388417624914e-18	M-like	15h	1	619	271	CDI_vs_Mock__M-like__15h__rep1	down_in_CDI
ATG2A	6.804030806935619e-23	1.7791100738320962	0.483	0.165	2.4903433156465057e-18	M-like	15h	1	619	271	CDI_vs_Mock__M-like__15h__rep1	up_in_CDI
SLCO4A1	7.0126387816747e-23	1.5486807787752843	0.487	0.158	2.566695920480757e-18	M-like	15h	1	619	271	CDI_vs_Mock__M-like__15h__rep1	up_in_CDI
AC003965.2	7.178720368387841e-23	2.693477480849739	0.277	0.045	2.6274834420336337e-18	M-like	15h	1	619	271	CDI_vs_Mock__M-like__15h__rep1	up_in_CDI
SNRNP48	8.005495195477874e-23	1.338099223565127	0.694	0.341	2.930091296496857e-18	M-like	15h	1	619	271	CDI_vs_Mock__M-like__15h__rep1	up_in_CDI
EPHA2	8.067882269698398e-23	0.8912733442108115	0.919	0.754	2.9529255895323106e-18	M-like	15h	1	619	271	CDI_vs_Mock__M-like__15h__rep1	up_in_CDI
OAF	8.329091964973542e-23	1.3570227422441905	0.679	0.359	3.0485309500999662e-18	M-like	15h	1	619	271	CDI_vs_Mock__M-like__15h__rep1	up_in_CDI
SLTM	8.469439151537434e-23	-0.900710378	0.749	0.874	3.099899423854216e-18	M-like	15h	1	619	271	CDI_vs_Mock__M-like__15h__rep1	down_in_CDI
KRT18	8.570462917195557e-23	-0.881996207	0.956	0.977	3.136875132322746e-18	M-like	15h	1	619	271	CDI_vs_Mock__M-like__15h__rep1	down_in_CDI
IRF9	1.0036463986393388e-22	-1.781630915	0.284	0.575	3.673446183659844e-18	M-like	15h	1	619	271	CDI_vs_Mock__M-like__15h__rep1	down_in_CDI
DDX1	1.0314135772956552e-22	-1.714211914	0.332	0.607	3.7750768342598274e-18	M-like	15h	1	619	271	CDI_vs_Mock__M-like__15h__rep1	down_in_CDI
GJC1	1.0329304487106538e-22	1.6855877237743264	0.502	0.176	3.7806287353258644e-18	M-like	15h	1	619	271	CDI_vs_Mock__M-like__15h__rep1	up_in_CDI
CD274	1.1494443862656624e-22	2.21921827	0.339	0.078	4.207081398170951e-18	M-like	15h	1	619	271	CDI_vs_Mock__M-like__15h__rep1	up_in_CDI
CCL22	1.2767287520870336e-22	4.088026402967902	0.188	0.011	4.6729549055137515e-18	M-like	15h	1	619	271	CDI_vs_Mock__M-like__15h__rep1	up_in_CDI
TRIP10	1.292841009200204e-22	1.1568760585738929	0.768	0.447	4.731927377773666e-18	M-like	15h	1	619	271	CDI_vs_Mock__M-like__15h__rep1	up_in_CDI
KLF2	1.3483879519697789e-22	2.2151691397053566	0.506	0.213	4.935234743004587e-18	M-like	15h	1	619	271	CDI_vs_Mock__M-like__15h__rep1	up_in_CDI
NUSAP1	1.5420543427612402e-22	1.7659811355580217	0.347	0.078	5.644073099940415e-18	M-like	15h	1	619	271	CDI_vs_Mock__M-like__15h__rep1	up_in_CDI
GRK5	1.5421036544346912e-22	1.7055724779500685	0.52	0.191	5.644253585596413e-18	M-like	15h	1	619	271	CDI_vs_Mock__M-like__15h__rep1	up_in_CDI
TNK2	1.5487505863914557e-22	1.5440442578506448	0.531	0.204	5.668582021251367e-18	M-like	15h	1	619	271	CDI_vs_Mock__M-like__15h__rep1	up_in_CDI
PVR	1.5487862714692507e-22	1.3544849078553782	0.716	0.38	5.668712632204604e-18	M-like	15h	1	619	271	CDI_vs_Mock__M-like__15h__rep1	up_in_CDI
EGLN3	1.7054860367607102e-22	-1.198492869	0.786	0.882	6.242249443147875e-18	M-like	15h	1	619	271	CDI_vs_Mock__M-like__15h__rep1	down_in_CDI
SNHG7	1.8453244426178186e-22	1.354524965434837	0.69	0.375	6.754071992425478e-18	M-like	15h	1	619	271	CDI_vs_Mock__M-like__15h__rep1	up_in_CDI
EBNA1BP2	2.0126316845709895e-22	-1.764932063	0.24	0.536	7.366433228698279e-18	M-like	15h	1	619	271	CDI_vs_Mock__M-like__15h__rep1	down_in_CDI
MXD1	2.0337704021884556e-22	0.9407526554975612	0.878	0.654	7.443803049049966e-18	M-like	15h	1	619	271	CDI_vs_Mock__M-like__15h__rep1	up_in_CDI
SFPQ	2.058724663333782e-22	-1.236739691	0.531	0.746	7.535138140267976e-18	M-like	15h	1	619	271	CDI_vs_Mock__M-like__15h__rep1	down_in_CDI
SRGAP1	2.1032248916578722e-22	-1.192166304	0.605	0.829	7.698013425956978e-18	M-like	15h	1	619	271	CDI_vs_Mock__M-like__15h__rep1	down_in_CDI
MYO15B	2.1147080278029334e-22	1.1897074397751453	0.79	0.489	7.740042852561517e-18	M-like	15h	1	619	271	CDI_vs_Mock__M-like__15h__rep1	up_in_CDI
DDIT4	2.154916994685998e-22	1.185416401464789	0.786	0.502	7.887211692250221e-18	M-like	15h	1	619	271	CDI_vs_Mock__M-like__15h__rep1	up_in_CDI
MYH14	2.3185961686588797e-22	-0.721228885	0.923	0.973	8.486293836908366e-18	M-like	15h	1	619	271	CDI_vs_Mock__M-like__15h__rep1	down_in_CDI
DGAT2	2.504047875574234e-22	2.5931735135546976	0.273	0.045	9.165065629389255e-18	M-like	15h	1	619	271	CDI_vs_Mock__M-like__15h__rep1	up_in_CDI
SRI	2.5976269275245155e-22	-0.816343488	0.886	0.958	9.50757431743248e-18	M-like	15h	1	619	271	CDI_vs_Mock__M-like__15h__rep1	down_in_CDI
ATP6V0A1	2.9064420616763666e-22	1.3383714442532797	0.838	0.565	1.063786858994167e-17	M-like	15h	1	619	271	CDI_vs_Mock__M-like__15h__rep1	up_in_CDI
ATXN7L3B	2.9382175669024317e-22	-1.478872149	0.399	0.646	1.075417011661959e-17	M-like	15h	1	619	271	CDI_vs_Mock__M-like__15h__rep1	down_in_CDI
IZUMO4	3.081084013021546e-22	2.4333953703610556	0.362	0.092	1.127707559606016e-17	M-like	15h	1	619	271	CDI_vs_Mock__M-like__15h__rep1	up_in_CDI
ARID3B	3.5248299266535874e-22	1.5219023795740918	0.487	0.166	1.2901230014544795e-17	M-like	15h	1	619	271	CDI_vs_Mock__M-like__15h__rep1	up_in_CDI
TCF12	3.667644151069969e-22	-1.234802824	0.598	0.816	1.3423944357331195e-17	M-like	15h	1	619	271	CDI_vs_Mock__M-like__15h__rep1	down_in_CDI
TENT4B	4.458225222461141e-22	1.2835316621371284	0.723	0.401	1.6317550136730025e-17	M-like	15h	1	619	271	CDI_vs_Mock__M-like__15h__rep1	up_in_CDI
DENND4A	5.050749180324032e-22	1.693785737575209	0.841	0.598	1.848624707490399e-17	M-like	15h	1	619	271	CDI_vs_Mock__M-like__15h__rep1	up_in_CDI
MAPRE3	5.335140253173009e-22	1.3241284236625375	0.539	0.195	1.952714684063853e-17	M-like	15h	1	619	271	CDI_vs_Mock__M-like__15h__rep1	up_in_CDI
SMARCAD1	5.690501281262131e-22	-2.52989834	0.114	0.43	2.0827803739547527e-17	M-like	15h	1	619	271	CDI_vs_Mock__M-like__15h__rep1	down_in_CDI
SERPINB9	5.77585856534371e-22	1.5196202638885252	0.756	0.436	2.114021993501451e-17	M-like	15h	1	619	271	CDI_vs_Mock__M-like__15h__rep1	up_in_CDI
CAMTA1	5.922079106453083e-22	0.9202494771151576	0.911	0.771	2.167540173752893e-17	M-like	15h	1	619	271	CDI_vs_Mock__M-like__15h__rep1	up_in_CDI
PLIN3	6.808024064028341e-22	0.9436906083091301	0.83	0.612	2.4918048876750133e-17	M-like	15h	1	619	271	CDI_vs_Mock__M-like__15h__rep1	up_in_CDI
ERBB3	7.028826141998535e-22	-1.094390048	0.697	0.829	2.572620656232884e-17	M-like	15h	1	619	271	CDI_vs_Mock__M-like__15h__rep1	down_in_CDI
CEP72	7.052366895828518e-22	2.344234987043406	0.321	0.071	2.581236807542196e-17	M-like	15h	1	619	271	CDI_vs_Mock__M-like__15h__rep1	up_in_CDI
FKBP3	7.812817014744821e-22	-1.426500621	0.45	0.674	2.859569155566752e-17	M-like	15h	1	619	271	CDI_vs_Mock__M-like__15h__rep1	down_in_CDI
ARFGAP3	8.068814795646011e-22	0.7605015143981363	0.908	0.735	2.9532669033543963e-17	M-like	15h	1	619	271	CDI_vs_Mock__M-like__15h__rep1	up_in_CDI
PUDP	9.012616011768583e-22	-1.547323871	0.424	0.662	3.298707586467419e-17	M-like	15h	1	619	271	CDI_vs_Mock__M-like__15h__rep1	down_in_CDI
LINC00862	9.053809033773671e-22	2.5003269776992347	0.317	0.071	3.313784644451501e-17	M-like	15h	1	619	271	CDI_vs_Mock__M-like__15h__rep1	up_in_CDI
ELOVL7	9.06845130507285e-22	1.1658981771660812	0.775	0.439	3.319143862169714e-17	M-like	15h	1	619	271	CDI_vs_Mock__M-like__15h__rep1	up_in_CDI
RBPMS	9.14097910140361e-22	-1.135509158	0.786	0.889	3.345689760904735e-17	M-like	15h	1	619	271	CDI_vs_Mock__M-like__15h__rep1	down_in_CDI
LPIN1	9.3805001558988e-22	1.1840695956249843	0.849	0.561	3.43335686206052e-17	M-like	15h	1	619	271	CDI_vs_Mock__M-like__15h__rep1	up_in_CDI
RPS6KA5	9.634193712353557e-22	1.6373126967348264	0.539	0.218	3.5262112406585255e-17	M-like	15h	1	619	271	CDI_vs_Mock__M-like__15h__rep1	up_in_CDI
NOXO1	1.0253263175325707e-21	1.4177170795617438	0.712	0.407	3.752796854800962e-17	M-like	15h	1	619	271	CDI_vs_Mock__M-like__15h__rep1	up_in_CDI
SCRN1	1.071257584867445e-21	-1.731071638	0.358	0.614	3.920909886373335e-17	M-like	15h	1	619	271	CDI_vs_Mock__M-like__15h__rep1	down_in_CDI
TNFRSF10B	1.1472231232812066e-21	0.9582869889502567	0.908	0.793	4.198951353521544e-17	M-like	15h	1	619	271	CDI_vs_Mock__M-like__15h__rep1	up_in_CDI
IER5	1.215131385555473e-21	1.0533934121616273	0.819	0.496	4.447502384271587e-17	M-like	15h	1	619	271	CDI_vs_Mock__M-like__15h__rep1	up_in_CDI
CCDC9B	1.276528702001794e-21	-2.023398508	0.284	0.562	4.672222702196766e-17	M-like	15h	1	619	271	CDI_vs_Mock__M-like__15h__rep1	down_in_CDI
RHOF	1.3174988516775892e-21	0.8343940693492032	0.897	0.709	4.822177547025144e-17	M-like	15h	1	619	271	CDI_vs_Mock__M-like__15h__rep1	up_in_CDI
SERPINB8	1.3967477496723104e-21	-2.889774185	0.092	0.391	5.1122364385756234e-17	M-like	15h	1	619	271	CDI_vs_Mock__M-like__15h__rep1	down_in_CDI
ACTR3C	1.4385437015907498e-21	-3.535783424	0.081	0.378	5.2652138021923033e-17	M-like	15h	1	619	271	CDI_vs_Mock__M-like__15h__rep1	down_in_CDI
DLL4	1.533870663370938e-21	3.379191213224645	0.196	0.016	5.61412001500397e-17	M-like	15h	1	619	271	CDI_vs_Mock__M-like__15h__rep1	up_in_CDI
CCDC85B	1.635162563697055e-21	1.364487984801697	0.683	0.405	5.984858499387591e-17	M-like	15h	1	619	271	CDI_vs_Mock__M-like__15h__rep1	up_in_CDI
ALG13	1.6835240482514318e-21	-1.341507592	0.557	0.746	6.161866369005066e-17	M-like	15h	1	619	271	CDI_vs_Mock__M-like__15h__rep1	down_in_CDI
TMBIM4	1.7123795412610958e-21	-1.01765233	0.649	0.795	6.267480358969736e-17	M-like	15h	1	619	271	CDI_vs_Mock__M-like__15h__rep1	down_in_CDI
EEPD1	1.7650299944533247e-21	1.4770044851537836	0.705	0.365	6.460186282698614e-17	M-like	15h	1	619	271	CDI_vs_Mock__M-like__15h__rep1	up_in_CDI
VTCN1	1.785958317830821e-21	-1.844603633	0.38	0.625	6.536786039092588e-17	M-like	15h	1	619	271	CDI_vs_Mock__M-like__15h__rep1	down_in_CDI
ARL8B	2.0598329814172887e-21	1.0089043536389928	0.849	0.617	7.539194695285418e-17	M-like	15h	1	619	271	CDI_vs_Mock__M-like__15h__rep1	up_in_CDI
NDRG2	2.1273402863567746e-21	2.2627764715219616	0.387	0.116	7.786278182094431e-17	M-like	15h	1	619	271	CDI_vs_Mock__M-like__15h__rep1	up_in_CDI
JUNB	2.2344838553632345e-21	1.1694146989177565	0.819	0.614	8.178434359014974e-17	M-like	15h	1	619	271	CDI_vs_Mock__M-like__15h__rep1	up_in_CDI
EPC1	2.4117783884622385e-21	-1.476478228	0.406	0.666	8.827350079610638e-17	M-like	15h	1	619	271	CDI_vs_Mock__M-like__15h__rep1	down_in_CDI
SLC5A1	2.5243756783567393e-21	0.9878621799754315	0.849	0.514	9.239467420353501e-17	M-like	15h	1	619	271	CDI_vs_Mock__M-like__15h__rep1	up_in_CDI
ZFX	2.5789196752998913e-21	-1.742176572	0.321	0.601	9.439103903565132e-17	M-like	15h	1	619	271	CDI_vs_Mock__M-like__15h__rep1	down_in_CDI
RAB26	2.8427140238528118e-21	2.774321364862652	0.251	0.039	1.0404617598703676e-16	M-like	15h	1	619	271	CDI_vs_Mock__M-like__15h__rep1	up_in_CDI
ABCB9	2.8953286220324483e-21	2.3248515992047314	0.288	0.055	1.0597192289500964e-16	M-like	15h	1	619	271	CDI_vs_Mock__M-like__15h__rep1	up_in_CDI
EHD4	2.9162608915260975e-21	0.7958747001865156	0.934	0.782	1.067380648907467e-16	M-like	15h	1	619	271	CDI_vs_Mock__M-like__15h__rep1	up_in_CDI
SCAF11	2.9972740050739964e-21	-0.97261706	0.679	0.834	1.0970322585971335e-16	M-like	15h	1	619	271	CDI_vs_Mock__M-like__15h__rep1	down_in_CDI
USP2	3.1476552770518514e-21	2.008338477442563	0.317	0.068	1.1520733079537482e-16	M-like	15h	1	619	271	CDI_vs_Mock__M-like__15h__rep1	up_in_CDI
AC039056.2	3.1916249361593275e-21	4.478698000582503	0.151	0.003	1.1681666428836754e-16	M-like	15h	1	619	271	CDI_vs_Mock__M-like__15h__rep1	up_in_CDI
OSER1	3.2934079086910857e-21	1.2473526692136927	0.675	0.354	1.2054202286600243e-16	M-like	15h	1	619	271	CDI_vs_Mock__M-like__15h__rep1	up_in_CDI
KNDC1	3.455019390388102e-21	2.185426506192408	0.21	0.023	1.2645716470759493e-16	M-like	15h	1	619	271	CDI_vs_Mock__M-like__15h__rep1	up_in_CDI
TRIR	3.553625588410308e-21	-0.951353938	0.701	0.814	1.3006625016140567e-16	M-like	15h	1	619	271	CDI_vs_Mock__M-like__15h__rep1	down_in_CDI
RAB12	3.626655332829551e-21	1.4967961364617126	0.642	0.307	1.327392118368944e-16	M-like	15h	1	619	271	CDI_vs_Mock__M-like__15h__rep1	up_in_CDI
CLIC6	4.128759864378578e-21	-1.813326417	0.269	0.559	1.5111673979612033e-16	M-like	15h	1	619	271	CDI_vs_Mock__M-like__15h__rep1	down_in_CDI
DAPK3	4.634633620191596e-21	1.222592379791737	0.731	0.389	1.696322251326326e-16	M-like	15h	1	619	271	CDI_vs_Mock__M-like__15h__rep1	up_in_CDI
ACTR3	4.8417729627847806e-21	-0.677845496	0.893	0.942	1.7721373221088575e-16	M-like	15h	1	619	271	CDI_vs_Mock__M-like__15h__rep1	down_in_CDI
CLIP2	4.9462527967244714e-21	0.9453157967186766	0.904	0.709	1.8103779861291237e-16	M-like	15h	1	619	271	CDI_vs_Mock__M-like__15h__rep1	up_in_CDI
TRIM15	5.954982628421986e-21	1.1844629351146871	0.653	0.307	2.179583191828731e-16	M-like	15h	1	619	271	CDI_vs_Mock__M-like__15h__rep1	up_in_CDI
TNFRSF11A	5.983078582201889e-21	1.2043108544189887	0.775	0.509	2.1898665918717135e-16	M-like	15h	1	619	271	CDI_vs_Mock__M-like__15h__rep1	up_in_CDI
FAM241A	6.563043916964531e-21	1.3811720306896265	0.413	0.118	2.402139704048188e-16	M-like	15h	1	619	271	CDI_vs_Mock__M-like__15h__rep1	up_in_CDI
TRIM8	6.660422440284336e-21	-1.524258418	0.362	0.63	2.4377812173684697e-16	M-like	15h	1	619	271	CDI_vs_Mock__M-like__15h__rep1	down_in_CDI
ARID1A	7.566696335612445e-21	-1.043841717	0.616	0.809	2.769486525797511e-16	M-like	15h	1	619	271	CDI_vs_Mock__M-like__15h__rep1	down_in_CDI
SMARCE1	8.266247922657377e-21	-1.398409238	0.469	0.677	3.0255294021718265e-16	M-like	15h	1	619	271	CDI_vs_Mock__M-like__15h__rep1	down_in_CDI
PLEKHH2	8.974731994757894e-21	1.5147069746154609	0.513	0.205	3.284841657401337e-16	M-like	15h	1	619	271	CDI_vs_Mock__M-like__15h__rep1	up_in_CDI
AFMID	9.508912984669483e-21	1.583753486393889	0.531	0.213	3.4803572415188776e-16	M-like	15h	1	619	271	CDI_vs_Mock__M-like__15h__rep1	up_in_CDI
EIF4A3	1.015433353609688e-20	1.4084956589306867	0.727	0.446	3.7165876175468193e-16	M-like	15h	1	619	271	CDI_vs_Mock__M-like__15h__rep1	up_in_CDI
TAF7	1.0268198414068503e-20	-1.071000457	0.613	0.764	3.758263301533213e-16	M-like	15h	1	619	271	CDI_vs_Mock__M-like__15h__rep1	down_in_CDI
JCAD	1.0492613829203654e-20	3.028293435469528	0.207	0.023	3.840401587626829e-16	M-like	15h	1	619	271	CDI_vs_Mock__M-like__15h__rep1	up_in_CDI
NEDD9	1.097140519727941e-20	0.8188070373648925	0.934	0.777	4.0156440162562367e-16	M-like	15h	1	619	271	CDI_vs_Mock__M-like__15h__rep1	up_in_CDI
DOCK1	1.1555677018846191e-20	-1.208583235	0.705	0.855	4.229493345667894e-16	M-like	15h	1	619	271	CDI_vs_Mock__M-like__15h__rep1	down_in_CDI
TOR1AIP2	1.1858382299836044e-20	0.6823791390921115	0.959	0.858	4.3402865055629906e-16	M-like	15h	1	619	271	CDI_vs_Mock__M-like__15h__rep1	up_in_CDI
VILL	1.1870795171720385e-20	-1.19185743	0.609	0.753	4.344829740801378e-16	M-like	15h	1	619	271	CDI_vs_Mock__M-like__15h__rep1	down_in_CDI
TMEM120B	1.2326399046204775e-20	1.1722162010869566	0.705	0.372	4.51158531490141e-16	M-like	15h	1	619	271	CDI_vs_Mock__M-like__15h__rep1	up_in_CDI
RNF149	1.2421738852417283e-20	0.9117639304408568	0.908	0.771	4.546480637373249e-16	M-like	15h	1	619	271	CDI_vs_Mock__M-like__15h__rep1	up_in_CDI
STK24	1.2905443524346033e-20	0.8799738980942656	0.945	0.895	4.723521384345891e-16	M-like	15h	1	619	271	CDI_vs_Mock__M-like__15h__rep1	up_in_CDI
CD44	1.2970139442597272e-20	1.846599953871445	0.76	0.519	4.747200737385028e-16	M-like	15h	1	619	271	CDI_vs_Mock__M-like__15h__rep1	up_in_CDI
TST	1.446375042195695e-20	-1.470104441	0.399	0.635	5.293877291940464e-16	M-like	15h	1	619	271	CDI_vs_Mock__M-like__15h__rep1	down_in_CDI
NKX3-1	1.5745031144236314e-20	2.3367242494958353	0.317	0.073	5.762838849101933e-16	M-like	15h	1	619	271	CDI_vs_Mock__M-like__15h__rep1	up_in_CDI
GUCY1B1	1.666413920376756e-20	1.7411802323069785	0.38	0.11	6.099241589970964e-16	M-like	15h	1	619	271	CDI_vs_Mock__M-like__15h__rep1	up_in_CDI
MGST2	1.7188371702829613e-20	-1.092588273	0.594	0.787	6.291115926952666e-16	M-like	15h	1	619	271	CDI_vs_Mock__M-like__15h__rep1	down_in_CDI
JUN	1.819724983149391e-20	0.8588298592394835	0.923	0.793	6.660375410825086e-16	M-like	15h	1	619	271	CDI_vs_Mock__M-like__15h__rep1	up_in_CDI
GALNT5	1.83032033544798e-20	-1.340917307	0.535	0.729	6.699155459773151e-16	M-like	15h	1	619	271	CDI_vs_Mock__M-like__15h__rep1	down_in_CDI
CMIP	1.8413335089094624e-20	1.0497665065007664	0.948	0.877	6.739464775959523e-16	M-like	15h	1	619	271	CDI_vs_Mock__M-like__15h__rep1	up_in_CDI
FNIP1	1.8481052479129253e-20	1.3433598050281934	0.834	0.569	6.764250017886098e-16	M-like	15h	1	619	271	CDI_vs_Mock__M-like__15h__rep1	up_in_CDI
PTK2B	2.070432869029184e-20	1.5737073924733715	0.561	0.249	7.5779913439337165e-16	M-like	15h	1	619	271	CDI_vs_Mock__M-like__15h__rep1	up_in_CDI
BAIAP2	2.1347226935180193e-20	1.4589778983861175	0.679	0.342	7.813298530545302e-16	M-like	15h	1	619	271	CDI_vs_Mock__M-like__15h__rep1	up_in_CDI
RECK	2.1960178156486413e-20	1.6762766946616405	0.432	0.137	8.037644807055592e-16	M-like	15h	1	619	271	CDI_vs_Mock__M-like__15h__rep1	up_in_CDI
TSC22D2	2.369990962295352e-20	1.2530133154702776	0.904	0.675	8.674403921097218e-16	M-like	15h	1	619	271	CDI_vs_Mock__M-like__15h__rep1	up_in_CDI
LINC02245	2.4121755086702317e-20	2.5288099527712977	0.247	0.04	8.828803579283915e-16	M-like	15h	1	619	271	CDI_vs_Mock__M-like__15h__rep1	up_in_CDI
AP001033.2	2.5313440092894272e-20	2.6539997593524918	0.177	0.013	9.264972208400233e-16	M-like	15h	1	619	271	CDI_vs_Mock__M-like__15h__rep1	up_in_CDI
RAP1B	2.5694022358756197e-20	0.7616966162206891	0.963	0.924	9.404269123528356e-16	M-like	15h	1	619	271	CDI_vs_Mock__M-like__15h__rep1	up_in_CDI
AC005920.2	2.816349632100162e-20	2.2580531946416027	0.28	0.055	1.0308121288449801e-15	M-like	15h	1	619	271	CDI_vs_Mock__M-like__15h__rep1	up_in_CDI
FAM43A	2.824289196034833e-20	1.863872572	0.328	0.079	1.0337180886407093e-15	M-like	15h	1	619	271	CDI_vs_Mock__M-like__15h__rep1	up_in_CDI
NEAT1	3.0069374829637264e-20	1.5538538683628147	0.989	0.966	1.1005691881395534e-15	M-like	15h	1	619	271	CDI_vs_Mock__M-like__15h__rep1	up_in_CDI
PICALM	3.1107246385817907e-20	1.113027225494274	0.959	0.9	1.1385563249673212e-15	M-like	15h	1	619	271	CDI_vs_Mock__M-like__15h__rep1	up_in_CDI
ATP6V1B2	3.159656395799469e-20	1.2184871452160353	0.716	0.405	1.1564658374265638e-15	M-like	15h	1	619	271	CDI_vs_Mock__M-like__15h__rep1	up_in_CDI
TMEM106C	3.4107928183138245e-20	0.9898408306859109	0.79	0.611	1.248384279431043e-15	M-like	15h	1	619	271	CDI_vs_Mock__M-like__15h__rep1	up_in_CDI
CGNL1	3.4344043744975653e-20	2.3578832551750804	0.258	0.045	1.257026345109854e-15	M-like	15h	1	619	271	CDI_vs_Mock__M-like__15h__rep1	up_in_CDI
INSIG1	3.641370093648649e-20	1.272842624	0.801	0.578	1.332777867976342e-15	M-like	15h	1	619	271	CDI_vs_Mock__M-like__15h__rep1	up_in_CDI
RELL1	3.677577647923787e-20	0.979416318	0.849	0.619	1.3460301949165851e-15	M-like	15h	1	619	271	CDI_vs_Mock__M-like__15h__rep1	up_in_CDI
MYD88	3.841909947356233e-20	-1.805585333	0.325	0.572	1.4061774598318549e-15	M-like	15h	1	619	271	CDI_vs_Mock__M-like__15h__rep1	down_in_CDI
NDRG1	4.0035912264071394e-20	0.9633354447153297	0.937	0.748	1.465354424777277e-15	M-like	15h	1	619	271	CDI_vs_Mock__M-like__15h__rep1	up_in_CDI
RALGDS	4.190408974805165e-20	1.4187308095993951	0.579	0.26	1.5337315888684385e-15	M-like	15h	1	619	271	CDI_vs_Mock__M-like__15h__rep1	up_in_CDI
CYTH4	4.6428549734346934e-20	3.0225235143822866	0.203	0.023	1.6993313488268322e-15	M-like	15h	1	619	271	CDI_vs_Mock__M-like__15h__rep1	up_in_CDI
CDK18	4.723024930593888e-20	1.1192518005194538	0.76	0.459	1.7286743548466689e-15	M-like	15h	1	619	271	CDI_vs_Mock__M-like__15h__rep1	up_in_CDI
LSMEM1	4.7862578383944475e-20	3.0224648393880424	0.207	0.024	1.7518182314307518e-15	M-like	15h	1	619	271	CDI_vs_Mock__M-like__15h__rep1	up_in_CDI
CASC19	4.8266904484073576e-20	-2.003989204	0.391	0.625	1.7666169710215769e-15	M-like	15h	1	619	271	CDI_vs_Mock__M-like__15h__rep1	down_in_CDI
SENP6	5.0803383588373414e-20	-1.31997401	0.531	0.729	1.859454642718055e-15	M-like	15h	1	619	271	CDI_vs_Mock__M-like__15h__rep1	down_in_CDI
LGALS1	5.301374651616464e-20	1.3538467394358022	0.701	0.436	1.9403561362381418e-15	M-like	15h	1	619	271	CDI_vs_Mock__M-like__15h__rep1	up_in_CDI
FAM126B	5.516048151802469e-20	1.1457601905402215	0.834	0.577	2.0189287840412217e-15	M-like	15h	1	619	271	CDI_vs_Mock__M-like__15h__rep1	up_in_CDI
NOTCH1	5.576143770380405e-20	1.8110266227004757	0.336	0.084	2.040924381396932e-15	M-like	15h	1	619	271	CDI_vs_Mock__M-like__15h__rep1	up_in_CDI
PSTPIP2	5.654676189974331e-20	1.1378096834286264	0.742	0.423	2.0696680322925047e-15	M-like	15h	1	619	271	CDI_vs_Mock__M-like__15h__rep1	up_in_CDI
TLE3	6.569930250859044e-20	1.195345197199281	0.686	0.365	2.4046601711169185e-15	M-like	15h	1	619	271	CDI_vs_Mock__M-like__15h__rep1	up_in_CDI
S100A14	6.793615248141597e-20	1.1887150384429563	0.856	0.712	2.486531116972306e-15	M-like	15h	1	619	271	CDI_vs_Mock__M-like__15h__rep1	up_in_CDI
NR5A2	6.825426466343557e-20	-1.543127035	0.587	0.743	2.4981743409464052e-15	M-like	15h	1	619	271	CDI_vs_Mock__M-like__15h__rep1	down_in_CDI
MRPL20	7.036760829883734e-20	-1.254268559	0.528	0.711	2.5755248313457454e-15	M-like	15h	1	619	271	CDI_vs_Mock__M-like__15h__rep1	down_in_CDI
C9orf72	7.751103168065758e-20	1.5514262415737412	0.369	0.1	2.8369812705437484e-15	M-like	15h	1	619	271	CDI_vs_Mock__M-like__15h__rep1	up_in_CDI
THADA	7.884756460872107e-20	-2.457747356	0.137	0.431	2.8858997122438e-15	M-like	15h	1	619	271	CDI_vs_Mock__M-like__15h__rep1	down_in_CDI
SSBP3	8.011392089492013e-20	1.1650028022459438	0.823	0.546	2.932249618674972e-15	M-like	15h	1	619	271	CDI_vs_Mock__M-like__15h__rep1	up_in_CDI
CREB1	8.334663554855244e-20	0.997821489	0.871	0.633	3.0505702077125678e-15	M-like	15h	1	619	271	CDI_vs_Mock__M-like__15h__rep1	up_in_CDI
RNF144A	8.503698953800866e-20	1.4446746818960217	0.535	0.228	3.112438854080655e-15	M-like	15h	1	619	271	CDI_vs_Mock__M-like__15h__rep1	up_in_CDI
ARL4D	8.897156358423643e-20	4.085065883937701	0.148	0.005	3.2564481987466375e-15	M-like	15h	1	619	271	CDI_vs_Mock__M-like__15h__rep1	up_in_CDI
HNF4G	8.948889725435748e-20	-1.553429739	0.542	0.721	3.2753831284067382e-15	M-like	15h	1	619	271	CDI_vs_Mock__M-like__15h__rep1	down_in_CDI
PARVA	1.0632058309062134e-19	-1.551243685	0.458	0.649	3.891439661699832e-15	M-like	15h	1	619	271	CDI_vs_Mock__M-like__15h__rep1	down_in_CDI
BCOR	1.0650667047638928e-19	1.508782266868809	0.428	0.132	3.898250646106324e-15	M-like	15h	1	619	271	CDI_vs_Mock__M-like__15h__rep1	up_in_CDI
ZBTB43	1.0690611399987766e-19	1.1679854829667238	0.738	0.407	3.912870678509522e-15	M-like	15h	1	619	271	CDI_vs_Mock__M-like__15h__rep1	up_in_CDI
NIPAL1	1.0742021144414291e-19	-1.102656464	0.616	0.769	3.9316871590670745e-15	M-like	15h	1	619	271	CDI_vs_Mock__M-like__15h__rep1	down_in_CDI
CCAR1	1.1694690066498025e-19	-1.264351813	0.506	0.706	4.280373511238942e-15	M-like	15h	1	619	271	CDI_vs_Mock__M-like__15h__rep1	down_in_CDI
CNNM2	1.1966170804076544e-19	1.6714917758854864	0.45	0.16	4.379738176000056e-15	M-like	15h	1	619	271	CDI_vs_Mock__M-like__15h__rep1	up_in_CDI
FRMD8	1.230170995261372e-19	1.3134982187103057	0.55	0.237	4.502548859756147e-15	M-like	15h	1	619	271	CDI_vs_Mock__M-like__15h__rep1	up_in_CDI
KLF4	1.230843989842154e-19	1.1145882999014027	0.697	0.393	4.505012087221268e-15	M-like	15h	1	619	271	CDI_vs_Mock__M-like__15h__rep1	up_in_CDI
UBE2E2	1.2343052433775702e-19	2.7174823670556894	0.266	0.053	4.517680621286245e-15	M-like	15h	1	619	271	CDI_vs_Mock__M-like__15h__rep1	up_in_CDI
PBDC1	1.2902204578573954e-19	-1.50952785	0.395	0.625	4.722335897803853e-15	M-like	15h	1	619	271	CDI_vs_Mock__M-like__15h__rep1	down_in_CDI
PRDM1	1.3151263976938899e-19	1.0349574057876925	0.421	0.128	4.813494128199406e-15	M-like	15h	1	619	271	CDI_vs_Mock__M-like__15h__rep1	up_in_CDI
TMEM171	1.32605860297262e-19	1.4102975108918168	0.476	0.166	4.853507092740087e-15	M-like	15h	1	619	271	CDI_vs_Mock__M-like__15h__rep1	up_in_CDI
ETS2	1.3449855109339442e-19	0.8037437578580489	0.849	0.588	4.922781468569329e-15	M-like	15h	1	619	271	CDI_vs_Mock__M-like__15h__rep1	up_in_CDI
AC104461.1	1.404004748541672e-19	3.564639711971344	0.162	0.01	5.138797780137373e-15	M-like	15h	1	619	271	CDI_vs_Mock__M-like__15h__rep1	up_in_CDI
GDPD5	1.7661844806358587e-19	1.7713174637319078	0.321	0.078	6.464411817575306e-15	M-like	15h	1	619	271	CDI_vs_Mock__M-like__15h__rep1	up_in_CDI
LLGL2	1.8629047274922206e-19	0.6128688815083885	0.982	0.973	6.818417593094277e-15	M-like	15h	1	619	271	CDI_vs_Mock__M-like__15h__rep1	up_in_CDI
AVPI1	1.9325072479948277e-19	1.502708554121956	0.461	0.166	7.073169778385869e-15	M-like	15h	1	619	271	CDI_vs_Mock__M-like__15h__rep1	up_in_CDI
KALRN	2.0128364459134827e-19	1.2831301215691255	0.69	0.362	7.367182675687938e-15	M-like	15h	1	619	271	CDI_vs_Mock__M-like__15h__rep1	up_in_CDI
CDKN1A	2.038922031585945e-19	0.9327300917650547	0.889	0.751	7.462658527807718e-15	M-like	15h	1	619	271	CDI_vs_Mock__M-like__15h__rep1	up_in_CDI
TMTC2	2.373301539994802e-19	-1.545332007	0.524	0.727	8.686520966534976e-15	M-like	15h	1	619	271	CDI_vs_Mock__M-like__15h__rep1	down_in_CDI
WHRN	2.5303131590664016e-19	2.395223869302413	0.236	0.039	9.261199193498936e-15	M-like	15h	1	619	271	CDI_vs_Mock__M-like__15h__rep1	up_in_CDI
PLAT	2.5438723789300356e-19	3.159450705881264	0.325	0.092	9.310827294121823e-15	M-like	15h	1	619	271	CDI_vs_Mock__M-like__15h__rep1	up_in_CDI
FAM83G	2.6153231769504304e-19	1.303758829814567	0.513	0.199	9.57234435995627e-15	M-like	15h	1	619	271	CDI_vs_Mock__M-like__15h__rep1	up_in_CDI
ELMSAN1	2.9161671618082575e-19	1.0339682638599355	0.738	0.425	1.0673463428934403e-14	M-like	15h	1	619	271	CDI_vs_Mock__M-like__15h__rep1	up_in_CDI
TSPAN15	2.9860602129198446e-19	0.8568776932200955	0.952	0.856	1.0929278985307923e-14	M-like	15h	1	619	271	CDI_vs_Mock__M-like__15h__rep1	up_in_CDI
HOTAIRM1	2.996745185768012e-19	1.561899379596759	0.469	0.17	1.0968387054429501e-14	M-like	15h	1	619	271	CDI_vs_Mock__M-like__15h__rep1	up_in_CDI
SIPA1L1	3.033774746436074e-19	-1.256752172	0.631	0.796	1.1103918949430674e-14	M-like	15h	1	619	271	CDI_vs_Mock__M-like__15h__rep1	down_in_CDI
HKDC1	3.049973419157682e-19	1.857638086834984	0.705	0.438	1.1163207711459033e-14	M-like	15h	1	619	271	CDI_vs_Mock__M-like__15h__rep1	up_in_CDI
UBTF	3.30116499568465e-19	-2.2127181	0.125	0.412	1.2082594000705387e-14	M-like	15h	1	619	271	CDI_vs_Mock__M-like__15h__rep1	down_in_CDI
CCT3	3.354813061217814e-19	-1.052356284	0.576	0.775	1.2278951285363322e-14	M-like	15h	1	619	271	CDI_vs_Mock__M-like__15h__rep1	down_in_CDI
CCNL1	3.5772064137753844e-19	1.0389039845059833	0.86	0.625	1.3092933195059285e-14	M-like	15h	1	619	271	CDI_vs_Mock__M-like__15h__rep1	up_in_CDI
USP16	3.663487612445775e-19	-1.373743329	0.472	0.667	1.340873101031278e-14	M-like	15h	1	619	271	CDI_vs_Mock__M-like__15h__rep1	down_in_CDI
ZNF598	3.8859288850354086e-19	1.2830906315275548	0.498	0.191	1.4222888312118098e-14	M-like	15h	1	619	271	CDI_vs_Mock__M-like__15h__rep1	up_in_CDI
SH2B3	4.473201928946322e-19	1.3565563254731434	0.579	0.254	1.6372366380136432e-14	M-like	15h	1	619	271	CDI_vs_Mock__M-like__15h__rep1	up_in_CDI
STRIP2	4.56234102053686e-19	2.6811345011412357	0.251	0.047	1.6698624369266963e-14	M-like	15h	1	619	271	CDI_vs_Mock__M-like__15h__rep1	up_in_CDI
MAX	4.678603056383655e-19	0.9283530696820292	0.9	0.658	1.7124155046669816e-14	M-like	15h	1	619	271	CDI_vs_Mock__M-like__15h__rep1	up_in_CDI
NCOA2	4.74730083628094e-19	-1.314322917	0.565	0.748	1.7375595790871868e-14	M-like	15h	1	619	271	CDI_vs_Mock__M-like__15h__rep1	down_in_CDI
TGM2	4.81888349907513e-19	1.3022657644665947	0.605	0.279	1.7637595494964882e-14	M-like	15h	1	619	271	CDI_vs_Mock__M-like__15h__rep1	up_in_CDI
NOS1AP	4.939124538098495e-19	1.5658232633734324	0.804	0.609	1.80776897218943e-14	M-like	15h	1	619	271	CDI_vs_Mock__M-like__15h__rep1	up_in_CDI
HERC6	4.949829241372088e-19	-2.220951594	0.159	0.441	1.8116870006345977e-14	M-like	15h	1	619	271	CDI_vs_Mock__M-like__15h__rep1	down_in_CDI
EIF2AK2	5.058378153341343e-19	-1.113028563	0.727	0.809	1.851416987904465e-14	M-like	15h	1	619	271	CDI_vs_Mock__M-like__15h__rep1	down_in_CDI
HECTD1	6.679868097041375e-19	-1.044460759	0.609	0.796	2.4448985221981138e-14	M-like	15h	1	619	271	CDI_vs_Mock__M-like__15h__rep1	down_in_CDI
H1FX	6.900166923183799e-19	1.4556303668683777	0.738	0.506	2.525530095554502e-14	M-like	15h	1	619	271	CDI_vs_Mock__M-like__15h__rep1	up_in_CDI
SKIL	7.041347377643372e-19	1.0513786003744965	0.786	0.464	2.5772035536912506e-14	M-like	15h	1	619	271	CDI_vs_Mock__M-like__15h__rep1	up_in_CDI
SPIN1	7.057118414225862e-19	-1.307343006	0.513	0.727	2.582975910790808e-14	M-like	15h	1	619	271	CDI_vs_Mock__M-like__15h__rep1	down_in_CDI
AC025580.2	7.223651386945804e-19	1.498832446446932	0.834	0.641	2.6439286441360338e-14	M-like	15h	1	619	271	CDI_vs_Mock__M-like__15h__rep1	up_in_CDI
MTSS2	8.01323185583809e-19	2.082651111461309	0.247	0.044	2.9329229915552995e-14	M-like	15h	1	619	271	CDI_vs_Mock__M-like__15h__rep1	up_in_CDI
TSPAN5	8.153355467271835e-19	0.9995962284259694	0.915	0.743	2.9842096345761645e-14	M-like	15h	1	619	271	CDI_vs_Mock__M-like__15h__rep1	up_in_CDI
SLC9B1	8.337231225771134e-19	3.9978077879522145	0.203	0.027	3.051510000944493e-14	M-like	15h	1	619	271	CDI_vs_Mock__M-like__15h__rep1	up_in_CDI
SET	8.635070393092731e-19	-0.806039664	0.779	0.871	3.1605221145758706e-14	M-like	15h	1	619	271	CDI_vs_Mock__M-like__15h__rep1	down_in_CDI
PARD3B	8.774391563915438e-19	-1.323960915	0.69	0.84	3.211515056308689e-14	M-like	15h	1	619	271	CDI_vs_Mock__M-like__15h__rep1	down_in_CDI
PLEKHH3	9.312652627021441e-19	1.3911116504836378	0.48	0.187	3.4085239880161175e-14	M-like	15h	1	619	271	CDI_vs_Mock__M-like__15h__rep1	up_in_CDI
MT2A	9.475637183269075e-19	1.5009262037643842	0.528	0.213	3.468177965448314e-14	M-like	15h	1	619	271	CDI_vs_Mock__M-like__15h__rep1	up_in_CDI
KIF5C	9.569477637713749e-19	5.627740586903672	0.122	0	3.502524510179609e-14	M-like	15h	1	619	271	CDI_vs_Mock__M-like__15h__rep1	up_in_CDI
ZNF33A	9.719561188740532e-19	-1.453705603	0.439	0.651	3.5574565906909224e-14	M-like	15h	1	619	271	CDI_vs_Mock__M-like__15h__rep1	down_in_CDI
MTA3	9.724810589723871e-19	-1.709286622	0.321	0.574	3.559377923944834e-14	M-like	15h	1	619	271	CDI_vs_Mock__M-like__15h__rep1	down_in_CDI
LAMB3	1.0411607872120366e-18	0.7110820832966271	1	0.974	3.810752597274775e-14	M-like	15h	1	619	271	CDI_vs_Mock__M-like__15h__rep1	up_in_CDI
TPPP	1.1256248073834439e-18	2.2770677641235366	0.199	0.024	4.119899357504143e-14	M-like	15h	1	619	271	CDI_vs_Mock__M-like__15h__rep1	up_in_CDI
LEPROT	1.1618574089319006e-18	-0.895757767	0.653	0.785	4.252514302431649e-14	M-like	15h	1	619	271	CDI_vs_Mock__M-like__15h__rep1	down_in_CDI
RNF24	1.2150946936974076e-18	1.1265888660712031	0.786	0.499	4.4473680884018816e-14	M-like	15h	1	619	271	CDI_vs_Mock__M-like__15h__rep1	up_in_CDI
FAM81A	1.2527299748949255e-18	2.2721250661797487	0.365	0.115	4.5851169811129167e-14	M-like	15h	1	619	271	CDI_vs_Mock__M-like__15h__rep1	up_in_CDI
PPP1R15A	1.3134894895535294e-18	1.0196825814469226	0.768	0.447	4.807502880714873e-14	M-like	15h	1	619	271	CDI_vs_Mock__M-like__15h__rep1	up_in_CDI
CRIP2	1.3426926483817696e-18	2.349784231643714	0.21	0.029	4.9143893623421147e-14	M-like	15h	1	619	271	CDI_vs_Mock__M-like__15h__rep1	up_in_CDI
EXOC3L4	1.3515282555886092e-18	1.260164495154465	0.793	0.553	4.946728568279868e-14	M-like	15h	1	619	271	CDI_vs_Mock__M-like__15h__rep1	up_in_CDI
FER1L6	1.3960419159195039e-18	-1.067270547	0.749	0.874	5.109653016456976e-14	M-like	15h	1	619	271	CDI_vs_Mock__M-like__15h__rep1	down_in_CDI
SLC2A1	1.4668009395135838e-18	0.8605106468582525	0.845	0.667	5.368638118713668e-14	M-like	15h	1	619	271	CDI_vs_Mock__M-like__15h__rep1	up_in_CDI
TUBB4B	1.5010174121891257e-18	-0.899141239	0.779	0.887	5.493873830353419e-14	M-like	15h	1	619	271	CDI_vs_Mock__M-like__15h__rep1	down_in_CDI
ACSS2	1.5029955041905818e-18	1.0548629215330734	0.808	0.512	5.501113844887948e-14	M-like	15h	1	619	271	CDI_vs_Mock__M-like__15h__rep1	up_in_CDI
BCLAF1	1.5114303138565895e-18	-0.966342675	0.59	0.758	5.531986091746503e-14	M-like	15h	1	619	271	CDI_vs_Mock__M-like__15h__rep1	down_in_CDI
SLC38A1	1.512602948554405e-18	-0.942711242	0.642	0.785	5.536278052003978e-14	M-like	15h	1	619	271	CDI_vs_Mock__M-like__15h__rep1	down_in_CDI
DPF3	1.5593569886446369e-18	1.9605736058327716	0.369	0.113	5.707402514138236e-14	M-like	15h	1	619	271	CDI_vs_Mock__M-like__15h__rep1	up_in_CDI
AC140912.1	1.568552035178882e-18	4.290841219529543	0.159	0.011	5.741057303958226e-14	M-like	15h	1	619	271	CDI_vs_Mock__M-like__15h__rep1	up_in_CDI
OSGIN2	1.5837427593563813e-18	1.039756193591984	0.672	0.341	5.79665687352029e-14	M-like	15h	1	619	271	CDI_vs_Mock__M-like__15h__rep1	up_in_CDI
KMT2A	1.613140032901609e-18	0.8521015803635974	0.937	0.787	5.904253834423179e-14	M-like	15h	1	619	271	CDI_vs_Mock__M-like__15h__rep1	up_in_CDI
UBE2L3	1.6225934072107102e-18	-0.808988959	0.775	0.863	5.93885412973192e-14	M-like	15h	1	619	271	CDI_vs_Mock__M-like__15h__rep1	down_in_CDI
PRMT2	1.6279227126178198e-18	-1.091984084	0.528	0.724	5.958359920452482e-14	M-like	15h	1	619	271	CDI_vs_Mock__M-like__15h__rep1	down_in_CDI
NPR1	1.7187742824807988e-18	2.3298677415341125	0.166	0.013	6.290885751307972e-14	M-like	15h	1	619	271	CDI_vs_Mock__M-like__15h__rep1	up_in_CDI
PKD1	1.8529627771537473e-18	1.5317993786006685	0.369	0.11	6.78202906066043e-14	M-like	15h	1	619	271	CDI_vs_Mock__M-like__15h__rep1	up_in_CDI
PTGES	1.8810290770090934e-18	2.0750957748034953	0.244	0.044	6.884754524760983e-14	M-like	15h	1	619	271	CDI_vs_Mock__M-like__15h__rep1	up_in_CDI
PLCG2	1.952789202366257e-18	2.353774968938934	0.609	0.294	7.147403759580738e-14	M-like	15h	1	619	271	CDI_vs_Mock__M-like__15h__rep1	up_in_CDI
TMEM159	1.965524629878211e-18	0.931316732	0.782	0.53	7.194016697817239e-14	M-like	15h	1	619	271	CDI_vs_Mock__M-like__15h__rep1	up_in_CDI
PRKDC	2.0942134812507006e-18	-1.447576572	0.417	0.646	7.665030762725689e-14	M-like	15h	1	619	271	CDI_vs_Mock__M-like__15h__rep1	down_in_CDI
SRSF2	2.1312155275215285e-18	-1.21212203	0.509	0.687	7.800461952281546e-14	M-like	15h	1	619	271	CDI_vs_Mock__M-like__15h__rep1	down_in_CDI
PXDN	2.166156846259376e-18	-1.226543938	0.616	0.754	7.928350672993942e-14	M-like	15h	1	619	271	CDI_vs_Mock__M-like__15h__rep1	down_in_CDI
UGP2	2.3364669510481107e-18	-0.905599472	0.742	0.853	8.55170268753119e-14	M-like	15h	1	619	271	CDI_vs_Mock__M-like__15h__rep1	down_in_CDI
SREK1	2.550179337317077e-18	-1.540367674	0.391	0.612	9.333911392514234e-14	M-like	15h	1	619	271	CDI_vs_Mock__M-like__15h__rep1	down_in_CDI
HBEGF	2.582265993006904e-18	1.275644181739676	0.561	0.249	9.451351761004569e-14	M-like	15h	1	619	271	CDI_vs_Mock__M-like__15h__rep1	up_in_CDI
UFL1	2.706424351651862e-18	-1.263828014	0.384	0.62	9.905783769480979e-14	M-like	15h	1	619	271	CDI_vs_Mock__M-like__15h__rep1	down_in_CDI
AC130456.2	2.7352532474826144e-18	-2.979583233	0.063	0.336	1.0011300411111116e-13	M-like	15h	1	619	271	CDI_vs_Mock__M-like__15h__rep1	down_in_CDI
RHOG	2.789602940753773e-18	1.304540563772468	0.649	0.365	1.0210225723452884e-13	M-like	15h	1	619	271	CDI_vs_Mock__M-like__15h__rep1	up_in_CDI
SLC6A6	2.8137043660371907e-18	1.2627791760988156	0.661	0.338	1.0298439350132722e-13	M-like	15h	1	619	271	CDI_vs_Mock__M-like__15h__rep1	up_in_CDI
SRGAP2	2.8285183993281045e-18	1.2309127521917147	0.601	0.291	1.0352660193380795e-13	M-like	15h	1	619	271	CDI_vs_Mock__M-like__15h__rep1	up_in_CDI
CSGALNACT2	2.8536250905030847e-18	1.7096367575895322	0.362	0.11	1.044455319375034e-13	M-like	15h	1	619	271	CDI_vs_Mock__M-like__15h__rep1	up_in_CDI
INPP4A	2.8906280954489537e-18	1.4182219359380994	0.679	0.399	1.0579987892152715e-13	M-like	15h	1	619	271	CDI_vs_Mock__M-like__15h__rep1	up_in_CDI
CNNM4	2.916650868281282e-18	1.1202882383873929	0.683	0.359	1.067523384299632e-13	M-like	15h	1	619	271	CDI_vs_Mock__M-like__15h__rep1	up_in_CDI
FBXO32	2.93470410802115e-18	1.0344489688392666	0.727	0.402	1.0741310505768211e-13	M-like	15h	1	619	271	CDI_vs_Mock__M-like__15h__rep1	up_in_CDI
HP1BP3	3.2012709640245384e-18	-0.794687662	0.727	0.832	1.1716971855426214e-13	M-like	15h	1	619	271	CDI_vs_Mock__M-like__15h__rep1	down_in_CDI
SLC45A4	3.3600364540221806e-18	1.3620482574069244	0.627	0.318	1.2298069425366582e-13	M-like	15h	1	619	271	CDI_vs_Mock__M-like__15h__rep1	up_in_CDI
ZFP36	3.608142011204901e-18	1.3088081473658186	0.79	0.578	1.320616057521106e-13	M-like	15h	1	619	271	CDI_vs_Mock__M-like__15h__rep1	up_in_CDI
GK-AS1	3.630898995938261e-18	3.0867600391683294	0.162	0.013	1.328945341503363e-13	M-like	15h	1	619	271	CDI_vs_Mock__M-like__15h__rep1	up_in_CDI
CDHR2	3.78343038043157e-18	1.5697251546347717	0.439	0.162	1.384773353541759e-13	M-like	15h	1	619	271	CDI_vs_Mock__M-like__15h__rep1	up_in_CDI
SEC61A2	3.916874477610282e-18	1.7986874475607988	0.321	0.086	1.4336152275501395e-13	M-like	15h	1	619	271	CDI_vs_Mock__M-like__15h__rep1	up_in_CDI
EDN1	3.944851633005876e-18	-1.106355471	0.775	0.853	1.4438551461964809e-13	M-like	15h	1	619	271	CDI_vs_Mock__M-like__15h__rep1	down_in_CDI
HDAC9	4.060444442302023e-18	-1.019690558	0.753	0.892	1.4861632703269637e-13	M-like	15h	1	619	271	CDI_vs_Mock__M-like__15h__rep1	down_in_CDI
CLDN12	4.1702455815928885e-18	0.853810021	0.823	0.628	1.5263515853188132e-13	M-like	15h	1	619	271	CDI_vs_Mock__M-like__15h__rep1	up_in_CDI
PPCS	4.285544229960732e-18	-1.273313758	0.498	0.661	1.5685520436079275e-13	M-like	15h	1	619	271	CDI_vs_Mock__M-like__15h__rep1	down_in_CDI
MIR4713HG	4.411737331276156e-18	-2.550779921	0.144	0.425	1.614739980620386e-13	M-like	15h	1	619	271	CDI_vs_Mock__M-like__15h__rep1	down_in_CDI
CA12	4.454413224130707e-18	0.9315742541647397	0.827	0.57	1.6303597841640803e-13	M-like	15h	1	619	271	CDI_vs_Mock__M-like__15h__rep1	up_in_CDI
TIMM8B	4.476857241001089e-18	-1.246815856	0.476	0.682	1.6385745187788087e-13	M-like	15h	1	619	271	CDI_vs_Mock__M-like__15h__rep1	down_in_CDI
ALAD	4.5432444087563075e-18	1.5180172847562134	0.517	0.221	1.662872886048896e-13	M-like	15h	1	619	271	CDI_vs_Mock__M-like__15h__rep1	up_in_CDI
PPTC7	4.581072321633441e-18	1.0485465245317793	0.712	0.384	1.6767182804410556e-13	M-like	15h	1	619	271	CDI_vs_Mock__M-like__15h__rep1	up_in_CDI
NAALADL2	4.601588916170347e-18	-1.895445697	0.292	0.559	1.6842275592075087e-13	M-like	15h	1	619	271	CDI_vs_Mock__M-like__15h__rep1	down_in_CDI
PDK3	4.864153179240122e-18	1.3241264699645918	0.631	0.331	1.780328705133677e-13	M-like	15h	1	619	271	CDI_vs_Mock__M-like__15h__rep1	up_in_CDI
GPR157	4.876488897283415e-18	1.8532466769537672	0.369	0.12	1.7848437012947027e-13	M-like	15h	1	619	271	CDI_vs_Mock__M-like__15h__rep1	up_in_CDI
PLK3	5.1023432293580095e-18	1.3146849237557456	0.494	0.192	1.867508645377325e-13	M-like	15h	1	619	271	CDI_vs_Mock__M-like__15h__rep1	up_in_CDI
PTP4A2	5.116898667488895e-18	0.6481454753219633	0.941	0.916	1.8728360812876105e-13	M-like	15h	1	619	271	CDI_vs_Mock__M-like__15h__rep1	up_in_CDI
ALOX12-AS1	5.1375254238097766e-18	1.613914225311131	0.339	0.092	1.8803856803686164e-13	M-like	15h	1	619	271	CDI_vs_Mock__M-like__15h__rep1	up_in_CDI
LINC02605	5.165886604530091e-18	3.0360892751782282	0.262	0.06	1.8907661561240587e-13	M-like	15h	1	619	271	CDI_vs_Mock__M-like__15h__rep1	up_in_CDI
NTHL1	5.485512751777846e-18	1.2505510564902615	0.638	0.367	2.0077525222782093e-13	M-like	15h	1	619	271	CDI_vs_Mock__M-like__15h__rep1	up_in_CDI
PXK	5.6764783063560505e-18	1.5076707235348592	0.428	0.149	2.077647824909378e-13	M-like	15h	1	619	271	CDI_vs_Mock__M-like__15h__rep1	up_in_CDI
DNAJC5	5.685294749546178e-18	0.816413104	0.875	0.724	2.0808747312813966e-13	M-like	15h	1	619	271	CDI_vs_Mock__M-like__15h__rep1	up_in_CDI
GOSR1	5.779029426023491e-18	-1.399638271	0.406	0.624	2.1151825602188578e-13	M-like	15h	1	619	271	CDI_vs_Mock__M-like__15h__rep1	down_in_CDI
MXD4	5.803793280689602e-18	-1.546906811	0.31	0.548	2.1242463786652012e-13	M-like	15h	1	619	271	CDI_vs_Mock__M-like__15h__rep1	down_in_CDI
PPIA	5.851563695269644e-18	-0.632314084	0.845	0.926	2.1417308281056425e-13	M-like	15h	1	619	271	CDI_vs_Mock__M-like__15h__rep1	down_in_CDI
GCOM1	6.067755121018123e-18	1.154527528613395	0.557	0.237	2.2208590518438432e-13	M-like	15h	1	619	271	CDI_vs_Mock__M-like__15h__rep1	up_in_CDI
FOXO1	6.069040526921123e-18	1.2498565497209233	0.779	0.483	2.2213295232584e-13	M-like	15h	1	619	271	CDI_vs_Mock__M-like__15h__rep1	up_in_CDI
ACSF2	6.17865122179995e-18	1.180469382	0.646	0.317	2.2614481336909998e-13	M-like	15h	1	619	271	CDI_vs_Mock__M-like__15h__rep1	up_in_CDI
ADGRB2	6.436743672765586e-18	3.025042192668963	0.17	0.016	2.355912551668932e-13	M-like	15h	1	619	271	CDI_vs_Mock__M-like__15h__rep1	up_in_CDI
PSMB5	6.7419694474315845e-18	-0.999586574	0.638	0.764	2.4676282374544344e-13	M-like	15h	1	619	271	CDI_vs_Mock__M-like__15h__rep1	down_in_CDI
AC007364.1	6.781663166745805e-18	-2.404055614	0.162	0.443	2.482156535660632e-13	M-like	15h	1	619	271	CDI_vs_Mock__M-like__15h__rep1	down_in_CDI
MAPK13	6.8164132122465726e-18	-1.499539264	0.369	0.585	2.494875399814368e-13	M-like	15h	1	619	271	CDI_vs_Mock__M-like__15h__rep1	down_in_CDI
MSX2	6.960113657500077e-18	2.0120318984172716	0.273	0.06	2.547471199781603e-13	M-like	15h	1	619	271	CDI_vs_Mock__M-like__15h__rep1	up_in_CDI
BTBD11	7.000695136941399e-18	2.3029912487983646	0.262	0.057	2.5623244270719213e-13	M-like	15h	1	619	271	CDI_vs_Mock__M-like__15h__rep1	up_in_CDI
CFTR	7.144265767044915e-18	-4.073682862	0.092	0.354	2.6148727133961095e-13	M-like	15h	1	619	271	CDI_vs_Mock__M-like__15h__rep1	down_in_CDI
CHST11	7.584400629475109e-18	3.141900370538465	0.21	0.034	2.7759664743941847e-13	M-like	15h	1	619	271	CDI_vs_Mock__M-like__15h__rep1	up_in_CDI
IRF6	7.714059270681873e-18	0.9757012449734659	0.801	0.535	2.8234228336622723e-13	M-like	15h	1	619	271	CDI_vs_Mock__M-like__15h__rep1	up_in_CDI
PPP2R5B	9.319865939012654e-18	1.2116756414795808	0.583	0.271	3.4111641323380216e-13	M-like	15h	1	619	271	CDI_vs_Mock__M-like__15h__rep1	up_in_CDI
TRAK1	9.395805939920574e-18	0.8681197457643419	0.908	0.782	3.4389589320703295e-13	M-like	15h	1	619	271	CDI_vs_Mock__M-like__15h__rep1	up_in_CDI
NRP1	9.736779529906574e-18	-1.79317415	0.391	0.601	3.5637586757411054e-13	M-like	15h	1	619	271	CDI_vs_Mock__M-like__15h__rep1	down_in_CDI
CFAP298	9.867032866701836e-18	-1.591190495	0.339	0.564	3.611432699541539e-13	M-like	15h	1	619	271	CDI_vs_Mock__M-like__15h__rep1	down_in_CDI
EID3	9.900627020573815e-18	2.920423891273726	0.21	0.034	3.623728495800222e-13	M-like	15h	1	619	271	CDI_vs_Mock__M-like__15h__rep1	up_in_CDI
AMZ1	1.0245180444413617e-17	1.602614474681411	0.362	0.111	3.749838494459828e-13	M-like	15h	1	619	271	CDI_vs_Mock__M-like__15h__rep1	up_in_CDI
BAIAP2L2	1.063491454156469e-17	1.0441382266540238	0.697	0.355	3.8924850713580924e-13	M-like	15h	1	619	271	CDI_vs_Mock__M-like__15h__rep1	up_in_CDI
CDON	1.1225055233515971e-17	1.5097080412790127	0.395	0.129	4.1084824660191807e-13	M-like	15h	1	619	271	CDI_vs_Mock__M-like__15h__rep1	up_in_CDI
NIPAL2	1.2336392967076894e-17	-2.388196017	0.144	0.415	4.515243189879814e-13	M-like	15h	1	619	271	CDI_vs_Mock__M-like__15h__rep1	down_in_CDI
INSR	1.2448203594712077e-17	1.0971344495432236	0.867	0.675	4.556166997700568e-13	M-like	15h	1	619	271	CDI_vs_Mock__M-like__15h__rep1	up_in_CDI
DUSP1	1.2534744799681165e-17	0.9357758015945787	0.771	0.533	4.587841944131303e-13	M-like	15h	1	619	271	CDI_vs_Mock__M-like__15h__rep1	up_in_CDI
ZBED1	1.300285433692285e-17	-2.844348116	0.089	0.351	4.759174715857132e-13	M-like	15h	1	619	271	CDI_vs_Mock__M-like__15h__rep1	down_in_CDI
PSMA3	1.3340370338043665e-17	-0.893900509	0.69	0.8	4.882708947427362e-13	M-like	15h	1	619	271	CDI_vs_Mock__M-like__15h__rep1	down_in_CDI
DNAJA1	1.3634668384564854e-17	-0.634730228	0.863	0.921	4.990424975434583e-13	M-like	15h	1	619	271	CDI_vs_Mock__M-like__15h__rep1	down_in_CDI
RNF19A	1.364389681629434e-17	0.757826308	0.97	0.942	4.993802673731892e-13	M-like	15h	1	619	271	CDI_vs_Mock__M-like__15h__rep1	up_in_CDI
FAM118A	1.539481207686821e-17	1.430210420382565	0.469	0.179	5.634655168254534e-13	M-like	15h	1	619	271	CDI_vs_Mock__M-like__15h__rep1	up_in_CDI
C1orf52	1.5635961825289163e-17	1.116047870846477	0.675	0.354	5.722918387674086e-13	M-like	15h	1	619	271	CDI_vs_Mock__M-like__15h__rep1	up_in_CDI
TBC1D8	1.5706281135201335e-17	1.198963805517866	0.83	0.603	5.748655958295041e-13	M-like	15h	1	619	271	CDI_vs_Mock__M-like__15h__rep1	up_in_CDI
CPLANE1	1.7391910916685235e-17	-1.771681249	0.192	0.465	6.365613314615963e-13	M-like	15h	1	619	271	CDI_vs_Mock__M-like__15h__rep1	down_in_CDI
SMAD1	1.8140968160637468e-17	-2.077566746	0.173	0.441	6.63977575647492e-13	M-like	15h	1	619	271	CDI_vs_Mock__M-like__15h__rep1	down_in_CDI
NFIL3	1.8574647143021992e-17	1.3378435848085697	0.48	0.195	6.798506600817479e-13	M-like	15h	1	619	271	CDI_vs_Mock__M-like__15h__rep1	up_in_CDI
UBE2O	1.863727265924518e-17	1.3510498342485868	0.598	0.296	6.821428166010328e-13	M-like	15h	1	619	271	CDI_vs_Mock__M-like__15h__rep1	up_in_CDI
RNH1	1.9218764143287102e-17	-1.156293199	0.506	0.688	7.034259864084512e-13	M-like	15h	1	619	271	CDI_vs_Mock__M-like__15h__rep1	down_in_CDI
ARSD	2.047530024127634e-17	-1.606542159	0.339	0.554	7.494164641309553e-13	M-like	15h	1	619	271	CDI_vs_Mock__M-like__15h__rep1	down_in_CDI
FAM120A	2.3252737714258593e-17	-0.805211242	0.764	0.855	8.510734530795788e-13	M-like	15h	1	619	271	CDI_vs_Mock__M-like__15h__rep1	down_in_CDI
TMEM238	2.381016041330164e-17	1.4592576789801204	0.498	0.226	8.714756812872533e-13	M-like	15h	1	619	271	CDI_vs_Mock__M-like__15h__rep1	up_in_CDI
KLRD1	2.4355377462460587e-17	3.846167941822519	0.181	0.023	8.914311705035199e-13	M-like	15h	1	619	271	CDI_vs_Mock__M-like__15h__rep1	up_in_CDI
CTDSPL	2.4677481023837226e-17	-1.476216795	0.458	0.661	9.032204829534663e-13	M-like	15h	1	619	271	CDI_vs_Mock__M-like__15h__rep1	down_in_CDI
CXCL2	2.5185651877046637e-17	2.063812436482603	0.694	0.467	9.21820044351784e-13	M-like	15h	1	619	271	CDI_vs_Mock__M-like__15h__rep1	up_in_CDI
MT-ND6	2.646414727968334e-17	-1.500826701	0.369	0.603	9.6861425458369e-13	M-like	15h	1	619	271	CDI_vs_Mock__M-like__15h__rep1	down_in_CDI
SRSF3	2.7503382975556234e-17	-0.888387264	0.742	0.806	1.0066513202883337e-12	M-like	15h	1	619	271	CDI_vs_Mock__M-like__15h__rep1	down_in_CDI
PIP4K2A	2.761487874177116e-17	1.3250775172900247	0.72	0.435	1.0107321768275662e-12	M-like	15h	1	619	271	CDI_vs_Mock__M-like__15h__rep1	up_in_CDI
ARHGAP19	2.763118186583559e-17	1.5930210479288647	0.336	0.095	1.0113288874714484e-12	M-like	15h	1	619	271	CDI_vs_Mock__M-like__15h__rep1	up_in_CDI
CPEB3	2.7929039065767954e-17	1.3642753821586269	0.546	0.252	1.0222307588461728e-12	M-like	15h	1	619	271	CDI_vs_Mock__M-like__15h__rep1	up_in_CDI
IL36G	2.8362060721303066e-17	5.2166375560561535	0.118	0.002	1.0380797844604136e-12	M-like	15h	1	619	271	CDI_vs_Mock__M-like__15h__rep1	up_in_CDI
ITGB8	3.0072052636933935e-17	-0.994676216	0.952	0.968	1.100667198564419e-12	M-like	15h	1	619	271	CDI_vs_Mock__M-like__15h__rep1	down_in_CDI
FAM160A1	3.267097323239405e-17	1.2743772914214988	0.815	0.595	1.1957902912788547e-12	M-like	15h	1	619	271	CDI_vs_Mock__M-like__15h__rep1	up_in_CDI
FKBP14	3.330809671569873e-17	1.2224798108829324	0.517	0.216	1.2191096478912893e-12	M-like	15h	1	619	271	CDI_vs_Mock__M-like__15h__rep1	up_in_CDI
SLC25A3	3.416237402320948e-17	-0.800383367	0.838	0.9	1.25037705162349e-12	M-like	15h	1	619	271	CDI_vs_Mock__M-like__15h__rep1	down_in_CDI
TCF25	3.5124929395422424e-17	-0.764156211	0.756	0.847	1.2856075408018562e-12	M-like	15h	1	619	271	CDI_vs_Mock__M-like__15h__rep1	down_in_CDI
RIPK2	3.529036349568672e-17	0.7353581023796278	0.856	0.614	1.2916625943056296e-12	M-like	15h	1	619	271	CDI_vs_Mock__M-like__15h__rep1	up_in_CDI
GSTO1	3.5292744421781247e-17	-1.0445119	0.638	0.8	1.2917497385816155e-12	M-like	15h	1	619	271	CDI_vs_Mock__M-like__15h__rep1	down_in_CDI
LINC01137	3.8604048420117345e-17	1.9793107653441002	0.384	0.131	1.412946776224715e-12	M-like	15h	1	619	271	CDI_vs_Mock__M-like__15h__rep1	up_in_CDI
PPP1R2	4.07775140959983e-17	0.7617778102839226	0.9	0.756	1.4924977934276337e-12	M-like	15h	1	619	271	CDI_vs_Mock__M-like__15h__rep1	up_in_CDI
SLC22A5	4.111561685736039e-17	1.1607960623371212	0.528	0.228	1.5048726925962476e-12	M-like	15h	1	619	271	CDI_vs_Mock__M-like__15h__rep1	up_in_CDI
SLC12A7	4.1732780450213803e-17	0.9914706638481392	0.786	0.515	1.5274614972582754e-12	M-like	15h	1	619	271	CDI_vs_Mock__M-like__15h__rep1	up_in_CDI
AFDN	4.2143330649257624e-17	0.7705135362534263	0.97	0.958	1.5424880450934783e-12	M-like	15h	1	619	271	CDI_vs_Mock__M-like__15h__rep1	up_in_CDI
TRPV6	4.3061228189707343e-17	1.5352433722751273	0.461	0.187	1.5760840129714784e-12	M-like	15h	1	619	271	CDI_vs_Mock__M-like__15h__rep1	up_in_CDI
GSE1	4.5258813507227593e-17	1.1321694534745426	0.653	0.321	1.656517833178037e-12	M-like	15h	1	619	271	CDI_vs_Mock__M-like__15h__rep1	up_in_CDI
GM2A	4.5913082728053534e-17	1.2867501662044198	0.598	0.3	1.6804647409294874e-12	M-like	15h	1	619	271	CDI_vs_Mock__M-like__15h__rep1	up_in_CDI
RBPJ	4.7043799230374706e-17	0.8414005401313414	0.886	0.717	1.7218500956309445e-12	M-like	15h	1	619	271	CDI_vs_Mock__M-like__15h__rep1	up_in_CDI
KIF1C	4.8059737839263495e-17	-1.208841611	0.531	0.669	1.7590344646548832e-12	M-like	15h	1	619	271	CDI_vs_Mock__M-like__15h__rep1	down_in_CDI
BZW1	4.8456587711648805e-17	-0.598891166	0.863	0.934	1.773559566834058e-12	M-like	15h	1	619	271	CDI_vs_Mock__M-like__15h__rep1	down_in_CDI
SMIM14	4.9740575838500856e-17	-0.91172119	0.768	0.843	1.82055481626497e-12	M-like	15h	1	619	271	CDI_vs_Mock__M-like__15h__rep1	down_in_CDI
SPTSSA	5.1922294615585814e-17	1.106443563905526	0.734	0.506	1.9004079052250564e-12	M-like	15h	1	619	271	CDI_vs_Mock__M-like__15h__rep1	up_in_CDI
SESN2	5.246058463538181e-17	1.180014150383643	0.576	0.265	1.9201098582396094e-12	M-like	15h	1	619	271	CDI_vs_Mock__M-like__15h__rep1	up_in_CDI
IMMT	5.374398351676775e-17	-1.401709104	0.362	0.59	1.9670835406972164e-12	M-like	15h	1	619	271	CDI_vs_Mock__M-like__15h__rep1	down_in_CDI
PNPLA2	5.560729493480712e-17	0.9689227384218844	0.768	0.582	2.0352826019088752e-12	M-like	15h	1	619	271	CDI_vs_Mock__M-like__15h__rep1	up_in_CDI
SYNE2	5.64203584209414e-17	-1.009580606	0.679	0.808	2.0650415385648762e-12	M-like	15h	1	619	271	CDI_vs_Mock__M-like__15h__rep1	down_in_CDI
AKR1C3	6.706800246349079e-17	-1.535724227	0.542	0.709	2.4547559581662263e-12	M-like	15h	1	619	271	CDI_vs_Mock__M-like__15h__rep1	down_in_CDI
AC016821.1	6.869422262465805e-17	1.916398520173721	0.524	0.255	2.514277242285109e-12	M-like	15h	1	619	271	CDI_vs_Mock__M-like__15h__rep1	up_in_CDI
TMEM106A	6.945789871823805e-17	1.9841136369823316	0.247	0.052	2.542228550986231e-12	M-like	15h	1	619	271	CDI_vs_Mock__M-like__15h__rep1	up_in_CDI
CX3CL1	6.952417590001922e-17	1.1838581735286724	0.738	0.509	2.544654362116603e-12	M-like	15h	1	619	271	CDI_vs_Mock__M-like__15h__rep1	up_in_CDI
RARA	7.878753226708986e-17	1.478716230618769	0.41	0.144	2.883702468507756e-12	M-like	15h	1	619	271	CDI_vs_Mock__M-like__15h__rep1	up_in_CDI
PSMD14	8.0768336877414e-17	-1.077692832	0.557	0.711	2.9562018980502296e-12	M-like	15h	1	619	271	CDI_vs_Mock__M-like__15h__rep1	down_in_CDI
ARHGEF10	8.249979834861032e-17	1.4381698027439942	0.565	0.283	3.0195751193574864e-12	M-like	15h	1	619	271	CDI_vs_Mock__M-like__15h__rep1	up_in_CDI
NCMAP	8.92975545675849e-17	0.9508338562658648	0.768	0.489	3.268379794728175e-12	M-like	15h	1	619	271	CDI_vs_Mock__M-like__15h__rep1	up_in_CDI
LUC7L2	9.018074082153778e-17	-1.125481502	0.579	0.733	3.300705294809104e-12	M-like	15h	1	619	271	CDI_vs_Mock__M-like__15h__rep1	down_in_CDI
ELOVL5	9.38413514860472e-17	1.1327262761712946	0.804	0.536	3.434687305740814e-12	M-like	15h	1	619	271	CDI_vs_Mock__M-like__15h__rep1	up_in_CDI
DNAJB6	1.0285700954894981e-16	0.7409732765628141	0.911	0.784	3.764669406501112e-12	M-like	15h	1	619	271	CDI_vs_Mock__M-like__15h__rep1	up_in_CDI
ACTR2	1.0484687020953672e-16	-0.485476603	0.945	0.956	3.8375002965392536e-12	M-like	15h	1	619	271	CDI_vs_Mock__M-like__15h__rep1	down_in_CDI
EID1	1.098693836062382e-16	-0.881105592	0.712	0.79	4.021329309371924e-12	M-like	15h	1	619	271	CDI_vs_Mock__M-like__15h__rep1	down_in_CDI
ETV5	1.147475097235096e-16	1.539428950858789	0.288	0.071	4.199873603390175e-12	M-like	15h	1	619	271	CDI_vs_Mock__M-like__15h__rep1	up_in_CDI
AP003469.4	1.1853079390018436e-16	2.535964182412446	0.177	0.023	4.338345587540647e-12	M-like	15h	1	619	271	CDI_vs_Mock__M-like__15h__rep1	up_in_CDI
NMI	1.1985411490047192e-16	-1.582210796	0.295	0.532	4.386780459472173e-12	M-like	15h	1	619	271	CDI_vs_Mock__M-like__15h__rep1	down_in_CDI
HOXB7	1.2403799951530197e-16	-1.214483388	0.502	0.675	4.5399148202595674e-12	M-like	15h	1	619	271	CDI_vs_Mock__M-like__15h__rep1	down_in_CDI
SYK	1.3326993179008468e-16	-1.317735033	0.391	0.609	4.8778127734488895e-12	M-like	15h	1	619	271	CDI_vs_Mock__M-like__15h__rep1	down_in_CDI
HNRNPD	1.3451754915492394e-16	-0.876325199	0.734	0.813	4.923476816619371e-12	M-like	15h	1	619	271	CDI_vs_Mock__M-like__15h__rep1	down_in_CDI
ZC3H12C	1.4108786084580018e-16	1.6764436306076624	0.683	0.418	5.163956794817132e-12	M-like	15h	1	619	271	CDI_vs_Mock__M-like__15h__rep1	up_in_CDI
DEGS1	1.4393317324876843e-16	1.061423650746368	0.649	0.349	5.268098074078173e-12	M-like	15h	1	619	271	CDI_vs_Mock__M-like__15h__rep1	up_in_CDI
DDX17	1.4632416186820043e-16	-0.727303309	0.827	0.906	5.355610648538004e-12	M-like	15h	1	619	271	CDI_vs_Mock__M-like__15h__rep1	down_in_CDI
ABAT	1.4920833238921286e-16	1.0718852476630087	0.664	0.367	5.4611741737775796e-12	M-like	15h	1	619	271	CDI_vs_Mock__M-like__15h__rep1	up_in_CDI
IL34	1.4941940485360396e-16	2.9862251364036587	0.177	0.023	5.468899637046758e-12	M-like	15h	1	619	271	CDI_vs_Mock__M-like__15h__rep1	up_in_CDI
DNAJB1	1.5111116695608893e-16	1.3651618542563484	0.756	0.595	5.530819821759811e-12	M-like	15h	1	619	271	CDI_vs_Mock__M-like__15h__rep1	up_in_CDI
PAQR3	1.5871607201004614e-16	1.512948626285351	0.395	0.137	5.809166951639699e-12	M-like	15h	1	619	271	CDI_vs_Mock__M-like__15h__rep1	up_in_CDI
TBC1D10A	1.663520453415387e-16	1.099222678801671	0.576	0.267	6.088651211545658e-12	M-like	15h	1	619	271	CDI_vs_Mock__M-like__15h__rep1	up_in_CDI
CTNNA1	1.674645720895136e-16	-0.452914611	0.974	0.992	6.129370803048287e-12	M-like	15h	1	619	271	CDI_vs_Mock__M-like__15h__rep1	down_in_CDI
NR0B2	1.7334281748879737e-16	-3.695501839	0.055	0.296	6.344520462907473e-12	M-like	15h	1	619	271	CDI_vs_Mock__M-like__15h__rep1	down_in_CDI
C3	1.7361303044074218e-16	1.3038179113656425	0.439	0.17	6.354410527161605e-12	M-like	15h	1	619	271	CDI_vs_Mock__M-like__15h__rep1	up_in_CDI
HOXA9	1.9670260850123352e-16	1.1566717983175563	0.638	0.359	7.199512173753648e-12	M-like	15h	1	619	271	CDI_vs_Mock__M-like__15h__rep1	up_in_CDI
EPS15L1	2.3486838257213024e-16	1.2215673445169781	0.609	0.304	8.59641767052254e-12	M-like	15h	1	619	271	CDI_vs_Mock__M-like__15h__rep1	up_in_CDI
SLC20A1	2.625419164336679e-16	1.5097314672892028	0.697	0.436	9.60929668338868e-12	M-like	15h	1	619	271	CDI_vs_Mock__M-like__15h__rep1	up_in_CDI
JDP2	2.649025185888331e-16	1.1280974143195843	0.649	0.362	9.695697082869881e-12	M-like	15h	1	619	271	CDI_vs_Mock__M-like__15h__rep1	up_in_CDI
ZBP1	2.727687300362061e-16	2.132374832480249	0.295	0.082	9.983608288055179e-12	M-like	15h	1	619	271	CDI_vs_Mock__M-like__15h__rep1	up_in_CDI
SLC2A13	2.7426451722048333e-16	1.280801444616935	0.62	0.321	1.003835559478691e-11	M-like	15h	1	619	271	CDI_vs_Mock__M-like__15h__rep1	up_in_CDI
STXBP5	3.0381466945627604e-16	-1.137423592	0.546	0.716	1.111992071676916e-11	M-like	15h	1	619	271	CDI_vs_Mock__M-like__15h__rep1	down_in_CDI
PHF20	3.0981520589086244e-16	0.8409225597482123	0.838	0.546	1.1339546350811456e-11	M-like	15h	1	619	271	CDI_vs_Mock__M-like__15h__rep1	up_in_CDI
ANKRD10	3.256486875518112e-16	1.016340872585425	0.886	0.69	1.1919067613083843e-11	M-like	15h	1	619	271	CDI_vs_Mock__M-like__15h__rep1	up_in_CDI
MYO5C	3.2672000654826955e-16	-1.12026575	0.587	0.733	1.1958278959673213e-11	M-like	15h	1	619	271	CDI_vs_Mock__M-like__15h__rep1	down_in_CDI
RPL7L1	3.275260273965313e-16	-1.188771204	0.461	0.64	1.1987780128740442e-11	M-like	15h	1	619	271	CDI_vs_Mock__M-like__15h__rep1	down_in_CDI
SERBP1	3.4528109947447793e-16	-0.678343244	0.768	0.88	1.2637633521865366e-11	M-like	15h	1	619	271	CDI_vs_Mock__M-like__15h__rep1	down_in_CDI
HMGB1	3.466761311285546e-16	-0.653853298	0.827	0.905	1.2688693075436227e-11	M-like	15h	1	619	271	CDI_vs_Mock__M-like__15h__rep1	down_in_CDI
TMEM140	3.5948791069670157e-16	1.3375043666521895	0.321	0.09	1.3157617019409975e-11	M-like	15h	1	619	271	CDI_vs_Mock__M-like__15h__rep1	up_in_CDI
TNRC18	3.604355452322961e-16	-1.261110453	0.45	0.659	1.3192301391047268e-11	M-like	15h	1	619	271	CDI_vs_Mock__M-like__15h__rep1	down_in_CDI
BAIAP2L1	3.6154637034593916e-16	0.8398323181498876	0.945	0.882	1.323295870103172e-11	M-like	15h	1	619	271	CDI_vs_Mock__M-like__15h__rep1	up_in_CDI
SEMA3B	3.7728734094536736e-16	0.889266491	0.867	0.709	1.380909396594139e-11	M-like	15h	1	619	271	CDI_vs_Mock__M-like__15h__rep1	up_in_CDI
GPBP1	3.7800396558482445e-16	0.7072866459280847	0.948	0.872	1.383532314437016e-11	M-like	15h	1	619	271	CDI_vs_Mock__M-like__15h__rep1	up_in_CDI
NOL4L	3.8604340547393105e-16	1.057255580070066	0.731	0.436	1.4129574683751351e-11	M-like	15h	1	619	271	CDI_vs_Mock__M-like__15h__rep1	up_in_CDI
YPEL2	3.9648348325743776e-16	1.0396282883695278	0.638	0.32	1.4511691970705479e-11	M-like	15h	1	619	271	CDI_vs_Mock__M-like__15h__rep1	up_in_CDI
NLRC5	4.243472409906182e-16	1.1443253276809906	0.565	0.26	1.5531533367497615e-11	M-like	15h	1	619	271	CDI_vs_Mock__M-like__15h__rep1	up_in_CDI
SMAD3	4.255668311725497e-16	0.7621255875494559	0.978	0.932	1.5576171587746492e-11	M-like	15h	1	619	271	CDI_vs_Mock__M-like__15h__rep1	up_in_CDI
SGTB	4.271725503902935e-16	1.878486571542759	0.288	0.078	1.5634942516835134e-11	M-like	15h	1	619	271	CDI_vs_Mock__M-like__15h__rep1	up_in_CDI
[truncated: 55,505 more rows]
